# Supplementary material for: Shifts in gut microbiome and metabolome are associated with risk of recurrent atrial fibrillation
Source: J Cell Mol Med. 2020 Oct 14;24(22):13356–69. doi: 10.1111/jcmm.15959 (PMC7701499; doi:10.1111/jcmm.15959)
Supplement: Supplementary file 4 — Table S1 [file JCMM-24-13356-s004.xlsx]

## Sheet: Table S1
Table S1, Relative abundance levels of annotated genera
genus	no.reAF1	no.reAF2	no.reAF3	no.reAF4	reAF1	reAF2	reAF3	reAF4	no.reAF5	reAF5	reAF6	reAF7	no.reAF6	no.reAF7	reAF8	no.reAF8	reAF9	reAF10	no.reAF9	no.reAF10	no.reAF11	no.reAF12	no.reAF13	reAF11	no.reAF14	no.reAF15	reAF12	reAF13	reAF14	no.reAF16	no.reAF17	no.reAF18	reAF15	reAF16	no.reAF19	no.reAF20	no.reAF21	no.reAF22	no.reAF23	reAF17	CTR1	CTR2	CTR3	CTR4	CTR5	CTR6	CTR7	CTR8	CTR9
f__Prevotellaceae;g__Prevotella	0.00289818	0.255922	0.00283429	0.0246871	0.468234	0.00187646	0.00529381	0.00342722	0.000983442	0.00144464	0.00218206	0.0836402	0.00101507	0.00225234	0.12928	0.00410185	0.00396978	0.0366137	0.00208569	0.00136389	0.126325	0.00155333	0.00156801	0.00158393	0.0011254	0.00115875	0.000895858	0.00117037	0.00160856	0.0512573	0.00143557	0.000655711	0.0301706	0.000456397	0.120175	0.00156069	0.252342	0.000912935	0.039251	0.00124316	0.00210302	0.0816693	0.448483	0.130083	0.281371	0.159153	0.00141576	0.00434866	0.613439
f__Bacteroidaceae;g__Bacteroides	0.60662	0.0896222	0.265136	0.321504	0.0953815	0.525394	0.40815	0.51633	0.187948	0.432926	0.201975	0.0881806	0.0956475	0.328668	0.102721	0.309973	0.0274836	0.0790399	0.0163458	0.144447	0.249441	0.184999	0.39039	0.118952	0.308977	0.146735	0.0646253	0.119334	0.250756	0.13086	0.0512204	0.0521695	0.0523445	0.0368331	0.0535298	0.48951	0.0496372	0.135211	0.144926	0.137268	0.179706	0.222831	0.0552427	0.0293564	0.0309432	0.059444	0.18847	0.514742	0.0383963
f__Bifidobacteriaceae;g__Bifidobacterium	0.00022616	0.00275764	0.00321235	0.000293843	0.00255446	0.000254312	0.000308309	0.00126948	0.00105931	0.0108003	0.00241944	0.0195326	0.000100987	0.00468494	0.000918877	0.0282501	0.00808009	0.00372518	0.091559	0.0046179	0.00311914	0.167702	0.0598983	0.0583383	0.0498526	0.029879	0.0307254	0.0495468	0.000174033	0.000346562	0.0105628	0.0869022	0.00056493	0.00134487	0.136531	0.00125069	0.00233375	0.000385266	0.000331084	0.0314423	0.00173917	0.00173695	0.00682583	0.0112626	0.00242648	7.5947e-05	0.00380963	0.00428969	0.000866964
f__Ruminococcaceae;g__Faecalibacterium	0.00621009	0.00494273	0.0163682	0.0417944	0.0219765	0.0190213	0.0323259	0.00201382	0.0610103	0.0126302	0.0658556	0.000459433	0.00490503	0.0665611	0.0204866	0.104637	0.0520498	0.0682743	0.0623778	0.10552	0.063962	0.0373552	0.0381358	0.0395317	0.083287	0.108205	0.0658368	0.111426	0.06048	0.012252	0.0549199	0.356382	0.0849954	0.0381098	0.0413088	0.0155002	0.0658696	0.0877447	0.0206651	0.116884	0.154864	0.0689871	0.0777488	0.0713263	0.162179	0.0229802	0.0412209	0.0662007	0.0416551
f__Rikenellaceae;g__Alistipes	0.00746127	0.00090122	0.053102	0.0685817	0.00843333	0.0108268	0.000566136	0.00124323	0.0105183	0.00110931	0.0628473	0.00204899	0.0107971	0.00905122	0.00999318	0.0393898	0.0203294	0.0301211	0.00522121	0.0632083	0.000641735	0.0594476	0.000733023	0.037197	0.0208965	0.000216054	0.0137445	0.049355	0.0251283	0.0134387	0.00629508	0.0211225	0.0317417	0.0600452	0.0113584	0.00264142	0.00937676	0.00695889	0.0246438	0.0269769	0.0976285	0.061038	0.0590157	0.00984324	0.0116535	0.250335	0.0606441	0.0129057	0.00688844
f__Selenomonadaceae;g__Megamonas	2.49338e-05	7.33763e-05	0.00337769	0.000105282	1.94634e-05	8.51139e-06	6.18191e-05	0.0558499	9.60998e-06	1.17081e-05	1.88736e-05	0.288667	2.1292e-06	0.00762471	0.00777116	2.14286e-05	2.79874e-05	2.56727e-05	2.37438e-05	4.03588e-05	4.59141e-05	3.9879e-06	1.46991e-05	1.25839e-05	1.59917e-05	1.23057e-05	1.27742e-05	0.00186574	7.70281e-05	6.31299e-05	0.0198141	5.05832e-06	4.97778e-05	3.81835e-05	2.43299e-05	2.77926e-05	4.77041e-05	8.20004e-05	0.0551446	1.50725e-05	9.71484e-05	2.05972e-05	1.13117e-05	7.17289e-05	6.13209e-05	0.00017148	1.08492e-05	1.17447e-05	0.000502884
f__Eubacteriaceae;g__Eubacterium	0.00854188	0.00614796	0.00450894	0.0627976	0.0125966	0.00668202	0.0252888	0.00318301	0.0850356	0.0343738	0.0131395	0.00313613	0.00889937	0.0120091	0.00864069	0.0218904	0.02169	0.0366305	0.0358744	0.0491438	0.00486372	0.0140759	0.0502121	0.0599565	0.0449969	0.0214043	0.016455	0.0356331	0.0191403	0.0154444	0.0664706	0.0130028	0.0807567	0.0117628	0.0109668	0.00228806	0.0250683	0.0334618	0.0304424	0.0408604	0.00742508	0.00868623	0.00119276	0.0302113	0.00566165	0.00368839	0.0102795	0.0130285	0.00180685
f__Sutterellaceae;g__Sutterella	8.01423e-05	0.00467274	0.0002497	0.00315785	0.00960161	0.000332392	1.70211e-07	0.0109552	0.00212841	0.000643591	2.46448e-05	0.000934932	1.08602e-06	0.0049871	6.19649e-05	0.000117263	1.20963e-05	0.00154441	6.31464e-06	0.00116745	5.89434e-05	7.16486e-05	8.71217e-06	0.000239494	0.000229167	1.47035e-05	1.15893e-05	0.000870469	0.013707	8.07645e-05	3.13468e-05	1.54046e-05	0.00192504	7.7453e-06	0.000372662	9.84408e-05	7.63393e-05	1.28291e-05	0.00171336	0.000193527	0.0620836	7.88465e-05	5.3023e-05	0.000468746	0.0181547	0.0823926	0.0131844	0.000249258	0.00984061
f__Ruminococcaceae;g__Ruminococcus	0.00241938	0.00159014	0.0650759	0.0167203	0.00467447	0.0160374	0.0546738	0.018463	0.0177964	0.00688845	0.0260173	0.0033386	0.00280905	0.0224744	0.0136061	0.0457293	0.0329422	0.0280734	0.0248642	0.0228995	0.00411777	0.0384964	0.00351552	0.0277966	0.0193675	0.0272656	0.062967	0.0198649	0.0275093	0.0250701	0.046323	0.0441008	0.0409816	0.0141627	0.0132004	0.00361055	0.0103739	0.0456695	0.0332438	0.0427569	0.0108482	0.00560327	0.00448896	0.0377082	0.00431299	0.0270902	0.0293704	0.00296594	0.00161526
f__Enterobacteriaceae;g__Escherichia	0.00493545	0.0158571	0.000433041	0.0129083	0.000669692	0.000382374	0.000365837	0.00491482	0.00135322	0.00285245	0.010317	0.00237372	0.163861	5.66567e-05	0.0638505	6.44008e-05	0.0639823	0.00662195	0.0668185	0.00650524	0.040244	0.000447547	4.25413e-05	0.000222224	0.000155647	0.000143306	0.00236019	0.00426821	0.000158009	0.00925735	0.00111596	0.000108061	0.00100431	0.093656	0.000166264	0.0104538	0.00090099	0.000865573	9.51841e-05	5.31069e-05	0.00414825	0.00200654	0.000867436	0.000243699	0.00018397	0.000194244	0.000793805	0.00027112	0.000222115
f__Lachnospiraceae;g__Roseburia	0.00342571	0.0196606	0.0057394	0.00209219	0.0223013	0.00589335	0.0379115	0.00407163	0.0895952	0.0291302	0.0197178	0.00152689	0.000786517	0.100229	0.024944	0.0216902	0.0262625	0.0177231	0.0046871	0.0595064	0.0175529	0.0272031	0.00164751	0.0185483	0.0270593	0.136578	0.0078646	0.00929352	0.0252799	0.0413022	0.0152557	0.00420382	0.0570633	0.00578159	0.0075163	0.0013075	0.103451	0.0340761	0.0333462	0.0816328	0.0336636	0.00495697	0.0046274	0.0042608	0.0032455	0.00302531	0.0218462	0.0200477	0.00762818
f__Coriobacteriaceae;g__Collinsella	2.35735e-05	0.000808426	0.000624843	9.90453e-05	0.000224471	0.000204718	0.000234243	0.000111688	0.000441864	6.9558e-06	0.00102287	0.0438459	0.000414005	9.97412e-05	0.00257741	0.000138118	0.00880215	0.0256636	0.0432199	0.00356948	0.00761545	0.000428142	5.78918e-05	0.00639573	0.00546857	0.000358215	0.024925	0.0111674	7.86783e-05	5.43971e-05	0.0180947	0.0113303	0.0250588	0.00689936	0.00522807	1.47893e-05	0.00438869	0.0138003	0.0102013	0.00069967	0.00130404	0.000871459	0.00536932	0.00261767	0.00160866	0.00630344	0.00106908	0.00305204	0.000727892
f__Clostridiaceae;g__Clostridium	0.0186511	0.00756819	0.0223238	0.0370404	0.0102906	0.0478163	0.00987747	0.0145682	0.0542456	0.0208176	0.0333324	0.0802481	0.00241941	0.017368	0.0182667	0.0322657	0.0218795	0.0610989	0.00779983	0.0379766	0.0123227	0.0100507	0.0456918	0.103868	0.0148919	0.0401079	0.0337462	0.0285979	0.0237348	0.00893313	0.0699406	0.0165448	0.0637791	0.0202373	0.0066966	0.00420575	0.046838	0.041411	0.0604731	0.0336766	0.0258096	0.0310761	0.00762577	0.0591537	0.0182016	0.016882	0.032265	0.0251979	0.0173712
f__Veillonellaceae;g__Megasphaera	1.88233e-05	0.015293	0.0390865	0.000103572	3.72398e-05	4.23127e-05	3.88963e-05	0.0556892	5.90961e-05	8.62486e-06	0.000222706	0.0300784	5.41735e-05	5.87727e-05	0.00313069	0.000181507	0.000962648	0.00102366	0.00027835	0.000111747	0.000102296	2.85987e-05	0.000351138	0.000370576	3.7613e-05	4.07345e-05	5.20028e-05	0.00121472	2.06311e-05	0.0167896	0.00837485	9.5936e-05	0.000202354	9.70636e-05	0.0259908	3.39781e-05	0.000520363	0.00018312	0.000403502	7.96883e-05	9.22698e-05	5.75882e-05	0.000753645	0.000100886	7.55954e-05	8.53465e-05	0.000481051	0.00906094	2.67565e-05
f__Streptococcaceae;g__Streptococcus	0.000174983	0.000339704	0.000274076	0.000283386	0.0180358	0.000227855	0.000300083	0.000157594	0.0388761	0.0312122	0.0212057	0.00107847	0.00245998	0.000625118	0.000213454	0.00828023	0.00357391	0.00254753	0.00062336	0.000710783	0.000733216	0.000613744	0.00611841	0.00750905	0.000746367	0.0049888	0.00307621	0.00534205	0.000812759	0.0282786	0.000958083	0.000830343	0.00165406	0.000637205	0.0889136	0.000391565	0.000864375	0.00381341	0.0708017	0.00123765	0.000347561	8.95798e-05	6.66626e-05	0.00495668	0.000119449	9.78125e-05	0.000307583	0.000110506	0.000782695
f__Oscillospiraceae;g__Oscillibacter	0.00288358	6.87705e-05	0.0399877	0.00668342	0.00604962	0.00119923	0.000382948	0.0015842	0.00463951	0.00267273	0.0245757	0.000212133	0.000697707	0.000511728	0.0045031	0.00295354	0.00558533	0.00473762	0.00281231	0.00338511	0.000428022	0.00540854	0.00021749	0.00649934	0.00101565	0.00309604	0.0106365	0.0108989	0.00101489	0.00243337	0.0140924	0.00168091	0.0128582	0.000800252	0.000500211	0.000222217	0.00238001	0.00147002	0.00389165	0.00250968	0.0277307	0.0324668	0.0150929	0.0258166	0.0291066	0.0299771	0.0430176	0.00227178	0.00349557
f__Enterobacteriaceae;g__Klebsiella	0.000830443	0.0402969	1.74773e-05	0.00013837	0.00103011	0.00067017	9.16589e-05	8.35589e-05	0.000893326	0.000132933	0.00172307	0.000697577	0.00299081	1.66124e-05	0.00354886	1.27033e-05	0.00343106	0.00016224	0.00156926	0.00222361	0.000475091	1.46899e-05	0.000118564	0.000651715	2.78607e-05	0.00349342	0.0778887	8.81322e-05	0.00414037	0.000109882	0.000528609	2.39674e-05	4.43209e-05	0.00785197	0.00181204	0.000232714	0.00480247	9.81886e-06	5.50701e-06	9.41903e-05	0.000465183	2.57123e-06	1.19965e-05	5.55769e-05	5.57932e-05	2.53906e-06	3.25287e-05	0.000140427	2.10196e-05
f__Veillonellaceae;g__Dialister	2.63536e-05	0.000117794	0.00764895	8.90029e-05	4.67513e-05	2.88524e-05	0.00016411	0.00690329	0.00085188	1.58381e-05	0.000265799	0.000113015	0.00227706	1.71732e-05	0.0106447	0.00393081	0.0219918	0.0374362	0.00955696	0.00203634	2.94187e-05	0.00241907	2.58233e-05	0.0124378	0.000196986	0.00362449	0.000248593	0.0495846	8.79203e-05	0.0642976	0.0307005	1.6383e-05	4.93776e-05	0.00227473	0.0126952	1.53237e-05	0.00843228	0.0285988	3.44881e-05	6.74237e-05	0.000104483	1.08848e-05	0.0223121	0.000101644	5.117e-05	1.16457e-05	0.0110562	0.000110882	1.24505e-05
f__Enterococcaceae;g__Enterococcus	0.000156835	0.000146773	0.000348413	0.000179905	7.47705e-05	0.000107394	0.000162625	0.000107704	0.000290823	0.000358426	0.000445517	0.00141707	6.25566e-05	0.00018564	0.000502621	0.000263679	0.000296534	0.000336129	0.000448479	0.000598757	0.000167337	0.000240409	0.000340995	0.000508963	0.000265658	0.00115208	0.00026593	0.000382121	0.00022238	0.000462481	0.000971933	0.00055709	0.000434346	0.0627897	0.00013604	0.000266074	0.000245423	0.000332967	0.000786094	0.000316154	0.000131339	0.000123213	4.72669e-05	0.000237606	0.000169589	5.7281e-05	0.00023193	5.47671e-05	3.77617e-05
f__Succinivibrionaceae;g__Succinatimonas	2.74148e-07	9.97054e-06	5.20505e-06	1.87876e-05	6.09927e-07	2.99862e-07	1.35491e-07	9.6086e-06	9.40413e-06	0	5.20872e-06	0	7.78927e-07	7.34485e-05	3.92211e-07	1.77497e-05	3.3843e-06	9.98477e-06	2.4541e-07	7.29365e-06	2.88757e-06	1.29154e-06	3.41661e-05	1.06615e-05	5.01705e-06	0	2.94462e-06	1.88836e-06	5.60604e-05	1.35072e-06	2.46913e-06	3.73128e-06	1.59949e-05	6.38425e-07	2.45942e-05	4.33314e-06	6.61007e-07	5.0541e-06	6.89997e-07	2.32683e-06	2.32429e-06	2.30806e-06	9.86823e-07	0.0604134	2.33673e-06	1.50129e-05	7.52987e-05	1.73662e-07	3.70774e-05
f__Lactobacillaceae;g__Lactobacillus	0.000119749	0.000232349	0.000316708	0.000169493	6.66787e-05	9.39159e-05	0.000112452	0.000157206	0.00439539	0.000223205	0.0553158	0.000180856	5.47695e-05	0.000123521	0.000173369	0.000210246	0.00237758	0.000466132	0.00016229	0.000372352	8.50681e-05	0.0200395	0.000407882	0.000314627	0.000166228	0.000618125	0.000860112	0.057824	0.000675341	0.00453145	0.000272895	0.000432842	0.00102445	0.000187412	0.0567631	0.000150213	0.00212622	0.000497564	0.000305667	0.000276558	0.000120277	5.86519e-05	5.57784e-05	0.000186817	8.19856e-05	3.18367e-05	0.000154381	4.64058e-05	0.000339466
f__Enterobacteriaceae;g__Enterobacter	0.000245681	0.000433437	7.38241e-06	4.89627e-05	0.00116481	5.76266e-06	1.21373e-05	9.02195e-05	0.0092068	1.3501e-05	9.86853e-05	8.37144e-05	0.00101477	2.96174e-07	0.00237339	1.43808e-05	0.000817293	9.31284e-05	0.0017715	0.000302243	0.000147871	7.69403e-05	2.72205e-06	6.01344e-06	5.06728e-06	6.78951e-05	0.000876625	2.44339e-05	3.35672e-05	6.80422e-05	0.000105653	7.32153e-07	1.0608e-05	0.000495641	4.93961e-05	0.000113396	8.66343e-05	5.32236e-06	1.18133e-05	2.04827e-06	1.22416e-05	9.6814e-06	6.88438e-05	5.04938e-05	5.01886e-05	3.10486e-05	1.11183e-05	5.25652e-06	0.000216894
f__Akkermansiaceae;g__Akkermansia	0.00513215	6.24912e-06	1.04254e-05	5.04084e-06	2.80147e-06	6.08142e-06	1.31557e-06	5.69735e-07	3.86002e-05	3.21753e-06	0.00681128	9.16598e-06	4.57394e-07	7.13688e-05	4.04735e-05	0.000315033	4.35756e-06	0.000861796	3.1331e-05	0.0129879	1.38132e-06	2.30567e-05	3.39942e-06	0.00512739	5.81848e-06	1.21922e-05	4.50664e-05	0.0113816	8.34853e-06	0.00714089	0.0190327	8.36943e-06	0.00209844	5.25715e-05	2.72771e-05	1.64666e-06	2.51143e-05	1.46671e-06	0.00425282	0.00275375	0.00459812	1.40729e-05	5.18533e-06	4.13732e-05	6.27833e-07	3.47008e-05	0.0102294	3.35432e-06	1.65884e-05
f__Veillonellaceae;g__Veillonella	0.001107	0.000274718	0.00392256	0.00063665	0.0144333	0.000188391	0.000390625	0.00034218	0.00517909	0.00126132	0.000954326	0.000525822	5.03809e-05	0.00054521	0.000319719	0.00215386	0.000613019	0.000454465	0.000331958	0.000346944	0.000179035	0.000391009	0.00662454	0.000265394	0.00016332	0.000877018	0.000815638	0.00022747	0.000338049	0.00223745	0.000285134	0.000146141	0.000245329	9.96483e-05	0.00269559	0.000226967	0.000838397	0.000871063	0.00138736	0.000284018	0.000334137	6.3361e-05	0.00033473	0.000875472	4.35385e-05	3.50357e-05	0.000219111	0.000243656	0.000193901
f__Lachnospiraceae;g__Coprococcus	0.000594303	0.00172497	0.000766398	0.00105818	0.00112404	0.00123885	0.00121456	0.000636891	0.00436465	0.00160053	0.00275787	0.00188413	0.00114855	0.00249088	0.00226158	0.025783	0.0040832	0.00843494	0.00395642	0.0204164	0.00295186	0.00514112	0.00134196	0.0138676	0.00395276	0.041002	0.00640167	0.00408321	0.00141075	0.00314291	0.0121497	0.00461162	0.00675874	0.00094076	0.00186489	0.000580263	0.0124376	0.0433491	0.00446512	0.00515797	0.00184855	0.00274991	0.00178283	0.00403687	0.00185037	0.000308882	0.00123966	0.000231868	0.000327955
f__Ruminococcaceae;g__Subdoligranulum	0.000177775	0.000716309	0.0271717	0.00171547	0.000332443	6.37425e-05	0.000126393	0.000554986	0.00376587	0.00023415	0.00183267	5.44025e-05	0.000605011	0.00197196	0.00488928	0.00661038	0.0057794	0.0093829	0.00238242	0.00751741	0.00116593	0.00754258	0.000204263	0.009649	0.0049534	0.0101143	0.00385643	0.00248282	0.00127782	0.0133592	0.00936634	0.00219263	0.00938516	0.00279862	0.00200667	0.00147099	0.00480176	0.0404151	0.0042839	0.0057163	0.0132942	0.01376	0.0095168	0.00627837	0.00678634	0.00282041	0.00253013	0.00175754	0.00218503
f__Lachnospiraceae;g__Blautia	0.00291648	0.00431332	0.00297841	0.00297701	0.00268495	0.00420621	0.00770692	0.00133095	0.0137243	0.0239722	0.00819377	0.0188943	0.00443023	0.0132938	0.00545024	0.0153924	0.019336	0.0388909	0.0203706	0.0140422	0.0128605	0.0108357	0.0369988	0.0241377	0.0154187	0.0190141	0.0233655	0.0101665	0.0260277	0.0318761	0.0272307	0.0119141	0.0194905	0.0236612	0.018035	0.0236247	0.0113561	0.0265931	0.0129163	0.0230242	0.0042414	0.00291978	0.00216806	0.00601199	0.00339638	0.00183718	0.00435955	0.00242542	0.00228074
f__Porphyromonadaceae;g__Parabacteroides	0.00522458	0.00365573	0.00774144	0.0118554	0.00540352	0.0143185	0.0028435	0.00763269	0.00869366	0.00180528	0.00949032	0.0081882	0.00163984	0.0195004	0.00673319	0.00337899	0.0058693	0.00987926	0.00556658	0.00731702	0.00505477	0.0157863	0.00343371	0.00515326	0.0133235	0.00530587	0.00695986	0.00701779	0.0331649	0.00584767	0.00318294	0.00718885	0.00507715	0.0045793	0.0112174	0.00603332	0.00664701	0.0131224	0.0240368	0.00258891	0.0036217	0.0128274	0.00363301	0.00135644	0.00320993	0.00559567	0.0141916	0.00469987	0.00229847
f__Lachnospiraceae;g__Dorea	0.000990285	0.00236294	0.000759345	0.00114807	0.000994279	0.000813781	0.00120943	0.00050991	0.0051829	0.00899682	0.00408662	0.0321886	0.00620551	0.00257551	0.00356393	0.00348575	0.00901156	0.0173146	0.0248065	0.00668714	0.00481533	0.00945157	0.00462535	0.00360966	0.0049257	0.00533025	0.011319	0.02485	0.00292938	0.0236002	0.0173916	0.0107024	0.0225297	0.0126542	0.00241388	0.00149017	0.00723468	0.0104338	0.00938109	0.00986936	0.00101536	0.000682406	0.000280477	0.00233041	0.000486154	0.000350202	0.00154072	0.00110915	0.000606565
f__Selenomonadaceae;g__Mitsuokella	9.56773e-06	0.0320589	0.000154712	1.23445e-06	8.99761e-06	2.69505e-06	1.17765e-06	0.000140968	6.2504e-06	0	4.94718e-05	0.000529888	4.45758e-06	1.45687e-05	4.33617e-05	1.56667e-05	4.01357e-05	4.10455e-05	1.35248e-05	0.001516	3.32516e-06	1.60371e-06	3.5834e-06	1.84139e-05	1.08409e-05	6.4472e-07	5.22042e-06	6.00132e-05	1.59003e-05	5.33362e-05	3.94865e-05	1.24064e-05	1.93618e-05	4.22971e-06	0.00868785	2.63246e-05	1.06617e-05	1.10957e-05	0.000122623	1.14823e-05	4.87458e-06	2.9606e-06	6.75683e-07	1.4186e-05	2.11978e-06	2.84476e-06	7.50611e-06	6.16536e-05	1.4318e-06
f__Desulfovibrionaceae;g__Bilophila	0.00211833	9.95459e-06	0.00327769	0.00276242	0.000378441	5.75743e-06	0.00156358	0.000916531	0.0019463	3.94103e-08	0.00107368	0.0050441	0.0011685	0.000776585	0.00232506	0.000599813	0.00325653	0.00910025	0.000407117	0.00077453	0.000534331	0.000750849	7.45569e-07	0.000948357	7.51052e-07	4.32393e-06	2.97807e-06	0.00319731	0.000164886	7.583e-06	0.00227025	0.000650822	0.00207525	0.00113547	0.000810771	3.30591e-06	0.0020228	2.24594e-06	0.000558403	0.00127423	0.0114739	0.00646493	0.00593501	0.00447326	0.00347004	0.00751135	0.00623542	4.49594e-05	0.00065455
f__Prevotellaceae;g__Paraprevotella	0.000536147	0.00135466	0.000568587	0.00057007	0.00237538	0.000697574	0.000806919	0.0209602	0.000309888	0.000221715	0.00117675	0.000218818	0.000138485	0.000272048	0.00313023	0.000208834	0.000119824	0.00867134	7.77588e-05	0.000249891	0.000621632	0.00120162	0.000260341	0.00199654	0.000436179	0.000203906	0.000102926	0.00199681	0.000429112	0.000165728	0.000387884	9.62956e-05	0.000592439	6.34791e-05	0.000446776	0.000323659	0.000708294	9.87836e-05	0.0125143	0.000268919	0.00071007	0.011298	0.000670721	0.000297766	0.0008886	0.00106048	0.000318398	0.00259352	0.00109865
f__Lachnospiraceae;g__Lachnoclostridium	0.00150504	0.000748545	0.00375348	0.00452769	0.000663941	0.00264115	0.00305448	0.00159487	0.00276711	0.00539645	0.0019119	0.00377248	0.000853348	0.00169878	0.000674289	0.00140212	0.00160985	0.0028008	0.00115113	0.00217317	0.00121335	0.00118063	0.00363275	0.00204147	0.00143622	0.00221836	0.00151381	0.00206828	0.00336136	0.00663727	0.00330381	0.00247556	0.00256022	0.00221622	0.0010242	0.0290693	0.00166026	0.00288139	0.00187279	0.00203485	0.00168303	0.00221932	0.000591385	0.00220571	0.00132432	0.00126612	0.00196541	0.00149466	0.00096811
f__Chlamydiaceae;g__Chlamydia	0.000254213	0.011257	0.00114172	0.00026944	0.00268804	0.000277741	0.000218516	6.6449e-05	0.000396861	3.14799e-05	0.000140879	0.000614781	1.96106e-05	0.000364547	0.00281736	6.65509e-05	0.00166795	0.000572603	0.000263857	0.000410407	0.000645604	0.000301804	0.000202379	0.00013459	0.000102194	0.000263073	0.00035023	0.000229401	0.000141859	0.000681751	0.000222909	0.000810975	0.00127786	6.9619e-05	0.000555057	0.000115157	0.00475388	0.000136887	0.000839243	0.000580118	0.000108239	0.000245643	0.00114761	0.0217424	0.00818894	0.00345108	0.000184253	0.000190831	0.00106814
f__Rhodospirillaceae;g__Azospirillum	2.1901e-06	0	3.99483e-07	8.45217e-07	1.22619e-05	3.38314e-06	0	2.27798e-06	3.71138e-07	4.91563e-06	1.2505e-07	1.76351e-07	1.92294e-06	0.010332	1.19304e-07	1.34863e-06	8.14308e-07	5.94851e-05	5.54498e-07	2.03725e-06	4.37416e-06	3.66753e-06	0	4.90316e-07	1.17299e-06	0	5.00134e-07	4.40542e-06	1.02062e-07	1.60666e-06	1.60632e-06	6.41827e-07	4.43213e-05	1.03519e-07	0	7.64805e-07	4.49591e-07	4.87302e-08	1.62136e-06	0.000116173	8.99304e-07	2.33792e-07	1.05171e-05	1.91416e-05	7.33099e-06	3.24631e-06	0.0244563	1.41349e-06	0.000585443
f__Unclassified;g__Flavonifractor	0.000518478	0.000107601	0.00426628	0.00207644	0.00048835	0.000991254	0.000968395	0.000766129	0.000899195	0.00204395	0.00202879	0.00100922	0.000153202	0.000251224	0.000491697	0.000531853	0.000771739	0.00153679	0.000364563	0.00126552	0.000536403	0.000452334	0.00415168	0.00169066	0.00109016	0.00155667	0.000996934	0.00143911	0.000420608	0.000927079	0.00157385	0.00236559	0.00198762	0.000446139	0.000218131	0.00216856	0.000487096	0.0014783	0.000728099	0.000917686	0.00432041	0.00284707	0.000893863	0.00346018	0.00479463	0.00782157	0.00275475	0.00129846	0.000404157
f__Desulfovibrionaceae;g__Desulfovibrio	1.9175e-05	7.83416e-06	0.000192091	0.000691897	7.0035e-05	1.5839e-05	4.24908e-05	0.000239196	0.000290789	7.71389e-05	0.00120595	0.000110047	4.75448e-05	8.93666e-05	7.2726e-05	8.74487e-05	0.00138165	0.00662075	2.23955e-05	0.002619	1.38545e-05	2.38507e-05	1.04193e-05	0.00337244	5.75341e-06	5.57009e-06	1.1703e-05	4.86516e-05	8.08897e-05	4.91776e-06	0.000407066	0.00229249	0.00693804	2.05567e-05	7.71307e-05	3.05946e-06	4.08457e-05	8.78484e-06	0.000858549	7.57014e-05	0.000281608	5.86573e-05	0.000117078	0.00101408	0.000156239	0.00355084	0.000255728	3.41958e-06	0.000301183
f__Acidaminococcaceae;g__Phascolarctobacterium	0.0108005	0.0125527	0.00420549	0.0108288	0.00585225	0.00385596	0.00888919	0.00236204	0.00124472	1.39994e-05	0.00329123	0.0139796	0.000368127	0.0010308	6.41793e-05	2.3006e-05	0.000115022	0.000889132	0.00181	0.000165814	0.0122224	0.00119801	1.38383e-05	0.000328092	0.000601478	2.97401e-05	0.00145345	0.000414712	0.00374278	0.000115801	0.000919243	0.00112587	0.00436342	2.86226e-05	3.78348e-05	0.00186877	0.00045086	7.58511e-05	0.00710057	0.00235181	0.0025957	0.00758621	0.000290492	0.0132043	0.0189496	0.0103642	0.000445652	0.00306512	0.000512846
f__Lachnospiraceae;g__Fusicatenibacter	0.000267184	0.0011154	0.000240729	0.000802162	0.000131703	0.000771394	0.000550627	0.000555954	0.00221139	0.0126495	0.00125463	0.000319389	0.000479574	0.00164312	0.00110102	0.00322617	0.0043911	0.0020949	0.00603827	0.00399427	0.00264877	0.0186415	0.000401178	0.0057279	0.00452019	0.00482977	0.00286046	0.00253424	0.00403778	0.0127737	0.00263086	0.01204	0.00211557	0.00432455	0.0160296	0.000166747	0.00171408	0.00942383	0.00231841	0.0144128	0.000378399	0.000598022	0.000351364	0.000575903	0.000443957	0.000310067	0.00114342	0.00109786	0.000477079
f__Clostridiaceae;g__Butyricicoccus	0.000229916	0.000635658	0.00102404	0.00146285	0.000309522	0.00228271	3.56114e-05	0.000587232	0.00102437	0.00104051	0.00187345	0.00132519	0.00166147	0.000959912	0.00115514	0.00247422	0.00212216	0.00254369	0.0026013	0.000828321	0.00354791	0.00170834	0.000187302	0.00164925	0.00364862	0.00124872	0.000609834	0.00268487	0.00284709	0.0025277	0.00192713	0.00216857	0.00355094	0.000851206	0.000287786	0.000962193	0.00178026	0.000918892	0.00115478	0.00147041	0.00376074	0.00276341	0.00196667	0.0025383	0.00452542	0.00295362	0.00267425	0.00248545	0.00363919
f__Eggerthellaceae;g__Adlercreutzia	7.77159e-06	1.55777e-06	1.90819e-05	3.19053e-05	5.71212e-06	2.5424e-06	1.65321e-06	3.0093e-06	0.0011349	1.19264e-06	0.00150645	2.88284e-05	0.0126527	0.00109799	5.18512e-05	0.00615232	0.00518291	0.00196786	0.00122865	0.00126408	8.96169e-06	0.00131363	2.1775e-05	0.00411636	0.000752957	1.47546e-05	0.0029134	0.00221376	9.12401e-06	2.41775e-05	0.000612435	0.0010847	0.000946002	0.000475953	0.0001397	6.60926e-06	0.000185685	2.99123e-05	0.000367868	0.00512548	0.000145946	2.1358e-05	0.000548093	5.49169e-05	0.000214408	2.56867e-05	0.000190479	1.10361e-05	7.55109e-05
f__Pasteurellaceae;g__Haemophilus	0.000251185	2.8716e-06	1.56644e-06	1.90218e-05	0.0056821	0.00011685	0.0016739	3.58104e-05	0.0078031	8.15728e-05	6.85023e-05	5.14653e-05	2.29505e-06	0.000328773	1.9324e-06	0.000106782	2.88241e-05	1.75138e-05	2.98385e-06	3.30008e-06	4.3372e-06	2.14131e-06	5.94284e-05	2.05185e-05	0.000113422	0.000128911	9.09978e-06	1.18855e-05	1.26992e-05	2.26318e-07	8.1088e-07	5.64412e-06	3.06776e-05	1.3658e-06	0.0125699	8.03344e-05	4.30372e-05	7.59996e-06	1.66279e-05	4.26704e-06	0.000345189	6.55471e-05	3.02774e-07	0.000264754	3.56886e-06	7.4502e-08	2.6442e-06	0.000110897	1.67383e-05
f__Erysipelotrichaceae;g__Holdemanella	1.62974e-05	1.02005e-05	3.9286e-05	1.90428e-05	0.000512579	2.09624e-05	3.36359e-05	5.89924e-06	7.95289e-05	8.84901e-05	7.88165e-05	9.35488e-05	3.5692e-05	7.0961e-05	0.00166084	8.65104e-05	0.000105786	0.000217475	0.00135437	0.00153403	5.30727e-05	7.7061e-05	0.000121587	0.000141374	0.00011596	9.13715e-05	0.000143421	0.000123659	5.79198e-05	0.000128248	0.000207249	6.87638e-05	0.000198039	0.000225672	0.000140863	7.03498e-05	0.00178706	0.000247229	0.00374964	8.32703e-05	2.55886e-05	3.53036e-05	1.50791e-05	0.00193857	2.86747e-05	2.15136e-05	3.0014e-05	4.25403e-06	1.19505e-05
f__Fusobacteriaceae;g__Fusobacterium	2.58658e-05	5.35493e-05	0.000114259	9.55675e-05	0.00104012	3.47583e-05	5.7949e-05	0.00784994	0.000112301	2.58897e-05	0.000146636	0.00688144	1.26203e-05	0.0108038	4.68467e-05	5.52814e-05	6.3912e-05	0.000114544	2.35409e-05	0.00010747	7.11255e-05	6.80716e-05	0.000125912	9.66064e-05	3.61277e-05	8.08499e-05	8.34353e-05	9.5684e-05	2.26753e-05	6.06176e-05	0.000129577	4.44766e-05	0.000245063	1.91309e-05	5.17627e-05	2.72375e-05	5.29192e-05	6.86019e-05	0.00107178	6.94019e-05	5.9172e-05	5.63141e-05	1.75301e-05	0.0010065	6.91785e-05	0.000126719	0.000131614	2.08019e-05	1.16021e-05
f__Eggerthellaceae;g__Eggerthella	9.11978e-05	0.000261608	9.63331e-05	6.79022e-05	5.6406e-05	3.0007e-05	0.000210171	1.29261e-05	0.000216232	9.34128e-06	0.000314215	0.000715429	0.00102182	0.000230195	0.000107847	0.000269596	0.00210616	0.0014577	0.00144804	0.0020117	0.000508811	0.0010803	0.00203783	0.000987594	0.0002672	0.00305733	0.00186687	0.00187229	0.000287983	0.00362357	0.00077239	0.00149681	0.00089761	0.000564798	0.000165018	0.00113016	0.00019125	0.00402643	0.000201337	0.00107044	0.000389507	9.62783e-05	0.000264573	0.000699491	0.000153868	0.000261107	0.000182593	8.67131e-05	4.58127e-05
f__Lachnospiraceae;g__Anaerostipes	0.00088742	0.000511457	8.24357e-05	9.09316e-05	8.1016e-05	0.000249334	0.000402622	6.69159e-05	0.000672138	0.00422415	0.00121278	0.00370064	0.000185672	0.00205409	0.000160433	0.0028716	0.00195518	0.000562946	0.0015979	0.000444641	0.000642852	0.00151862	0.00932164	0.00243551	0.00351408	0.00157148	0.00139086	0.00287456	0.00269617	0.00342261	0.000391412	0.00112771	0.00138579	0.000485148	0.000367805	0.00473408	0.000466014	0.00161834	0.000401971	0.00260454	8.02181e-05	5.68161e-05	2.63274e-05	0.000314506	5.85719e-05	3.15965e-05	0.0001871	0.000106455	3.37355e-05
f__Lachnospiraceae;g__Butyrivibrio	8.90047e-05	0.000639507	0.000640083	0.000537417	0.00030586	0.000669851	0.000800831	0.000162003	0.00117115	0.000499149	0.000604552	0.000272622	0.000101685	0.000659387	0.000439585	0.000787177	0.000644227	0.000934748	0.000328534	0.00893612	0.000361611	0.000540523	0.000268413	0.000997698	0.000940178	0.00115274	0.000460675	0.000513926	0.000497777	0.000824248	0.00131187	0.000551479	0.00276419	0.000253221	0.00102621	0.000158426	0.000869869	0.000973614	0.000738804	0.000786196	0.000685294	0.00053819	0.000139745	0.000821337	0.000498101	0.000335376	0.000576652	0.000123918	0.000192392
f__Atopobiaceae;g__Olsenella	5.16175e-06	9.24863e-06	0.00012368	6.90152e-05	1.40551e-05	9.6671e-06	2.41649e-06	1.14836e-06	2.77442e-05	2.05765e-07	8.82107e-05	0.000523086	0.000194863	1.7496e-05	6.71457e-05	0.00011786	0.000118981	0.000352537	0.000264002	8.37231e-05	6.24764e-05	0.000145209	1.76047e-05	0.000204703	0.00164573	4.37651e-05	0.000182284	0.00278187	2.58265e-05	0.000148092	0.000244891	7.15143e-05	0.000441067	0.000119536	0.00778526	1.10145e-05	6.46332e-05	0.000150055	0.000132549	0.000101038	8.11991e-05	6.5235e-05	7.40626e-05	0.000124013	0.00014861	0.000158123	0.000160152	2.00616e-05	2.34389e-05
f__Synergistaceae;g__Pyramidobacter	1.92553e-06	2.17736e-06	0.000730343	1.36805e-05	1.19665e-05	5.00303e-06	2.55409e-06	1.84971e-06	8.27534e-06	7.28377e-06	4.90214e-05	4.39431e-07	3.57e-06	1.20457e-06	6.58477e-06	7.92801e-06	2.32022e-05	2.54567e-05	5.21969e-06	2.47581e-05	1.23292e-06	1.00333e-05	2.3097e-06	7.15975e-05	1.14875e-05	9.29945e-06	5.89381e-06	1.28634e-05	2.72039e-05	1.05256e-05	4.9562e-05	4.1013e-05	4.84029e-05	2.03968e-06	4.46929e-06	4.31535e-07	6.66278e-06	3.2589e-06	1.60227e-05	2.017e-05	4.85331e-05	5.00663e-05	1.13492e-05	6.20557e-05	4.13849e-05	0.00109002	5.96579e-05	4.4867e-05	4.18162e-05
f__Odoribacteraceae;g__Butyricimonas	4.83353e-05	0.000132143	0.0013494	0.00510684	0.00117608	7.87449e-05	9.46538e-05	0.000373025	0.00102015	2.47309e-07	0.00741475	1.69584e-05	0.000308463	0.000408805	0.000513471	0.000201696	0.000894687	0.00201496	0.000159721	0.00035828	0.000268216	0.00026769	0.000117942	0.000579823	2.82432e-05	3.90967e-06	0.000414063	0.00371308	5.23992e-05	6.69223e-05	0.000715466	3.46166e-05	0.00254234	0.00153616	8.437e-05	9.03249e-06	0.000278122	7.10835e-05	0.000634618	0.00120707	0.0017551	0.00118217	6.797e-05	0.00157763	0.00176726	0.00191812	0.00267434	0.000146995	0.000153226
f__Clostridiaceae;g__Hungatella	0.000315249	0.000291504	0.000926508	0.000863428	0.000176116	0.000735221	0.000443589	0.00038803	0.000711563	0.0010909	0.00142329	0.000499052	0.000265467	0.000349404	0.000335966	0.00034366	0.000324547	0.000631449	0.000335116	0.000546315	0.000413422	0.000446136	0.000895053	0.000831189	0.00034729	0.000859147	0.000363152	0.000447191	0.000571872	0.000686587	0.00142444	0.000726732	0.00084044	0.000377939	0.000233738	0.00230296	0.000684319	0.000931599	0.000413213	0.000735027	0.00123287	0.000906758	0.000274745	0.000787448	0.00074079	0.000377139	0.000955346	0.000896163	0.00110272
f__Erysipelotrichaceae;g__Coprobacillus	6.17211e-05	0.000474906	0.000148785	0.000228862	0.000295626	0.000139006	0.000350359	8.72262e-05	0.00107423	0.000190066	0.0016565	0.000566701	0.000358171	0.000525967	0.000324161	0.000444959	0.00155211	0.000906521	0.000354009	0.000404493	0.00077893	0.00129382	0.00734744	0.00178855	0.000392359	0.0037029	0.00160684	0.000532649	0.000544695	0.000327934	0.00308727	0.00034193	0.00193071	0.00407819	0.00040741	0.000603365	0.000390088	0.000364685	0.00287812	0.000395958	3.00173e-05	6.80235e-05	1.31818e-05	0.00037852	3.23954e-05	1.24256e-05	0.000107714	1.71665e-05	9.2432e-06
f__Ruminococcaceae;g__Anaerotruncus	0.000103414	0.000119027	0.00158634	0.000596463	0.000217868	0.000151603	7.25865e-05	8.86197e-05	0.000722611	0.000133078	0.00117439	0.000445372	0.000135148	0.000199271	0.000331907	0.000515377	0.000573116	0.000636906	0.00025896	0.000629391	0.000234563	0.000345068	0.0001926	0.00111071	0.000239392	0.000367722	0.000781707	0.00050664	0.000292654	0.000501588	0.0012135	0.000473995	0.00160478	0.000221081	0.000114733	0.000140521	0.00060907	0.0005179	0.000365512	0.000514863	0.000760707	0.0014364	0.000324491	0.00344786	0.00115356	0.000856474	0.000919946	0.000131442	0.00020344
f__Peptostreptococcaceae;g__Romboutsia	0.00167761	1.45988e-05	2.6025e-05	2.67434e-06	0.000372262	2.41838e-07	3.10267e-05	0.000518046	0.000958522	1.9882e-06	0.00084931	7.84834e-06	0.00191328	2.37774e-05	9.05401e-05	0.000498873	9.55305e-05	0.000866466	2.50894e-06	0.00267672	2.04932e-05	0.00148813	0.000295191	0.0050834	0.00242409	0.00348744	0.000150931	0.00149634	0.000246189	5.09443e-06	0.00159135	0.00114599	0.00598773	0.000922259	0.000258551	0.000410049	0.00122198	0.00142855	0.000390175	0.000741068	6.45345e-06	1.91481e-05	3.73494e-06	4.37764e-05	1.56763e-05	2.98224e-06	3.92996e-05	6.29704e-05	0.000377925
f__Odoribacteraceae;g__Odoribacter	0.000168615	0.000336293	0.00595728	0.00532942	0.00116405	0.000556832	0.000108506	0.000510527	0.00428536	0.000265047	0.00431603	0.000188428	0.000167319	0.0032372	0.0047413	0.000120308	0.0010216	0.00269509	0.00175303	0.00418069	0.000481869	0.00203786	0.000102415	0.00205275	0.000189395	0.000127858	0.0016472	0.00321303	0.000116609	0.00190972	0.000388898	0.00161143	0.00318272	0.000553264	7.00846e-05	0.000140706	0.00126924	9.68067e-05	0.0011034	0.00107394	0.00309163	0.00222103	0.00111694	0.00240088	0.00120216	0.00154332	0.00238856	0.00138227	6.36713e-05
f__Enterobacteriaceae;g__Shigella	0.000118025	0.000958647	4.51693e-06	0.000492172	3.72496e-05	1.43754e-05	1.54727e-05	0.000199754	8.53575e-05	8.91657e-05	0.000702593	9.25712e-05	0.0055856	3.00129e-06	0.0040191	2.16257e-06	0.00327772	0.000309038	0.00444426	0.000269534	0.0013684	2.03324e-05	1.1277e-06	6.06566e-06	4.85845e-06	1.56443e-05	0.000267442	0.000181644	1.25177e-05	0.000256004	4.64251e-05	9.06485e-07	4.34821e-05	0.00426561	1.77403e-05	0.000484904	4.69666e-05	2.73008e-05	2.82625e-06	9.27516e-07	4.71013e-06	4.91927e-06	7.80918e-06	2.49499e-05	1.34437e-06	1.33198e-06	3.1855e-05	2.39307e-05	1.31378e-05
f__Lachnospiraceae;g__Tyzzerella	0.000544397	0.000436505	0.000869607	0.000411117	0.000300621	0.000490211	0.004019	0.000125285	0.000944519	0.00118639	0.00522908	0.00113692	0.000107286	0.0006601	0.00060659	0.000650839	0.00090589	0.00118692	0.000610226	0.00126871	0.00210955	0.000688681	0.00427732	0.000946095	0.000863472	0.000719276	0.000608922	0.000803878	0.000684987	0.00135176	0.00103333	0.00185279	0.00105379	0.000564612	0.000610214	0.00340738	0.000750093	0.00123491	0.000870696	0.000933636	0.000551066	0.00060691	0.000101994	0.00106581	0.000306176	0.000205795	0.000480797	0.000288179	0.000172063
f__Enterobacteriaceae;g__Kluyvera	2.7238e-05	0.000228732	4.09912e-06	1.74602e-05	4.44645e-05	8.45272e-06	1.3395e-06	6.77383e-06	7.16189e-05	3.92141e-06	3.4192e-05	8.13025e-06	0.000195775	4.5624e-08	0.00512787	6.57507e-07	0.000140626	8.89265e-06	0.000120717	6.8232e-05	9.61698e-05	2.1323e-06	6.83678e-07	3.493e-06	1.41486e-05	2.33043e-05	0.000465697	6.38457e-06	1.54875e-05	7.29066e-06	6.32089e-06	9.36142e-08	9.94394e-07	0.000150009	1.14323e-05	1.46181e-05	2.19061e-05	1.16145e-06	6.7459e-06	5.50147e-07	3.22298e-06	4.02045e-07	5.2426e-07	3.98046e-07	3.05398e-06	1.07251e-06	1.17686e-06	2.93123e-06	9.11342e-06
f__Lachnospiraceae;g__Lachnospira	0.000130635	0.00111066	0.00063295	0.000320386	0.000456192	0.000163834	0.00194234	0.000593218	0.0017102	0.00323269	0.000524789	0.000110792	0.000140803	0.000966659	0.00120557	0.00163599	0.00167107	0.00201375	0.000255489	0.00147931	0.000701484	0.000818329	0.000149305	0.00117748	0.000941744	0.00404624	0.000640925	0.000908481	0.00461606	0.000499563	0.000947764	0.000256424	0.0011574	0.000236442	0.000478699	6.79276e-05	0.00212216	0.00297357	0.0022859	0.00298285	0.000225536	0.000170371	5.99524e-05	0.000655119	0.000106978	3.88954e-05	0.00066488	9.69662e-05	0.00022239
f__Porphyromonadaceae;g__Dysgonomonas	1.73932e-05	8.65091e-06	0.00122348	3.78574e-05	3.43202e-05	5.05785e-05	7.54733e-05	6.74896e-06	1.54799e-05	0.000191796	0.000196969	5.69088e-05	1.80141e-05	8.27473e-05	9.24594e-05	0.000134469	5.44834e-05	0.000101223	1.52828e-05	3.42112e-05	7.70081e-05	5.08634e-05	0.000194042	5.74043e-05	5.26695e-05	1.96959e-05	7.65967e-06	7.35239e-05	3.64844e-05	6.93358e-05	2.82411e-05	1.74911e-05	0.00010292	3.12913e-05	6.3213e-05	8.72831e-05	0.000186722	4.43135e-05	0.000197524	6.42978e-05	1.47907e-05	0.000120286	0.000550016	7.94722e-05	2.54791e-05	0.000147039	7.64351e-05	5.84469e-06	0.00117327
f__Porphyromonadaceae;g__Barnesiella	1.02429e-05	0.000207131	0.00114648	0.000276593	0.00028852	5.01673e-05	0.000162025	0.000104062	0.00044354	2.70832e-07	0.000166353	1.35452e-05	6.60492e-06	0.000122814	0.000876915	0.000108551	0.000924105	5.90663e-05	0.000911998	0.000957941	0.000103764	0.00502534	3.50955e-07	0.00145909	3.16027e-05	1.45774e-07	4.06313e-06	0.00219413	2.58499e-05	2.08369e-05	0.00025497	2.58575e-05	0.00124033	0.00120432	0.000224878	1.42989e-05	0.000574991	2.27149e-05	0.00021946	3.5836e-05	5.49687e-05	0.000362455	0.000306841	6.72512e-05	0.000321636	0.000626552	0.000926904	5.88887e-06	6.17501e-05
f__Acidaminococcaceae;g__Acidaminococcus	3.87205e-05	0.000117849	0.000513001	9.38892e-05	2.96094e-05	4.55904e-05	7.21133e-05	0.000236507	5.23274e-05	1.50799e-05	6.33935e-05	0.000795176	2.63221e-05	1.63513e-05	9.8463e-05	6.05482e-05	0.000267049	0.000348963	4.88875e-05	0.0001023	0.000141054	2.57804e-05	3.06577e-05	5.52183e-05	3.01906e-05	1.51956e-05	2.61713e-05	0.000182478	3.89333e-05	0.00479489	0.00138514	2.65464e-05	9.30131e-05	2.60386e-05	0.00136175	3.01683e-05	0.000117171	0.000148012	5.87602e-05	4.83487e-05	8.40336e-05	4.73457e-05	0.0001664	0.00019939	3.83251e-05	7.13236e-05	9.07922e-05	0.000311755	1.43672e-05
f__Ruminococcaceae;g__Ruminiclostridium	0.00101797	0.000188968	0.00163167	0.00133788	0.000311432	0.000290184	0.000441937	0.000239043	0.00256655	0.000341062	0.00181548	0.000285217	0.000133345	0.000646323	0.000462817	0.00099275	0.000947175	0.00162221	0.000822701	0.00189173	0.000399511	0.000850331	0.000294056	0.00286001	0.000615377	0.00112481	0.00113258	0.00113588	0.000596991	0.000755935	0.00189973	0.00188166	0.00307745	0.000466249	0.000458984	0.000221728	0.00186862	0.00120563	0.000874017	0.00104084	0.00249368	0.00127353	0.000404314	0.00322757	0.00137369	0.000920935	0.00120676	0.000574326	0.000465218
f__Methanobacteriaceae;g__Methanobrevibacter	1.25937e-05	1.62037e-06	0	1.94545e-05	5.25327e-06	1.04843e-05	1.60049e-06	1.56628e-07	6.32785e-06	4.40566e-06	3.96739e-06	2.51066e-06	6.45963e-07	5.24341e-05	7.81073e-05	3.979e-06	2.40845e-06	0.000601312	4.26614e-06	0.00017546	8.93784e-06	1.24381e-06	8.87647e-06	0.00423137	5.24211e-06	3.31484e-06	1.4386e-05	4.33253e-05	2.2901e-05	9.37712e-06	3.85605e-05	2.39696e-06	0.00227407	9.14369e-06	7.9316e-07	1.67486e-07	2.32113e-06	2.20406e-06	2.21467e-06	1.05612e-05	5.17515e-06	2.852e-06	1.40798e-06	8.52343e-06	2.60268e-05	6.27757e-06	3.56189e-05	3.96143e-07	2.98207e-06
f__Mycoplasmataceae;g__Mycoplasma	2.02659e-05	3.98247e-07	2.63888e-06	6.40575e-05	2.74955e-05	8.00331e-06	4.6571e-06	0	7.42654e-05	0	3.41471e-05	0	2.44903e-07	8.49169e-06	3.12399e-05	7.6947e-06	4.40677e-06	0.00014119	8.80463e-06	0.000110173	2.84568e-07	5.81698e-07	9.9204e-06	0.00410943	3.62909e-06	0.000107003	0.000961489	3.93532e-05	3.973e-06	2.46775e-06	0.000683428	2.53182e-06	9.24323e-05	9.58885e-06	2.19575e-05	3.45591e-06	0.000432899	6.62467e-07	4.9638e-05	6.26549e-05	6.4455e-06	9.1057e-06	2.11477e-07	0.000819307	3.03591e-05	1.40356e-07	2.8015e-05	3.8641e-08	8.89956e-07
f__Sutterellaceae;g__Parasutterella	0.00118723	5.92155e-06	0.000231263	4.53349e-05	6.49319e-06	0.00284336	9.97728e-08	8.10443e-05	8.47641e-05	0.00243796	0.00026914	9.1391e-07	0	3.85743e-05	0.000138856	0.000729422	5.6041e-05	0.000229258	9.72194e-05	2.157e-05	0.000417633	0.000525816	0.000177748	2.73728e-05	0.00104323	0	0.000119344	1.06193e-05	0.000166195	0.000498958	7.08525e-05	0.000122646	5.92476e-05	2.74335e-05	0.000166395	7.9098e-07	0.000352706	0	1.80704e-06	0.000116344	6.85116e-05	0.00106648	0.000627828	0.00137202	0.000139784	4.93409e-05	0.00064085	0.00171101	0.000173591
f__Prevotellaceae;g__Alloprevotella	2.33447e-07	6.55569e-05	7.20647e-07	2.84798e-05	0.00208009	1.9499e-06	1.84513e-06	3.68146e-07	3.65932e-07	1.10604e-05	2.37695e-05	7.46803e-06	3.04507e-06	1.08168e-05	0.000135451	1.09633e-05	1.43117e-06	0.00012372	3.85968e-06	1.52109e-05	8.15456e-05	8.39484e-06	6.80786e-05	8.77872e-06	1.76216e-07	1.22921e-06	1.14868e-06	1.30588e-05	3.8059e-06	1.94355e-05	1.30567e-05	3.85617e-06	1.12874e-05	3.09827e-07	4.67338e-05	2.85949e-07	4.60766e-05	3.59636e-06	1.65031e-05	2.90927e-06	1.61074e-06	6.61679e-05	1.63203e-05	5.14066e-06	0.000370439	1.24766e-06	3.28251e-06	2.41073e-06	2.41155e-07
f__Chitinophagaceae;g__Chitinophaga	1.5216e-06	7.16714e-06	2.70704e-05	1.84538e-05	7.53925e-06	0	0	5.3598e-05	1.3994e-06	0	2.59916e-05	3.8459e-05	6.70295e-07	4.05759e-05	1.77002e-06	1.39897e-05	3.665e-06	1.00126e-05	5.49962e-07	8.73016e-06	3.233e-06	1.98425e-06	1.37933e-06	1.56486e-05	2.53087e-06	9.62508e-07	5.36287e-06	4.2739e-06	5.12932e-07	5.00867e-06	3.42655e-06	1.16844e-05	4.22621e-06	2.10964e-05	4.87252e-06	3.42509e-07	1.98376e-06	4.82016e-06	2.7939e-05	5.60592e-06	3.45619e-06	0.000133736	4.50536e-06	4.09403e-05	1.00886e-06	2.87419e-05	2.17587e-05	6.37472e-07	7.28419e-07
f__Unclassified;g__Intestinimonas	0.00010536	6.13669e-05	0.00134336	0.000461668	0.000242099	9.78819e-05	0.000227821	5.27665e-05	0.000322893	9.58081e-05	0.000974025	4.5094e-05	8.88654e-05	0.000154078	0.000242207	0.000233964	0.000391607	0.000445595	0.000183553	0.000505022	0.000117686	0.000319928	8.16674e-05	0.000685555	0.000200802	0.000309303	0.000481546	0.000496375	0.000184413	0.000192297	0.000780364	0.000474393	0.000770045	0.00013711	9.53411e-05	6.81018e-05	0.000254403	0.000288894	0.000258827	0.000371084	0.00107877	0.00124918	0.000396046	0.00146445	0.00128692	0.00122324	0.00145167	0.000234948	0.00021538
f__Oxalobacteraceae;g__Oxalobacter	6.18527e-06	1.95227e-07	5.06389e-06	0.00352112	4.10352e-06	3.81033e-05	8.95847e-08	4.39919e-06	2.389e-05	5.04869e-06	2.37514e-06	1.78627e-05	0	2.01807e-05	4.65345e-06	3.29881e-06	6.07293e-06	5.02226e-06	1.43261e-07	2.60936e-07	3.38751e-06	2.62066e-06	0	0.000234293	6.64251e-06	3.82083e-06	1.50025e-06	2.15038e-06	1.30163e-05	0.000129275	1.0055e-05	2.40855e-06	2.93773e-05	1.22794e-07	6.93771e-07	6.43445e-07	1.42573e-06	9.44391e-08	1.06782e-06	0.000229697	2.0143e-05	1.21767e-05	2.21254e-06	0.000100614	2.05047e-06	9.80136e-06	0.000579396	4.34795e-05	2.54911e-05
f__Puniceicoccaceae;g__Coraliomargarita	1.05786e-06	0	7.10375e-08	8.3972e-07	5.29464e-07	0	0	8.26438e-08	4.15374e-07	5.27019e-06	8.86544e-07	1.08965e-06	1.42108e-07	1.54038e-05	1.84563e-06	1.3895e-05	1.66322e-06	1.95973e-06	6.75371e-07	7.18709e-07	0	0	4.4619e-06	1.30798e-06	3.61309e-06	1.03761e-07	1.26732e-07	1.40287e-06	2.91666e-06	1.1227e-06	1.15026e-06	1.94163e-07	2.94453e-06	2.78208e-07	0	0	7.16924e-07	2.24709e-05	7.29408e-07	3.03739e-07	6.75988e-06	9.64657e-07	5.56232e-07	6.73365e-06	4.92332e-06	2.07739e-05	5.86391e-05	0	1.14549e-05
f__Ruminococcaceae;g__Ruthenibacterium	4.04955e-05	6.84009e-05	0.00134276	0.000304188	4.76427e-05	7.04629e-05	9.57407e-05	2.92965e-05	0.0004817	2.34484e-05	0.000412295	2.8412e-05	0.000382462	0.000126169	0.000274124	0.000337022	0.000422461	0.000611101	0.000286329	0.000547855	0.000239686	0.000383633	0.000213485	0.000539249	0.000341362	0.00046276	0.000413592	0.000479235	6.49778e-05	0.00104199	0.000835219	0.000524483	0.000521918	0.000296235	0.000173973	0.00010632	0.000264155	0.00127461	0.000200865	0.000319909	0.000660872	0.00079693	0.000335725	0.00063893	0.000479203	0.000323224	0.000306279	0.000110916	0.000111191
f__Lachnospiraceae;g__Eisenbergiella	5.22115e-05	0.000330604	0.00116442	0.000255838	0.000120353	8.15592e-05	9.84197e-05	0.000301167	0.000417601	6.13682e-05	0.00037727	2.73212e-05	7.36149e-05	0.000261245	0.000155234	0.000301842	0.000250729	0.000324491	0.000125644	0.000627304	8.20636e-05	0.000159712	0.000160599	0.000852125	0.000242451	0.000249712	0.000917473	0.000267409	0.000245009	0.000324404	0.00124691	0.000348453	0.000568983	9.4833e-05	9.6201e-05	0.000180837	0.000167768	0.000452977	0.000297419	0.00038463	0.000635109	0.00108956	0.000262098	0.000906823	0.000435935	0.00214881	0.000663851	9.17268e-05	0.000151694
f__Enterobacteriaceae;g__Citrobacter	0.000251699	0.000211587	9.71627e-07	7.91587e-05	1.84739e-05	3.70657e-06	4.59367e-06	4.63378e-05	0.000263998	1.72368e-05	0.000107886	2.30475e-05	0.00119564	1.15778e-06	0.000580797	1.26424e-05	0.00092395	6.08013e-05	0.00076622	0.000181701	0.000316829	7.63637e-06	8.51467e-07	2.69895e-06	1.38635e-06	1.02137e-05	0.00280513	2.47887e-05	1.13399e-05	4.06305e-05	8.72252e-06	2.11295e-07	8.53811e-06	0.000774206	4.59604e-06	9.42185e-05	2.00067e-05	6.08706e-06	8.13442e-06	1.46062e-06	1.49991e-06	1.14729e-06	5.82046e-07	1.83972e-06	1.87736e-06	1.31098e-07	2.81667e-06	1.92395e-06	1.61099e-06
f__Coriobacteriaceae;g__Senegalimassilia	4.83028e-07	3.3172e-06	3.76581e-05	3.78148e-06	1.27348e-05	2.42358e-06	2.58877e-06	6.66758e-07	9.41511e-06	9.97146e-07	1.0224e-05	0.000121957	5.91192e-05	3.34175e-06	0.000386414	4.73853e-05	3.12295e-05	0.00271213	0.000264461	0.000561134	8.10815e-06	8.69735e-05	1.0437e-05	4.24955e-05	0.000552694	1.90472e-05	5.68471e-05	8.50141e-05	1.32771e-05	2.12689e-05	0.000421102	2.45158e-05	0.00113234	3.95315e-05	5.5035e-05	6.25087e-06	0.000178118	2.72152e-05	0.000264134	3.40397e-05	4.76798e-06	7.04933e-05	2.39863e-05	0.000266295	1.14493e-05	3.83881e-06	1.24131e-05	0.000156677	8.48301e-06
f__Erysipelotrichaceae;g__Turicibacter	0.000109296	4.77624e-06	4.18225e-05	3.21828e-06	1.98314e-05	7.1486e-06	2.25751e-05	6.66359e-06	1.70606e-05	3.00756e-06	5.32452e-05	9.11447e-05	2.25503e-06	1.09473e-05	6.28082e-05	0.00133763	1.10394e-05	1.89097e-05	2.31597e-05	0.00252011	1.53571e-05	4.18873e-05	7.96924e-06	0.000956433	2.89308e-05	0.000278701	1.80093e-05	1.13808e-05	2.16245e-06	1.56585e-05	0.000248611	0.000176787	9.29415e-05	2.82878e-05	2.81217e-05	6.98767e-05	0.0010051	9.46846e-06	2.03262e-05	1.7392e-05	7.099e-06	2.51927e-06	2.51732e-06	2.83106e-05	6.75985e-06	1.24847e-05	1.508e-05	3.04662e-06	1.74711e-06
f__Pichiaceae;g__Pichia	1.196e-05	0	0	0	0	0	3.57052e-07	0	0	0	0	0	0	0	0	0	0	0	0	0	0	0	0	0	0	0	0	1.2602e-07	0	0	3.92795e-07	0	0	0	0	0	0	0	0	0	0	0	0	2.37046e-06	4.15216e-07	0	0	0	0
f__Selenomonadaceae;g__Propionispira	9.89909e-06	7.44617e-06	3.5357e-05	1.7675e-05	9.06357e-06	2.53134e-06	4.30006e-07	3.96347e-05	6.44669e-06	7.55477e-06	5.30198e-06	0.00221661	3.42342e-07	4.65942e-05	1.86101e-05	5.38645e-06	1.84131e-06	1.14622e-05	1.28518e-05	1.90747e-05	2.65523e-07	7.59294e-06	1.39542e-05	5.6884e-06	4.92889e-06	8.11902e-06	2.91763e-06	1.27257e-05	2.08195e-06	3.06288e-05	6.27408e-05	9.14632e-06	1.13267e-05	2.04144e-06	2.37017e-05	2.14295e-06	1.21351e-06	2.99507e-05	0.000127958	1.34458e-05	2.7531e-06	3.57265e-06	1.18126e-06	1.4874e-05	1.64467e-05	6.26112e-06	2.21574e-06	3.01756e-06	5.06856e-06
f__Eggerthellaceae;g__Cryptobacterium	0	5.70267e-07	2.35073e-05	5.29457e-06	4.68832e-07	0	0	1.24931e-07	2.67498e-05	0	0.000517477	2.88529e-07	1.85078e-05	2.40396e-07	0.000230484	4.66428e-06	1.89055e-05	3.15099e-05	0.0003912	7.75974e-06	2.29147e-05	2.37771e-06	3.33636e-06	0.00214462	9.38695e-06	5.24935e-07	7.53139e-06	6.60065e-05	5.62498e-07	2.02498e-06	6.36526e-05	2.8788e-06	0.000295122	7.40534e-06	2.69999e-05	1.02024e-06	9.1741e-05	1.50041e-05	3.61318e-06	7.26526e-06	9.3106e-07	3.36797e-06	2.13316e-06	0.000393887	7.07055e-06	4.48431e-06	7.07593e-07	2.43888e-06	3.01853e-06
f__Acetobacteraceae;g__Acetobacter	5.23722e-08	0	1.28549e-06	5.96061e-06	1.9021e-06	2.05684e-06	8.35391e-08	4.61862e-06	2.08441e-06	0	5.11159e-06	0	3.81244e-07	0.00107747	8.24081e-07	9.91541e-06	5.88195e-07	6.96904e-06	4.61459e-07	9.66431e-07	0	4.96491e-07	8.08983e-08	2.62885e-05	3.71559e-07	4.7269e-08	1.18562e-06	1.59884e-06	2.14375e-08	1.61658e-06	3.31901e-06	3.28962e-07	1.42295e-05	8.67292e-07	4.56815e-07	2.05888e-07	1.75543e-06	0	1.01251e-05	1.12668e-06	2.8281e-06	6.295e-06	3.26057e-06	8.27556e-05	2.19545e-06	1.32026e-05	0.00202813	0	4.64453e-05
f__Acetobacteraceae;g__Acidiphilium	0	0	8.43265e-06	2.12919e-06	0.00011148	0	0	0	4.55256e-06	0	3.36598e-05	0	6.57376e-07	2.3596e-06	8.09834e-06	1.08479e-05	8.67867e-06	9.98285e-06	9.75342e-07	6.46326e-06	1.33427e-07	1.0542e-06	7.13127e-06	1.61469e-05	9.0497e-08	4.20878e-06	1.50057e-05	0.000160172	1.55538e-07	3.12029e-06	1.12827e-05	3.98997e-06	4.22189e-05	3.0359e-06	9.34457e-07	0	1.10781e-05	1.83582e-05	3.38187e-06	1.02494e-05	1.11561e-05	1.63864e-05	4.12537e-06	0.00193517	0.000243725	2.63932e-05	2.53749e-05	1.07855e-07	1.13319e-06
f__Alcaligenaceae;g__Castellaniella	0	0	0	4.68814e-07	5.58538e-08	0	4.53896e-07	0	0	0	1.44226e-06	0	0	0	3.79256e-08	3.88036e-08	1.28852e-06	4.52741e-06	0	1.33964e-06	0	0	0	3.6907e-06	0	0	0	9.40953e-07	0	1.92471e-06	1.738e-07	2.05036e-06	0	3.79851e-07	1.34221e-06	0	0	0	0	1.14601e-07	0	0	0	1.29414e-06	2.04669e-08	1.10511e-07	8.06906e-06	0	0
f__Peptostreptococcaceae;g__Clostridioides	0.000267402	0.000582076	0.000708141	0.000616108	0.00029199	0.000296597	0.000779351	0.000169499	0.000909302	0.00092525	0.000805293	0.000658117	0.000236929	0.000644915	0.000285225	0.000838029	0.000948358	0.000943407	0.000734556	0.000855796	0.000437711	0.00107814	0.00176358	0.00126944	0.000805665	0.00127191	0.000987274	0.00063381	0.00101894	0.00163793	0.00108517	0.00152037	0.000997153	0.000751962	0.000498111	0.000952082	0.000830029	0.00166447	0.000777098	0.000917276	0.000598626	0.000578685	0.000390871	0.000853442	0.000481232	0.000373826	0.000516717	0.000413959	0.000249913
f__Succinivibrionaceae;g__Succinivibrio	9.57596e-08	1.11692e-07	1.28749e-05	4.01414e-06	1.98068e-06	1.1375e-06	2.66997e-07	2.75355e-07	2.0144e-05	0	4.31379e-06	1.5566e-06	2.91914e-08	1.53826e-06	1.82089e-06	1.08495e-05	5.39997e-06	2.36246e-05	5.14024e-07	1.5025e-05	9.77115e-07	3.35081e-06	1.51471e-05	1.67988e-05	8.81151e-07	2.59332e-06	1.00126e-06	3.88438e-07	2.20572e-05	4.22797e-06	2.99862e-06	6.82206e-06	1.23824e-05	1.34514e-06	4.24782e-07	1.52955e-07	1.60014e-06	9.43798e-06	4.82002e-06	2.7306e-06	1.10235e-06	1.24179e-06	2.48014e-07	0.00181181	4.53129e-07	1.5392e-07	1.97387e-05	3.36373e-06	1.59897e-05
f__Porphyromonadaceae;g__Tannerella	0.000370285	0.000108637	0.000351967	0.000533412	0.000498407	0.000320638	0.000975994	0.000719078	0.00038561	5.70616e-05	0.000565875	0.000140439	5.23569e-05	0.000954329	0.000401779	8.86556e-05	0.00121272	0.000155513	1.8293e-05	0.000312957	0.000197355	0.000283214	8.66391e-05	0.000394633	0.000126601	0.000101328	0.000148655	0.000311492	0.000239262	0.000162207	5.98838e-05	0.000183592	0.000288107	0.000119139	7.32115e-05	0.000128258	0.000214633	0.000145831	0.000241098	0.000166449	0.000254663	0.000679055	0.000133676	0.000487744	0.000112381	6.62476e-05	0.000151628	0.000548635	0.000458172
f__Selenomonadaceae;g__Selenomonas	0.000131777	0.00112071	0.000797827	0.000148544	0.000140193	0.000107957	0.000110305	0.000797664	0.000115752	5.12352e-05	0.000147902	0.00169252	4.58614e-05	9.29568e-05	0.000136807	0.000101397	0.000308291	0.00039153	0.000107433	0.000159784	9.11874e-05	8.36563e-05	8.24709e-05	0.000281296	5.45419e-05	8.74816e-05	7.69376e-05	0.000283612	8.78036e-05	0.000650674	0.000640318	6.36782e-05	0.000184248	4.4841e-05	0.0006713	2.89829e-05	0.000213243	0.000196318	0.000539719	9.10832e-05	0.000124774	0.00011642	8.20727e-05	0.000340892	0.000193448	0.000182232	0.000190133	0.000112396	0.000121795
f__Nitrospiraceae;g__Leptospirillum	0	0	0	8.87905e-07	0	0	0	0	0	0	0	0	0	0	4.20974e-08	0	0	0	0	0	0	0	0	1.02625e-07	0	0	0	0	0	1.92087e-06	0	1.89736e-08	1.34089e-05	2.56647e-07	1.16092e-06	0	0	0	0	2.08015e-06	0	0	0	0	0	2.2288e-07	8.85777e-06	0	1.52201e-07
f__Methanobacteriaceae;g__Methanosphaera	1.42833e-07	6.65582e-08	1.32388e-07	3.71093e-06	1.14802e-07	1.52203e-07	0	3.08036e-07	3.31315e-06	0	1.00349e-07	5.41521e-07	0	1.46714e-05	7.08899e-07	1.84976e-07	1.46083e-06	9.47716e-07	0	1.1042e-06	0	1.45573e-07	3.13787e-07	0.00156915	0	0	0	4.27706e-07	1.41184e-07	1.76304e-07	1.45271e-06	1.58408e-07	1.53642e-05	0	4.87407e-06	2.9973e-07	5.95417e-07	3.36218e-06	1.04914e-06	1.97355e-06	6.91005e-06	5.03338e-06	0	1.878e-07	1.33395e-06	0	2.61344e-05	0	1.50907e-07
f__Flavobacteriaceae;g__Capnocytophaga	2.03111e-06	3.61194e-06	1.48693e-05	0.000114163	0.000317512	0.000316043	1.20173e-05	8.3253e-05	4.73984e-05	9.2211e-06	9.42912e-05	3.95938e-05	1.38719e-05	5.27622e-05	0.000192882	4.43313e-05	3.20925e-05	5.33303e-05	6.09092e-06	3.4183e-05	5.08528e-05	6.98145e-05	1.6139e-05	6.98325e-05	1.49231e-05	2.94093e-05	1.49639e-05	4.01424e-05	6.95734e-06	5.1404e-05	4.56541e-06	1.28287e-05	3.95279e-05	1.24515e-05	5.29186e-05	0.000111944	9.03044e-05	9.58536e-05	7.08685e-05	2.62071e-05	2.5075e-06	1.28414e-05	4.33309e-05	8.29285e-05	3.64112e-05	7.08528e-05	5.58682e-05	3.17726e-05	0.000100433
f__Peptococcaceae;g__Dehalobacter	3.70241e-06	2.39241e-07	0.000117059	8.81803e-05	3.41136e-05	5.25546e-07	1.01321e-05	8.12454e-07	3.62903e-05	1.37433e-08	5.84717e-05	4.32375e-07	1.27507e-05	2.37328e-06	2.28982e-05	1.69406e-05	7.60888e-05	5.8948e-05	4.96217e-06	6.78172e-05	6.73409e-06	5.75563e-06	1.32441e-06	0.000109665	2.16683e-05	3.11608e-05	9.91615e-05	0.000208076	1.00787e-06	4.38172e-05	0.0001757	4.96702e-06	0.000117374	6.00514e-06	2.125e-06	4.47483e-07	3.82832e-05	1.46133e-05	2.57554e-05	3.17259e-05	4.68184e-05	0.000136799	2.50767e-05	0.000461151	0.000120012	1.93769e-05	0.000111137	2.88626e-06	0.00011667
f__Erysipelotrichaceae;g__Catenibacterium	6.17282e-05	9.09999e-05	0.000493586	7.33595e-05	5.24511e-05	0.000481845	7.56883e-05	0.000213873	0.000171143	0.000542431	0.000231396	5.04699e-05	8.53096e-05	0.000281905	9.80496e-05	2.0132e-05	0.000162834	0.000223859	3.98134e-05	0.000121365	7.96515e-05	0.000391683	0.000113634	0.000350468	0.000150746	0.000126333	9.65061e-05	0.00017133	0.000848161	0.000333108	9.66028e-05	0.000107984	0.000166418	4.91551e-05	8.64527e-05	0.000404233	5.53975e-05	0.000445789	0.000704812	0.000387795	0.000101386	0.00040401	1.44037e-05	3.60953e-05	1.45081e-05	3.38312e-05	0.000771119	1.59915e-05	2.92077e-06
f__Bacillaceae;g__Bacillus	0.000130054	0.000176639	0.000521966	0.000277955	0.00013241	0.000110935	0.000214247	0.000182571	0.000230367	0.000144958	0.000330731	0.000674963	4.64205e-05	0.000216519	0.000389685	0.000291526	0.00018803	0.000372167	0.000153994	0.00035087	0.000163148	0.000221232	0.00014299	0.000745302	0.000189544	0.000222488	0.000392867	0.000310312	0.000196053	0.000431968	0.00141025	0.000567253	0.000651992	0.000163298	0.000219849	8.83136e-05	0.000350619	0.00026678	0.000356393	0.000469148	0.000155117	0.000238011	0.000100607	0.000626159	0.000316631	8.52924e-05	0.000263768	3.26473e-05	0.000139662
f__Peptostreptococcaceae;g__Intestinibacter	1.33889e-05	3.19561e-06	4.57611e-05	8.25141e-06	1.94199e-05	3.65249e-06	3.77415e-05	5.29093e-06	0.000704037	7.91141e-05	0.000149518	2.02215e-07	1.7862e-05	2.25336e-05	1.11819e-05	0.000772419	3.65565e-05	5.11395e-05	9.29604e-05	0.0014448	1.32953e-05	0.000790594	0.000198092	0.000717391	5.01817e-05	0.000594916	5.40133e-05	5.45457e-05	3.99374e-05	0.000111637	0.000212888	0.000622704	0.000101547	0.000122794	7.38593e-05	0.00017713	0.00122656	0.00024194	0.000204674	1.76752e-05	1.50438e-06	8.1995e-07	6.44837e-07	6.93868e-05	5.64672e-07	0	1.25243e-05	8.93427e-08	2.62232e-06
f__Porphyromonadaceae;g__Porphyromonas	0.00032895	0.000505859	0.000171938	0.000267613	0.000895499	0.000313377	0.000477641	0.000334503	7.00619e-05	0.000153815	0.000188488	0.000386938	6.11984e-05	0.000280259	0.000243881	0.000155579	2.58329e-05	0.000242969	1.4167e-05	0.00011713	0.000207497	0.000155074	0.000178543	0.000141837	0.000167231	0.000111052	3.25339e-05	7.56255e-05	0.000221916	0.000143678	4.31791e-05	5.72473e-05	0.000109092	2.83988e-05	0.000130444	0.000225032	0.000335192	8.36214e-05	0.000251442	8.85123e-05	0.000259728	0.000268846	9.59437e-05	0.000208093	0.000245927	0.000169366	0.000213963	0.000715915	0.00128814
f__Moraxellaceae;g__Acinetobacter	8.94726e-05	3.30464e-05	2.83119e-05	8.63294e-05	3.04724e-05	5.48975e-05	2.50021e-05	1.84862e-05	4.50712e-05	1.58831e-06	3.42545e-05	1.46199e-05	0.000100468	6.19723e-05	5.82887e-05	2.30258e-05	3.40731e-05	0.000161176	5.84386e-05	1.20906e-05	5.78653e-06	2.86633e-05	4.63478e-06	1.55986e-05	3.93385e-05	4.84667e-06	5.26523e-05	4.85307e-05	1.35093e-05	4.03694e-05	1.83103e-05	5.78565e-06	3.0099e-05	4.13269e-05	9.17294e-06	8.67181e-06	0.000100835	1.38945e-05	1.12047e-05	2.68442e-05	1.7445e-05	1.53794e-05	4.10869e-06	0.00142973	1.33361e-06	9.51455e-07	9.8466e-05	9.93198e-05	5.84734e-05
f__Flavobacteriaceae;g__Aquimarina	2.85452e-05	2.15401e-07	2.11095e-05	2.14891e-05	6.90556e-07	2.23231e-06	4.2286e-06	0	4.87486e-06	0	8.47218e-06	5.26942e-06	5.13167e-07	4.68074e-07	5.52916e-07	4.3247e-06	1.7287e-06	6.70542e-06	6.90913e-06	2.70787e-08	3.4808e-06	2.11937e-07	4.08282e-06	3.26605e-06	7.4811e-06	0	1.56648e-05	4.18616e-06	1.86862e-08	8.39997e-06	3.25364e-06	8.82238e-07	3.38259e-06	1.22504e-06	0	7.58817e-06	0	2.30565e-06	1.78039e-06	0	0	0.000166246	1.873e-07	8.9131e-07	2.18375e-05	9.77586e-06	2.78412e-07	1.88858e-07	0
f__Chromatiaceae;g__Lamprocystis	0	0	0	0	0	0	0	0	0	0	0	0	0	0	0	0	0	0	0	0	0	0	0	5.67884e-08	0	0	0	0	0	1.46424e-06	0	0	0	7.60811e-08	1.33835e-06	0	0	0	0	0	0	0	0	0	0	0	0	0	1.04863e-07
f__Paenibacillaceae;g__Paenibacillus	6.07525e-05	7.74213e-05	0.000776175	0.000305446	0.000211708	0.000117073	0.000177338	0.000108295	0.000268605	0.000138437	0.000410154	9.42107e-05	3.45427e-05	0.000261767	0.000203533	0.000245177	0.000241195	0.000554386	0.000170994	0.000489479	0.000175944	0.000154679	0.000190366	0.000542505	0.000226018	0.0002859	0.000155015	0.000263769	0.000136102	0.000168673	0.00136123	0.000304816	0.000688955	8.84791e-05	0.000101099	0.000230954	0.000262687	0.000293045	0.000247542	0.000344419	0.000330223	0.00054719	7.35368e-05	0.000702506	0.000332292	0.00021071	0.000395873	8.23585e-05	7.26542e-05
f__Eggerthellaceae;g__Enterorhabdus	1.33998e-06	1.2005e-06	3.62195e-05	8.19783e-06	1.64755e-06	3.71135e-07	5.71998e-08	6.03479e-07	0.000106267	9.38969e-08	0.000142305	0.000111661	0.00133312	8.72838e-05	2.74807e-05	0.000587288	0.000681221	0.000243375	0.000156035	0.00013846	5.42218e-05	0.000136286	2.36303e-05	0.000434191	0.000132601	1.08065e-05	0.000328271	0.000341021	8.34031e-07	1.86626e-05	0.000163952	0.000107993	0.000153109	8.46778e-05	1.72219e-05	6.31314e-06	3.57866e-05	6.83021e-05	5.40807e-05	0.000496962	2.85193e-05	6.87766e-06	5.29588e-05	2.72472e-05	2.32498e-05	6.46301e-06	1.16306e-05	5.31333e-06	6.52359e-06
f__Erysipelotrichaceae;g__Candidatus Stoquefichus	1.11849e-05	4.97355e-05	7.3641e-05	2.44741e-05	1.74165e-05	2.11483e-05	2.15676e-05	5.86695e-06	5.28844e-05	4.51532e-05	9.00338e-05	4.61558e-05	9.37333e-06	6.18023e-05	1.3088e-05	7.30439e-05	8.03295e-05	6.25494e-05	2.90405e-05	6.12007e-05	3.14361e-05	4.65808e-05	0.000121707	9.48364e-05	6.32005e-05	0.00012998	5.79832e-05	4.23982e-05	5.61302e-05	7.06081e-05	0.000121994	0.000100351	5.72627e-05	0.000143231	1.06141e-05	0.00132644	9.07525e-05	7.06893e-05	0.00010734	5.57156e-05	3.46074e-05	2.19695e-05	8.98236e-05	8.0551e-05	3.21437e-05	1.01353e-05	2.47145e-05	3.87369e-05	5.48101e-06
f__Sporomusaceae;g__Pelosinus	1.74772e-05	2.56903e-05	7.19699e-05	4.32018e-05	1.35783e-05	1.46967e-05	1.20888e-05	2.56356e-06	1.73289e-05	9.70443e-06	1.68278e-05	0.000690067	9.40136e-07	6.11576e-05	6.74915e-05	1.8448e-06	1.38403e-05	9.32699e-06	5.01296e-06	2.03894e-05	1.20743e-05	8.31951e-06	4.218e-06	8.80276e-06	1.13388e-05	1.08205e-06	9.85092e-06	4.2116e-06	1.49377e-05	4.72542e-06	0.000147007	2.06673e-06	1.35094e-05	2.29238e-06	4.07768e-06	8.72904e-07	8.29381e-06	3.09054e-05	0.000384098	0.000135059	1.63587e-06	6.86429e-06	4.0344e-06	1.30814e-05	2.51616e-06	9.29675e-06	1.26805e-05	3.72461e-06	3.69993e-06
f__Leuconostocaceae;g__Weissella	1.1866e-06	1.03082e-06	9.92911e-08	0	1.5196e-05	1.1493e-07	0	4.35651e-08	1.13264e-05	0	2.50564e-05	0.000115203	7.90831e-07	0	2.45151e-06	2.0245e-06	1.0333e-05	4.05791e-07	2.95586e-07	8.39522e-05	4.89289e-07	8.40726e-05	0	5.44434e-07	9.35578e-07	2.72719e-06	3.8811e-05	3.00721e-07	1.73221e-06	7.79253e-08	1.66461e-06	3.24018e-05	6.35082e-07	0	7.02652e-06	9.95748e-08	1.62686e-06	1.06042e-07	0.00130039	1.31588e-07	4.1849e-07	2.15636e-07	1.05341e-07	2.29109e-06	1.17403e-06	0	1.80613e-07	0	2.50585e-06
f__Thermonemataceae;g__Thermonema	0	0	0	0	0	0	0	0	0	0	0	0	0	0	0	0	0	0	0	0	0	0	0	1.40857e-07	0	0	0	0	0	1.74869e-06	0	0	0	1.88711e-07	1.65982e-06	0	0	0	0	0	3.91247e-07	0	0	0	0	7.8008e-07	0	0	8.79048e-08
f__Enterobacteriaceae;g__Salmonella	4.38233e-05	0.000250479	2.35936e-06	0.000103099	1.51485e-05	1.42435e-05	5.2723e-06	7.91906e-05	4.20359e-05	1.7691e-05	7.30098e-05	2.93215e-05	0.0012334	1.68e-05	0.000980937	2.80499e-06	0.00122738	8.61845e-05	0.000882683	7.57628e-05	0.000419541	1.31574e-05	7.71111e-07	4.37041e-06	1.19156e-06	1.46515e-05	0.00026583	2.66587e-05	2.05308e-05	5.45642e-05	1.43147e-05	5.5444e-06	1.55284e-05	0.00126114	6.46857e-06	0.000138325	2.21071e-05	5.67402e-06	4.73111e-06	1.22457e-06	1.47179e-06	3.04318e-06	2.30023e-06	3.20917e-06	1.43214e-06	3.14909e-06	3.01163e-05	1.37254e-05	8.43822e-06
f__Flavobacteriaceae;g__Myroides	4.87603e-07	3.31325e-07	2.42107e-05	5.31062e-06	9.6425e-05	2.73326e-05	0	1.58501e-07	3.35501e-06	8.90898e-05	2.14645e-06	6.26394e-07	0	1.19964e-05	6.109e-06	6.29543e-06	2.84618e-08	2.35261e-06	7.54864e-07	6.31428e-08	2.29204e-05	6.11546e-06	1.78534e-07	4.26124e-07	4.17695e-06	5.6223e-08	4.10772e-06	3.07521e-06	3.66024e-06	3.04051e-05	1.76937e-06	3.92789e-07	6.64493e-06	8.80697e-07	2.44949e-06	8.26752e-05	1.71228e-06	0	1.80419e-05	3.80246e-06	1.38567e-07	3.61808e-06	1.85035e-05	1.1638e-06	1.25023e-07	3.82765e-05	1.39024e-05	0	3.41476e-07
f__Deinococcaceae;g__Deinococcus	0	0	0	0	8.97115e-08	0	0	0	8.85943e-08	0	9.67142e-07	0	0	0	2.4465e-07	8.07846e-06	4.03617e-07	2.38665e-06	0	0	0	0	0	3.90172e-06	9.16648e-08	0	0	0	0	1.69738e-06	7.64565e-07	1.5032e-07	1.44541e-06	2.91043e-07	1.3963e-06	0	1.16149e-06	0	3.78857e-07	6.28022e-07	2.43477e-07	2.10385e-06	2.05173e-07	6.60133e-07	9.21889e-07	6.06729e-07	1.01508e-06	0	1.16057e-07
f__Unclassified;g__Pseudoflavonifractor	3.68783e-05	3.74072e-05	0.000589559	0.000206968	0.000119155	4.58965e-05	5.08826e-05	6.37532e-05	0.000194176	0.000112349	0.000459561	0.00014623	2.91881e-05	4.88885e-05	0.000110287	0.000160862	0.000189292	0.000299256	8.52053e-05	0.000202685	4.86829e-05	0.000194858	0.000208286	0.000301209	0.000104358	0.000130395	0.000210413	0.000263119	0.000107806	0.000220549	0.000502561	0.000126447	0.000372017	0.000110599	0.000200318	2.91673e-05	0.000135709	0.000249216	0.000200147	0.000157376	0.000467702	0.000446722	0.000207604	0.000672009	0.000610689	0.000522663	0.000445042	0.000156696	0.000249751
f__Actinomycetaceae;g__Actinomyces	8.94919e-06	3.96506e-05	1.57822e-05	6.32632e-06	5.41248e-05	9.21235e-06	5.42964e-05	2.32206e-05	7.56509e-05	1.7163e-05	3.54762e-05	2.4266e-05	1.80369e-05	5.68633e-06	1.56606e-05	1.74379e-05	3.48097e-05	7.83212e-05	4.18122e-05	0.000229106	2.65603e-05	7.15195e-06	8.61266e-06	2.50576e-05	1.24281e-05	2.78121e-05	0.00114101	4.36373e-05	7.63671e-06	3.65383e-05	3.81748e-05	1.5282e-05	0.000106366	3.86969e-05	4.45598e-05	4.02646e-05	2.2444e-05	2.64764e-05	3.16645e-05	2.64763e-05	2.7197e-05	1.78989e-05	0.000105289	2.5456e-05	1.0173e-05	2.23452e-05	1.64777e-05	6.27074e-05	0.00049673
f__Brachyspiraceae;g__Brachyspira	3.06403e-07	4.55823e-08	5.35354e-06	9.9301e-06	7.14715e-06	8.07853e-07	3.30718e-07	1.80248e-05	2.4243e-06	2.13339e-05	2.92882e-05	8.55209e-05	5.23163e-07	0.000118401	3.0246e-06	4.98892e-05	4.24376e-06	3.75019e-05	1.31169e-05	5.22054e-05	2.26355e-06	3.67403e-07	1.60509e-05	7.30458e-05	9.33813e-06	9.84828e-06	2.34331e-06	2.95995e-06	1.84443e-06	3.80587e-06	9.42647e-06	3.14287e-06	6.25447e-05	9.7715e-06	5.74263e-06	1.6078e-06	1.67383e-06	1.88394e-05	2.66684e-05	2.26429e-05	1.87994e-05	9.06931e-06	1.30302e-06	0.00111885	4.85375e-05	6.81497e-06	0.000225537	9.11693e-07	4.69374e-06
f__Flavobacteriaceae;g__Ornithobacterium	0.000116167	1.84412e-05	0.000123193	0.000100112	0.000143957	0.000207835	0.000114689	0.000130532	8.89778e-05	7.23765e-05	8.01868e-05	2.19111e-05	2.84965e-05	8.91931e-05	4.62822e-05	3.40155e-05	1.99384e-05	6.67854e-05	8.39502e-06	6.44366e-05	5.76282e-05	0.000107964	0.000127209	5.99016e-05	8.37889e-05	7.32046e-05	3.04644e-05	5.64724e-05	7.14815e-05	1.90239e-05	9.78462e-06	2.42112e-05	4.15885e-05	4.74757e-05	2.35388e-05	0.000206066	3.69743e-05	5.11258e-05	7.3709e-05	6.38948e-05	0.000363584	0.000307357	8.52787e-05	1.77051e-05	0.000155435	0.000262926	0.000140277	0.00107935	2.22492e-05
f__Bacillaceae;g__Tepidibacillus	1.18622e-06	4.07212e-06	9.36173e-07	6.01043e-07	8.32589e-07	0	0	3.05163e-05	1.67434e-06	3.89227e-06	8.49331e-07	0.000144557	1.49213e-07	4.71149e-06	2.8942e-06	4.33342e-07	3.58829e-07	1.07135e-07	2.36961e-06	1.14503e-05	1.64738e-05	2.77149e-07	0	2.98361e-06	1.14581e-07	2.26644e-06	6.6539e-08	1.79099e-06	1.06801e-05	0	9.48365e-06	3.43519e-07	1.00769e-05	1.70346e-06	1.76247e-06	0	7.75487e-06	0	2.81028e-05	8.91341e-07	4.04557e-06	1.23576e-07	3.47251e-08	2.12745e-06	1.43558e-06	2.05148e-05	1.40897e-07	1.57772e-07	1.80527e-05
f__Veillonellaceae;g__Allisonella	2.75464e-07	5.22919e-06	9.67566e-05	1.73949e-06	9.62025e-06	0	0	0.000552011	4.16633e-06	0	8.76382e-06	0	1.46825e-05	4.07994e-07	0.000102418	2.94599e-05	0.000187864	0.000767807	4.97774e-05	5.28927e-05	0.000324929	0	0.000420701	6.82538e-05	8.42562e-07	2.54588e-07	1.96955e-06	0.00028276	9.54835e-07	0.00104511	0.000106239	2.78703e-07	5.92347e-05	3.57828e-05	0.000126431	1.29897e-06	0.000242728	1.71534e-05	5.47731e-05	1.73936e-06	2.91608e-05	5.93139e-05	1.39484e-05	8.3548e-06	2.09703e-06	0.00020117	0.000210989	0.000159988	0.000136099
f__Podoviridae;g__Sp6virus	0	0	0	0	0	0	0	0	0	0	0	0	0	0	0	0	0	0	0	0	0	0	0	0	0	0	0	0	0	0	0	0	0	0	0	0	0	0	0	0	8.04728e-05	0	0	0	0	0	0	0	0
f__Sporomusaceae;g__Propionispora	1.19147e-05	3.64487e-07	4.27589e-06	2.17229e-05	1.17968e-05	7.58964e-06	4.2422e-06	2.09315e-05	2.85728e-05	1.24916e-06	9.38719e-06	0.000964325	3.14579e-06	8.78491e-06	1.31348e-05	7.97106e-06	1.77144e-05	1.59482e-05	1.32749e-06	3.87704e-06	1.08066e-06	9.08282e-06	3.08949e-06	6.55937e-06	3.75625e-06	1.19512e-05	7.38219e-06	1.86709e-05	3.73391e-05	2.75056e-06	5.73388e-05	3.72618e-06	1.27746e-05	1.31586e-06	4.8275e-06	1.96327e-05	8.3424e-06	7.93102e-05	8.42647e-05	3.48689e-06	1.85205e-05	1.51393e-05	2.67356e-06	9.63053e-06	1.41926e-05	2.9089e-06	6.88769e-06	1.69355e-05	1.40004e-06
f__Campylobacteraceae;g__Campylobacter	4.40345e-05	5.24544e-05	9.04075e-05	7.09769e-05	0.000142535	0.000117714	9.07515e-05	0.000107525	0.00013313	0.000136193	0.00033959	0.000178267	4.56594e-05	9.91079e-05	6.61695e-05	0.000113186	0.000106535	0.000545776	6.13058e-05	9.53718e-05	9.16627e-05	5.05121e-05	0.000312567	5.06281e-05	2.59022e-05	8.48012e-05	0.000101786	0.000354192	0.000242481	0.000572192	0.00011111	6.5379e-05	0.000134057	0.000242177	0.000143877	2.82108e-05	0.000267021	0.000480888	9.64044e-05	0.00018105	1.74603e-05	7.03069e-05	2.3496e-05	0.000861127	1.08055e-05	9.31847e-06	9.63619e-05	2.99897e-05	5.95789e-05
f__Pseudomonadaceae;g__Pseudomonas	1.53075e-05	9.76057e-06	8.60327e-05	3.58113e-05	1.5338e-06	3.69232e-05	5.91144e-05	2.06246e-05	6.76536e-05	2.78313e-05	1.70185e-05	4.56303e-06	7.70841e-06	6.66971e-05	6.65591e-06	2.63234e-05	4.00109e-05	9.80787e-05	5.45192e-06	5.39404e-05	8.60855e-06	3.4874e-05	5.33784e-06	2.75868e-05	1.67685e-05	8.2585e-06	3.09216e-05	4.02588e-05	3.94187e-05	1.20345e-05	6.22001e-05	5.35359e-05	4.2187e-05	0.000152768	7.85057e-05	5.79457e-06	8.2156e-06	7.2391e-06	1.90139e-05	3.00867e-05	3.03652e-05	8.57467e-06	8.15624e-06	0.00012599	4.16348e-05	1.21532e-05	0.00016256	4.26161e-05	0.000795112
f__Erysipelotrichaceae;g__Erysipelatoclostridium	4.11576e-05	1.83283e-05	8.76681e-05	2.71668e-05	4.18495e-05	2.00555e-05	0.000131242	9.91123e-06	0.000173502	0.000222473	0.000139996	0.000251313	2.06962e-05	6.13691e-05	3.39682e-05	0.000147278	0.000175922	0.000114514	7.7816e-05	0.000122717	7.57212e-05	0.000526291	0.000735936	0.000132234	9.60083e-05	0.000148185	0.000130447	0.000165883	7.50227e-05	0.000112839	0.000229841	5.09233e-05	0.000219492	0.000180254	4.45198e-05	0.000474178	0.000175676	0.000173425	0.000116738	0.000192202	3.41447e-05	4.46738e-05	3.09939e-05	0.000135099	2.32528e-05	1.63369e-05	0.000167911	1.11191e-05	1.50724e-05
f__Ruminococcaceae;g__Hydrogenoanaerobacterium	4.18501e-06	3.34098e-06	0.000229464	5.06662e-05	1.46656e-05	1.40672e-05	7.53078e-07	4.04756e-06	2.9545e-05	1.62561e-05	7.69027e-05	5.46538e-05	1.85322e-05	8.28319e-06	2.05408e-05	5.38568e-05	4.54286e-05	9.01716e-05	2.65244e-05	7.04907e-05	5.20755e-06	3.04719e-05	2.75659e-05	0.000158617	2.21219e-05	7.47641e-05	3.77474e-05	3.24828e-05	9.34849e-06	4.09274e-05	0.000145001	4.32406e-05	0.000154996	3.29911e-05	7.47966e-06	3.63352e-06	4.71441e-05	1.47411e-05	2.38443e-05	3.65884e-05	8.03949e-05	0.000145135	3.89607e-05	0.000250352	0.000113742	6.29734e-05	5.79262e-05	6.15818e-05	2.28529e-05
f__Porphyromonadaceae;g__Coprobacter	3.76281e-05	1.38776e-05	0.000196043	0.000115591	1.2294e-05	6.17467e-05	1.30596e-05	7.40352e-05	6.13491e-05	8.58454e-07	1.84544e-05	1.5728e-05	4.22803e-06	0.000164533	6.86824e-05	5.60244e-05	0.000540202	3.19181e-05	6.28468e-06	1.92073e-05	5.79058e-06	3.5017e-05	9.01808e-06	4.69152e-05	8.37759e-06	3.19499e-05	1.41127e-05	5.38257e-05	2.42748e-05	4.89131e-05	1.4807e-05	4.20416e-05	4.92567e-05	9.01037e-06	7.80948e-06	1.79001e-05	4.91532e-06	4.34504e-07	0.000141474	5.74177e-05	1.29769e-05	6.30745e-05	7.08333e-06	0.000117241	8.65958e-06	2.22369e-05	5.7474e-05	2.3204e-05	1.53376e-06
f__Succinivibrionaceae;g__Ruminobacter	1.00769e-05	3.99589e-07	6.9623e-05	2.22017e-06	1.06686e-06	8.06034e-06	4.94161e-06	6.0918e-05	7.60471e-06	1.57507e-05	9.77392e-06	3.94078e-06	1.00068e-06	5.72139e-07	0.000120618	2.8532e-05	0.000186575	0.000437327	8.87138e-05	1.2454e-05	3.0247e-07	2.65754e-06	2.18767e-06	0.000157186	2.125e-05	1.42218e-06	3.39492e-06	0.000463356	2.68128e-05	0.000685491	0.000284995	7.56999e-06	5.02211e-05	2.16507e-06	9.20596e-07	7.31384e-06	7.49514e-05	1.87239e-05	1.0388e-07	3.27089e-06	8.61631e-07	2.54003e-05	2.2965e-05	0.000258111	2.16364e-07	1.74604e-07	0.000121141	1.21844e-07	1.86069e-05
f__Lachnospiraceae;g__Marvinbryantia	2.80207e-05	2.55669e-05	0.000265935	0.000133491	3.90615e-05	3.83594e-05	2.365e-05	2.0474e-05	0.000242158	0.00022529	0.000312882	8.55236e-05	2.39383e-05	0.00010118	7.22942e-05	0.000123641	0.000172703	0.000314654	0.000141178	0.00020602	0.000102011	0.000123119	9.34121e-05	0.000289964	0.00022517	0.000175233	0.000144206	0.00013536	0.000205982	0.000152764	0.000318042	0.000206928	0.000282638	0.000216347	7.53016e-05	8.55166e-05	0.000107543	0.00020344	0.000139708	0.00028556	0.000155137	0.000225406	4.44639e-05	0.000483217	0.000133472	0.000100639	0.000158546	4.02064e-05	4.65423e-05
f__Bacillaceae;g__Geobacillus	7.0365e-06	2.968e-06	4.57953e-06	2.03409e-05	1.20629e-06	6.55134e-07	4.3663e-06	4.55711e-05	2.51486e-05	0	5.28421e-06	1.66656e-07	6.4391e-07	1.08755e-05	9.60229e-07	8.74548e-06	4.67824e-06	3.30434e-05	1.68089e-07	1.43045e-05	7.8519e-07	5.25073e-06	6.00512e-06	1.95254e-05	8.23277e-06	2.69976e-06	2.24812e-06	2.29888e-06	1.13468e-05	0	9.06052e-06	2.71298e-06	1.37161e-05	1.35792e-07	8.27069e-06	4.21686e-06	1.66722e-05	4.56356e-06	3.21757e-05	2.20347e-06	2.62553e-06	7.99451e-07	2.47329e-05	7.69268e-06	1.49582e-06	8.37724e-06	6.46704e-07	7.75826e-07	2.6507e-06
f__Flavobacteriaceae;g__Maribacter	0	0.000114622	0.00063654	3.22667e-06	5.39349e-07	1.83585e-07	0	0	0	0	1.68596e-05	3.33052e-06	0	9.40008e-07	7.42895e-07	3.36019e-06	1.62434e-05	1.7159e-07	0	5.33595e-06	0	5.38927e-06	0	0	5.32635e-08	0	0	4.09196e-06	2.08243e-05	0	6.92109e-06	0	9.25337e-07	1.2068e-06	0	1.3905e-08	1.01672e-07	1.55337e-06	9.90856e-08	1.10713e-05	3.38949e-07	0	0	8.58375e-05	1.49042e-08	5.572e-08	4.10298e-07	0	0
f__Podoviridae;g__Cba41virus	1.41688e-05	0	0.000617242	0	2.58103e-05	6.57841e-06	0	5.42804e-07	3.12962e-06	0	4.08006e-06	0	0	7.61312e-05	0	0	1.80707e-06	6.82876e-06	0	0	0	0	0	0	7.12884e-08	6.20161e-06	2.49575e-05	4.68247e-06	0	7.26365e-05	0	0	4.03045e-06	0	0	4.83279e-08	0	0	0	0	2.2362e-06	0	2.1221e-05	0.000128437	0	4.70682e-06	3.2964e-05	0	5.30899e-07
f__Clostridiaceae;g__Youngiibacter	8.40556e-07	3.66543e-07	0.000104601	1.69479e-05	8.45979e-06	6.3016e-06	8.73857e-06	1.00748e-06	1.03504e-05	9.2549e-06	6.43053e-05	2.00505e-06	5.22547e-06	3.5283e-06	6.51943e-06	7.70783e-06	2.18947e-05	1.72335e-05	8.88564e-06	4.40487e-05	2.33005e-06	5.8171e-06	4.67529e-06	0.000128096	1.5528e-05	3.25917e-05	5.07101e-05	3.7819e-05	1.27413e-05	1.89563e-05	3.83799e-05	4.31176e-06	5.33166e-05	4.34737e-06	4.52253e-06	3.79894e-07	1.6887e-05	4.39099e-05	1.17249e-05	2.74312e-05	0.000106932	0.000103357	1.05522e-05	0.000144172	5.55899e-05	1.71952e-05	4.45789e-05	2.99933e-06	9.24041e-06
f__Alcaligenaceae;g__Taylorella	1.76756e-05	2.22739e-05	7.25462e-06	1.80313e-05	1.47823e-05	2.66589e-05	5.70861e-05	8.79679e-06	9.55967e-05	9.36297e-05	3.73008e-05	5.54148e-05	1.54187e-05	7.24718e-05	2.06844e-05	6.44672e-05	6.14987e-05	0.000102166	7.83084e-05	5.85018e-05	3.42979e-05	5.09954e-05	0.000114403	8.02083e-05	6.83079e-05	9.01939e-05	5.64659e-05	5.04857e-05	7.63374e-05	9.76264e-05	9.8765e-05	3.00807e-05	9.05674e-05	5.03423e-05	4.14137e-05	4.76484e-05	6.3369e-05	0.000114437	4.70966e-05	9.91739e-05	0.000217763	9.2373e-05	8.1799e-05	5.03787e-05	0.000134256	8.00782e-05	9.91319e-05	0.000180432	0.000156396
f__Eggerthellaceae;g__Gordonibacter	2.49396e-06	1.74013e-06	3.73247e-06	4.57426e-06	1.51688e-06	2.08409e-06	2.01492e-06	6.70056e-07	4.64764e-05	0	2.00869e-05	5.45341e-05	0.000570495	8.93755e-06	1.73944e-05	8.23978e-05	0.000195255	0.000250372	0.000193501	4.9245e-05	7.01757e-06	0.000201324	3.04231e-05	0.000172151	4.93793e-05	5.73372e-05	0.000257862	0.000321791	2.76672e-06	5.17262e-05	0.000222813	5.78025e-05	0.00015733	9.84134e-05	1.93313e-05	1.01413e-05	3.26389e-05	7.16997e-05	2.02661e-05	7.232e-05	1.01709e-05	1.05274e-05	3.40099e-05	3.88792e-05	1.61857e-05	2.20128e-05	1.7833e-05	1.01791e-05	3.85992e-06
f__Thiotrichaceae;g__Thiomargarita	6.24197e-06	2.05301e-07	1.06556e-07	0	9.7106e-05	2.2094e-08	0	0	5.62094e-06	0	5.00462e-06	0	1.74105e-07	3.58427e-05	8.06966e-05	1.09462e-06	3.019e-06	2.98001e-06	3.68681e-06	2.77636e-07	9.69924e-07	1.09503e-07	0	1.07466e-06	0	4.15045e-07	2.62098e-06	6.97106e-07	1.71508e-06	6.57374e-06	6.74048e-06	0	8.81598e-06	7.9212e-07	4.09233e-08	0	5.05599e-07	3.01744e-07	1.74867e-07	5.06201e-07	5.75431e-06	3.60149e-06	0	2.50941e-06	3.11409e-06	0	1.60526e-06	0	0
f__Enterobacteriaceae;g__Franconibacter	3.65702e-07	2.59347e-07	0	0	1.25029e-07	0	0	5.25785e-07	3.78817e-06	0	1.09288e-06	0	2.22962e-06	0	3.97201e-06	0	1.03856e-05	0	0.000561765	1.4733e-06	1.45275e-06	0	0	0	0	0	1.11854e-06	0	0	4.7312e-07	2.77635e-08	0	1.44122e-08	0	0	0	0	0	0	0	3.05466e-07	0	0	0	0	7.76757e-07	0	0	0
f__Erysipelotrichaceae;g__Holdemania	3.4163e-05	2.9411e-05	0.000560564	0.000110007	5.00273e-05	5.58686e-05	4.04807e-05	3.96754e-05	0.000141942	6.26815e-05	0.000194239	9.54641e-05	1.84904e-05	0.000119435	8.16866e-05	0.000143291	0.000157271	0.000172524	8.72409e-05	0.000200063	6.98496e-05	9.69487e-05	6.87904e-05	0.000168629	0.000117034	0.000275035	0.000151758	0.000185802	0.000100857	0.000206919	0.000282827	0.000322224	0.000233106	9.57749e-05	9.43823e-05	7.12355e-05	0.000102695	9.24929e-05	0.000107579	0.00017756	0.000164064	0.000237723	7.25064e-05	0.000334493	0.000233968	0.000242172	0.000161793	9.15365e-05	4.89035e-05
f__Desulfohalobiaceae;g__Desulfonatronovibrio	0	0	0.000545832	1.71247e-05	0	0	0	6.77679e-08	0	0	1.69032e-07	0	0	4.89947e-07	1.44067e-06	0	0	0	0	0	0	1.82549e-05	0	9.75402e-07	7.28617e-08	0	0	2.50921e-07	0	0	1.5642e-06	0	3.61828e-06	5.83415e-06	0	0	0	0	5.6132e-06	0	2.14631e-07	7.13994e-08	1.22776e-05	0	0	3.2448e-05	6.4175e-08	0	1.57838e-07
f__Ruminococcaceae;g__Candidatus Soleaferrea	3.03822e-06	2.20761e-06	0.000129934	3.03364e-05	7.4835e-06	1.43465e-05	4.57171e-05	2.56975e-06	9.86882e-06	1.97915e-06	6.63624e-05	3.81338e-06	1.00672e-05	1.47809e-05	1.45789e-05	1.39228e-05	1.3399e-05	4.31922e-05	7.17038e-06	2.92991e-05	6.05901e-06	1.83351e-05	5.70149e-06	0.000104659	1.99153e-05	0.000137209	2.72392e-05	3.17619e-05	5.66806e-06	9.74016e-06	0.000113152	3.49787e-05	8.6765e-05	1.13402e-05	1.31767e-05	7.39966e-06	1.30808e-05	1.66229e-05	3.24143e-05	2.15869e-05	1.46134e-05	0.000131794	5.27579e-06	0.000151442	3.41633e-05	3.17074e-05	1.48265e-05	1.70037e-06	3.8272e-06
f__Peptostreptococcaceae;g__Paeniclostridium	0.000122243	5.48465e-06	1.16298e-05	2.90632e-05	3.19039e-05	1.49909e-05	1.39446e-05	6.41296e-05	7.8216e-05	1.4255e-05	5.64401e-05	0.000257514	7.96352e-05	2.95523e-05	2.07579e-05	6.32436e-05	2.09299e-05	0.000104434	1.17286e-05	0.000175918	3.67067e-05	6.90633e-05	2.55602e-05	0.000200614	0.000106221	0.000204332	1.68663e-05	0.000111785	5.47708e-05	2.49374e-05	0.000123335	6.37768e-05	0.000275036	4.84706e-05	2.63236e-05	2.2119e-05	0.000155275	0.00016175	4.11925e-05	6.61287e-05	1.17841e-05	1.84352e-05	1.20103e-05	1.48124e-05	4.74551e-06	2.09785e-05	2.46417e-05	4.8424e-06	3.30278e-05
f__Corynebacteriaceae;g__Corynebacterium	9.02094e-07	3.07476e-06	2.84971e-06	9.95893e-06	4.49387e-05	5.498e-06	2.88244e-06	7.8878e-06	1.12081e-05	2.31046e-05	1.27864e-05	1.68472e-05	6.11742e-06	1.61523e-05	2.34086e-05	1.90535e-05	1.38075e-05	3.34842e-05	5.93793e-05	2.35276e-05	3.12235e-05	1.21441e-05	2.81191e-05	1.95195e-05	2.00872e-05	1.87309e-05	3.59607e-05	1.97184e-05	5.95072e-06	1.65457e-05	1.84039e-05	0.000123491	2.09723e-05	1.02627e-05	3.21743e-05	8.10047e-06	4.51081e-05	1.7164e-05	9.23219e-06	2.71416e-05	3.72583e-05	1.59454e-05	0.000379572	4.43698e-05	8.08532e-05	0.00012834	3.18174e-05	1.72048e-05	0.000480757
f__Thermoactinomycetaceae;g__Lihuaxuella	0	0	7.66812e-06	4.36025e-08	1.38127e-07	0	0	0	0	0	2.26382e-07	0	0	0	3.73719e-07	1.794e-06	3.66699e-07	3.54591e-07	1.59463e-07	2.9072e-07	0	4.28921e-08	0	1.25381e-06	0	0	7.72328e-08	0	0	0	8.25834e-07	1.04016e-07	3.54291e-06	0	0	0	8.0717e-08	1.1046e-07	4.43681e-07	8.59507e-07	7.68748e-07	9.81932e-07	3.73709e-07	4.72408e-07	7.64347e-07	1.06565e-06	3.86769e-07	0	1.05695e-07
f__Selenomonadaceae;g__Anaerovibrio	4.51913e-06	4.92239e-05	3.64475e-05	1.86297e-05	5.73436e-06	1.91669e-05	9.92497e-06	9.61401e-05	1.25608e-05	0	2.44444e-05	0.000471579	3.88289e-06	1.19884e-05	1.08217e-05	1.21258e-05	1.51098e-05	3.86599e-05	8.64654e-06	1.65583e-05	9.32095e-06	3.92235e-06	2.22497e-05	2.43045e-05	2.75059e-06	1.56878e-05	3.95433e-06	4.34692e-05	8.74115e-06	4.36698e-05	6.61989e-05	3.41782e-06	0.000117906	2.30367e-06	3.19198e-05	8.02978e-06	1.56974e-05	6.40006e-05	6.15168e-05	2.991e-05	1.04893e-05	1.8224e-05	5.06033e-06	4.7367e-05	1.00393e-05	6.8732e-08	1.46387e-05	2.3464e-06	4.26676e-06
f__Rhizobiaceae;g__Sinorhizobium	2.78992e-05	0.000390704	4.45946e-06	4.1624e-06	0.000177067	1.96394e-05	0	1.28639e-05	7.90033e-06	0	5.31987e-06	3.03719e-06	9.39587e-07	9.73558e-06	0.000199985	3.55624e-06	9.77865e-07	6.4955e-05	3.35527e-06	6.34216e-06	3.37328e-05	1.58494e-05	5.1432e-07	2.52315e-05	0	1.25723e-05	1.22983e-05	8.53822e-06	1.42538e-05	5.7401e-05	8.00081e-06	0	4.20618e-06	1.32624e-06	1.45024e-06	3.00029e-06	8.90765e-06	1.24557e-05	1.73529e-05	2.22025e-05	6.54211e-06	5.60974e-06	6.05967e-05	2.40297e-05	9.49346e-05	8.01485e-05	4.491e-06	4.43442e-06	4.12399e-07
f__Paenibacillaceae;g__Aneurinibacillus	9.22697e-05	0.000102682	0.000142743	0.000142461	0.000151783	0.000112076	0.000129494	0.000122927	0.000226042	0.000168195	0.000219438	0.000115797	0.000150722	0.00013995	0.00018113	0.000198952	0.000180086	0.000213584	0.000168945	0.000179434	0.000171272	0.000140598	0.000217615	0.000178544	0.000161264	0.00016082	0.000196543	0.000230136	0.000168866	0.000182844	0.000243603	0.000257349	0.000220683	0.000170762	0.000241498	0.000148033	0.000153526	0.000201022	0.000221003	0.000164838	0.000183174	0.000141207	0.000168024	0.000275482	0.000291297	0.000185285	0.000138474	0.000250656	0.000263431
f__Paenibacillaceae;g__Gorillibacterium	1.41215e-06	7.26965e-06	5.90307e-06	4.09041e-06	7.01465e-07	1.52258e-06	6.22091e-07	0	2.13691e-06	5.14318e-06	6.23658e-06	0	1.33342e-06	2.21613e-06	1.73816e-05	5.38722e-06	7.66013e-06	1.69627e-05	3.39992e-06	7.68999e-06	1.45082e-06	2.44378e-06	0	1.81293e-05	1.3017e-06	1.02176e-05	3.78729e-06	7.3713e-06	2.4763e-05	1.29124e-05	4.64664e-06	1.82124e-06	1.10081e-05	5.95077e-06	7.57734e-07	0	3.6072e-05	3.74483e-05	1.44156e-05	2.42028e-05	3.44552e-06	2.63472e-06	9.79993e-07	1.25192e-05	5.106e-06	5.54405e-06	5.98755e-06	2.48383e-07	9.07722e-07
f__Hydrogenothermaceae;g__Sulfurihydrogenibium	0.00019436	1.32751e-06	1.04491e-05	2.12941e-05	7.28467e-07	0	0	7.3357e-07	2.3772e-05	0	1.5635e-05	0	6.8474e-07	0	0	3.40781e-08	1.49224e-05	1.11e-05	0	7.32731e-06	0	0	0	2.5992e-05	0	1.93081e-08	0.000142626	3.30498e-06	0	5.37503e-06	1.53675e-05	1.02233e-05	1.01642e-06	1.01424e-06	4.60683e-08	0	4.46613e-06	0	8.04206e-06	5.29771e-06	0	0.000168029	1.12168e-06	1.75366e-06	0	1.17835e-06	3.17241e-06	0	0
f__Clostridiales Family XIII. Incertae Sedis;g__Anaerovorax	1.25363e-06	2.38754e-06	3.9449e-05	5.72805e-06	5.91498e-06	1.57651e-06	1.69525e-06	1.47815e-06	2.65521e-05	1.00615e-05	3.65888e-05	2.03908e-06	1.87157e-06	2.01311e-05	5.84983e-06	5.14471e-05	4.12507e-05	9.92345e-05	2.83874e-05	3.22261e-05	8.16932e-06	5.81641e-05	2.27992e-05	0.000180929	2.69182e-05	3.5568e-05	4.56031e-05	5.78739e-05	8.13295e-06	0.00022028	0.000405704	9.06983e-06	0.00028064	0.000134128	8.13445e-06	1.81814e-06	2.35147e-05	9.50994e-05	3.00684e-05	1.69622e-05	1.71085e-05	2.22933e-05	2.56717e-06	5.5447e-05	1.17616e-05	6.59258e-06	7.68546e-06	3.06191e-06	3.33592e-06
f__Lachnospiraceae;g__Oribacterium	4.64014e-05	2.39559e-05	0.000161876	0.000129275	0.000129527	0.000182031	0.00015502	3.86589e-05	0.000254615	0.000125961	0.000126124	0.000162716	1.8303e-05	0.000198916	0.000109019	0.000151106	0.000179441	0.000144828	6.54545e-05	0.000201416	9.03346e-05	0.000119314	0.000123192	0.000137296	0.000147061	0.000173386	6.87807e-05	9.78655e-05	0.0001422	0.000119304	0.000148998	0.000233652	0.000371577	2.75189e-05	0.000107898	9.55285e-05	0.000137405	0.000226455	7.46752e-05	0.000253123	0.000307663	0.000171862	8.20565e-05	0.000240218	0.000248485	6.31793e-05	0.000154171	0.000114837	0.000148829
f__Lachnospiraceae;g__Pseudobutyrivibrio	2.87163e-05	2.38746e-05	7.48042e-05	5.60563e-05	5.77881e-05	5.45306e-05	2.30413e-05	7.31787e-06	0.000221115	9.1632e-05	7.14386e-05	9.31328e-05	4.70681e-05	0.000137531	9.01352e-05	0.00012781	0.000320489	0.000396727	4.34915e-05	0.000200413	7.67734e-05	0.000109544	8.55461e-05	0.000167139	6.5869e-05	0.000190066	5.2924e-05	6.17186e-05	6.01853e-05	8.51768e-05	0.000117414	4.4854e-05	0.000272527	4.35904e-05	0.000147502	4.50029e-05	0.00025417	0.000150504	0.00016836	0.000153664	8.45448e-05	3.6798e-05	7.8204e-06	6.56827e-05	6.28633e-05	8.7542e-06	3.25588e-05	2.25538e-05	8.19497e-06
f__Atopobiaceae;g__Atopobium	1.51041e-07	2.64512e-06	5.17482e-05	4.94845e-06	2.07398e-06	9.66964e-07	3.50598e-07	5.69449e-07	1.15644e-05	5.2518e-07	1.25436e-05	0.000278101	2.5508e-05	4.40799e-06	1.87061e-05	2.07823e-05	6.02552e-05	8.51989e-05	0.000381282	1.68494e-05	3.57756e-06	8.39384e-05	5.24759e-06	3.56565e-05	0.000281778	2.95873e-06	2.44763e-05	8.79296e-05	1.67292e-05	4.65154e-06	8.8758e-05	4.3587e-05	2.9286e-05	2.49611e-05	0.000296867	3.89852e-06	3.08879e-05	0.000110861	5.90427e-05	2.38875e-05	1.38153e-05	2.35284e-05	3.06049e-05	1.82001e-05	2.2735e-05	9.38521e-06	3.84225e-05	6.27743e-06	7.57618e-06
f__Ruminococcaceae;g__Acetanaerobacterium	4.52214e-07	1.44553e-06	0.000172683	1.09242e-05	7.02635e-06	3.8083e-06	2.60932e-05	2.35678e-06	2.05958e-05	0	5.95549e-05	0	8.38419e-06	2.49445e-06	3.22262e-05	4.50341e-05	2.85825e-05	3.87912e-05	2.42452e-05	4.93981e-05	3.16734e-06	2.32454e-05	5.81631e-05	0.000100764	1.26291e-05	2.34872e-05	3.09511e-05	2.36657e-05	4.39483e-06	3.42153e-05	0.000100775	5.66784e-06	0.000116437	1.52399e-05	5.93484e-06	2.8119e-07	3.64522e-05	4.84205e-05	3.96567e-05	2.23499e-05	3.03474e-05	9.61955e-05	1.29263e-05	0.000104936	4.91955e-05	2.02298e-05	2.79485e-05	4.87723e-06	6.2593e-06
f__Ruminococcaceae;g__Acetivibrio	2.92501e-05	6.06414e-05	6.25979e-05	0.000107014	5.87479e-05	0.000111868	0.000140499	6.26444e-05	0.000293076	0.000104809	0.000316528	0.000120395	1.09341e-05	0.000216802	6.31389e-05	0.000254248	8.38505e-05	0.000191791	3.18821e-05	0.00036478	8.87228e-05	0.00015717	5.61543e-05	0.000172542	0.000165338	0.000376556	0.000125662	8.5763e-05	0.000198147	0.000100586	0.000275445	2.72217e-05	0.000357087	3.57432e-05	0.000108253	3.55994e-05	0.000261164	0.00013652	0.000237084	0.000221323	0.00013837	9.40537e-05	6.57573e-05	0.000142831	8.70004e-05	2.37769e-05	0.000101316	2.72138e-05	2.10346e-05
f__Flavobacteriaceae;g__Flavobacterium	0.000228016	0.00037384	0.000111858	7.1172e-05	0.000196135	0.000104741	0.000175215	6.91104e-05	3.20339e-05	0.000367227	0.000113866	0.000114046	5.88498e-06	0.000183437	7.10014e-05	4.54721e-05	2.09887e-05	4.39971e-05	1.3272e-05	4.89353e-05	7.35289e-05	8.99882e-05	3.1461e-05	2.09434e-05	2.50686e-05	4.70098e-06	1.19226e-05	3.01785e-05	1.85214e-05	2.53788e-05	2.80557e-05	2.48394e-05	4.183e-05	3.2716e-05	8.89245e-06	8.62296e-06	0.000239868	2.39335e-05	7.91339e-05	6.03878e-05	1.82942e-05	5.70965e-05	7.82701e-05	0.000134827	4.59156e-05	3.22641e-05	5.24966e-05	1.86277e-05	1.27508e-05
f__Lachnospiraceae;g__Lachnoanaerobaculum	2.70769e-05	2.08344e-05	0.000112157	8.3431e-05	2.59669e-05	0.000103457	4.19599e-05	6.16968e-05	0.000257363	3.61931e-05	0.000260535	0.000193319	2.37384e-05	8.90665e-05	3.30266e-05	7.80906e-05	0.000137857	0.000205782	6.72515e-05	9.24972e-05	5.50958e-05	4.35222e-05	6.54048e-05	0.000135707	5.17273e-05	0.000162633	8.04155e-05	0.000223841	7.49429e-05	0.000122734	0.00021853	0.000132359	0.000236202	6.93759e-05	7.30919e-05	3.25711e-05	7.06173e-05	0.000132562	9.5071e-05	8.21179e-05	6.03796e-05	6.88995e-05	7.15669e-05	0.00037308	9.15965e-05	6.74512e-05	0.000103299	8.25347e-05	0.000195664
f__Sphingobacteriaceae;g__Pedobacter	0.000125427	1.12377e-05	2.74652e-05	7.61983e-06	5.36307e-06	1.01255e-05	7.12379e-05	5.45348e-06	5.19044e-06	3.53003e-05	2.58939e-05	2.34399e-05	2.09422e-06	6.3632e-05	4.70274e-05	0.000107234	1.6528e-05	3.44839e-05	7.76473e-06	2.18057e-05	3.30627e-06	1.33902e-05	1.73483e-05	2.9984e-05	1.63105e-05	1.30065e-06	1.31336e-05	1.31058e-05	3.79881e-05	3.20012e-05	3.9693e-06	1.38155e-05	1.49518e-05	8.33202e-06	1.33346e-05	7.01305e-06	0.000194276	9.30026e-06	2.27227e-05	4.51416e-05	1.42847e-05	8.19644e-06	1.72111e-06	0.000372156	1.50063e-05	1.17101e-05	1.52561e-05	2.01357e-06	1.03962e-05
f__Fusobacteriaceae;g__Cetobacterium	0	1.96446e-07	1.98539e-05	5.9445e-07	6.7589e-06	0	1.51299e-07	0.000364176	1.01748e-06	0	5.01112e-07	0.000128449	2.90715e-07	0.000257337	6.67899e-07	4.52193e-05	4.87192e-08	3.9981e-06	0	1.29067e-06	3.43642e-06	3.23859e-07	3.47094e-07	2.45628e-06	0	6.41309e-06	8.8868e-07	4.41329e-06	0	0	1.53225e-06	8.41372e-07	2.57702e-06	3.6318e-07	5.3852e-06	0	2.09022e-06	1.81449e-06	2.28193e-05	5.86862e-07	4.48637e-07	8.73557e-07	0	1.09819e-05	2.14469e-06	1.40567e-06	3.48352e-06	1.6976e-07	0
f__Sporomusaceae;g__Dendrosporobacter	7.07025e-08	5.49484e-05	9.29152e-06	1.50834e-06	1.45034e-07	1.80456e-07	8.9692e-07	0	2.10563e-06	0	7.98514e-07	6.04261e-05	4.90944e-07	1.40497e-05	1.93498e-05	4.38293e-08	1.51247e-05	1.17082e-08	8.69796e-08	1.12608e-06	0	8.22487e-07	9.30088e-08	2.85217e-06	0	0	4.2619e-07	8.75864e-07	2.10537e-07	4.06617e-06	3.8169e-05	1.86257e-07	5.65748e-06	1.39829e-06	4.49736e-07	6.1483e-06	4.22088e-06	4.84427e-07	9.915e-05	1.55147e-06	1.07712e-06	2.33693e-06	3.05762e-07	2.38081e-06	2.03568e-06	1.39977e-06	1.08599e-06	0	1.32734e-06
f__Peptoniphilaceae;g__Peptoniphilus	3.59984e-05	1.19276e-05	1.9462e-05	1.64042e-05	1.243e-05	3.84232e-05	3.39826e-06	1.75064e-05	3.14515e-05	1.64142e-05	5.97811e-05	2.91142e-05	4.99513e-06	4.07877e-05	1.30292e-05	8.59669e-06	3.12614e-05	3.27886e-05	1.78738e-05	2.48468e-05	1.13063e-05	8.59699e-06	6.66913e-06	5.79104e-05	7.20982e-06	0.000165177	1.27612e-05	2.16177e-05	8.22594e-06	6.14373e-05	7.50597e-05	0.000269601	4.49881e-05	2.00961e-05	4.1431e-06	1.86815e-06	2.32201e-05	4.73067e-05	2.34514e-05	2.12308e-05	3.74144e-05	4.10636e-05	8.10422e-06	5.85685e-05	0.000341986	1.06211e-05	6.18984e-05	2.7131e-06	1.53199e-05
f__Eggerthellaceae;g__Slackia	9.78157e-07	2.06838e-05	7.50242e-06	3.15128e-06	3.11863e-06	4.79418e-06	2.05896e-06	4.17457e-06	1.61202e-05	4.17453e-06	1.63957e-05	5.18972e-05	0.000163292	9.04167e-06	1.11816e-05	6.19095e-05	7.36824e-05	0.00026353	0.000341372	2.39784e-05	4.96661e-06	2.61471e-05	3.15296e-05	5.85309e-05	4.13462e-05	2.23371e-05	8.1669e-05	0.000329621	3.06257e-06	2.31897e-05	0.000164244	3.95326e-05	3.50649e-05	7.04027e-05	5.63934e-05	3.30441e-06	3.8109e-05	6.53918e-05	4.9755e-05	5.44416e-05	2.38064e-05	2.88638e-05	7.01063e-05	3.37172e-05	8.52888e-05	2.04806e-05	1.35953e-05	1.953e-05	8.98111e-06
f__Flammeovirgaceae;g__Flammeovirga	2.13027e-05	0.000251375	2.07895e-06	0	0.000302719	4.12824e-08	0	0	1.45506e-06	0	6.68344e-07	1.57003e-05	0	1.40138e-06	3.55003e-05	1.52281e-06	0	2.36386e-07	1.52036e-06	5.38987e-08	0.000137143	0	4.27532e-05	3.93629e-08	0	0	0	2.93523e-07	3.5285e-05	3.59206e-06	1.52675e-07	0	4.82471e-06	0	7.01767e-08	0	0	0	1.94209e-05	3.38722e-08	1.99345e-07	1.37896e-07	0	3.53152e-07	0	2.68011e-06	8.86251e-06	0	1.24173e-07
f__Spirochaetaceae;g__Sphaerochaeta	6.86719e-07	1.62121e-07	5.54669e-06	2.38186e-06	3.44316e-06	1.10132e-05	9.35867e-08	2.25217e-05	6.8869e-06	3.78125e-08	3.29536e-05	6.80338e-08	2.54649e-06	8.307e-07	3.34048e-06	4.96141e-06	7.87408e-06	3.13056e-05	4.76565e-06	1.24076e-05	2.05699e-07	1.33688e-05	1.50919e-05	3.99895e-05	9.05767e-06	1.64462e-05	2.05962e-05	8.37379e-06	1.00416e-05	1.59583e-06	3.22701e-05	4.20636e-06	2.6754e-05	1.98004e-06	8.55158e-07	0	5.56147e-06	9.94016e-07	8.46275e-06	3.64658e-05	1.94404e-05	5.97811e-05	1.3922e-05	0.00020298	3.2279e-05	2.85288e-05	2.01017e-05	1.06909e-06	3.87918e-06
f__Rikenellaceae;g__Rikenella	8.02159e-06	1.38118e-05	0.000150806	4.5478e-05	3.71863e-05	1.86778e-05	0.000150389	9.92727e-05	3.06163e-05	0	0.000197362	6.45673e-06	4.45342e-05	4.66238e-05	2.53393e-05	0.000218366	5.24308e-05	6.67684e-05	1.07027e-05	8.45185e-05	1.45739e-05	5.39944e-05	9.64919e-07	6.34871e-05	1.34576e-05	2.959e-05	6.52779e-05	7.7822e-05	3.13135e-05	1.12645e-05	1.68442e-05	2.63394e-05	9.05936e-05	1.22332e-05	2.50758e-05	2.55383e-05	5.00067e-06	1.91019e-05	7.49375e-05	4.1317e-05	5.19574e-05	2.27503e-05	4.71982e-06	1.06268e-05	2.94044e-05	4.04816e-05	7.87725e-05	5.63063e-06	3.00538e-06
f__Lentimicrobiaceae;g__Lentimicrobium	0	0	0	0	1.1449e-06	0	0	0	4.21231e-08	0	9.89667e-07	0	0	3.61505e-07	3.48014e-06	6.99066e-06	0	3.74191e-07	0	1.88547e-06	0	0	0	0	0	0	0	4.67877e-07	2.54595e-08	8.36614e-07	2.07563e-08	0	1.42453e-07	0	1.47283e-05	0	0	0	2.55654e-06	0	0	0	0	0	0	2.11168e-08	2.29926e-07	3.79614e-08	0
f__Spirochaetaceae;g__Treponema	8.70231e-05	6.00672e-05	0.00010717	6.16734e-05	0.000108238	4.05311e-05	3.47322e-05	0.000124485	9.91365e-05	4.72932e-05	0.000104551	0.000105446	1.1307e-05	9.38597e-05	0.000101968	8.88908e-05	7.82639e-05	0.000127552	4.74433e-05	8.92193e-05	6.75908e-05	0.000101149	3.65912e-05	0.000170986	5.43847e-05	0.000117596	5.48234e-05	8.57897e-05	2.59901e-05	0.000101133	0.000210101	8.6709e-05	0.000192756	4.66454e-05	4.76024e-05	3.40019e-05	0.000142425	0.000105552	0.000111336	0.00017702	0.000110346	0.000102665	3.71758e-05	0.000218481	0.000107194	6.36805e-05	0.000122271	1.88859e-05	1.92176e-05
f__Coriobacteriaceae;g__Coriobacterium	0	6.00282e-07	1.01544e-06	6.76382e-09	7.78748e-07	7.15579e-07	4.21575e-08	0	1.85536e-06	0	2.98163e-06	0.000138313	2.09272e-05	1.69368e-06	1.06639e-05	8.40479e-06	1.17638e-05	4.89568e-05	2.10158e-05	1.0694e-05	2.68716e-05	2.5132e-06	2.32905e-06	1.62282e-05	1.25914e-05	2.47475e-07	8.91271e-05	5.42286e-06	1.37578e-07	2.43244e-06	3.19479e-05	1.58189e-05	6.95232e-05	2.3086e-05	3.74768e-05	5.64266e-07	8.46661e-06	1.38223e-06	3.6373e-05	7.98696e-06	3.51211e-06	2.14801e-06	1.25446e-05	1.48771e-06	2.10241e-06	6.2694e-06	1.52435e-07	0	1.73784e-06
f__Rikenellaceae;g__Mucinivorans	1.18985e-06	0	0.000145593	1.45348e-05	6.62919e-06	1.66474e-06	0	2.71057e-07	2.37498e-06	2.20204e-05	1.17108e-05	0	5.39534e-06	6.43257e-06	1.62022e-05	0.000121749	4.32644e-06	2.95712e-05	6.63248e-06	9.59467e-06	1.14095e-07	7.62054e-06	1.90819e-05	1.6048e-05	4.91673e-06	2.92721e-08	1.26444e-05	5.94215e-06	2.18395e-07	7.3389e-06	1.4903e-05	7.89256e-06	4.86203e-06	2.59031e-06	8.98562e-07	6.00674e-08	8.43695e-06	5.69933e-06	1.04575e-05	2.21298e-05	5.55932e-06	8.72111e-05	1.20505e-06	1.03254e-05	6.44211e-06	8.19697e-06	1.32214e-06	3.89072e-07	6.76997e-05
f__Saprospiraceae;g__Haliscomenobacter	0	0	2.96079e-06	5.29534e-07	1.00262e-07	3.08918e-06	0	0	7.41915e-07	0	1.14555e-06	0	0	1.29359e-06	9.07359e-07	0	1.04346e-06	4.93436e-06	0	9.64175e-07	2.35807e-06	7.36739e-07	0	1.35513e-06	0	0	0	1.19036e-06	6.86531e-07	0	8.03048e-06	0	0	5.79775e-07	5.71137e-07	0	6.5315e-07	0	3.34269e-06	9.2667e-06	8.99304e-07	3.34208e-05	6.85342e-08	2.049e-06	1.32719e-06	2.65227e-06	1.53944e-06	1.64019e-07	0
f__Lachnospiraceae;g__Robinsoniella	2.32518e-05	3.16476e-05	0.000149617	5.8193e-05	3.49462e-05	7.93995e-05	2.30814e-05	1.56561e-05	0.000172088	0.000136125	0.000133495	0.000138752	2.08681e-05	6.60716e-05	5.01308e-05	0.000115055	9.1302e-05	0.000232075	9.99276e-05	0.000140813	5.94775e-05	6.36709e-05	0.00016471	0.00016057	0.000106321	0.000170522	0.000115221	0.000138437	7.34929e-05	9.62422e-05	0.000233886	0.000142233	0.000146616	7.20269e-05	7.2309e-05	3.81619e-05	0.000126512	0.000207375	0.000101462	0.000184138	0.000118343	9.74092e-05	2.94366e-05	0.000182532	8.9467e-05	5.43092e-05	8.48823e-05	1.34741e-05	1.82934e-05
f__Christensenellaceae;g__Christensenella	9.12707e-06	7.19689e-06	9.29205e-05	2.84184e-05	9.35563e-06	2.13356e-05	6.0052e-05	2.20589e-06	2.63155e-05	4.8524e-06	5.19637e-05	2.6169e-06	9.25032e-06	4.97003e-06	1.40749e-05	2.81864e-05	4.04326e-05	7.26585e-05	3.89855e-05	4.15507e-05	2.55413e-06	2.60945e-05	2.79122e-05	8.74199e-05	1.83625e-05	2.7145e-05	5.54829e-05	2.57263e-05	4.58814e-06	4.86139e-05	0.000147717	1.21765e-05	6.60051e-05	2.41446e-05	6.79363e-06	1.84881e-05	2.1636e-05	2.07989e-05	4.98065e-05	4.70025e-05	4.10077e-05	8.67958e-05	1.92081e-05	0.000302476	7.75295e-05	0.00010762	5.17615e-05	4.35237e-06	1.4222e-05
f__Prevotellaceae;g__Hallella	0	0.000117248	0	0	0.000302262	0	0	8.91595e-06	0	0	0	4.15037e-05	1.73908e-07	0	7.37934e-08	1.31537e-06	0	3.57998e-06	2.88062e-07	0	0	0	0	1.25599e-06	0	3.16538e-06	1.39517e-07	0	5.16358e-07	2.74868e-07	1.75707e-06	0	4.14669e-06	0	4.59833e-05	0	0.000227929	0	0	0	1.47804e-06	1.38136e-06	1.32611e-06	4.96123e-06	1.83783e-06	0.00014294	0	0	0.000129262
f__Actinomycetaceae;g__Varibaculum	2.18102e-07	0	0	0	0	0	0	0	1.63714e-06	0	0	0	6.09107e-07	3.97699e-07	1.75013e-06	6.49613e-08	5.6107e-08	3.65937e-06	5.4897e-08	5.98365e-06	0	0.000299762	0	8.6451e-06	0	1.07485e-06	2.02946e-06	1.71242e-05	0	6.41144e-08	5.52825e-06	2.38725e-07	1.87307e-06	0	4.4962e-06	0	3.51295e-07	2.0261e-06	5.93904e-08	5.63611e-08	3.08259e-06	3.95038e-07	1.28654e-07	2.0635e-06	1.16478e-06	2.85571e-07	0	0	3.49711e-07
f__Flammeovirgaceae;g__Roseivirga	1.62534e-07	0	0	1.13626e-06	0	5.73658e-07	0	0	1.22e-06	0	6.99599e-06	1.02702e-07	0	0	0	1.30857e-07	6.25014e-07	1.27654e-06	0	1.3997e-06	0	1.58267e-06	0	0	0	0	2.24031e-06	1.05857e-06	0	3.32056e-07	3.91049e-06	0	0	2.09722e-06	4.90728e-07	0	0	8.40783e-07	1.40692e-07	0	0	0	0	0	0	0	1.56572e-06	0	0
f__Eubacteriaceae;g__Acetobacterium	5.71862e-06	2.33005e-06	4.84422e-05	4.55598e-05	2.25466e-05	3.32006e-05	3.98309e-06	4.53554e-06	6.98698e-05	3.01198e-05	2.30845e-05	2.90178e-05	1.29721e-05	3.06073e-05	1.60879e-05	2.4676e-05	1.81728e-05	4.89627e-05	4.63881e-05	7.52701e-05	9.29427e-06	1.88128e-05	2.96626e-05	9.67651e-05	1.18386e-05	2.6862e-05	3.56649e-05	3.49701e-05	4.05842e-05	5.49143e-05	5.17525e-05	5.97781e-05	7.84811e-05	1.2433e-05	8.51114e-06	3.55909e-05	4.15785e-05	4.87268e-05	2.37649e-05	3.04434e-05	1.55851e-05	2.24497e-05	1.04661e-05	6.92339e-05	1.92063e-05	1.12271e-05	2.80566e-05	4.84079e-06	5.05381e-06
f__Cytophagaceae;g__Runella	0	0.000196355	4.86332e-06	1.21169e-06	0.000284473	1.29921e-07	0	9.90115e-07	3.10027e-07	1.11823e-05	2.92659e-06	4.08103e-05	4.71964e-08	2.70101e-06	8.90637e-05	0	5.08508e-07	1.27755e-05	0	0	3.47313e-05	0	6.20209e-06	1.86557e-06	1.6921e-06	3.27527e-07	1.95605e-07	4.39349e-06	2.35116e-07	3.96502e-05	1.06099e-06	0	3.60665e-05	6.41545e-06	7.98425e-05	2.20783e-08	2.83444e-06	0	9.51269e-07	1.22787e-07	0	0	0	6.38361e-06	5.2569e-06	1.73313e-06	5.26985e-08	0	0
f__Flavobacteriaceae;g__Chryseobacterium	3.64279e-05	2.70161e-05	5.57717e-05	4.92068e-05	2.76933e-05	7.15027e-05	8.67335e-05	6.23202e-05	2.77294e-05	8.04249e-05	5.35584e-05	1.36836e-05	7.79976e-06	1.4645e-05	0.000107537	1.55293e-05	6.07748e-06	3.10905e-05	5.98901e-06	3.08965e-05	6.65178e-06	3.64331e-05	4.55603e-05	3.01518e-05	1.45354e-05	0.000200639	1.19943e-05	1.40048e-05	1.96832e-05	4.04089e-05	1.88549e-05	3.87094e-06	2.21876e-05	7.1168e-06	9.53536e-05	8.78127e-06	7.28148e-05	4.01527e-06	4.5298e-05	5.36411e-05	0.000190258	0.000108281	2.43724e-05	0.000186491	2.39806e-05	4.05137e-05	3.64265e-05	3.99254e-07	4.96424e-05
f__Carnobacteriaceae;g__Granulicatella	1.09305e-06	3.30865e-05	1.33082e-06	0	7.27614e-06	1.39261e-05	0	3.19572e-06	8.59059e-06	2.10386e-07	3.93223e-06	9.21094e-06	6.62373e-07	1.78064e-05	3.55009e-06	7.74165e-06	1.20497e-05	9.14648e-06	5.97826e-07	2.38736e-05	1.58317e-05	7.70362e-06	0	1.72432e-05	1.69897e-05	1.82267e-05	2.24015e-06	2.10686e-05	6.15362e-05	1.39255e-06	3.21041e-06	9.11373e-06	5.76183e-06	8.47466e-06	2.06816e-05	3.37196e-07	5.28725e-06	1.49718e-05	2.4838e-05	1.07243e-06	1.13116e-06	1.94333e-06	0	3.61824e-06	5.71676e-06	1.00537e-06	3.69472e-05	5.72297e-07	8.73284e-07
f__Flavobacteriaceae;g__Cellulophaga	4.67703e-06	6.77574e-08	1.34912e-06	9.27243e-07	5.20993e-07	3.38609e-07	9.66878e-07	4.19056e-05	5.86297e-07	1.17899e-07	5.23947e-06	8.9748e-05	5.36342e-07	7.62852e-07	2.22126e-06	5.71117e-06	2.58284e-06	3.84285e-06	1.29818e-06	2.83011e-06	1.73159e-07	9.59591e-06	0	2.88887e-06	2.47115e-05	0	5.90689e-07	4.38998e-06	0	3.85407e-07	6.94844e-07	3.49221e-06	2.76059e-06	2.47621e-06	2.64644e-07	3.09776e-06	6.17043e-07	0	6.36072e-07	7.18701e-06	2.07835e-06	1.10081e-06	2.7095e-07	8.28582e-07	5.27922e-07	4.11646e-07	1.53313e-06	1.04505e-05	6.04031e-07
f__Flavobacteriaceae;g__Riemerella	0	0	7.74213e-06	5.82041e-07	4.83758e-07	1.58291e-05	0	0	4.07918e-06	0	1.67747e-06	1.42581e-07	0	1.22296e-07	2.07408e-06	0	1.15938e-06	0	1.52214e-06	4.15559e-06	0	9.18183e-06	0	8.98304e-06	1.34936e-06	5.96384e-08	6.56967e-07	1.21413e-06	0	0	3.21059e-08	0	2.65511e-06	0	0	0	4.36712e-05	1.01733e-05	9.31522e-06	2.34044e-06	2.30918e-06	6.40013e-05	3.86595e-08	1.72774e-05	1.47768e-06	0	2.13309e-06	8.58104e-06	0
f__Cystobacteraceae;g__Stigmatella	3.06377e-05	0	1.74752e-06	4.5312e-06	0.000252262	7.74812e-06	1.6863e-07	1.15205e-05	9.15474e-07	7.79664e-07	7.043e-07	4.46755e-07	2.58636e-07	9.03033e-06	8.1856e-07	1.94613e-05	1.23211e-06	1.54693e-06	1.48832e-07	3.41111e-06	9.20612e-06	3.20261e-06	1.99445e-06	0	5.88507e-06	1.41807e-07	7.20839e-07	9.40953e-07	1.39773e-07	3.35389e-06	7.24166e-07	0	4.79672e-06	0	6.0196e-07	2.5379e-05	1.0547e-06	3.02415e-06	0	1.68081e-06	2.77133e-07	2.28235e-07	2.71585e-07	2.65464e-07	0	5.57917e-07	5.58899e-06	0	0.000173661
f__Bacillaceae;g__Ornithinibacillus	7.60242e-08	0	1.3306e-08	6.03818e-07	2.9396e-07	0	6.39967e-07	0	1.78573e-06	0	0	0	2.67269e-06	0	0	1.78643e-06	1.48805e-07	1.23178e-06	6.79942e-08	1.71566e-06	0	7.74825e-08	0	2.85446e-07	1.19479e-05	2.90843e-06	5.53121e-07	2.2765e-07	8.97604e-08	5.93912e-06	9.17842e-07	7.09631e-08	4.40173e-07	0	0	0	3.07582e-07	1.97353e-05	1.62143e-06	2.21808e-07	2.03331e-07	5.23854e-07	0	1.94838e-06	1.72856e-07	1.14039e-07	1.80689e-06	0	0
f__Oxalobacteraceae;g__Herminiimonas	1.08773e-06	0	0	3.4851e-06	6.04442e-05	1.00231e-05	0	0	1.84549e-07	0	0	3.67637e-05	0	7.41327e-06	0	0	0	0	0	0	0	0	0	0	0	0	0	0	1.56171e-07	5.36555e-07	0	0	3.78018e-07	7.16891e-08	0	0	6.50205e-05	0	9.15532e-07	0	0	1.79496e-07	0	0	0	0	0	0	0
f__Catabacteriaceae;g__Catabacter	3.7787e-06	2.79287e-07	4.73696e-05	4.86218e-06	5.86149e-06	1.11801e-06	5.20104e-05	8.23293e-07	7.86364e-06	6.3188e-06	8.38278e-05	1.28632e-06	3.19878e-06	2.81162e-06	1.44301e-05	1.54949e-05	2.39426e-05	3.34209e-05	3.95174e-06	2.46222e-05	6.44185e-08	3.69458e-06	1.2025e-06	3.5133e-05	2.06494e-06	8.56518e-06	2.01898e-05	1.75854e-05	3.24375e-06	1.94559e-05	8.32302e-05	6.57721e-06	4.02786e-05	7.24178e-06	4.49675e-06	1.87011e-06	7.26702e-06	3.45283e-06	8.14211e-06	1.32256e-05	4.51709e-05	7.65952e-05	3.10281e-05	0.000154184	5.10856e-05	0.000180562	0.000140508	3.51746e-07	9.81158e-06
f__Myxococcaceae;g__Corallococcus	0	0	1.77239e-06	6.846e-08	1.20823e-05	0	0	0	2.4857e-06	0	1.7201e-06	0	1.1343e-06	0	0	6.64091e-06	4.9418e-07	1.38781e-06	1.89319e-07	5.21907e-06	0	2.58355e-07	0	5.0095e-06	1.02048e-06	6.38131e-07	8.43893e-07	1.84608e-05	1.43252e-05	0	4.1238e-06	3.01976e-07	1.08191e-05	2.03169e-06	1.31221e-07	1.23126e-07	1.95024e-06	1.40625e-06	6.84081e-07	2.19107e-06	4.51238e-06	7.2209e-06	9.71157e-07	0.000233165	1.13314e-05	5.58114e-07	1.53478e-05	0	1.35827e-05
f__Clostridiaceae;g__Geosporobacter	3.80056e-06	7.91075e-07	3.08932e-05	1.28793e-05	2.00842e-06	1.2297e-06	7.86442e-06	5.33312e-07	5.86168e-06	0	1.0268e-05	5.67035e-06	8.99842e-07	3.53393e-07	2.48606e-06	5.16865e-06	3.71097e-06	7.9107e-06	5.59095e-07	1.18052e-05	3.83329e-06	2.10646e-06	5.48414e-06	1.7347e-05	4.16367e-06	2.95559e-06	2.72837e-05	1.85706e-06	2.20377e-07	7.26876e-06	2.7613e-05	1.04128e-06	1.11834e-05	1.55349e-06	7.80872e-07	1.33149e-06	3.53733e-06	3.08603e-06	2.51462e-05	1.03084e-05	6.87483e-06	1.48162e-05	5.68825e-06	1.74089e-05	2.0038e-05	4.02044e-05	2.73369e-05	9.80878e-07	2.96243e-06
f__Enterobacteriaceae;g__Cronobacter	1.38159e-06	2.83019e-05	1.10422e-06	1.19595e-06	2.848e-06	6.55134e-07	1.18408e-07	4.23527e-06	9.51078e-06	1.21658e-07	1.01337e-06	3.31639e-07	1.07587e-05	0	6.27537e-06	0	8.25891e-06	1.09506e-07	4.92056e-06	2.77701e-06	2.57937e-06	1.92786e-07	2.7013e-07	4.61155e-07	1.23548e-07	2.61209e-06	0.000231027	0	2.473e-06	5.60019e-07	1.75711e-06	0	2.76185e-07	1.00183e-05	9.42198e-07	3.02789e-07	3.03392e-06	0	0	0	1.08443e-07	0	1.22146e-07	4.51547e-07	1.84649e-07	0	0	3.08339e-07	1.54407e-07
f__Porphyromonadaceae;g__Macellibacteroides	3.78772e-06	0.000115449	2.11492e-05	1.37749e-06	5.21089e-05	9.3331e-06	7.77571e-06	5.82896e-07	4.55689e-06	8.78222e-05	1.97347e-05	6.44265e-05	1.33917e-06	7.54817e-06	1.83271e-05	3.01862e-05	3.4305e-06	2.21317e-05	2.7806e-06	6.74087e-06	4.57035e-06	7.84649e-07	2.91001e-05	1.96077e-05	1.24973e-06	3.71325e-06	1.23488e-05	1.34887e-05	2.06363e-06	3.6963e-05	4.18336e-06	1.93293e-06	6.98699e-06	1.00561e-05	6.65068e-05	8.65882e-06	0.000132219	3.36374e-06	1.48653e-05	1.06664e-05	1.43789e-06	6.04164e-06	6.47941e-06	8.5622e-06	5.50445e-06	4.06029e-06	2.28871e-07	5.50753e-07	1.26157e-05
f__Bartonellaceae;g__Bartonella	0	0	1.5117e-08	1.81794e-06	0	0	0.000228333	0	0	0	6.96355e-05	1.16908e-06	0	5.24697e-05	7.71284e-06	0	0	0	0	2.1909e-05	1.55003e-08	0	6.44501e-08	4.36341e-05	0	0	0	0	2.89985e-08	0	1.43874e-08	9.25577e-06	9.35502e-08	0	0	0	0	0	1.277e-05	0	2.58734e-08	0	1.79997e-08	1.31853e-08	6.38163e-05	2.79776e-08	0.000140449	0	1.14814e-06
f__Pasteurellaceae;g__Actinobacillus	5.66556e-06	7.64074e-08	2.93149e-05	4.34732e-07	8.41504e-06	8.58695e-06	1.80356e-07	4.64836e-06	5.84257e-06	0	4.11198e-06	1.42527e-05	1.00161e-05	1.25376e-06	1.09714e-06	3.6511e-06	4.67775e-06	4.47832e-06	3.72572e-06	5.59984e-06	2.79005e-07	9.26469e-07	6.22327e-06	4.21201e-06	2.78219e-06	1.26752e-06	2.05416e-05	2.54874e-06	9.02968e-05	5.89751e-06	6.13681e-06	1.27669e-07	7.16076e-06	6.93832e-05	1.17692e-05	3.31831e-05	1.32353e-06	4.29248e-05	4.65069e-06	5.24116e-06	3.22472e-05	3.08135e-05	1.96824e-06	4.85032e-06	1.61484e-05	5.53116e-06	2.57112e-05	8.3381e-06	5.26975e-07
f__Synergistaceae;g__Jonquetella	1.03232e-06	0	2.86586e-05	3.58e-06	2.82249e-07	0	1.68526e-07	2.62327e-05	3.87956e-06	0	2.58508e-06	5.63973e-07	0	8.20854e-07	3.56018e-05	1.41249e-05	0.000102117	7.93162e-05	4.69835e-05	1.82294e-06	2.93441e-06	9.47372e-08	1.01391e-06	7.33735e-05	1.52997e-06	3.86204e-06	1.7844e-07	0.000160662	2.44326e-07	0.000225691	0.000110413	1.47331e-06	1.92925e-05	9.60911e-08	0	4.03968e-07	3.74645e-05	7.9866e-07	5.93904e-08	1.61964e-05	4.22745e-08	4.46777e-07	7.53187e-06	1.71883e-07	1.35048e-06	3.16256e-06	3.61659e-05	1.75377e-07	2.97815e-07
f__Prolixibacteraceae;g__Draconibacterium	0	0	2.15014e-05	7.71196e-06	2.33801e-06	5.20912e-07	0	8.76747e-06	2.78628e-07	0	2.35011e-05	3.96906e-05	2.10484e-07	1.01797e-06	2.27053e-05	2.20162e-05	1.2203e-06	6.29196e-06	7.01302e-07	1.24713e-05	0	1.28064e-07	3.9288e-06	2.68479e-06	1.4682e-06	3.10526e-08	2.07292e-07	1.35304e-05	0	1.45989e-07	9.55368e-06	0	2.012e-06	0	7.71246e-06	0	0.000224466	2.42579e-08	6.07211e-06	6.17442e-06	3.42261e-07	3.99311e-06	0	2.3053e-05	6.71326e-06	3.17954e-06	2.74121e-05	0	2.55183e-07
f__Lachnospiraceae;g__Lachnobacterium	9.50111e-06	2.17194e-05	7.73865e-06	1.53089e-05	1.46232e-05	2.3852e-05	0.000224413	6.75835e-06	2.82818e-05	3.36181e-06	4.23315e-05	1.25582e-05	7.87832e-06	5.79666e-05	1.40948e-05	2.03004e-05	4.68855e-05	2.53575e-05	1.12643e-05	5.50573e-05	1.43011e-05	9.95199e-06	7.13103e-06	5.85641e-05	2.26746e-05	2.33795e-05	2.26618e-05	8.14298e-06	4.77458e-05	4.74463e-06	5.82271e-05	6.85684e-06	5.02812e-05	7.31902e-06	1.64051e-05	2.46437e-06	4.94263e-05	2.11259e-05	8.49553e-05	3.69382e-05	2.33097e-05	9.16805e-06	8.24471e-07	1.36075e-05	1.1262e-05	1.27723e-05	1.95255e-05	1.0142e-06	3.55177e-06
f__Pasteurellaceae;g__Aggregatibacter	4.0482e-06	0	0	3.29965e-08	0.00012978	1.01873e-07	0.00022431	1.83475e-07	0.000172705	4.43934e-06	3.42083e-05	6.91069e-08	0	6.98721e-07	3.93423e-06	7.70147e-07	0	2.78026e-07	0	2.07092e-05	0	0	1.91803e-07	2.2465e-05	6.22553e-07	3.58072e-07	0	0	8.17384e-08	3.05702e-05	1.05975e-07	5.74346e-06	2.64318e-08	1.15162e-06	8.67477e-05	3.73605e-07	3.80102e-06	0	7.53023e-06	0	1.78129e-05	7.13638e-07	0	1.70908e-05	5.0476e-06	7.05392e-08	9.25601e-08	3.39689e-06	4.25964e-07
f__Paenibacillaceae;g__Brevibacillus	5.33441e-06	9.6331e-07	1.55208e-05	1.13176e-05	3.55616e-06	5.43114e-06	1.34663e-05	2.05152e-05	6.69168e-06	2.35895e-06	1.70386e-05	2.95181e-07	2.26955e-06	2.21454e-05	6.65875e-06	2.00301e-05	2.26236e-05	2.77983e-05	7.86182e-06	3.44443e-05	7.13845e-06	1.26242e-05	6.20542e-06	1.13861e-05	4.57407e-06	1.04762e-05	2.6836e-05	1.17465e-05	3.11533e-06	1.65945e-06	7.81499e-05	5.2969e-05	5.08916e-05	5.06667e-06	6.92408e-07	3.19068e-08	1.09303e-05	2.16543e-05	3.18246e-05	0.00013703	3.83137e-05	1.58101e-05	5.45735e-06	1.82581e-05	1.47048e-05	2.32144e-05	1.39338e-05	3.81701e-06	9.57609e-06
f__Peptostreptococcaceae;g__Peptostreptococcus	1.24635e-05	1.07981e-06	3.07969e-06	2.16567e-05	9.27555e-06	8.18761e-06	8.5569e-05	1.7326e-05	2.37718e-05	1.46508e-06	1.73316e-05	5.48387e-07	2.03121e-06	8.2179e-06	8.35226e-06	1.20211e-05	2.16325e-05	6.34651e-06	9.44607e-06	2.39005e-05	1.88599e-06	2.03528e-05	1.53601e-05	2.61865e-05	1.45216e-05	1.14284e-05	1.33252e-05	3.44511e-05	1.90335e-05	1.92221e-05	7.93111e-06	4.80359e-05	2.11051e-05	8.18369e-06	1.32385e-05	2.26624e-07	2.76599e-05	1.23018e-05	5.49994e-06	1.68835e-05	1.22495e-05	2.96626e-06	8.17545e-07	1.75189e-05	1.77646e-05	2.08053e-07	1.30431e-05	1.83281e-06	2.81826e-06
f__Cytophagaceae;g__Spirosoma	1.01859e-06	1.40581e-07	7.41406e-05	4.23076e-06	1.01768e-06	2.30152e-07	0.000218453	4.0727e-06	8.0322e-07	0	4.8517e-05	0	4.96394e-07	1.34918e-06	6.62251e-06	8.81998e-06	1.12346e-06	2.11017e-06	3.24824e-07	2.15175e-05	6.92478e-08	0	1.73501e-06	2.1117e-05	0	0	4.89754e-07	1.09947e-06	0	0	6.18409e-06	5.59381e-06	2.55401e-06	3.65387e-06	0	0	4.09372e-07	0	7.69099e-06	2.59197e-07	4.06221e-08	2.7309e-07	1.40135e-07	1.12794e-06	0	4.11139e-06	4.37921e-06	0	2.32691e-07
f__Vibrionaceae;g__Photobacterium	6.9155e-06	1.24768e-05	7.27725e-06	1.1299e-05	4.71959e-07	0	0	0	3.00105e-06	2.29956e-06	2.9161e-05	4.46755e-06	7.53177e-07	1.39615e-05	3.05192e-06	2.14385e-06	5.54566e-06	2.88695e-05	7.48529e-06	1.36698e-05	6.76736e-07	1.39023e-06	1.04855e-05	1.42408e-05	1.46208e-06	1.94348e-06	9.61119e-07	4.86348e-06	2.32954e-06	9.23246e-05	7.31249e-06	5.84321e-06	3.19611e-06	2.24744e-06	1.37048e-06	1.37797e-05	2.17736e-06	2.27753e-06	9.86674e-06	1.81696e-06	4.92699e-06	6.72485e-05	5.8517e-07	1.07886e-05	1.22623e-06	1.22232e-06	1.71553e-06	1.11916e-06	4.64837e-08
f__Nocardiaceae;g__Nocardia	6.57697e-08	1.59146e-06	7.52755e-05	5.63013e-06	2.22237e-07	0	0	3.4972e-08	6.58389e-07	0	6.2981e-06	0	5.11256e-06	4.07567e-05	1.24373e-06	3.58426e-06	1.2123e-06	1.77167e-06	7.57872e-07	2.84602e-06	0	6.11365e-07	0	5.41085e-06	3.91956e-07	2.36627e-07	4.47216e-06	3.51011e-06	0	1.31517e-05	1.71931e-06	0	7.37176e-07	5.28655e-06	0	1.81673e-06	3.20152e-05	4.25626e-07	3.42978e-07	2.75514e-06	8.28242e-07	8.1194e-07	1.61025e-07	4.49935e-06	7.52631e-06	3.0416e-08	7.71877e-07	2.10818e-07	2.88495e-07
f__Acidaminococcaceae;g__Succiniclasticum	4.44442e-06	9.79707e-06	8.27901e-06	4.21197e-05	9.71715e-06	7.55903e-06	1.1865e-05	3.81562e-05	2.20586e-05	0	4.07512e-06	0.000167813	0	4.64094e-06	5.85921e-07	6.28945e-06	1.64911e-05	2.37061e-05	1.22547e-05	3.55373e-06	0	1.83963e-05	2.06569e-07	2.49614e-06	1.491e-06	8.7713e-06	1.90902e-06	5.86363e-06	1.08681e-05	0.000116486	1.09046e-05	0.000132528	2.6338e-05	2.01753e-06	1.55724e-05	0	5.72394e-07	3.56857e-05	5.44989e-06	9.99955e-06	3.84785e-06	4.08413e-06	1.93587e-06	8.51649e-06	5.35231e-05	1.3897e-05	1.40667e-05	7.55131e-06	9.33975e-06
f__Lachnospiraceae;g__Anaerobium	8.29313e-06	1.89017e-05	7.036e-05	3.50989e-05	2.04923e-05	1.37697e-05	1.85842e-05	7.43647e-06	0.000117672	2.93932e-05	5.93244e-05	2.7614e-05	6.92302e-06	6.31286e-05	2.48684e-05	5.5867e-05	7.91633e-05	9.27306e-05	3.47663e-05	8.98968e-05	3.29454e-05	0.000136488	8.83613e-05	0.000122529	3.39983e-05	4.04857e-05	3.71226e-05	3.45785e-05	4.5744e-05	5.95905e-05	0.000128836	7.15947e-05	0.000135215	1.58376e-05	2.71763e-05	1.93184e-05	6.52546e-05	9.07017e-05	5.53217e-05	6.48894e-05	6.22044e-05	3.91724e-05	1.3821e-05	6.0752e-05	5.9096e-05	2.04099e-05	5.5263e-05	7.9351e-06	8.94926e-06
f__Nakamurellaceae;g__Nakamurella	0.000209269	0	0	3.86426e-06	2.27801e-07	0	0	0	1.76145e-05	0	1.21898e-07	0	0	0	0	3.49792e-08	1.32154e-05	9.96316e-06	6.43984e-08	5.70258e-07	0	0	0	1.28209e-06	0	6.13588e-08	0.000132242	0	0	0	1.48296e-05	8.64344e-06	5.20502e-07	0	2.83646e-07	0	0	2.58731e-06	1.26451e-07	3.96696e-07	3.80725e-06	0	4.84843e-06	1.53804e-07	2.67595e-07	1.89779e-06	0	0	0
f__Sporolactobacillaceae;g__Sporolactobacillus	3.97205e-08	2.95772e-07	3.67214e-07	0	6.0383e-06	2.1163e-07	8.20273e-06	2.40244e-05	1.40291e-05	3.92995e-08	5.53636e-07	3.76479e-07	2.39499e-06	3.46183e-05	4.24995e-06	1.41674e-05	2.07422e-06	2.52812e-05	2.26528e-06	3.17822e-06	1.96493e-06	5.17492e-06	5.31913e-07	5.687e-06	1.6052e-07	5.63719e-06	3.68155e-06	1.98234e-07	7.84067e-07	8.34622e-07	1.30903e-06	0.000170187	5.6722e-06	1.21909e-06	7.40524e-07	8.54437e-07	5.79359e-07	2.4326e-07	6.07383e-07	6.23939e-07	4.1023e-07	8.7566e-07	1.87973e-07	2.18274e-06	1.98962e-07	0	6.19529e-07	1.12698e-06	4.38439e-08
f__Erysipelotrichaceae;g__Faecalitalea	1.96186e-05	5.69092e-05	9.06274e-05	4.61886e-05	2.08733e-05	2.3239e-05	5.05435e-05	2.33924e-05	0.000128591	0.000110887	8.11823e-05	8.61834e-05	1.89811e-05	0.000100273	3.80705e-05	5.20512e-05	9.77693e-05	0.000105354	6.81096e-05	7.77005e-05	4.13948e-05	5.46735e-05	7.61194e-05	9.91235e-05	0.000135548	8.92638e-05	9.01154e-05	9.55307e-05	9.49372e-05	0.000204917	0.000143838	5.9469e-05	0.000110751	6.18283e-05	9.35877e-05	7.05251e-05	0.000112406	0.000169827	0.000169536	0.000105781	2.50076e-05	3.56737e-05	6.97188e-06	7.02932e-05	1.83867e-05	4.95005e-06	4.7368e-05	3.24154e-05	5.85345e-06
f__Staphylococcaceae;g__Staphylococcus	1.49956e-05	1.80998e-05	2.46983e-05	1.87582e-05	1.61859e-05	3.16344e-06	4.27816e-06	4.50307e-06	1.79777e-05	2.21738e-06	1.78216e-05	5.28559e-06	8.32538e-05	3.13106e-06	5.91983e-05	1.02919e-05	5.19375e-05	3.101e-05	5.938e-05	1.84219e-05	2.67961e-05	2.7376e-05	1.06429e-05	5.73734e-05	6.08797e-06	1.32646e-05	2.06182e-05	3.49823e-05	4.58399e-06	2.51937e-05	4.3843e-05	7.42863e-06	5.58849e-05	0.000115705	6.02177e-06	1.05596e-05	4.02555e-05	5.76508e-06	5.31327e-05	7.01464e-05	7.11592e-06	9.1916e-06	2.20161e-06	0.000117024	8.39942e-06	7.33308e-06	1.71876e-05	5.81212e-07	6.96872e-06
f__Unclassified;g__Tepidimicrobium	7.00612e-06	3.60929e-07	1.23847e-06	2.16854e-05	1.05896e-07	2.65581e-05	1.43335e-07	0	2.07302e-05	4.27083e-06	1.56145e-06	6.42813e-08	3.46117e-07	0	1.19536e-06	5.33638e-07	1.71871e-06	1.01535e-05	2.60436e-07	5.54391e-06	9.5138e-07	4.74071e-08	0	5.15936e-06	4.36234e-06	5.50424e-07	6.00982e-06	4.46794e-06	4.9951e-07	0	3.86031e-05	1.01893e-07	1.00359e-05	9.00515e-07	5.51707e-06	0	3.63397e-06	4.34698e-06	1.18494e-05	8.98432e-06	9.36063e-06	7.47782e-06	5.50436e-07	1.35354e-05	5.20252e-06	2.19857e-06	7.97858e-06	1.34057e-06	1.04697e-06
f__Peptococcaceae;g__Desulfotomaculum	4.50932e-06	3.02224e-05	6.44444e-05	9.95061e-06	1.69839e-05	1.17207e-05	8.17539e-06	2.74277e-06	3.10698e-05	5.13716e-06	4.96287e-05	1.91331e-05	4.57426e-06	9.20855e-06	5.32752e-06	3.37722e-05	1.88679e-05	6.42541e-05	2.58483e-05	5.01224e-05	1.15817e-05	1.74409e-05	1.63072e-05	5.40893e-05	8.98803e-06	2.3376e-05	3.51326e-05	1.71229e-05	3.16286e-05	1.6102e-05	9.18188e-05	7.88333e-06	0.000103708	1.41476e-05	4.49149e-06	1.44844e-05	1.43643e-05	1.57722e-05	3.32619e-05	0.000100297	2.70173e-05	3.22729e-05	1.75959e-05	0.000124321	2.95659e-05	2.13486e-05	6.03611e-05	1.92643e-06	5.1456e-06
f__Unclassified;g__Candidatus Izimaplasma	1.60073e-05	0	1.95618e-07	9.6078e-07	1.6596e-07	3.20598e-07	0	5.28818e-07	0	0	4.4935e-07	6.00119e-07	1.5291e-07	3.475e-05	6.60598e-06	0	2.10582e-06	6.39003e-05	2.99936e-06	3.6082e-06	0	1.3433e-07	2.31828e-07	5.72786e-06	1.29858e-06	2.88404e-06	7.15598e-06	0	1.04308e-06	2.04783e-07	1.61447e-06	0	3.18546e-06	1.15162e-06	0	2.50619e-08	4.18371e-07	2.71998e-06	7.48791e-07	1.84817e-05	7.10079e-07	1.02359e-06	2.12105e-07	1.45604e-05	3.32216e-06	1.47635e-05	5.8538e-07	1.45977e-07	1.79967e-07
f__Chitinophagaceae;g__Flavihumibacter	5.18485e-06	0	0	0	0	0	0	2.16588e-08	8.07772e-07	0	0	0	8.36908e-07	0	0	0	9.91139e-07	0	0	6.31428e-08	0	0	0	0	0	0	0	0	0	0	0	0	0	0	2.03806e-05	0	0	0	1.38012e-06	1.24453e-07	0	0	4.19027e-06	0	0	0	0	0	0
f__Aurantimonadaceae;g__Martelella	0	0	1.19149e-06	0	0	0	0	0	0	0	9.56877e-06	0	0	3.76501e-06	0	0	1.94186e-07	0	9.4999e-08	0	0	3.06633e-07	0	0	2.61297e-06	1.08618e-06	1.49139e-07	0	9.91295e-08	0	0	0	9.59792e-08	1.82019e-07	1.92115e-07	0	5.19557e-08	0	1.90601e-07	0	0	0	0	9.15392e-08	0	0	0	0	0
f__Lactobacillaceae;g__Sharpea	0.000185759	4.83941e-05	9.44153e-06	7.41404e-06	3.58294e-06	1.37991e-06	6.01905e-06	8.71868e-06	0.00014511	1.99314e-05	1.9139e-05	2.23919e-05	1.86377e-06	0.00010429	9.42166e-06	1.87423e-05	6.53999e-05	2.83343e-05	9.57538e-06	3.33284e-05	8.83168e-06	4.38935e-05	2.10018e-05	2.05943e-05	8.61537e-06	1.24219e-05	0.000148071	3.12035e-06	3.45944e-06	1.28691e-05	2.79138e-05	2.1283e-05	6.75011e-05	1.08097e-05	7.76417e-06	4.74911e-05	1.62661e-05	6.04429e-06	3.30905e-05	5.81433e-05	3.86389e-06	1.38903e-06	1.30998e-06	6.08836e-06	6.4485e-07	2.4387e-06	1.86404e-06	5.44026e-07	1.78607e-06
f__Peptococcaceae;g__Desulfitobacterium	1.24969e-05	1.62096e-05	8.51777e-05	4.55531e-05	0.000134237	1.79591e-05	1.61889e-05	8.66163e-05	4.43253e-05	1.93973e-05	8.86077e-05	2.98418e-05	7.2941e-05	2.24731e-05	1.5681e-05	6.62261e-05	5.22784e-05	7.31328e-05	3.47282e-05	0.000116697	3.80748e-05	2.80063e-05	1.7551e-05	0.000108236	3.60769e-05	4.74439e-05	6.29093e-05	7.3526e-05	2.40831e-05	0.000102161	0.000136742	1.40806e-05	0.00014006	4.31122e-05	7.72867e-05	1.9485e-05	6.59068e-05	4.16363e-05	3.92083e-05	6.45333e-05	6.48243e-05	6.318e-05	2.61946e-05	0.000147619	0.000108793	5.07651e-05	0.000121983	4.71699e-05	2.62703e-05
f__Streptococcaceae;g__Lactococcus	1.75745e-05	2.33387e-06	3.41536e-06	2.00803e-06	1.63608e-05	4.69212e-06	0.000105152	5.71823e-05	5.8071e-05	5.96399e-06	0.000130498	1.52431e-06	3.99752e-06	2.08744e-05	5.78541e-05	2.98694e-05	2.76036e-05	1.5471e-05	9.26353e-05	4.68248e-05	7.82096e-06	7.42322e-06	2.32907e-05	3.10591e-05	1.05662e-05	6.88406e-05	2.67078e-05	1.46614e-05	7.91108e-05	9.68474e-06	2.37766e-05	2.98252e-05	0.000181804	3.4471e-05	5.33733e-05	4.30252e-06	3.62819e-05	1.59789e-05	5.24097e-05	3.71647e-05	1.65998e-05	5.55616e-06	1.76651e-06	4.10513e-05	8.69144e-06	2.0737e-06	1.65632e-05	5.43527e-06	2.01696e-06
f__Pasteurellaceae;g__Chelonobacter	0.000179651	2.84351e-08	0	3.79256e-07	2.09366e-07	0	0	0	1.63812e-05	0	0	0	0	0	0	1.90962e-08	1.28504e-05	1.31845e-05	0	0	0	0	0	1.05588e-06	0	0	0.000121986	0	0	0	1.00585e-05	1.1829e-05	0	0	1.95518e-07	0	0	1.62356e-08	3.80348e-08	0	0	0	1.1123e-06	1.09739e-07	0	4.52487e-07	0	0	0
f__Bifidobacteriaceae;g__Alloscardovia	1.40701e-07	0	2.17122e-05	3.03155e-05	1.47592e-06	7.84796e-08	1.16716e-06	5.20402e-08	4.5021e-07	0	1.80113e-05	3.57404e-08	7.42799e-08	2.88699e-07	5.20779e-06	3.80438e-07	1.65318e-06	2.89216e-06	1.58322e-06	3.70247e-06	1.59079e-05	8.11605e-05	0	0.000115893	2.09907e-06	2.10692e-06	2.00372e-05	3.2167e-05	4.50879e-08	5.31868e-06	1.16245e-05	2.48955e-06	5.97154e-06	2.51857e-07	3.18863e-05	3.95644e-08	5.71621e-07	1.03124e-06	2.2925e-06	1.66272e-06	3.17577e-06	1.15781e-05	4.344e-06	1.23053e-05	6.99921e-06	1.07272e-05	3.51776e-05	8.19848e-07	4.02645e-07
f__Porphyromonadaceae;g__Petrimonas	5.02296e-05	0	2.56134e-05	1.05907e-07	2.54642e-06	3.63086e-08	0	0	1.61586e-05	0	3.0548e-07	2.01198e-06	1.84533e-06	0	1.77519e-07	1.4607e-05	1.82793e-06	6.22729e-06	0	3.12512e-07	0	2.91786e-07	1.88845e-07	1.61479e-05	4.52698e-06	0	1.49736e-06	7.23287e-06	0	0	2.18071e-06	2.04956e-07	1.43025e-05	6.86222e-08	3.15713e-08	0	6.13119e-06	2.06407e-05	1.35594e-05	1.20497e-06	6.79599e-07	1.92637e-05	1.36156e-06	6.05172e-07	0.000177754	1.5865e-06	4.05387e-07	9.17979e-06	1.25158e-05
f__Pectobacteriaceae;g__Pectobacterium	0	4.4032e-06	0	8.13913e-08	1.2396e-07	2.06195e-06	1.13926e-06	0	1.20346e-07	0	4.06327e-06	0	2.1553e-07	0	8.88997e-05	1.10093e-06	0	0	0	3.35446e-08	3.56836e-06	0	0	5.14955e-07	1.31827e-06	3.30638e-08	0.000175945	1.22271e-06	8.90981e-07	2.16802e-07	1.17697e-07	3.28893e-07	9.95215e-07	0	0	0	2.48865e-06	0	4.75018e-07	0	0	2.60882e-06	0	1.98609e-07	2.14925e-07	0	3.34571e-06	0	0
f__Lachnospiraceae;g__Stomatobaculum	2.57843e-06	1.57518e-05	1.41292e-05	4.8156e-06	9.9089e-06	2.86208e-05	1.80839e-06	2.8269e-06	1.22077e-05	1.98675e-07	2.99667e-05	2.97799e-05	1.23995e-06	2.44017e-05	7.80526e-06	3.38231e-05	1.32558e-05	1.44159e-05	1.36938e-05	5.95554e-05	1.49848e-05	1.12061e-05	9.48885e-06	4.02541e-05	2.6035e-05	3.30482e-05	1.81492e-05	2.07048e-05	1.44187e-05	2.65445e-05	2.70859e-05	0.000173778	3.54268e-05	9.35307e-07	9.66419e-06	8.33508e-06	2.35384e-05	6.85175e-05	1.15027e-05	5.24801e-05	2.97413e-05	4.22787e-05	1.70207e-05	5.77191e-05	4.78342e-05	7.82393e-06	2.76224e-05	1.31855e-05	8.03948e-06
f__Nocardiaceae;g__Rhodococcus	0	0	7.46568e-07	2.70767e-06	9.8999e-08	0	0	0	0	0	0	0	0	0	0	0	0	2.94672e-06	5.19181e-08	1.00016e-06	0	0	0	2.50423e-06	1.60022e-06	4.35584e-08	1.22735e-06	2.8903e-07	0.000172877	0	8.76792e-07	1.68654e-06	7.40905e-07	1.17956e-05	0	0	9.25628e-08	2.11118e-07	5.21145e-06	0	8.08699e-07	0	0	2.03854e-07	1.46544e-06	0	8.90099e-06	0	8.14865e-06
f__Anaerolineaceae;g__Flexilinea	1.63815e-06	5.9561e-07	3.12984e-05	1.70996e-05	2.77829e-06	2.14793e-07	1.02888e-06	0	3.62587e-05	1.38045e-07	3.97715e-05	0	5.6363e-06	1.24202e-05	1.16468e-05	9.50838e-06	9.92188e-06	8.79741e-05	1.13528e-05	2.65494e-05	4.2895e-07	1.25936e-05	3.51192e-06	1.03537e-05	8.37365e-06	7.35159e-05	1.28399e-05	1.04898e-05	1.89054e-05	9.15368e-06	3.94956e-05	7.44603e-06	2.08085e-05	5.08111e-06	3.31229e-06	1.50563e-06	5.77323e-06	6.97496e-06	4.21593e-06	2.0176e-05	1.79649e-05	3.44049e-05	2.00734e-05	7.99938e-05	3.07499e-05	9.36852e-05	7.89506e-05	7.35687e-08	6.67153e-06
f__Fusobacteriaceae;g__Ilyobacter	1.40005e-07	0	1.95618e-08	0	9.58142e-07	1.57304e-06	0	0.000165902	0	0	0	4.84619e-06	0	3.5794e-05	0	4.95705e-06	0	0	0	0	0	0	0	3.5563e-07	6.55756e-06	0	0	0	0	0	1.85618e-06	0	1.56778e-06	7.79833e-07	0	0	6.93629e-08	0	2.11421e-06	0	8.23364e-07	0	0	1.22208e-07	0	1.18079e-07	0	0	0
f__Chitinophagaceae;g__Arachidicoccus	5.86086e-06	0	4.60122e-07	1.70664e-06	3.53959e-07	8.70721e-07	0	1.68352e-07	3.92677e-07	0	1.18747e-05	0	5.69683e-08	0	8.5505e-07	0	0	4.71291e-07	0	0	0	4.03529e-06	2.28083e-08	9.26932e-08	0	0	1.3903e-06	2.13785e-06	0	0	4.15188e-07	6.1639e-08	2.42303e-06	2.44111e-06	0	0	0	0	7.90343e-07	4.44821e-07	0	1.23164e-06	1.67533e-07	1.40645e-05	1.68283e-07	0	2.74165e-07	0	0
f__Cyanothecaceae;g__Cyanothece	6.22381e-07	2.64826e-08	1.17022e-07	9.15652e-07	1.29494e-07	0	0	2.43316e-07	2.9831e-06	0	0	0	0	2.74788e-07	5.27325e-06	0	2.54138e-07	1.18711e-06	0	3.62596e-06	0	1.28676e-07	0	5.05896e-08	1.90108e-06	0	4.5687e-07	1.40541e-06	0	1.27514e-06	1.39825e-06	3.20574e-05	2.23662e-06	4.58298e-07	0	0	0	9.03067e-07	2.10138e-06	1.12586e-06	0	5.57808e-08	0	2.73176e-06	0	0	0	0	0
f__Ignavibacteriaceae;g__Ignavibacterium	0	0	0	0	6.17164e-08	0	0	0	0	0	0	0	0	0	0	0	1.72419e-07	6.37727e-07	0	6.47971e-07	0	0	0	0	0	0	1.73219e-06	1.04524e-05	0	0	1.97002e-07	0	0	0	0	0	0	0	1.20761e-06	0	0	0	0	0	5.95609e-08	6.88462e-06	0	0	0
f__Caldicoprobacteraceae;g__Caldicoprobacter	2.10428e-06	4.17837e-08	3.17191e-05	4.03432e-06	3.66456e-06	4.26943e-06	0	1.05887e-06	4.89418e-06	6.72418e-05	3.6148e-05	1.11426e-05	1.21606e-07	2.94912e-05	1.78725e-06	7.31698e-06	1.34055e-05	4.54816e-05	5.2347e-06	2.45823e-05	1.84931e-06	7.51197e-06	1.09725e-07	6.22561e-05	6.65153e-06	5.76163e-06	8.9535e-06	9.6398e-06	4.60519e-06	8.0765e-06	0.00010554	1.43536e-05	5.7347e-05	2.47711e-06	1.42709e-06	6.21525e-06	7.28442e-06	3.95011e-06	1.12465e-05	3.1972e-05	2.87386e-05	3.10717e-05	5.45258e-06	8.30282e-05	2.00663e-05	2.68197e-05	2.18215e-05	6.97132e-07	3.26981e-06
f__Peptococcaceae;g__Desulfosporosinus	2.01203e-05	8.06969e-05	0.000162419	6.22678e-05	4.52247e-05	3.028e-05	7.00212e-06	8.35773e-06	7.78568e-05	2.37042e-05	0.000114397	3.18236e-05	1.77492e-05	8.39796e-05	1.84555e-05	6.77679e-05	4.49186e-05	6.92822e-05	4.52896e-05	0.000119592	2.52292e-05	2.86518e-05	4.30654e-05	9.72624e-05	3.98099e-05	4.74683e-05	7.39689e-05	6.59268e-05	3.05007e-05	5.57375e-05	0.000123938	5.2299e-05	9.57408e-05	4.80533e-05	5.99401e-05	1.2113e-05	5.11949e-05	7.18353e-05	8.09966e-05	9.02657e-05	5.22295e-05	4.65638e-05	1.3946e-05	0.000107121	3.05086e-05	3.13564e-05	6.62031e-05	1.13748e-05	9.69841e-06
f__Ruminococcaceae;g__Ethanoligenens	4.94009e-07	2.07257e-06	2.74537e-05	6.74897e-06	0.000134497	1.85583e-06	1.4266e-06	7.36191e-06	1.13276e-05	1.48792e-06	6.38741e-05	1.02456e-06	2.85232e-06	1.26664e-06	6.10509e-05	2.33117e-05	2.66559e-05	2.39958e-05	1.7449e-05	2.03478e-05	4.02914e-05	4.48646e-06	9.32643e-06	9.27058e-05	6.64963e-06	3.24757e-05	9.93003e-06	2.16749e-05	3.88831e-06	6.33884e-05	8.25828e-05	2.55951e-06	4.63428e-05	7.36267e-06	3.21774e-05	1.59453e-06	9.24559e-05	4.33006e-05	2.17784e-05	2.87069e-05	3.73862e-05	3.31588e-05	9.04961e-06	4.19889e-05	3.6356e-05	4.1429e-05	8.05842e-05	1.11986e-06	5.7609e-05
f__Vibrionaceae;g__Vibrio	5.08072e-06	1.51627e-05	6.23262e-06	3.77147e-05	0.000103029	4.26677e-06	1.10887e-06	3.21611e-05	2.66927e-05	1.27892e-05	9.63544e-06	3.39239e-05	5.04206e-06	2.30049e-05	7.00821e-05	4.21419e-05	3.52021e-05	3.9166e-05	3.41108e-06	1.51999e-05	4.76248e-05	7.81698e-06	2.95588e-05	5.34484e-05	1.51835e-05	1.13239e-05	5.23284e-06	9.79942e-06	3.08042e-05	9.58893e-06	5.35214e-06	7.50454e-06	2.58163e-05	1.59805e-05	8.07989e-06	1.31183e-05	7.91135e-05	4.62763e-06	2.46559e-05	2.02361e-05	3.25119e-05	0.00016087	4.37852e-06	0.000136252	9.46845e-06	1.92953e-06	6.01339e-05	4.43118e-06	4.28627e-05
f__Ruminococcaceae;g__Drancourtella	3.88494e-06	6.19611e-07	4.90221e-06	1.71742e-06	2.04031e-06	1.33539e-06	6.87658e-05	3.45551e-07	1.17507e-05	2.4729e-07	6.85904e-06	3.6906e-06	9.017e-07	1.80248e-06	2.15487e-06	4.56553e-06	1.13331e-05	2.46282e-05	3.03158e-05	5.96223e-06	1.01565e-05	2.12575e-05	6.33063e-06	3.99679e-06	4.88743e-06	1.40812e-05	8.31468e-06	2.1315e-05	7.08728e-06	6.04392e-05	1.27497e-05	1.58037e-05	6.44254e-06	0.000160687	2.02781e-06	3.15803e-06	6.24271e-06	4.47375e-05	2.04862e-05	3.8516e-06	6.79532e-07	2.75733e-06	0	2.02104e-06	1.26833e-07	3.75322e-07	2.66258e-06	2.50111e-07	1.1534e-07
f__Unclassified;g__Candidatus Symbiothrix	8.73081e-05	0.000107336	0.000160623	1.47201e-05	2.8019e-06	5.81266e-06	0	7.79616e-07	4.50234e-06	3.26825e-05	2.16998e-05	6.96938e-06	5.32375e-07	5.06471e-05	7.65112e-05	5.71758e-06	1.2557e-06	2.45525e-05	1.69555e-07	1.72956e-06	9.06584e-06	4.53261e-06	5.61455e-07	1.65311e-05	3.04613e-07	1.08394e-06	2.97736e-06	6.55809e-06	6.38838e-06	2.80577e-05	4.58662e-06	1.6595e-06	8.95031e-06	5.36084e-06	1.35069e-06	0	6.19255e-05	2.31429e-05	1.52808e-05	2.87235e-05	1.07921e-06	1.14965e-05	4.4183e-07	1.61822e-05	1.72899e-06	1.03526e-06	2.8818e-06	7.32801e-07	0.000118477
f__Nitrosomonadaceae;g__Nitrosomonas	2.91557e-07	5.00266e-06	5.50222e-06	2.55234e-06	1.41353e-05	0	0	6.71408e-06	6.46217e-07	6.58383e-07	6.92683e-06	7.88391e-07	1.58883e-06	3.67246e-06	3.65255e-06	3.00027e-07	7.03504e-07	3.08155e-05	7.37688e-06	1.90913e-06	0	9.57038e-07	0	5.07087e-07	0	0	0	9.15503e-06	1.64766e-05	2.38299e-06	1.70743e-06	0	1.74111e-05	3.96877e-07	5.49813e-06	0	7.70436e-07	0	3.88071e-06	4.45338e-07	2.47045e-05	1.88998e-07	6.47248e-07	4.5026e-07	1.10384e-05	5.49635e-05	1.4259e-05	0	4.38697e-06
f__Bacillaceae;g__Paucisalibacillus	9.17322e-07	1.4604e-07	3.5376e-06	8.53423e-07	3.38494e-06	1.60921e-06	5.2881e-07	6.23773e-07	2.06552e-06	6.65223e-06	1.09207e-06	0	1.03123e-06	0	7.75478e-07	2.25141e-06	1.4498e-06	2.02426e-06	0	7.42578e-06	0	3.2754e-07	0	3.92647e-06	5.81238e-07	1.01959e-05	1.25972e-07	3.20779e-07	1.40078e-05	4.49693e-06	3.55499e-07	2.64767e-07	3.10278e-06	3.57901e-07	3.16188e-07	1.34879e-07	1.80962e-06	1.68703e-07	1.26623e-06	1.30967e-06	1.31828e-06	2.75857e-07	0	3.31839e-06	3.46471e-07	0	3.13578e-07	3.36433e-05	1.42124e-06
f__Flavobacteriaceae;g__Vitellibacter	0	0	5.91712e-08	0	0	1.31599e-07	0	0	3.50106e-06	0	5.72343e-08	2.41353e-07	0	1.59428e-07	2.02885e-06	0	9.06853e-08	3.36181e-08	1.22994e-06	0	8.6034e-07	5.03467e-07	0	1.41746e-06	0	0	5.83151e-07	0	0	0	3.41528e-07	3.85677e-06	3.05487e-08	0	0	0	3.06105e-08	0	0	2.11202e-07	1.68907e-07	1.08791e-07	0	2.69658e-08	0	0	0	0	0
f__Pasteurellaceae;g__Gallibacterium	4.2712e-06	2.22847e-07	3.43953e-06	3.51456e-06	1.01309e-05	6.41685e-06	1.51861e-07	4.17083e-07	3.3496e-06	0	1.80868e-06	1.29871e-06	4.53418e-07	4.55065e-06	4.71572e-07	4.91176e-06	9.8105e-07	2.00187e-06	4.71604e-06	4.11474e-06	4.57434e-08	1.75753e-07	0	2.02572e-06	3.42362e-07	0	2.61849e-06	4.79443e-06	4.47989e-08	0	4.00514e-06	4.33077e-08	3.98199e-06	7.77044e-07	1.11465e-05	5.5414e-06	1.36407e-06	4.9188e-06	1.30945e-06	1.24463e-06	8.3248e-06	6.04472e-06	1.89106e-07	4.15029e-05	9.32458e-07	4.81275e-07	1.07494e-06	1.48418e-06	2.0476e-06
f__Eggerthellaceae;g__Denitrobacterium	8.04161e-08	3.24262e-07	2.78667e-07	2.20831e-07	3.84764e-07	3.13919e-08	9.07791e-07	2.78635e-07	9.96673e-06	3.35105e-08	1.33351e-05	9.88015e-06	0.000155827	1.15004e-05	4.04471e-06	4.70856e-05	5.27595e-05	9.72975e-05	2.36058e-05	2.45617e-05	1.7332e-06	1.4614e-05	5.92983e-07	4.36098e-05	1.23696e-05	2.36127e-06	3.49855e-05	0.000139654	3.80187e-07	5.7872e-06	9.91512e-05	2.82176e-05	1.46328e-05	8.38853e-06	2.31567e-06	2.80747e-06	1.1768e-05	3.37776e-05	1.21216e-05	4.79224e-05	7.25836e-06	6.51838e-07	7.05373e-06	1.91105e-05	4.11549e-06	2.12721e-06	1.50068e-06	1.91656e-06	8.66414e-07
f__Marseilleviridae;g__Marseillevirus	4.48961e-06	0	0	0	0	0	0	0	0	0	0	0	0	0	0	0	0	0	0	0	0	0	0	0	0	0	0	0	0	0	0	0	0	0	0	0	0	0	0	0	0	0	0	0	0	0	0	0	0
f__Schleiferiaceae;g__Schleiferia	0	0	0	1.56232e-06	0	0	0	0	0	0	0	0	5.15896e-07	0	0	1.80987e-06	1.71126e-06	9.86252e-06	1.92932e-06	0	0	7.53934e-07	0	0	0	0	0	0	0	0	5.20013e-07	0	8.98573e-07	0	0	0	0	0	0	1.60339e-06	0	0	0	0	1.2799e-07	0	0	0	0
f__Sphingobacteriaceae;g__Mucilaginibacter	5.87029e-06	9.15907e-05	1.739e-05	4.62057e-06	4.23736e-05	4.10221e-06	2.08244e-05	7.19664e-05	5.24521e-06	0	2.45676e-05	6.75728e-06	1.46517e-05	4.18467e-05	4.78412e-05	1.67667e-05	1.16116e-05	1.2956e-05	7.71604e-07	1.05281e-05	3.85147e-05	1.16461e-05	6.88293e-05	4.70632e-06	1.1527e-05	5.14863e-07	1.7408e-06	1.181e-05	4.50954e-05	3.08684e-05	3.30972e-06	5.2066e-06	1.71733e-06	1.87832e-05	5.08868e-05	1.83611e-07	3.04171e-05	8.28434e-06	2.04063e-05	1.94803e-06	1.56437e-06	5.08842e-06	0.00015498	5.90332e-06	5.10673e-05	8.44645e-05	3.47682e-06	3.19866e-06	2.48032e-07
f__Peptostreptococcaceae;g__Terrisporobacter	1.182e-05	2.93623e-06	3.45404e-05	2.64703e-06	1.18377e-05	2.81856e-06	6.67955e-07	2.53108e-05	2.15258e-05	8.10825e-07	3.43139e-05	8.13135e-06	1.59151e-05	1.32979e-06	4.35086e-06	2.05203e-05	1.41456e-05	3.23097e-05	5.69688e-06	9.275e-05	4.5675e-06	3.39891e-05	1.17578e-05	8.61234e-05	2.9374e-05	4.24652e-05	5.72723e-06	1.51565e-05	5.64622e-06	8.24432e-06	4.58544e-05	2.66183e-05	6.11797e-05	2.09498e-05	4.08285e-06	7.35585e-06	0.000154694	1.28684e-05	1.22099e-05	1.92555e-05	5.60293e-06	1.67511e-05	3.11387e-06	1.39046e-05	8.73406e-06	3.27483e-06	7.13774e-06	1.04657e-06	2.31965e-06
f__Prolixibacteraceae;g__Sunxiuqinia	0	0	0	8.6179e-07	1.4703e-07	0	0.000154381	6.27481e-08	0	4.50779e-06	1.15556e-06	7.89768e-06	0	5.09367e-05	1.2647e-06	1.59966e-05	0	0	0	5.67373e-06	0	0	0	8.09434e-07	0	0	1.06791e-07	0	0	0	4.01245e-08	0	1.09348e-07	9.45749e-08	1.64692e-05	0	0	0	3.6142e-06	0	0	2.66144e-06	6.45916e-08	7.15027e-06	1.23688e-06	1.40046e-06	9.74451e-07	1.50785e-07	0
f__Flavobacteriaceae;g__Epilithonimonas	0	0	0	0	8.60455e-07	0	0	0	0	0	0	0	0	0	0	1.82981e-06	0	2.4657e-08	0	1.20968e-06	0	7.54542e-08	0	2.91299e-06	0	0	0	0	5.73154e-08	2.10399e-05	2.0178e-07	0	2.14432e-06	1.54432e-06	0	0	0	0	2.09789e-05	3.35705e-06	0	0	0	3.48285e-06	0	0	0	0	0
f__Acholeplasmataceae;g__Acholeplasma	3.85898e-07	9.40134e-08	6.83694e-06	3.61979e-05	1.31109e-05	0	2.88492e-07	3.49708e-06	5.23664e-06	0	2.46845e-05	0	2.23663e-06	1.52778e-06	1.11203e-05	9.23904e-06	2.87057e-06	8.99711e-06	1.18273e-06	3.78983e-05	0	1.40883e-05	2.11903e-08	0.000149541	2.07993e-06	1.4306e-05	0.000124717	2.02551e-05	0	2.29032e-06	3.96354e-05	9.63588e-07	1.74917e-05	5.24991e-06	3.27087e-06	0	3.66953e-06	2.76385e-06	8.10124e-06	2.69981e-05	7.4714e-06	5.6936e-06	1.85454e-06	0.000134559	6.61142e-06	1.06974e-05	8.86539e-07	4.84251e-08	5.69127e-08
f__Leuconostocaceae;g__Leuconostoc	0	0	3.2045e-08	0	2.67797e-07	0	0	0	2.12512e-06	2.64688e-07	8.01349e-06	2.4467e-06	3.64055e-06	7.32587e-07	7.20493e-08	3.93279e-08	3.68284e-06	2.02295e-06	8.65828e-07	1.85232e-06	3.43355e-08	2.25034e-06	1.75217e-06	3.86815e-06	3.86088e-07	1.22876e-06	8.73265e-07	1.09413e-07	4.993e-07	3.05281e-06	6.8765e-07	3.71745e-07	2.20648e-07	3.73089e-07	6.62483e-07	0	4.20025e-07	3.46069e-06	3.1498e-05	1.49479e-06	1.14435e-05	4.36545e-08	3.41212e-07	0.000149229	0	2.82157e-07	0	0	1.06702e-05
f__Alcaligenaceae;g__Achromobacter	2.11385e-06	4.5592e-06	1.07434e-05	2.3005e-05	8.8123e-07	7.37726e-06	0	8.15332e-06	5.05301e-06	0	1.97133e-06	1.00574e-06	8.43206e-07	2.99687e-06	3.61586e-06	7.54373e-06	6.09351e-07	0.000147704	0	1.85127e-05	5.93667e-06	6.62714e-07	0	4.56733e-06	6.39015e-07	6.05449e-07	8.79123e-06	2.68817e-05	2.16475e-06	4.28791e-06	1.03306e-05	8.02134e-07	9.34231e-06	1.90654e-06	9.58185e-06	1.51394e-07	2.79196e-06	8.8368e-07	2.14789e-06	6.15319e-06	1.00732e-06	2.06736e-06	4.68704e-07	2.71673e-06	1.48162e-07	4.76775e-07	9.30874e-06	1.603e-06	7.58593e-06
f__Clostridiaceae;g__Sarcina	3.30156e-06	3.86803e-06	5.49641e-05	4.41813e-05	1.52855e-05	4.90342e-06	8.93055e-05	2.84934e-07	2.06405e-05	5.60347e-06	4.54974e-05	3.99568e-07	8.11576e-06	3.79786e-06	3.42606e-05	3.68715e-05	2.92493e-05	4.16673e-05	2.07445e-05	3.78508e-05	1.57318e-05	2.23109e-05	3.86359e-06	6.12612e-05	1.51111e-05	2.04692e-05	4.06568e-05	2.23896e-05	3.21451e-05	3.90059e-05	7.73354e-05	1.36906e-05	5.71368e-05	1.99833e-05	8.09994e-06	2.46384e-05	1.97969e-05	3.07561e-05	2.48627e-05	3.30655e-05	7.72841e-05	3.88469e-05	1.04118e-05	4.7217e-05	4.1811e-05	4.81909e-05	9.7592e-05	2.25041e-06	1.19542e-05
f__Oxalobacteraceae;g__Duganella	0	2.20915e-06	7.24112e-08	4.27501e-06	9.99696e-05	0	0	0	0	2.31889e-07	4.85259e-07	7.88391e-08	1.5395e-07	8.3465e-08	0	2.17184e-07	1.98651e-06	4.44561e-07	0	6.94256e-08	0	7.25422e-07	0	1.84936e-06	1.20009e-06	4.18163e-07	6.04518e-07	0	7.11318e-06	0	1.58627e-07	5.85995e-07	2.66121e-06	2.12691e-07	1.545e-06	1.63941e-07	3.14222e-07	1.95873e-07	4.16017e-07	0	5.00152e-07	7.99247e-08	7.80884e-08	1.69849e-06	2.37355e-07	5.43311e-06	8.67604e-06	0	0
f__Sphingomonadaceae;g__Novosphingobium	9.3404e-08	1.08217e-07	5.67313e-06	2.30269e-06	3.23114e-06	0	0	2.02225e-08	0	0	4.9911e-08	0	0	0	0	0	4.17877e-05	1.95503e-07	0	2.21929e-06	0	0	0	1.47341e-05	1.00687e-06	6.74878e-07	3.17307e-06	1.68108e-07	1.85375e-08	0	0	0	4.66092e-07	0	0	0	0	0	0	0	0	8.09022e-07	3.72445e-06	1.10452e-06	1.87828e-07	4.92342e-07	4.71801e-06	0	0.000145677
f__Flavobacteriaceae;g__Ochrovirga	0	0	0	0	3.87192e-05	0	0	0	0	0	3.57767e-06	0	0	0	0	0	0	0	0	0	0	0	0	0	0	1.60512e-05	0	0	0	0	0	0	8.55289e-06	0	0	0	0	0	0	0	0	0	0	0	0	0	0	0	0
f__Thermoanaerobacterales Family III. Incertae Sedis;g__Caldicellulosiruptor	3.07498e-06	4.33551e-07	4.3678e-05	1.0079e-05	4.96705e-06	4.50374e-06	8.52013e-06	4.01825e-06	1.23469e-05	7.76737e-06	1.47734e-05	1.32516e-06	1.42003e-06	1.05594e-05	6.70465e-06	2.92264e-05	7.31924e-06	3.07195e-05	3.42518e-06	2.74936e-05	3.90195e-06	1.41523e-05	1.97553e-06	2.74747e-05	5.73788e-06	9.29325e-06	6.77487e-06	6.85983e-06	2.61764e-07	1.52782e-05	0.000145176	2.50949e-06	9.34059e-05	6.20994e-06	2.07563e-06	1.23983e-07	8.28686e-06	2.4818e-05	7.58531e-06	1.56701e-05	1.58188e-05	2.15261e-05	4.91187e-06	3.89161e-05	9.96037e-06	3.62101e-06	8.04491e-06	1.54909e-06	2.77137e-06
f__Lachnospiraceae;g__Herbinix	7.13151e-06	0.000140404	7.76751e-06	1.05111e-05	9.39735e-06	1.15266e-05	6.32648e-06	3.41489e-06	3.70085e-05	1.26895e-05	4.35357e-05	1.98358e-05	2.4809e-06	3.04893e-06	5.64669e-06	1.0876e-05	1.53616e-05	5.62279e-05	8.37857e-06	2.97075e-05	9.7398e-06	1.1621e-05	6.04027e-05	5.68087e-05	8.52366e-06	4.523e-06	1.63465e-05	3.55577e-05	7.92043e-06	6.57312e-06	6.04089e-05	6.34218e-06	8.01928e-05	8.35452e-06	7.04867e-06	1.29267e-05	7.95548e-06	1.2241e-05	1.2958e-05	1.7522e-05	7.91173e-06	2.14281e-05	5.7248e-06	5.00693e-05	2.74687e-05	6.02147e-06	3.30918e-05	5.48421e-07	2.39741e-06
f__Unclassified;g__Caedibacter	0	0	0	0	0	0	0	0	0	0	0	0	0	0	0	0	0	0	0	0	0	0	0	0	0	0	0	0	0	0	1.28423e-07	0	0	1.85872e-06	0	0	0	0	0	0	0	0	0	2.88726e-06	0	2.21638e-07	0	0	0.000137856
f__Porphyromonadaceae;g__Proteiniphilum	1.86327e-06	1.01734e-06	2.26273e-05	2.73187e-06	1.71516e-06	2.57366e-05	1.12621e-06	2.82641e-07	4.43752e-06	0	7.3657e-06	0	5.49302e-07	1.98128e-06	5.31327e-06	2.74739e-05	4.38989e-06	6.61049e-06	2.38125e-06	6.90951e-06	6.66151e-07	3.71633e-05	6.62811e-06	9.25575e-06	1.3753e-05	1.26914e-06	2.04258e-06	1.86111e-05	6.66772e-06	6.41973e-06	4.48963e-06	1.01169e-06	1.63779e-05	4.08227e-06	5.78586e-05	4.17605e-07	6.43898e-05	0	1.50444e-05	2.35398e-06	1.67384e-06	2.19108e-06	1.46205e-06	4.61529e-06	2.07616e-07	2.35211e-05	5.71616e-06	3.52364e-07	1.39817e-07
f__Lactobacillaceae;g__Pediococcus	0	4.79049e-08	2.92554e-06	0	7.24444e-09	7.52126e-06	0	0	1.03789e-06	0	2.54014e-05	3.89423e-07	0	0	1.19021e-06	2.95256e-06	7.48126e-06	1.01177e-06	0	4.77749e-07	0	0.000136136	0	1.49845e-07	2.20796e-05	3.6719e-07	4.24064e-06	1.28312e-06	1.32822e-06	6.36287e-07	1.18102e-06	1.62188e-06	4.41473e-06	0	2.11159e-05	6.22516e-07	2.41465e-06	3.45153e-07	1.15638e-06	1.17471e-05	1.48051e-06	3.48952e-06	0	3.92912e-06	1.28875e-06	0	1.89206e-06	7.31653e-08	9.24832e-08
f__Peptostreptococcaceae;g__Peptoanaerobacter	7.01526e-06	8.02389e-06	0.000136123	3.45055e-05	1.12102e-05	4.99306e-06	1.90258e-05	8.82068e-06	5.45336e-05	2.83504e-05	4.78407e-05	1.22707e-05	3.09636e-06	2.15978e-05	1.25224e-05	4.24678e-05	5.38029e-05	3.46562e-05	2.03264e-05	4.21002e-05	1.79434e-05	6.0363e-05	4.11523e-05	3.33199e-05	1.87546e-05	2.97468e-05	1.91503e-05	2.40456e-05	4.60303e-05	3.55147e-05	9.86729e-05	2.70183e-05	5.36203e-05	3.06753e-05	2.6383e-05	1.58362e-05	1.81644e-05	2.56689e-05	7.5491e-05	4.33591e-05	2.70139e-05	4.02235e-05	2.03314e-05	0.000104233	2.9247e-05	2.32617e-05	3.14337e-05	1.35178e-05	7.64517e-06
f__Unclassified;g__Sulfurovum	0	0.000135783	0	0	0	0	0	0	2.30792e-07	0	0	0	6.84222e-08	0	0	0	0	0	2.29238e-06	0	0	0	0	1.56955e-06	0	0	0	2.66114e-07	0	0	1.3301e-07	0	0	0	9.82168e-09	0	1.02616e-06	0	9.96754e-07	0	4.45393e-07	0	0	2.42556e-07	0	1.1485e-06	0	0	9.05958e-08
f__Unclassified;g__Kallipyga	1.01473e-06	3.10278e-07	6.15023e-05	7.47789e-06	3.90641e-06	1.0099e-06	9.37948e-07	3.33982e-07	2.45801e-06	0	3.94833e-05	3.61258e-08	6.05704e-07	4.92249e-07	9.33538e-06	5.78461e-06	1.37558e-05	1.26154e-05	2.54355e-06	1.19898e-05	7.4191e-07	9.56451e-06	1.07649e-06	1.30983e-05	1.23791e-06	5.78102e-06	1.40331e-05	8.44524e-06	1.03535e-07	4.84712e-06	3.98278e-05	3.2935e-06	2.95753e-05	3.03667e-06	1.58977e-06	0	1.84884e-05	4.49958e-06	4.16636e-06	6.28588e-06	3.76166e-05	3.77285e-05	1.66714e-05	5.17253e-05	3.62699e-05	3.04172e-05	2.86309e-05	1.56148e-06	4.4711e-06
f__Thermoactinomycetaceae;g__Thermoactinomyces	0	0.000134509	8.977e-08	0	4.89533e-07	0	0	0	2.09253e-05	0	3.74462e-06	0	1.52108e-06	1.70952e-06	3.9122e-06	3.27143e-07	8.76359e-07	4.60821e-06	1.83964e-07	4.77369e-07	1.69196e-07	7.22901e-06	3.85507e-06	0	2.01819e-08	1.38156e-05	1.91667e-06	2.47258e-07	0	0	2.16169e-06	0	1.22557e-05	0	3.12971e-06	0	4.98102e-07	3.93832e-07	2.99654e-06	3.0458e-06	1.93214e-06	4.13476e-07	3.49669e-07	5.58579e-07	3.08149e-06	4.44651e-06	1.8874e-06	0	1.9544e-07
f__Methanosarcinaceae;g__Methanosarcina	7.19401e-06	6.40919e-07	5.0777e-05	1.95056e-06	3.24266e-05	5.83508e-06	3.07746e-07	9.61127e-07	1.4329e-05	3.10047e-06	1.20691e-05	7.9037e-07	2.05183e-06	4.84402e-06	2.6773e-05	1.14511e-05	3.09836e-06	2.13876e-05	9.63007e-07	2.77055e-05	1.9947e-06	6.57709e-06	1.53427e-05	1.00895e-05	2.42207e-05	0.000134072	1.18193e-05	1.73805e-05	9.18264e-07	2.66662e-05	1.55419e-05	6.32218e-05	1.51319e-05	2.03736e-05	4.39107e-05	1.09581e-05	4.7912e-05	8.53127e-06	4.16415e-06	4.93576e-06	3.67031e-05	5.31495e-06	4.32202e-07	2.32046e-05	6.57355e-06	2.31339e-06	8.21092e-06	1.80728e-07	6.18575e-05
f__Sporomusaceae;g__Sporomusa	2.96089e-05	2.71054e-05	3.04944e-05	2.57908e-05	2.48532e-05	2.24599e-05	2.40211e-05	0.000126724	1.63384e-05	2.04743e-06	9.23072e-06	0.000133802	1.00765e-05	1.24801e-05	6.3016e-06	2.07663e-06	6.05103e-05	4.95967e-05	9.10325e-06	1.05033e-05	3.56057e-05	7.72421e-06	2.82191e-06	8.98784e-06	3.99678e-06	9.31855e-06	7.36449e-06	8.4447e-05	3.93487e-06	1.88715e-05	0.000101363	2.27586e-06	2.67016e-05	1.70731e-05	3.98588e-07	1.06021e-05	2.16539e-05	3.06599e-05	4.5012e-05	8.89832e-06	8.05874e-06	5.41787e-06	1.18885e-06	5.17676e-05	1.44203e-05	9.86204e-06	2.97113e-05	1.5161e-05	1.17338e-05
f__Oleiphilaceae;g__Oleiphilus	0	0	0	1.32703e-06	0	0	0	0	0	0	0	0	0	2.74924e-05	0	0	8.24705e-08	1.39041e-07	0	0	0	0	0	0	0	0	0	0	0	0	1.66493e-06	0	2.31733e-07	0	0	0	0	0	0	0	5.75884e-07	0	1.39848e-07	0	0	1.89849e-06	0.000132655	0	4.98748e-07
f__Listeriaceae;g__Listeria	3.246e-06	4.01608e-06	9.97911e-06	9.69331e-06	6.98681e-06	1.43055e-05	4.92604e-06	1.90531e-06	1.85627e-05	3.40405e-08	4.26719e-05	5.19394e-06	3.49612e-06	2.45846e-05	1.29313e-05	1.72983e-05	2.45729e-06	7.64526e-06	4.84345e-06	3.44836e-05	7.33606e-06	9.73035e-06	5.2825e-06	4.45793e-05	9.54527e-06	2.45201e-05	6.93416e-05	9.11317e-05	1.82516e-05	3.55686e-06	1.77251e-05	0.000129915	3.54853e-05	4.14403e-06	3.109e-06	5.66284e-08	4.47334e-05	1.8174e-06	2.14324e-05	1.04715e-05	1.47377e-05	1.44598e-05	3.79283e-06	3.87858e-05	1.53486e-05	9.56971e-06	3.56958e-06	4.3072e-05	8.45515e-06
f__Orbaceae;g__Gilliamella	1.10578e-06	1.37319e-06	7.05291e-06	5.27679e-07	2.36983e-08	8.32491e-08	0	2.97126e-06	2.29011e-05	0	6.65467e-06	0	3.85009e-06	1.33601e-05	1.00595e-06	2.32815e-07	1.93348e-06	9.04635e-06	4.17516e-07	6.14024e-06	9.75225e-08	3.33605e-07	0	6.71138e-06	2.68097e-05	0	2.07888e-06	2.69312e-07	2.77082e-05	0	1.43592e-05	2.02324e-06	2.11782e-06	2.76139e-06	0	0	1.55103e-07	1.95843e-06	2.75429e-07	5.96373e-06	2.46645e-06	1.18399e-05	1.02587e-07	3.54443e-06	1.5643e-06	1.28058e-06	1.60425e-05	0	2.31474e-06
f__Myoviridae;g__Silviavirus	0	0	0	0	0	0	0	0	0	0	0	0	0	0	0	0	9.4687e-06	0	0	0	0	0	0	0	0	0	0	0	0	1.16096e-05	0	0	0	0	0	0	0	0	0	0	0	3.53629e-07	6.35456e-08	1.77979e-05	0	5.36897e-08	0	0	0
f__Porphyromonadaceae;g__Sanguibacteroides	4.34132e-07	9.61189e-05	0.000107451	1.74861e-05	9.90944e-06	8.46522e-08	7.93151e-05	5.66787e-05	3.6081e-05	1.96902e-05	8.18808e-05	0	2.7994e-06	5.08258e-06	1.93026e-05	1.30502e-05	9.20204e-06	2.548e-05	3.32971e-06	1.07496e-05	3.28381e-06	3.17826e-05	2.07366e-05	1.32902e-05	2.33447e-06	1.40893e-06	1.78359e-05	2.76819e-05	1.1382e-07	1.10265e-05	2.91247e-06	2.62156e-06	3.23593e-05	1.60925e-06	0	1.83426e-06	5.01652e-06	0	1.2719e-05	1.5649e-05	5.37326e-06	8.24956e-06	1.16256e-06	2.5472e-05	7.36693e-06	4.66134e-06	2.37865e-05	1.50337e-06	9.75146e-06
f__Leptotrichiaceae;g__Leptotrichia	4.90248e-07	3.66194e-06	6.66152e-06	2.80165e-05	1.08071e-05	2.35289e-07	1.93983e-06	3.22802e-05	4.1727e-05	2.65645e-07	1.30151e-05	1.09296e-05	3.43899e-06	4.17744e-05	1.81499e-05	1.14329e-05	1.22043e-05	6.21555e-06	1.99424e-05	2.51841e-05	6.3829e-06	7.23848e-06	1.64627e-05	2.32754e-05	3.57905e-06	6.02631e-06	3.12666e-05	4.58831e-06	1.34201e-05	0.000126756	8.92697e-06	1.8772e-06	2.09108e-05	2.4372e-06	1.95333e-07	1.89922e-06	2.42091e-05	2.4738e-05	2.15473e-05	1.55658e-05	8.44391e-07	7.75194e-06	5.42635e-07	1.68403e-05	8.71124e-06	1.62652e-07	3.71069e-05	1.04605e-06	9.38151e-07
f__Peptoniphilaceae;g__Anaerococcus	2.41025e-06	9.97065e-06	5.66324e-05	2.94078e-05	3.8663e-06	9.13159e-06	2.23666e-06	3.67546e-05	2.23709e-05	3.43916e-06	3.99189e-05	2.37436e-05	3.43614e-06	2.22697e-05	5.06935e-06	1.59231e-05	1.18481e-05	3.24321e-05	2.02151e-05	2.72158e-05	1.37332e-06	8.90836e-06	1.83298e-05	2.69151e-05	1.1241e-05	6.61746e-05	3.23393e-05	1.62803e-05	2.55446e-05	2.12274e-05	2.9037e-05	2.56593e-05	4.64334e-05	3.8791e-05	5.20903e-05	8.25194e-06	1.60302e-05	2.78026e-05	2.86143e-05	5.95532e-05	6.3337e-06	6.28492e-06	8.29619e-07	9.86375e-05	1.80168e-05	1.63687e-06	3.08934e-05	2.42223e-07	3.49706e-07
f__Lachnospiraceae;g__Catonella	2.51008e-05	8.39232e-06	8.70351e-05	1.61624e-05	9.76879e-06	1.10643e-05	8.3745e-05	4.73453e-06	2.93004e-05	2.27667e-05	3.97992e-05	4.47617e-05	2.78614e-06	4.41786e-05	2.86166e-05	3.48597e-05	3.85799e-05	2.70207e-05	2.14927e-05	3.80059e-05	4.42199e-05	4.2783e-05	1.61553e-05	5.29126e-05	5.46137e-05	4.52758e-05	2.92488e-05	2.80502e-05	7.02882e-05	0.000109254	5.61473e-05	3.40579e-05	6.14617e-05	9.69879e-06	5.06454e-05	0.000113827	4.80565e-05	5.43736e-05	4.7581e-05	5.81674e-05	2.06916e-05	2.80919e-05	6.86035e-06	9.83136e-05	1.87706e-05	1.76194e-05	2.70979e-05	4.8779e-06	6.06111e-06
f__Thermoanaerobacterales Family IV. Incertae Sedis;g__Mahella	0	0	4.13189e-05	3.56257e-06	2.94876e-06	3.35777e-07	4.11386e-07	3.52002e-06	2.60015e-05	1.17908e-05	2.25387e-05	5.26388e-07	2.45438e-07	1.38974e-05	3.15697e-06	3.37464e-06	4.60115e-06	2.83342e-05	7.91555e-07	1.58914e-05	3.35183e-07	1.56628e-06	9.38518e-08	3.7328e-05	6.39074e-07	5.07047e-06	3.47415e-06	1.03745e-05	2.50489e-07	4.14516e-07	5.97336e-05	1.72023e-06	3.60213e-05	7.12649e-06	6.1491e-06	6.27532e-07	2.44801e-06	4.17327e-07	4.24126e-06	1.55975e-05	2.45801e-05	2.32492e-05	4.95821e-06	7.67992e-05	1.25946e-05	7.09166e-06	9.32288e-06	6.66348e-07	1.22358e-06
f__Alicyclobacillaceae;g__Tumebacillus	0	0	1.52726e-06	2.47627e-06	2.31673e-07	3.31896e-08	4.55069e-07	6.23712e-06	4.52501e-07	0	5.48326e-06	1.25215e-06	7.87422e-07	0	6.49079e-08	0	2.44776e-06	2.77374e-06	8.70214e-07	1.14293e-06	4.20198e-07	6.34879e-08	0	3.95022e-06	0	0	1.41984e-06	2.37492e-06	2.21861e-08	1.10649e-06	1.49481e-06	5.64837e-07	1.91135e-06	2.92337e-06	4.19271e-08	9.97809e-07	0.000121686	5.25296e-05	2.56854e-06	2.2846e-06	7.17207e-07	5.91705e-07	2.76577e-07	7.57305e-06	1.85365e-06	1.23331e-05	1.16672e-06	2.78679e-07	9.18292e-07
f__Betaflexiviridae;g__Carlavirus	0	1.50926e-07	0.000121284	5.28474e-05	2.65629e-08	7.79204e-05	4.56942e-08	0	0	1.57706e-07	2.39461e-07	2.14629e-07	0	4.61518e-05	9.39108e-05	0	7.80972e-08	1.97543e-07	0	1.32131e-05	0	0	3.59548e-08	3.3258e-08	6.46187e-05	1.08801e-07	1.33997e-07	3.26104e-08	4.39409e-07	5.68894e-08	0	0	0	5.41449e-08	0	4.8277e-05	1.8989e-07	1.66957e-08	1.10268e-07	1.85589e-08	0	0	0	0	0	0	0	0	0
f__Methanocellaceae;g__Methanocella	0	0.000120021	5.69844e-07	1.76299e-08	0	0	0	0	0	0	4.38165e-07	0	0	0	8.86527e-08	0	1.98169e-07	0	0	0	0	1.94753e-07	0	9.47305e-07	0	2.30372e-07	0	9.03265e-07	3.77764e-08	0	1.43242e-07	4.62626e-07	4.89738e-08	3.39725e-07	2.53199e-07	0	3.27547e-08	0	4.82623e-06	1.51122e-07	0	4.37048e-07	1.72481e-07	3.22861e-08	0	0	0	6.31351e-06	0
f__Myoviridae;g__Vi1virus	0	0	0	0	0	0	0	0	0	0	0	0	0	0	8.3014e-05	0	0	0	0	0	0	0	0	0	0	0	0	0	0	0	0	0	0	0	0	0	0	0	0	0	0	0	0	0	0	0	0	0	0
f__Sphingobacteriaceae;g__Arcticibacter	0	0	0	0	0	6.44624e-07	0	0	0	0	0	0	0	3.36392e-06	1.7326e-05	0	0	1.59281e-07	0	0	4.05025e-05	0	0	0	0	0	0	0	0	0	0	0	6.53771e-08	0	0	0	0	0	1.47013e-06	0	0	0	0	0	0	2.46988e-07	0	0	0
f__Podoviridae;g__Phi29virus	0	0	6.60388e-06	8.90905e-07	2.45616e-06	3.62061e-06	0	0	0	0	5.82304e-07	0	0	0	8.04332e-05	0	2.45118e-06	0	0	4.64299e-05	0	0	1.79221e-06	9.67756e-07	0	0	0	0	0	0	0	0	0	0	0	7.80876e-08	0	0	0	4.2764e-06	6.37359e-08	4.0794e-07	0	4.37589e-06	0	0	0	0	0
f__Alphaflexiviridae;g__Allexivirus	0	4.36004e-08	0.000114493	7.06525e-05	3.37287e-08	3.72771e-05	5.55791e-08	0	0	1.5775e-07	5.17445e-08	2.42802e-08	0	2.34115e-05	3.43877e-05	0	1.42605e-07	0	0	4.03456e-06	0	0	7.39641e-08	1.25399e-07	3.51974e-05	7.62983e-08	3.01747e-08	0	2.44272e-07	0	0	0	8.67855e-08	8.44233e-08	2.45364e-08	2.69272e-05	1.31805e-07	1.6785e-07	0	7.76955e-08	0	0	0	0	0	0	0	0	0
f__Clostridiaceae;g__Clostridiisalibacter	2.15343e-06	1.22436e-07	7.57407e-07	7.99929e-07	2.10547e-06	3.22922e-07	1.09226e-06	1.63974e-05	2.78538e-06	2.90204e-07	2.88823e-06	2.4558e-07	1.45503e-06	5.2851e-06	1.36164e-06	9.30023e-06	1.25595e-05	9.79688e-06	6.44618e-06	9.34674e-06	2.06518e-07	1.48556e-06	6.2484e-06	7.52482e-06	2.18321e-05	1.20918e-06	3.64393e-06	6.27199e-06	2.1601e-06	3.66681e-05	1.5083e-05	4.39693e-07	1.3517e-05	3.36107e-07	6.63926e-08	0	2.13064e-06	6.7713e-06	7.49728e-07	8.28588e-06	9.16608e-07	8.15912e-06	9.25317e-07	1.2154e-05	1.02508e-05	5.2348e-07	4.49607e-06	5.26433e-08	3.18531e-07
f__Sporomusaceae;g__Acetonema	5.99173e-07	2.19399e-06	4.37849e-05	1.12093e-05	9.77641e-07	9.464e-07	1.38991e-06	1.07882e-05	7.88764e-07	1.18382e-06	3.53571e-06	9.69401e-05	6.85267e-07	1.51306e-07	1.41595e-05	1.23571e-06	2.76468e-05	4.88111e-05	1.22848e-05	4.59486e-06	3.64759e-08	1.20544e-06	1.25444e-06	2.47019e-05	5.65357e-07	1.85829e-06	2.1081e-05	6.77189e-05	1.51887e-07	0.000113814	5.41585e-05	1.08251e-06	1.27156e-05	2.17773e-06	2.76973e-07	0	1.1945e-05	0	4.4175e-06	2.74725e-06	2.09352e-06	1.44843e-05	1.03623e-05	9.15257e-06	5.4029e-06	6.71276e-07	1.75439e-05	3.46232e-07	9.6274e-07
f__Chitinophagaceae;g__Filimonas	0.000113734	0	1.05896e-05	0	6.86235e-06	0	0	8.77991e-08	0	0	3.40333e-07	0	0	0	4.20769e-07	0	0	2.11392e-05	0	0	1.05819e-05	0	0	1.21552e-07	0	1.46191e-06	4.25593e-06	1.1451e-06	1.96863e-07	0	1.10093e-07	1.39469e-06	6.79542e-07	0	1.59075e-06	5.25257e-05	0	1.13752e-05	0	5.99924e-07	0	0	6.19978e-06	2.03549e-05	0	4.93469e-07	5.96238e-06	1.57781e-07	3.40821e-08
f__Clostridiales Family XIII. Incertae Sedis;g__Mogibacterium	2.21082e-06	9.92213e-07	8.99014e-06	1.7839e-05	6.89746e-06	8.00975e-06	4.75019e-05	1.071e-06	3.8009e-05	2.19452e-05	3.38591e-05	2.4046e-06	2.79603e-06	1.99264e-06	3.07625e-05	5.09689e-06	1.4612e-05	7.11175e-06	3.29438e-06	6.88821e-06	7.98953e-07	1.48613e-05	6.2171e-06	2.74352e-05	1.37517e-05	1.07952e-05	1.80174e-05	1.00119e-05	1.68448e-06	5.55495e-05	3.55221e-05	1.36106e-05	2.03032e-05	4.09002e-06	3.05686e-06	1.19587e-06	1.99471e-05	1.16634e-05	1.06495e-05	3.86359e-06	3.74209e-05	2.94928e-05	8.42234e-06	3.15644e-05	2.70308e-05	2.11717e-05	5.4649e-05	3.24147e-06	4.57652e-06
f__Lachnospiraceae;g__Cellulosilyticum	8.63611e-06	4.81472e-06	3.49263e-05	2.40151e-05	1.10411e-05	1.74459e-05	5.97609e-05	4.64737e-06	1.52203e-05	7.78978e-06	4.75228e-05	7.52188e-06	9.03348e-06	7.63832e-06	1.27747e-05	2.40051e-05	1.41001e-05	4.44983e-05	1.56879e-05	3.11022e-05	1.96894e-05	2.58761e-05	1.50515e-05	4.79695e-05	1.29654e-05	2.15508e-05	2.37876e-05	2.11084e-05	3.16155e-06	2.7541e-05	3.38831e-05	8.36298e-06	6.61193e-05	4.61759e-06	5.53883e-06	1.4161e-06	4.89307e-05	4.20945e-05	2.52932e-05	4.57351e-05	4.32715e-05	3.77573e-05	1.33846e-05	7.22724e-05	4.08387e-05	3.26764e-05	5.37845e-05	6.22762e-06	4.96818e-06
f__Campylobacteraceae;g__Arcobacter	0	0.000109935	0	1.72396e-05	1.63423e-06	1.10147e-06	3.38728e-08	1.00979e-07	3.39129e-06	0	1.71978e-06	1.20203e-06	5.15804e-07	2.478e-06	1.10368e-07	6.67201e-07	1.87889e-06	3.09711e-06	8.92991e-07	1.15223e-06	3.45989e-05	1.63576e-05	0	6.71378e-06	2.43283e-06	1.53645e-06	1.21831e-05	2.75399e-06	4.02327e-06	1.98959e-06	7.83703e-06	1.91092e-06	1.63697e-05	5.4708e-06	2.98987e-08	0	2.15898e-07	2.29424e-05	4.35002e-06	8.33947e-07	0	3.42291e-06	1.6385e-07	6.04968e-07	7.21989e-07	4.09843e-07	7.59967e-08	0	1.01467e-07
f__Lachnospiraceae;g__Shuttleworthia	3.64427e-07	1.05794e-06	3.19923e-06	2.07402e-05	5.4581e-06	9.33029e-07	1.25645e-05	1.09739e-05	2.2303e-05	2.08816e-07	5.12217e-06	0	4.50969e-06	7.92035e-06	8.3742e-06	7.95376e-06	2.63533e-05	4.05347e-05	8.03908e-06	1.02296e-05	2.42255e-05	5.91453e-06	2.09629e-06	2.30551e-05	7.67018e-06	6.04288e-06	2.82347e-06	1.06013e-05	1.34083e-05	5.70409e-05	2.66427e-05	7.73587e-06	2.36113e-05	1.50065e-05	0.0001094	3.75487e-07	1.36807e-05	3.50389e-06	1.31586e-05	3.87786e-05	7.79506e-06	1.49894e-05	3.55976e-06	2.02194e-05	6.3139e-06	8.20136e-06	5.3511e-06	1.13434e-06	9.45715e-07
f__Burkholderiaceae;g__Cupriavidus	0	0.000109366	0	1.14584e-06	0	0	0	4.54045e-06	8.17388e-07	0	0	0	0	0	0	3.18642e-07	0	1.05796e-06	0	7.06668e-06	0	0	0	0	0	0	7.5767e-07	0	1.02334e-05	0	0	0	1.41114e-05	0	0	0	0	0	1.03509e-06	4.01674e-07	1.25992e-05	0	7.7319e-08	0	0	0	1.32954e-05	0	1.02802e-05
f__Carnobacteriaceae;g__Marinilactibacillus	0	7.72713e-08	2.72062e-07	4.11416e-06	6.45698e-07	1.93148e-06	0	0	1.76806e-06	9.23382e-06	1.70196e-06	1.15044e-06	0	0	1.76607e-07	0	0	1.38064e-06	0	0	0	0	0	7.75222e-07	0	0	0	1.3485e-06	0	8.73916e-08	1.26987e-06	0	4.86801e-08	0	0	0	4.87786e-08	2.35144e-06	2.89825e-07	0	2.79194e-06	2.84699e-07	1.40696e-06	4.20278e-06	0	0	0.000108659	0	0
f__Clostridiaceae;g__Oxobacter	1.26258e-06	3.16227e-06	1.13019e-05	2.64367e-06	6.50975e-06	7.22646e-06	1.03748e-06	0	1.52573e-05	5.38102e-06	1.082e-05	0	3.02167e-06	1.21632e-06	5.62917e-06	2.35866e-05	6.83065e-06	2.53667e-05	6.05725e-06	2.5029e-05	3.71724e-06	5.81542e-06	2.46547e-07	1.51089e-05	3.11996e-06	1.94824e-05	3.34249e-05	3.82682e-06	6.03643e-07	9.99372e-07	2.4411e-05	1.44269e-06	2.70945e-05	2.50632e-06	4.51225e-07	1.09866e-05	9.82835e-06	2.31949e-05	1.84824e-06	2.61853e-05	9.2031e-06	1.72728e-05	5.77684e-06	1.73059e-05	1.06753e-05	0.00010635	8.86103e-06	1.83232e-06	1.43259e-06
f__Flavobacteriaceae;g__Polaribacter	0	4.94807e-08	2.77356e-06	1.8604e-05	1.21059e-06	1.12959e-06	7.268e-05	6.41094e-05	2.7373e-07	8.27361e-06	2.6837e-05	6.01141e-06	6.02171e-07	6.43847e-05	1.92407e-05	4.60307e-05	5.86105e-07	1.19302e-05	4.11574e-07	4.79204e-06	0	9.78855e-07	1.81067e-05	1.63378e-06	4.07157e-06	2.79347e-06	1.66252e-06	2.54839e-05	2.23854e-06	0	5.11413e-07	3.53291e-06	2.3687e-06	0	1.00856e-07	5.66231e-08	1.58839e-06	2.66688e-06	4.10205e-06	3.24754e-06	8.28637e-08	4.02035e-06	0	8.80428e-06	8.26833e-08	6.14146e-07	1.37997e-06	8.43822e-07	0
f__Burkholderiaceae;g__Burkholderia	1.3898e-05	1.23804e-07	0.00010675	9.0887e-06	6.40135e-06	1.2289e-05	0	1.21865e-05	6.00743e-06	1.40267e-05	1.69606e-05	5.82724e-07	6.1679e-07	1.57357e-05	3.42836e-06	2.41939e-06	3.02696e-06	1.9743e-05	3.30737e-07	7.28088e-06	4.75378e-07	2.32402e-06	5.24546e-06	3.4784e-06	7.5548e-06	7.35738e-05	4.82434e-07	1.77469e-05	4.09585e-05	1.10347e-05	1.54611e-05	7.71935e-06	2.80414e-05	1.72436e-06	1.90367e-06	1.85285e-06	2.57814e-05	4.22844e-06	3.21879e-06	6.04756e-06	3.26826e-05	1.18466e-05	1.04853e-06	1.06736e-05	5.71934e-06	1.62481e-05	7.42571e-05	1.80979e-06	2.70336e-05
f__Erysipelotrichaceae;g__Solobacterium	2.48584e-06	2.55658e-06	1.50239e-05	1.22285e-05	7.41731e-06	9.8308e-06	7.30422e-07	1.29432e-05	8.36198e-06	1.75457e-05	3.56372e-05	1.96205e-06	1.94259e-06	1.58875e-05	7.26717e-06	1.79284e-05	9.32834e-06	2.7328e-05	4.6335e-06	2.32007e-05	5.66004e-06	1.20065e-05	1.408e-06	2.1224e-05	1.02818e-05	1.81577e-05	4.78535e-06	1.07327e-05	1.13484e-05	7.64046e-06	1.60614e-05	2.92555e-05	3.05566e-05	1.86063e-05	1.87429e-06	1.61318e-06	1.16377e-05	5.64416e-06	8.7031e-06	2.79478e-05	1.77232e-05	1.09097e-05	3.60223e-06	5.79956e-05	3.61968e-05	7.24502e-06	1.38674e-05	4.63389e-06	5.23167e-06
f__Desulfomicrobiaceae;g__Desulfomicrobium	0	7.46196e-06	1.09318e-06	4.9819e-06	8.98041e-08	0	9.73373e-07	7.50082e-07	2.15933e-06	0	9.29429e-06	0	1.91582e-07	2.14005e-06	2.65678e-06	1.73306e-07	9.0721e-06	5.25028e-05	2.06014e-06	1.11425e-05	6.2693e-08	2.57353e-07	4.24384e-08	1.52184e-05	0	0	0	1.0455e-07	2.94258e-08	0	1.43764e-05	1.58479e-05	3.42067e-05	3.33188e-07	6.04647e-08	0	5.00546e-05	0	2.91447e-06	0	5.80714e-06	9.10354e-07	1.18153e-06	1.04572e-05	2.27912e-05	2.79928e-06	5.72868e-06	0	1.93097e-07
f__Succinivibrionaceae;g__Succinimonas	7.53325e-06	5.9221e-08	6.37128e-06	1.99573e-06	6.54459e-06	6.12041e-06	0	1.29768e-07	2.17397e-06	1.31709e-05	1.47678e-05	0	0	2.16207e-06	2.52414e-07	7.96671e-07	1.65532e-05	2.09387e-05	1.70998e-07	1.01118e-05	1.19517e-07	2.43721e-06	4.23012e-06	1.92502e-05	1.85132e-05	0	1.52052e-07	6.00608e-08	4.40355e-05	7.7543e-06	2.08822e-05	1.46449e-05	2.63144e-05	5.01263e-08	3.37999e-07	0	4.61133e-06	1.36531e-07	2.01212e-06	1.75546e-06	5.1687e-06	7.45932e-06	3.23624e-07	0.000104725	4.81236e-06	4.29109e-07	7.31402e-05	1.90766e-07	3.87825e-06
f__Sphingobacteriaceae;g__Sphingobacterium	2.60009e-07	2.01056e-06	7.2105e-05	9.12697e-06	3.36663e-06	2.26292e-05	0	1.69098e-07	1.09791e-05	1.04628e-06	1.86581e-05	0	1.09687e-06	0.000103499	2.91533e-06	0.000104465	6.93614e-06	1.3562e-05	2.32103e-06	1.84758e-05	4.1743e-05	1.17179e-06	0	6.36074e-06	0	2.31676e-05	1.56667e-05	1.39763e-05	0	1.00525e-05	2.56179e-06	8.55185e-07	1.87511e-05	6.17842e-07	9.8862e-08	7.16667e-05	8.83728e-05	5.8349e-06	2.42306e-05	8.77953e-06	7.77235e-06	1.00449e-06	2.64404e-05	1.1555e-05	5.57201e-06	5.26228e-06	1.24311e-05	3.63684e-07	7.52194e-06
f__Peptoniphilaceae;g__Finegoldia	4.47073e-06	5.3875e-07	8.40641e-05	4.27126e-08	7.36673e-06	0	0	1.85808e-05	4.81013e-07	2.4545e-06	7.90127e-06	5.19305e-06	3.7702e-08	5.67562e-07	4.54871e-07	2.2441e-06	1.01972e-05	3.70706e-06	1.34308e-06	1.29864e-06	3.16073e-06	4.70662e-07	1.0774e-06	1.11674e-06	9.11303e-06	1.39849e-05	1.79264e-06	2.43674e-06	0	2.08957e-05	9.84865e-07	1.94163e-07	1.12277e-06	8.07066e-08	8.5183e-08	5.49505e-07	2.57135e-06	0	5.17299e-06	2.29202e-07	0	7.37878e-07	0	5.63735e-05	2.84679e-07	3.21878e-08	2.83851e-07	9.21258e-08	0
f__Comamonadaceae;g__Ottowia	0	0	0	0	0	0	0	1.69849e-06	0	0	0	0	0	0	0	0	0	0	0	0	0	0	0	0	0	0	0	0	0	0	0	0	0	0	0	0	0	0	0	0	0	0	0	0	0	0	0	0	0
f__Unclassified;g__Sporanaerobacter	3.13196e-06	2.70224e-06	1.03857e-05	1.09402e-05	1.4495e-06	1.14e-05	0	6.58262e-06	5.87024e-06	2.98829e-06	1.69745e-05	0	2.52622e-06	2.55733e-06	1.10855e-05	1.43866e-05	8.42723e-06	1.57777e-05	1.21647e-05	1.22618e-05	2.12729e-06	8.79013e-06	1.83708e-05	2.6391e-05	1.06125e-05	1.73248e-05	4.70433e-06	4.73984e-06	3.96621e-06	1.64211e-05	1.6005e-05	1.01916e-05	3.5093e-05	2.00694e-06	1.16439e-06	1.64529e-05	5.3695e-06	6.20494e-05	4.30931e-06	4.50445e-06	1.6814e-05	2.99137e-05	1.00713e-05	4.23011e-05	1.35138e-05	1.87434e-05	2.48976e-05	2.80054e-06	2.65629e-06
f__Rivulariaceae;g__Calothrix	1.43558e-07	0	0	0	6.92936e-07	7.64878e-08	0	0	0	0	3.48591e-07	0	0	4.46397e-07	3.31103e-08	0	0	1.34705e-06	0	1.68296e-06	1.86236e-06	0	0	2.90938e-06	1.44244e-07	0	0	0	0	5.26197e-06	7.6005e-07	0	8.47629e-06	0	0	0	0	0	0	1.79406e-06	0	4.37913e-07	0	0	0	0	1.29792e-07	3.06774e-07	0
f__Synergistaceae;g__Synergistes	4.99496e-07	5.06976e-07	6.44023e-05	2.45115e-05	2.91224e-06	2.15029e-05	7.62061e-07	2.47314e-05	6.82622e-06	3.95216e-08	2.51956e-05	7.51361e-06	5.85443e-07	4.13161e-06	8.58172e-06	6.24489e-06	7.2969e-05	1.02329e-05	5.88243e-06	1.08175e-05	3.77942e-06	6.61775e-06	9.4913e-07	1.93911e-05	4.01276e-06	2.46469e-06	1.13872e-05	4.02232e-05	2.02308e-05	3.13132e-05	2.66895e-05	6.70624e-07	3.80585e-05	2.60528e-06	9.49359e-07	0	8.92857e-06	1.12939e-05	6.34518e-06	1.39766e-05	1.10099e-05	1.76695e-05	2.05073e-05	3.25837e-05	4.44371e-05	3.22497e-05	1.18217e-05	5.50856e-07	9.673e-07
f__Selenomonadaceae;g__Centipeda	3.69963e-06	1.28138e-05	2.23113e-06	1.44515e-06	3.33411e-08	1.73196e-08	4.86152e-06	8.76309e-08	5.27052e-06	0	6.80454e-07	5.51629e-06	0	7.25651e-07	2.80122e-06	1.16367e-06	1.65653e-06	7.53199e-07	1.11602e-06	6.41589e-08	2.78832e-06	4.47107e-08	0	1.53967e-06	1.33064e-07	1.46697e-08	1.12599e-06	7.83638e-07	1.27509e-07	0.000102553	8.82223e-06	1.8071e-07	9.50101e-07	0	4.1276e-06	7.51805e-07	1.09107e-07	3.98164e-07	1.89534e-05	1.4956e-07	2.34412e-07	6.29172e-07	9.81936e-08	3.02079e-07	7.19582e-08	1.37139e-08	3.35218e-07	0	3.7507e-07
f__Defluviitaleaceae;g__Defluviitalea	4.06311e-06	1.05669e-06	8.91321e-06	6.62843e-06	1.14856e-06	2.50752e-05	6.08314e-07	4.61128e-06	5.63138e-06	1.21142e-05	3.79602e-06	0.000102456	1.67648e-06	1.27159e-05	9.21496e-06	6.19512e-06	2.5422e-06	2.23195e-05	2.80379e-06	2.04648e-05	2.21089e-06	2.34909e-06	1.4346e-05	9.65014e-06	4.04953e-05	6.79443e-06	4.23657e-06	6.30733e-06	1.35726e-05	1.64282e-06	2.987e-05	3.28465e-06	1.62886e-05	6.3517e-06	1.56857e-06	6.92992e-06	9.35926e-06	6.4044e-05	5.1415e-06	4.87525e-06	8.19799e-06	1.30356e-05	4.53479e-06	6.08169e-06	3.02434e-06	7.49237e-07	5.22896e-06	4.89984e-06	2.98711e-06
f__Porphyromonadaceae;g__Fermentimonas	2.22076e-05	2.81162e-07	2.97199e-06	1.33605e-06	7.81831e-07	2.96296e-05	2.32726e-05	3.67687e-05	2.24591e-06	1.78513e-05	4.25534e-05	6.09772e-06	6.30015e-07	5.48997e-06	7.82847e-06	9.38141e-06	4.16158e-07	7.51883e-06	9.21165e-07	1.10923e-06	2.92193e-06	1.47721e-05	1.32458e-05	3.05413e-05	7.176e-06	0	5.4632e-07	8.08118e-07	9.23436e-06	9.21701e-07	2.08701e-06	8.12339e-06	4.41481e-06	7.38364e-07	2.55026e-06	0.00010073	2.37791e-07	1.17204e-06	9.42735e-06	2.18627e-06	2.72485e-06	2.98539e-06	3.30437e-07	1.68763e-05	3.16021e-07	3.71814e-07	1.7046e-06	5.50912e-05	9.95707e-07
f__Erwiniaceae;g__Erwinia	0	0	1.02058e-06	0	9.86623e-08	0	0	5.59551e-06	0	1.11037e-07	2.50366e-07	0	0	8.76852e-07	1.01697e-05	1.15487e-07	1.08652e-07	7.09181e-07	0.000100416	9.68077e-07	0	0	0	0	0	4.90082e-06	0	0	0	1.44713e-06	1.24143e-06	0	0	0	0	0	0	0	0	0	0	0	0	0	0	0	1.05144e-05	0	0
f__Synergistaceae;g__Fretibacterium	1.69682e-07	1.11874e-06	2.76073e-05	5.44475e-06	3.79898e-06	1.5565e-07	0	5.09929e-07	9.93773e-06	0	1.02744e-05	8.25934e-07	1.8815e-07	1.11627e-06	1.53664e-06	1.48041e-06	9.80245e-06	6.78835e-06	7.18871e-07	3.03929e-06	2.76927e-06	3.26615e-06	2.24507e-06	2.88758e-05	0	7.57873e-06	2.11797e-06	8.58688e-07	2.09686e-06	1.5654e-06	2.09533e-05	1.42467e-06	1.25751e-05	1.89225e-06	3.22478e-08	0	5.49558e-06	0	3.06749e-06	7.09515e-06	1.12092e-05	1.88539e-05	6.13364e-06	5.49924e-05	2.93504e-05	7.84525e-06	8.56424e-06	3.22768e-07	3.39724e-06
f__Prolixibacteraceae;g__Prolixibacter	0	0	5.14903e-06	2.44174e-07	2.46713e-06	1.66542e-05	9.99272e-05	5.23979e-08	0	0	1.05645e-07	0	0	2.16077e-07	1.70544e-06	1.2557e-06	9.45425e-07	0	0	1.16288e-07	4.15519e-05	5.46417e-06	0	7.98666e-07	0	0	1.2106e-06	3.9024e-06	0	0	4.69324e-07	3.06573e-07	4.50016e-06	0	0	5.6791e-07	3.85439e-07	9.35818e-09	6.74509e-06	0	5.22762e-07	1.51707e-06	0	1.24373e-05	7.00562e-08	1.44605e-06	0	1.4458e-07	2.49904e-07
f__Sporomusaceae;g__Thermosinus	4.82572e-06	5.35308e-08	5.11892e-06	4.15605e-07	3.83266e-06	1.50681e-06	4.77785e-08	3.52707e-06	6.0079e-07	0	2.49062e-07	1.0581e-05	1.53751e-06	0	0	3.07071e-07	3.10267e-07	8.49045e-07	2.34998e-08	4.89634e-08	0	5.12873e-08	0	2.30945e-06	1.1124e-06	4.17279e-08	9.10534e-08	3.5224e-07	1.52307e-06	9.98687e-05	2.20011e-06	0	7.13056e-07	2.25129e-08	3.69286e-06	0	1.08658e-06	5.77374e-08	3.60992e-07	9.59554e-07	4.39412e-07	5.71321e-06	3.45645e-07	2.46767e-06	7.85174e-07	3.02452e-07	1.52717e-06	3.61801e-06	1.24912e-06
f__Clostridiaceae;g__Fervidicella	5.13577e-07	4.40925e-05	8.07765e-06	7.48701e-06	6.13622e-07	0	0	6.27624e-05	6.77461e-06	3.02612e-06	2.61198e-06	0	6.72957e-07	1.34407e-05	1.155e-06	4.22555e-06	2.66323e-06	6.00241e-06	6.71351e-07	1.4716e-05	2.71316e-07	2.33957e-07	5.261e-06	6.86004e-06	3.95703e-06	2.74823e-06	2.60993e-06	8.33601e-06	3.0518e-08	3.27086e-06	1.44841e-05	5.3746e-06	5.99094e-06	1.58479e-06	0	0	1.90062e-06	3.82642e-06	1.8221e-05	6.54354e-06	6.25184e-06	3.63183e-05	4.2434e-07	8.1363e-05	9.71419e-06	1.8675e-06	1.56274e-05	9.20313e-07	1.77261e-06
f__Flavobacteriaceae;g__Algibacter	0	0	0	0	3.78802e-05	0	9.66195e-05	0	0	0	3.98433e-06	0	0	0	1.44676e-06	0	0	1.88216e-06	8.29206e-07	0	7.26179e-06	5.45486e-08	0	1.73484e-06	1.07555e-08	6.4731e-07	0	1.12065e-05	0	7.50338e-07	2.20332e-06	0	2.43704e-06	0	0	0	0	0	0	4.37236e-07	0	0	0	0	0	0	7.65145e-08	1.60122e-07	0
f__Aerococcaceae;g__Globicatella	1.74574e-07	4.74977e-07	0	0	3.58187e-07	7.96794e-06	1.96397e-06	9.41221e-08	4.10131e-06	0	3.27608e-06	0	5.10301e-07	8.24599e-06	9.09511e-08	8.72973e-07	2.60738e-06	6.07869e-07	1.77687e-06	1.06998e-06	3.73283e-07	0	0	4.22091e-06	4.3494e-07	6.14823e-06	8.00932e-08	1.39269e-06	0	0	0	1.91908e-05	2.60171e-06	0	1.50651e-06	0	7.51617e-07	1.20828e-05	3.21798e-06	1.35441e-05	6.62983e-07	9.58438e-05	1.72348e-07	5.01543e-06	1.9633e-07	0	1.19985e-06	1.5417e-07	2.19219e-07
f__Sporomusaceae;g__Anaeromusa	0	1.46488e-05	1.53593e-06	1.20086e-07	8.84557e-06	1.21974e-07	1.67489e-05	0	8.06849e-07	0	2.604e-06	0	0	7.37094e-07	5.91768e-07	1.3071e-06	9.69456e-07	7.82369e-06	4.91793e-06	1.17828e-06	1.29099e-05	4.63074e-06	3.15224e-06	5.31584e-06	0	0	5.58611e-07	4.9673e-07	5.86605e-07	9.51189e-05	2.32348e-06	2.31974e-06	7.66958e-06	6.85244e-07	0	3.76668e-06	6.60645e-07	1.80135e-06	1.40397e-05	1.77339e-06	2.17361e-06	2.81391e-06	6.32587e-07	3.83146e-05	9.44603e-07	1.0461e-06	1.92525e-07	4.46106e-06	0
f__Thermoanaerobacterales Family III. Incertae Sedis;g__Thermoanaerobacterium	2.28637e-06	3.88412e-07	3.68983e-06	6.56562e-06	7.61477e-06	0	1.57082e-05	8.69105e-07	1.72736e-05	4.20245e-06	3.07254e-06	2.95058e-06	7.65446e-07	3.57102e-05	1.05008e-05	6.29894e-06	7.84738e-06	1.37646e-05	1.40224e-06	1.67056e-05	2.26731e-07	5.10761e-07	0	1.53937e-05	5.21074e-06	2.88286e-05	3.49644e-06	1.14151e-06	7.82294e-06	1.84404e-06	5.831e-06	6.71547e-07	7.16711e-06	8.34112e-06	2.78336e-06	2.56912e-07	1.54458e-05	2.11997e-05	8.48676e-06	2.72078e-05	2.09429e-06	7.34052e-06	3.14858e-07	1.11346e-05	1.77409e-06	6.31792e-07	3.96755e-06	1.64637e-06	6.61364e-07
f__Chitinophagaceae;g__Niastella	9.38089e-05	0	7.18896e-06	1.7557e-06	5.2227e-07	0	0	0	3.99189e-08	0	3.67861e-06	0	1.11481e-07	0	3.11413e-06	1.71724e-06	8.01239e-07	4.12866e-07	5.24778e-07	0	0	6.08947e-07	0	1.68748e-06	0	0	0	1.69352e-06	2.40987e-07	3.69368e-07	5.30726e-07	2.00858e-07	1.51884e-06	1.01431e-06	9.22564e-07	0	4.40488e-07	0	4.56632e-06	0	2.05566e-07	7.54219e-08	0	2.84653e-06	0	0	1.02913e-06	1.74868e-08	0
f__Desulfobulbaceae;g__Desulfobulbus	0	3.52077e-06	4.30905e-06	4.034e-06	4.01755e-08	0	0	4.37749e-06	9.21723e-07	0	2.19778e-06	2.54789e-06	0	0	1.24157e-06	4.72446e-08	4.42583e-06	7.36476e-05	1.75479e-07	7.38996e-06	1.12167e-06	0	0	1.06108e-05	1.09737e-06	0	4.21955e-07	6.83271e-06	7.16819e-08	9.21163e-07	3.01163e-06	7.2522e-06	6.17948e-08	2.2672e-08	5.7235e-06	0	8.84602e-07	0	5.80421e-06	2.84723e-07	2.70024e-06	1.43203e-07	2.21848e-07	5.63123e-07	2.38054e-06	4.33103e-06	2.30849e-05	0	2.41878e-07
f__Methylococcaceae;g__Methylobacter	1.49437e-07	0	2.47956e-06	2.65595e-06	7.95412e-08	6.7867e-06	4.08506e-07	1.63485e-07	2.12955e-06	0	4.16907e-06	0	0	3.29849e-05	2.00154e-07	3.04923e-06	3.62847e-06	1.08781e-05	9.74161e-07	1.6998e-05	4.58764e-07	5.10406e-06	0	5.69764e-06	5.95482e-06	4.0205e-06	6.40746e-08	1.62793e-06	0	1.78166e-07	5.24834e-07	3.65008e-06	1.22549e-05	4.46756e-06	2.7926e-08	0	3.91814e-06	9.38851e-06	1.24026e-06	7.02967e-06	1.72654e-06	4.93469e-07	1.0869e-07	3.62244e-07	2.56682e-07	0	5.94174e-05	7.34729e-08	3.16155e-07
f__Bacillaceae;g__Anoxybacillus	1.27104e-05	1.15672e-06	9.8446e-07	8.7205e-08	1.76822e-06	0	1.15006e-05	1.36718e-06	6.92592e-06	1.46499e-07	1.26267e-05	6.30898e-06	2.16563e-06	1.63702e-05	4.80347e-06	3.39372e-06	3.70036e-06	2.98862e-05	1.68312e-06	1.65443e-05	3.69577e-06	2.99205e-06	4.07676e-08	2.91859e-06	3.38662e-06	6.7311e-06	1.12179e-05	7.4471e-06	3.26336e-07	2.7986e-06	1.45218e-05	5.13648e-05	2.12773e-05	1.89268e-07	4.22954e-07	3.83706e-07	1.40665e-06	1.32516e-05	2.75042e-06	1.72873e-05	2.12264e-06	9.4892e-06	9.26003e-08	8.10338e-06	3.77805e-06	8.43948e-06	3.24399e-05	6.16679e-08	4.65883e-07
f__Magnaporthaceae;g__Magnaporthe	0	0	0	0	0	0	0	0	0	0	0	0	0	0	0	0	0	0	0	0	0	0	0	0	0	0	0	0	0	0	0	0	0	0	0	0	0	0	0	0	0	7.29555e-06	0	0	0	0	0	0	0
f__Chitinophagaceae;g__Sediminibacterium	2.05431e-07	3.64217e-08	0	7.09464e-08	2.4582e-07	0	6.26442e-06	0	2.32748e-07	0	4.15293e-06	0	0	2.40492e-07	1.60409e-06	2.11399e-07	0	0	0	3.37883e-08	0	7.67696e-07	0	6.33142e-06	0	2.7503e-06	1.3195e-06	0	1.69216e-07	0	3.47179e-07	0	0	4.34995e-07	0	0	0	0	0	0	0	0	0	0	0	0	2.27254e-06	0	0
f__Fibrobacteraceae;g__Fibrobacter	6.85545e-05	0	7.40611e-06	1.33131e-07	6.2193e-07	1.53243e-05	8.85205e-05	0	9.78804e-06	1.63854e-06	3.2744e-06	1.12733e-06	2.73116e-06	0	3.66766e-05	1.6491e-05	9.60185e-07	9.34635e-06	3.76193e-07	9.52781e-06	4.67031e-06	4.43793e-06	1.9258e-05	1.97889e-05	7.29824e-06	0	1.38423e-07	5.98798e-06	5.36573e-07	0	1.05083e-05	2.70686e-06	5.30441e-06	7.75472e-06	2.74603e-06	6.88367e-06	2.16797e-07	3.38694e-07	7.01007e-06	2.71335e-05	3.35836e-06	2.24487e-06	4.40924e-07	4.32269e-06	1.14655e-06	1.03891e-05	3.91971e-06	2.92803e-08	3.17391e-07
f__Cytophagaceae;g__Anditalea	0	0	1.93202e-06	5.18426e-05	0	0	0	0	1.67062e-05	0	0	0	0	8.28757e-06	1.85043e-07	0	0	0	0	0	0	0	1.80906e-05	0	0	0	0	5.28546e-06	1.50425e-05	0	0	0	2.79984e-07	0	0	0	0	0	2.23539e-07	0	0	0	0	0	0	0	0	0	0
f__Clostridiales Family XII. Incertae Sedis;g__Acidaminobacter	3.25454e-07	1.32508e-06	3.44205e-06	7.74789e-06	2.37861e-06	4.01816e-08	5.84774e-07	5.89495e-07	2.55692e-06	0	3.84054e-06	0	1.16527e-06	4.48103e-07	1.68791e-06	1.73523e-06	9.41507e-06	7.52294e-06	1.57466e-06	4.27917e-06	3.70289e-07	3.59068e-06	0	7.69527e-06	4.88455e-07	2.23303e-06	2.52077e-06	6.90517e-06	0	1.06987e-06	7.93536e-06	1.3547e-06	1.11238e-05	2.82309e-06	6.04647e-08	0	2.75951e-06	3.54182e-07	3.70303e-06	4.7052e-06	2.68038e-06	1.12834e-05	2.33327e-06	1.68705e-05	1.8451e-05	7.83615e-06	2.2154e-06	6.74493e-08	1.85848e-06
f__Podoviridae;g__Phikmvvirus	0	0	0	0	0	0	0	0	0	0	0	0	0	0	0	0	0	0	0	0	0	0	0	0	0	0	0	0	0	0	0	0	6.04154e-07	0	0	0	0	0	0	0	0	0	0	0	9.93923e-07	0	0	0	0
f__Lachnospiraceae;g__Sellimonas	1.79955e-06	1.54227e-06	7.71116e-06	1.50634e-06	5.38619e-07	1.04208e-05	7.75535e-06	6.27039e-07	2.46324e-06	4.03172e-06	9.09727e-07	3.13751e-06	6.33912e-08	1.62902e-05	8.5405e-07	3.01755e-06	8.12619e-07	8.57102e-06	1.15452e-06	1.64571e-06	7.72609e-07	8.7214e-06	6.26457e-06	2.37448e-06	2.20135e-06	1.97964e-06	2.29029e-06	1.84305e-06	1.0811e-05	3.04312e-05	1.60083e-06	1.20373e-06	1.45963e-06	8.65299e-05	1.28906e-06	3.36596e-06	2.91164e-06	2.77802e-05	1.19756e-05	1.77264e-06	8.67516e-07	1.5571e-06	2.51666e-07	2.44751e-06	4.3214e-08	3.32915e-06	7.12191e-07	5.12518e-07	1.08604e-07
f__Magnetococcaceae;g__Magnetococcus	0	0	0	0	1.08234e-07	0	0	0	0	0	0	0	0	3.59373e-05	0	0	0	1.47482e-07	0	0	0	0	0	0	0	0	0	0	0	0	0	0	1.44502e-07	0	0	0	0	0	0	0	0	0	0	0	0	0	8.6292e-05	0	1.20259e-06
f__Bdellovibrionaceae;g__Bdellovibrio	0	6.21576e-08	1.62476e-07	6.0539e-08	0	0	5.62681e-08	6.30073e-08	1.13489e-07	8.58903e-05	5.2386e-08	5.53829e-08	0	1.19011e-07	0	0	0	3.72909e-07	0	0	0	0	0	5.93696e-08	2.34844e-07	1.05476e-07	2.10561e-07	5.83235e-08	4.57854e-07	1.70089e-07	5.38636e-08	1.95426e-07	0	0	1.67902e-07	0	1.64026e-07	1.02244e-07	0	2.77039e-06	0	0	0	0	0	0	0	0	0
f__Eubacteriaceae;g__Pseudoramibacter	5.11985e-07	2.14359e-06	4.96143e-05	2.926e-06	5.76071e-06	5.88597e-08	9.52e-06	4.27359e-05	1.17955e-05	3.02276e-05	6.05993e-06	6.10293e-06	7.31547e-07	2.90877e-06	7.51484e-06	1.6865e-05	1.47075e-05	2.1225e-05	6.04418e-06	2.19794e-05	1.56891e-06	1.68009e-05	1.73117e-06	2.50805e-05	6.60702e-06	1.38526e-05	1.79914e-05	2.36257e-05	3.16507e-06	2.4104e-05	2.21193e-05	4.11974e-06	2.31288e-05	1.61949e-05	6.84758e-06	9.94635e-07	1.24576e-05	4.43166e-05	1.13383e-05	9.78846e-06	2.16429e-05	1.6385e-05	1.07271e-05	3.93186e-05	4.66684e-06	2.18649e-06	4.86376e-06	2.54504e-06	4.50592e-06
f__Peptoniphilaceae;g__Murdochiella	0	0	7.8678e-06	1.1341e-06	2.31781e-06	9.56704e-07	6.16148e-08	6.89945e-08	0	0	3.75229e-05	0	3.54666e-07	9.779e-07	1.24615e-06	1.13757e-06	3.55698e-07	3.20921e-06	6.3398e-06	2.01198e-06	1.80041e-07	8.00653e-08	1.11583e-05	3.70194e-07	7.10402e-07	7.09035e-08	8.02083e-06	6.3099e-07	1.55303e-07	3.52842e-07	1.29912e-05	1.98474e-06	9.91574e-06	6.99464e-07	0	0	2.50692e-06	3.54983e-07	1.03478e-06	2.48651e-07	5.61764e-06	1.92716e-05	4.44105e-07	5.72896e-06	3.1813e-05	2.9766e-06	1.87836e-06	1.937e-07	9.91998e-08
f__Legionellaceae;g__Legionella	0	8.18385e-06	7.95477e-07	3.02318e-06	1.08915e-06	0	9.33184e-07	6.21996e-07	1.14017e-06	0	0	1.64019e-06	0	1.57279e-07	5.16429e-07	3.48744e-07	1.57412e-06	1.6802e-06	0	5.81981e-07	9.82044e-08	5.03907e-08	3.03814e-06	2.4983e-06	2.05022e-08	0	4.05458e-07	5.49419e-07	0	0	1.53419e-07	8.11831e-08	1.10154e-05	1.6182e-08	0	0	0	3.12544e-06	2.51325e-06	4.55347e-06	1.52687e-06	1.73551e-07	2.77913e-07	5.38144e-06	1.00744e-06	3.03231e-06	1.45017e-05	1.19554e-07	0
f__Alcanivoracaceae;g__Alcanivorax	2.54784e-07	1.13099e-07	1.41098e-06	0	3.7344e-07	0	8.1783e-08	2.28717e-07	1.6495e-07	0	2.53548e-07	0	2.08098e-07	3.26035e-06	3.68352e-07	0	0	1.34371e-06	3.07928e-08	5.23097e-07	0	1.73114e-07	0	2.15544e-06	7.91493e-07	4.79798e-08	0	0	0	1.51607e-06	1.9572e-07	1.39937e-07	0	0	0	2.83955e-07	1.24694e-07	0	1.63435e-07	0	5.87348e-05	0	0	2.19694e-06	7.6772e-07	1.30304e-06	1.6285e-07	0	0
f__Halobacteroidaceae;g__Orenia	0	0	1.77915e-07	2.99544e-06	8.23131e-07	0	0	0	0	0	1.52741e-06	0	0	0	1.53074e-07	2.00561e-06	4.35599e-07	5.10206e-07	7.90734e-07	2.28763e-07	0	2.22717e-07	0	1.26077e-05	7.61962e-07	1.32779e-06	1.41804e-07	0	0	0	6.26148e-06	1.5834e-05	1.76825e-06	9.99192e-07	1.37983e-05	0	5.59219e-07	5.47964e-06	2.32985e-06	1.20237e-06	5.46269e-07	1.30795e-06	1.98503e-07	4.49448e-06	2.2676e-06	9.63248e-07	1.57807e-07	0	9.00526e-07
f__Ruminococcaceae;g__Pseudobacteroides	3.43585e-06	9.22831e-08	2.01953e-05	2.39023e-06	2.23915e-06	9.22327e-07	7.40594e-06	3.34417e-07	1.37416e-06	1.7308e-06	4.75641e-06	1.37351e-05	5.14939e-06	2.01168e-05	8.46691e-07	7.05512e-06	2.55319e-06	1.57875e-05	8.8666e-06	1.79439e-05	3.72383e-06	2.86131e-06	3.92848e-06	1.9509e-05	7.74785e-06	2.89087e-05	1.27601e-06	4.04762e-06	3.80961e-07	1.91125e-05	3.37496e-05	2.71385e-06	1.10281e-05	6.49435e-06	1.79824e-06	1.80728e-06	2.49437e-06	2.916e-06	3.78702e-06	1.55708e-05	1.35245e-05	1.63812e-05	2.02611e-06	9.02724e-06	3.02502e-06	2.57349e-06	2.41558e-06	7.91028e-08	1.27918e-05
f__Erwiniaceae;g__Pantoea	4.02912e-06	2.16743e-05	5.35724e-07	5.8482e-06	4.14877e-07	3.37238e-07	6.9297e-08	3.97811e-06	2.91022e-06	1.4265e-06	3.39514e-06	1.68938e-06	6.5817e-05	0	4.68696e-05	2.47668e-07	3.14591e-05	8.77319e-06	3.37041e-05	4.82227e-06	1.13378e-05	1.08921e-06	0	2.52294e-07	4.73601e-07	2.829e-06	1.18038e-05	3.78877e-06	3.12824e-07	5.15511e-06	6.28433e-06	0	1.0416e-06	4.3232e-05	7.73948e-08	3.91523e-06	1.11331e-06	0	3.15955e-07	5.40625e-06	2.8487e-07	0	0	3.76091e-06	1.33629e-06	8.76496e-07	2.42165e-06	1.7267e-07	8.04309e-08
f__Unclassified;g__Sedimentibacter	1.11339e-06	2.22537e-07	2.71666e-05	9.10314e-06	2.93917e-06	2.0344e-06	1.43969e-06	7.85447e-07	4.13707e-06	8.6742e-06	9.37664e-06	1.08965e-07	1.11269e-06	9.7442e-07	3.48069e-06	2.13949e-06	1.01215e-05	1.24178e-05	7.43895e-06	1.32057e-05	1.57304e-06	4.22412e-06	1.5938e-05	3.94862e-05	7.46041e-06	6.59278e-06	2.82065e-06	7.02616e-06	0	6.03619e-06	1.89612e-05	4.88679e-06	2.27826e-05	6.73979e-06	6.54946e-07	4.45449e-07	3.25463e-06	5.08906e-06	1.45158e-05	9.18397e-06	1.04947e-05	3.37727e-05	1.08159e-05	3.45156e-05	1.99979e-05	1.54879e-05	1.40726e-05	4.82777e-07	2.74217e-06
f__Oceanospirillaceae;g__Marinobacterium	0	0	0	8.64783e-07	0	0	0	0	1.49262e-06	0	0	0	0	2.72515e-05	0	5.03506e-07	3.93394e-08	1.20349e-06	7.87933e-07	4.82857e-07	0	0	0	6.19287e-07	0	1.24081e-06	8.97931e-08	1.07818e-06	0	0	0	0	2.59395e-06	0	2.9702e-07	0	8.58888e-08	0	0	4.29588e-07	1.10584e-06	3.23256e-06	1.84607e-07	3.1053e-05	3.87872e-07	9.11434e-08	8.31151e-05	0	6.21228e-07
f__Marinilabiliaceae;g__Anaerophaga	3.63366e-07	0	2.48439e-06	0	3.39823e-05	4.28384e-06	8.17012e-05	3.63899e-05	1.96308e-06	2.26569e-07	2.15185e-06	1.97276e-05	0	4.26391e-05	8.61379e-06	3.9157e-06	2.33429e-06	4.60435e-06	0	1.24769e-05	3.29586e-06	7.90608e-06	0	9.72513e-06	0	0	1.34553e-06	1.54169e-06	4.76123e-06	7.85408e-06	6.28849e-06	1.78688e-06	5.91302e-06	0	1.77847e-05	0	4.02226e-06	0	1.2374e-05	4.67611e-06	1.1992e-05	4.91176e-06	1.46007e-07	1.33412e-06	3.24709e-06	1.67865e-07	1.60265e-06	0	8.25896e-08
f__Rhizobiaceae;g__Rhizobium	8.15473e-05	1.45491e-05	2.5446e-06	4.41219e-05	1.82062e-07	0	0	0	2.28182e-07	0	1.31276e-05	0	1.40563e-07	0	3.15309e-06	3.638e-06	1.10903e-06	4.21942e-06	1.32062e-06	2.11227e-07	1.52644e-07	8.86263e-06	0	1.0638e-05	2.00113e-07	0	7.45696e-08	4.99229e-06	1.2982e-07	0	6.67164e-06	9.24584e-07	2.85866e-05	5.99057e-07	2.00669e-05	0	1.23286e-07	2.16094e-07	2.47504e-06	2.46744e-07	3.45239e-07	8.44528e-07	1.0741e-06	5.20263e-06	1.8279e-07	8.55967e-06	2.93316e-06	0	2.50095e-07
f__Yersiniaceae;g__Yersinia	3.33328e-06	4.15602e-06	4.25757e-06	1.10124e-05	2.08318e-06	1.48089e-07	1.6449e-06	8.2143e-06	2.77376e-05	0	1.46006e-05	1.62691e-06	7.46748e-07	4.72968e-07	5.94348e-06	1.27773e-06	3.3486e-06	8.21078e-06	1.76152e-06	7.59661e-06	6.78584e-07	3.16355e-07	1.37455e-07	2.71245e-06	5.35104e-07	0	1.54631e-05	3.46789e-08	1.29294e-05	9.88863e-07	4.43024e-07	9.54899e-08	5.04051e-07	7.03359e-06	2.4623e-06	0	9.53868e-08	0	5.28079e-07	8.25953e-08	2.05375e-05	4.6349e-06	0	8.35122e-07	0	0	1.15476e-06	4.93526e-07	0
f__Flavobacteriaceae;g__Aequorivita	0	0	3.36767e-06	0	3.42214e-06	0	0	0	3.55244e-06	0	0	0	0	0	5.1249e-07	0	1.06538e-07	0	0	0	0	0	0	2.49869e-07	3.68084e-08	4.966e-08	0	2.43453e-06	0	0	0	0	2.10358e-06	0	0	0	8.12572e-05	0	0	0	0	5.58778e-07	0	0	0	0	0	0	6.84016e-06
f__Chitinophagaceae;g__Niabella	3.28658e-05	0	7.90791e-06	1.66759e-06	1.71563e-06	5.47366e-06	0	6.73046e-05	1.29717e-06	0	2.78072e-05	7.46764e-06	0	3.79806e-05	2.9225e-06	2.44182e-05	1.34616e-05	1.26878e-06	1.18249e-06	6.40542e-07	0	1.2653e-07	0	7.5239e-06	0	0	1.7752e-06	1.97185e-06	5.27444e-08	2.05542e-05	5.72741e-06	3.75658e-06	3.36394e-06	1.02916e-06	1.91493e-05	0	2.48485e-06	0	1.20041e-05	2.91367e-06	4.17034e-06	1.08022e-05	0	4.91418e-06	4.74212e-06	6.90224e-05	1.26285e-06	5.30255e-06	2.82976e-07
f__Unclassified;g__Phocaeicola	0	0	7.07261e-07	0	1.17692e-06	5.08199e-08	0	0	0	0	1.39927e-07	0	0	6.26448e-08	1.26301e-05	1.1564e-06	0	5.72141e-07	0	0	0	1.09734e-07	1.37152e-07	1.6233e-06	7.52744e-07	0	0	1.46358e-06	0	0	1.5387e-07	1.02868e-07	1.64251e-06	0	2.284e-08	0	6.86026e-08	0	2.66011e-06	1.36907e-06	2.49113e-06	1.77316e-07	1.0356e-05	3.51475e-06	4.4795e-06	1.01893e-06	0	0	0
f__Syntrophomonadaceae;g__Syntrophomonas	1.79932e-07	3.30679e-07	9.143e-06	4.94626e-07	2.93654e-06	5.83083e-07	2.12283e-06	5.10413e-07	1.8874e-05	5.83541e-06	1.37582e-05	6.39766e-06	2.69561e-07	1.1211e-05	1.07422e-05	9.73183e-06	1.72249e-05	1.18508e-05	6.57794e-06	8.87372e-06	7.26963e-07	5.99718e-06	2.47532e-06	7.88351e-06	9.56337e-06	7.02946e-06	4.36676e-06	2.07171e-05	2.35041e-05	1.35719e-05	6.2992e-05	7.88117e-05	1.16289e-05	3.57639e-06	6.70733e-07	2.34139e-07	2.35855e-06	8.06316e-06	2.34328e-06	6.72403e-06	8.27905e-06	7.02588e-06	1.77272e-06	1.643e-05	2.69911e-06	2.1417e-05	1.02293e-05	2.24899e-07	6.74052e-07
f__Erysipelotrichaceae;g__Allobaculum	2.5204e-06	5.37269e-07	5.53239e-06	5.45564e-06	6.97502e-06	7.61752e-06	2.71831e-07	2.25893e-07	2.4969e-06	4.69639e-06	1.57438e-05	2.00725e-05	5.03354e-07	2.39785e-06	2.10702e-05	1.14243e-05	7.12047e-06	7.13777e-06	1.1549e-05	2.26701e-05	1.28299e-06	5.69707e-06	3.49369e-06	2.24823e-05	7.93488e-06	5.39497e-06	1.46412e-05	4.356e-06	1.31205e-07	1.47126e-05	2.32908e-05	1.65436e-06	1.76731e-05	2.76657e-06	7.64076e-06	2.17884e-06	1.00373e-05	3.71611e-05	5.39448e-05	3.76465e-06	1.49036e-05	1.4103e-05	8.05436e-06	2.8006e-05	1.47477e-05	1.34099e-05	2.58603e-05	1.66488e-06	1.78771e-06
f__Carnobacteriaceae;g__Trichococcus	7.28687e-07	2.12033e-06	7.07377e-06	1.62199e-05	1.06353e-06	8.38736e-07	9.83665e-06	5.63442e-06	7.83903e-06	2.73039e-06	3.19074e-06	5.51573e-06	2.69684e-06	2.35382e-06	2.03802e-06	7.41641e-06	3.43308e-06	2.01967e-05	2.32556e-06	7.54571e-06	3.85874e-06	9.07767e-06	2.41654e-05	2.37402e-05	1.81157e-06	1.03776e-05	4.84056e-06	6.68171e-06	2.26833e-06	3.88381e-06	8.93914e-06	3.50259e-06	2.17861e-05	1.03096e-06	5.22238e-06	7.73452e-06	4.54431e-06	2.14473e-05	4.54531e-06	1.17044e-05	1.62656e-06	1.58224e-05	1.47986e-06	3.29649e-05	1.30381e-05	4.39118e-08	3.78767e-05	1.06201e-06	1.74697e-06
f__Candidatus Brocadiaceae;g__Candidatus Scalindua	0	0	2.32731e-06	0	0	1.67423e-07	0	4.48306e-05	1.59636e-05	0	0	0	0	1.38343e-05	2.33463e-06	4.0551e-06	5.07041e-08	3.8611e-06	0	0	0	0	0	1.04973e-06	1.776e-07	1.13446e-06	7.35901e-07	4.9146e-06	0	0	9.78168e-07	2.22583e-06	2.06842e-06	5.59666e-07	4.64128e-07	7.77701e-05	0	2.62202e-06	5.05306e-06	1.70246e-05	1.75648e-07	1.72827e-06	2.34265e-07	7.1959e-07	0	5.89394e-07	2.03372e-07	3.91705e-07	4.79766e-06
f__Clostridiaceae;g__Anaerosalibacter	1.10424e-06	1.93626e-07	1.12968e-06	3.82821e-06	3.68415e-06	5.20696e-06	4.80595e-06	4.33175e-08	8.47893e-07	0	9.75967e-06	0	1.96235e-07	5.87372e-07	8.585e-06	2.36347e-06	5.6059e-06	8.90927e-06	7.96561e-06	4.50202e-06	3.55078e-06	2.06177e-05	0	6.73093e-06	3.92852e-06	1.22562e-05	4.86309e-06	1.99505e-06	7.28305e-06	8.74808e-06	9.13046e-06	2.20448e-06	9.10486e-06	1.24045e-05	7.52821e-08	3.33972e-07	3.93202e-06	1.6479e-05	7.19148e-06	5.78681e-06	4.64905e-06	8.11873e-06	1.00328e-06	9.33157e-06	2.59596e-06	1.30331e-06	1.15892e-05	6.24958e-07	2.72877e-07
f__Desulfobacteraceae;g__Desulfobacter	2.1425e-06	0	7.70457e-05	0	0	0	0	9.35446e-08	6.73969e-07	0	0	0	0	0	8.1856e-08	2.83184e-06	0	8.36674e-08	0	2.04784e-07	0	0	0	2.25378e-06	8.49393e-07	0	0	0	0	8.92252e-06	1.50693e-07	2.02019e-07	1.27561e-05	0	0	0	2.29056e-07	1.81047e-07	0	0	8.05583e-07	3.25012e-06	0	5.60883e-07	2.29809e-06	1.10038e-06	5.21184e-06	0	0
f__Lachnospiraceae;g__Johnsonella	7.69109e-06	2.83233e-06	7.66884e-05	2.61897e-05	5.93868e-06	5.74047e-06	4.18595e-06	2.87214e-06	1.83595e-05	1.40946e-05	7.25162e-05	5.27084e-06	1.50741e-06	2.2767e-05	5.97537e-06	1.70691e-05	2.53772e-05	4.02181e-05	1.6429e-05	1.37871e-05	6.0943e-06	2.37522e-05	9.16659e-06	2.03628e-05	7.12513e-05	2.25802e-05	1.57916e-05	1.60193e-05	2.83219e-05	8.05481e-06	6.72635e-05	2.79367e-05	3.71858e-05	7.24728e-06	1.98309e-05	8.8581e-06	2.25925e-05	2.87413e-05	1.77615e-05	5.62777e-05	4.66266e-05	5.84898e-05	1.67609e-05	6.2409e-05	3.98391e-05	1.58335e-05	3.30304e-05	1.0302e-05	1.50404e-05
f__Persicobacteraceae;g__Persicobacter	0	0	2.36755e-05	0	0	2.73328e-05	0	0	0	0	0	1.87014e-07	0	0	5.7208e-06	5.7778e-06	0	0	0	0	0	0	0	6.90006e-07	0	0	0	0	0	1.42769e-05	0	1.80617e-07	0	0	0	0	0	0	0	0	0	0	0	0	0	1.4153e-08	5.59666e-08	0	4.94159e-07
f__Peptococcaceae;g__Desulfitibacter	6.78206e-07	3.28077e-07	2.6333e-05	7.92025e-06	3.022e-06	7.16666e-07	1.03093e-06	9.25721e-07	5.68618e-06	7.86251e-06	7.42439e-06	7.63498e-05	9.49214e-07	3.08773e-06	2.51589e-06	6.11227e-07	4.0695e-06	6.12879e-06	6.35524e-06	8.90143e-06	7.24245e-07	1.24006e-05	9.21808e-08	2.34508e-05	1.60392e-06	1.19175e-05	1.52293e-05	1.72882e-05	9.41079e-07	5.57517e-06	1.23019e-05	1.95072e-06	8.09603e-06	5.62006e-06	2.04902e-07	3.0818e-07	3.89593e-06	6.39321e-06	1.06365e-06	4.01658e-06	3.33845e-06	1.17266e-05	1.8268e-06	7.60101e-06	1.01889e-05	4.81129e-06	2.07505e-05	2.03255e-07	1.21571e-06
f__Acidithiobacillaceae;g__Acidithiobacillus	0	0	0	0	0	0	0	1.72913e-06	0	0	0	0	2.31961e-07	0	0	1.07735e-06	0	7.50898e-07	0	3.95074e-06	0	0	1.22786e-08	1.20735e-07	0	0	0	0	0	0	0	0	7.62003e-05	5.98819e-08	0	0	0	0	0	0	0	0	1.31897e-07	6.32428e-07	1.33637e-07	0	2.48419e-06	0	0
f__Saprospiraceae;g__Lewinella	3.2657e-08	0	0	9.5334e-06	2.2464e-07	0	0	0	0	0	1.55551e-07	0	1.38753e-08	0	7.56058e-05	3.26416e-06	2.51965e-07	6.88526e-07	1.5458e-06	5.77781e-08	3.01357e-08	4.42078e-08	4.76456e-08	0	4.5734e-08	0	3.00318e-06	2.5745e-07	2.42643e-07	0	1.51281e-06	0	2.83005e-06	0	0	0	4.15965e-08	0	3.77314e-05	6.55563e-07	4.17091e-07	5.42066e-07	1.44439e-07	1.18324e-06	2.6097e-07	9.20527e-07	3.45406e-07	6.99474e-08	0
f__Clostridiaceae;g__Alkaliphilus	3.56651e-06	1.58116e-05	2.52069e-05	7.85235e-06	2.68441e-06	4.81956e-06	5.35076e-05	2.66479e-06	5.74106e-06	1.05654e-06	2.81337e-05	1.31994e-06	1.01749e-05	3.20948e-06	8.79981e-06	1.61878e-05	2.47165e-05	1.60185e-05	7.99606e-06	3.30256e-05	1.55731e-05	9.36091e-06	5.00426e-06	5.43359e-05	5.7428e-06	8.91061e-06	2.93826e-05	1.41909e-05	1.96017e-05	3.01929e-05	3.52586e-05	9.52544e-06	2.28933e-05	1.49554e-05	1.0107e-06	2.41778e-05	1.21493e-05	6.23933e-06	2.04085e-05	1.50536e-05	7.30475e-06	2.07294e-05	5.7611e-06	3.76281e-05	3.80373e-05	2.10521e-05	3.12139e-05	3.06196e-06	3.43668e-06
f__Hafniaceae;g__Hafnia	0	0	0	2.49036e-06	9.79957e-08	0	0	0	1.01498e-06	0	0	0	4.27923e-07	5.68268e-06	3.59845e-06	0	0	0	0	3.6748e-07	2.26504e-05	0	0	0	0	0	0	0	0	0	0	0	0	0	0	0	3.66499e-07	0	4.54321e-06	0	0	0	0	0	0	6.59769e-08	0	0	0
f__Flavobacteriaceae;g__Lacinutrix	1.42833e-07	7.40693e-07	5.48429e-06	1.12465e-05	4.70888e-08	1.82553e-06	0	4.1565e-07	9.86385e-06	6.92168e-05	4.27216e-06	5.41521e-07	0	5.5892e-06	1.90117e-05	6.92921e-07	0	1.91165e-06	2.34998e-07	1.31922e-05	2.02908e-07	0	0	0	0	1.61381e-05	4.77833e-06	3.5835e-07	1.41184e-07	1.07918e-06	3.28307e-07	8.07823e-07	0	1.91485e-06	0	5.82077e-06	2.37889e-07	1.24965e-07	7.52064e-06	2.5785e-06	2.51939e-07	2.61179e-06	2.23135e-07	3.61996e-07	5.30204e-06	0	5.98626e-06	1.19264e-06	1.61425e-06
f__Flavobacteriaceae;g__Apibacter	0	0	2.26227e-06	0	0	0	0	4.56989e-05	0	0	0	0	0	9.18539e-08	0	0	0	2.90651e-06	0	3.57835e-07	0	3.13299e-07	0	0	2.08147e-05	1.2753e-05	1.12687e-06	1.43919e-06	9.98376e-08	0	9.50936e-07	0	0	0	0	7.44738e-05	0	3.58595e-06	3.93784e-06	5.59707e-06	2.63936e-07	0	0	0	2.30475e-07	0	0	0	0
f__Enterocytozoonidae;g__Enterocytozoon	0	3.60051e-07	5.71235e-06	2.16722e-08	2.233e-08	3.60672e-07	0	3.78267e-06	1.06542e-07	3.53487e-06	8.51561e-08	0	2.94753e-08	1.6252e-07	3.35833e-08	2.15256e-08	8.43116e-08	9.05608e-07	8.52042e-07	4.53928e-07	0	7.38595e-05	0	0	1.60206e-07	9.61358e-07	2.07801e-07	8.76702e-06	1.28277e-07	1.88485e-06	2.7195e-06	0	2.77895e-07	5.92718e-08	7.20431e-08	0	3.20786e-07	0	1.61407e-06	7.62519e-07	7.83238e-07	3.15766e-07	9.18315e-08	2.84001e-07	1.54831e-07	1.02089e-07	2.28678e-07	3.16409e-06	9.44509e-08
f__Pseudoalteromonadaceae;g__Pseudoalteromonas	5.37143e-06	0	1.41986e-06	1.69336e-05	2.32674e-07	8.37481e-06	0	1.1429e-05	2.04581e-05	1.24582e-05	6.25822e-05	9.20793e-07	3.72883e-06	2.04115e-06	2.96629e-05	3.09153e-06	1.58277e-06	4.46823e-06	8.94669e-07	3.98702e-07	4.66008e-06	1.57081e-05	6.47186e-07	3.79393e-06	0	8.43671e-07	0	2.28975e-07	1.66642e-06	1.33687e-06	2.1167e-06	1.37168e-06	1.16568e-05	8.28728e-06	4.53672e-05	4.02077e-08	7.3725e-05	0	8.79796e-06	0	2.19824e-05	4.09012e-07	7.31359e-06	1.43861e-05	1.48385e-06	2.06066e-06	3.51361e-07	3.35895e-06	1.6441e-07
f__Xanthomonadaceae;g__Stenotrophomonas	1.20089e-07	2.23556e-07	2.8552e-06	8.14077e-06	5.50924e-06	3.62862e-06	0	1.04767e-07	1.06312e-05	7.82252e-06	1.0532e-05	0	6.73862e-07	2.33847e-06	6.5887e-06	5.74859e-06	1.15047e-06	7.91242e-06	1.90461e-06	7.25973e-06	4.3259e-07	6.07478e-06	1.51697e-06	7.59944e-06	7.81171e-06	1.34441e-06	2.06852e-07	5.27956e-06	4.41564e-05	0	1.31446e-06	4.46141e-06	1.4342e-05	2.5477e-06	3.08727e-06	5.34294e-06	8.49873e-06	4.23461e-06	5.96053e-06	6.4819e-06	3.28119e-05	3.58023e-05	6.6351e-06	5.43394e-06	6.0645e-06	4.38284e-05	4.89258e-05	3.12594e-06	3.8285e-05
f__Leptolyngbyaceae;g__Leptolyngbya	0	0	1.50303e-08	0	3.7057e-05	0	0	7.33189e-05	0	0	4.53158e-06	0	1.483e-08	1.04352e-06	0	1.71684e-06	0	3.41578e-08	1.05471e-06	3.72361e-07	1.61046e-08	0	0	0	0	0	3.5312e-06	1.61861e-08	0	0	4.48451e-08	2.67197e-08	2.29574e-06	0	0	0	4.66529e-08	5.67501e-08	0	1.57708e-08	5.72064e-08	3.6846e-08	0	8.21963e-08	1.69593e-05	9.12479e-08	1.15912e-07	0	1.2218e-07
f__Parachlamydiaceae;g__Neochlamydia	0	0	0	0	0	0	0	0	0	7.27463e-05	0	0	0	0	0	0	0	0	3.37281e-07	0	0	0	0	0	0	0	0	0	0	0	0	0	0	0	0	0	0	0	0	0	0	0	0	1.4054e-07	0	0	0	0	0
f__Desulfovibrionaceae;g__Halodesulfovibrio	0	0	1.00226e-06	3.05325e-06	0	0	0	2.37012e-07	8.07772e-08	0	8.29898e-07	0	0	0	5.34397e-07	9.85418e-08	2.59151e-06	4.37134e-06	0	2.41289e-06	4.02386e-07	0	0	2.3172e-06	3.21449e-08	0	0	1.14958e-06	0	0	4.38011e-07	1.97231e-06	2.63803e-05	5.23769e-08	0	7.24377e-05	0	0	8.66326e-07	0	8.88459e-06	0	2.76984e-07	1.29378e-07	9.35457e-08	0	1.79557e-06	0	0
f__Desulfobacteraceae;g__Desulfotignum	0	0	0	6.91058e-07	7.19813e-07	0	0	0	4.21739e-07	5.82943e-07	4.51815e-07	0	6.73531e-08	0	7.674e-08	1.88589e-07	4.01806e-07	4.58944e-07	3.05145e-07	4.68077e-07	0	1.51067e-07	4.04491e-07	5.6709e-07	0	0	1.35157e-07	0	0	1.42922e-07	5.78627e-06	6.06759e-08	1.07243e-06	9.35692e-07	0	0	5.80891e-07	0	2.93437e-07	0	1.01541e-06	9.09332e-07	0	3.9591e-07	2.42367e-06	7.22091e-05	3.78908e-06	0	4.16343e-07
f__Flavobacteriaceae;g__Elizabethkingia	7.14307e-05	1.7929e-05	4.98662e-06	9.3298e-07	1.4398e-06	2.95486e-06	0	1.0302e-06	4.12885e-06	1.98814e-06	2.3078e-06	4.06141e-07	1.30624e-07	2.2345e-07	4.43791e-06	1.77118e-05	3.03073e-06	8.85722e-06	3.38366e-06	2.17003e-06	2.13869e-06	1.84557e-05	1.56894e-07	6.07064e-06	2.1909e-07	1.54698e-06	5.33026e-05	1.26363e-05	1.65367e-07	8.07087e-07	1.25651e-06	5.51003e-07	1.03208e-06	1.07297e-05	3.509e-05	2.51043e-08	1.05539e-05	0	1.23322e-06	1.62753e-05	1.985e-06	1.70903e-07	2.87996e-08	0	8.61154e-06	3.23065e-06	7.90426e-06	0	0
f__Rhodocyclaceae;g__Aromatoleum	7.12962e-05	0	0	0	0	0	0	0	0	0	0	0	0	0	1.12474e-06	0	0	0	0	0	0	0	0	0	0	0	0	0	0	0	0	0	4.43136e-06	0	0	0	0	0	0	0	0	0	0	0	0	0	0	0	8.17578e-06
f__Cytophagaceae;g__Fibrisoma	0	0	0	0	1.4007e-05	7.7425e-07	0	0	0	7.11698e-05	0	1.32437e-06	0	1.53395e-07	0	1.33715e-06	0	0	1.78996e-07	0	0	0	0	4.54307e-07	0	0	0	1.14603e-06	0	1.93246e-07	1.50158e-06	0	0	0	0	0	0	0	9.68236e-08	0	0	0	0	0	1.59382e-06	0	0	0	0
f__Planococcaceae;g__Jeotgalibacillus	3.57987e-07	0	6.57254e-07	0	2.26166e-07	0	1.50463e-07	0	1.68193e-06	0	7.05496e-07	3.9189e-08	0	1.71029e-05	3.58836e-07	1.84194e-07	1.16363e-06	1.20905e-06	7.32232e-07	6.87966e-06	0	2.01764e-06	0	5.22318e-06	0	1.59522e-06	1.02339e-06	2.47619e-07	0	4.04734e-08	1.05856e-06	4.75337e-05	8.79477e-06	7.12908e-07	4.64708e-05	3.71846e-08	3.38528e-06	1.40941e-06	2.9704e-06	4.21654e-05	2.90699e-07	1.03644e-06	0	2.00198e-07	6.57234e-07	2.40792e-07	3.92717e-05	0	1.48314e-06
f__Neisseriaceae;g__Neisseria	3.86808e-06	1.40449e-06	1.08049e-05	9.91362e-06	3.36802e-05	2.81998e-06	1.49536e-05	6.75788e-06	6.32291e-05	1.27188e-07	1.92087e-05	6.94438e-08	1.23092e-05	1.56916e-06	8.68611e-07	7.05564e-05	2.42712e-06	4.93636e-06	7.38324e-06	1.3055e-05	1.37679e-07	1.3434e-06	1.28463e-06	3.7395e-06	7.49338e-07	2.98787e-06	9.9606e-07	2.03581e-05	7.08165e-05	1.92874e-06	2.68708e-06	1.24645e-06	8.42185e-06	4.42582e-06	2.93115e-05	6.68317e-08	2.53957e-06	3.77473e-05	1.85069e-06	7.12843e-06	7.36766e-06	3.76025e-06	0	2.01166e-05	6.52202e-07	5.50327e-06	2.02933e-05	2.01736e-06	7.20286e-07
f__Peptostreptococcaceae;g__Paraclostridium	2.79505e-05	2.57999e-07	6.34546e-06	1.08209e-05	3.64155e-06	8.39052e-06	1.36642e-07	1.42564e-05	2.58477e-05	1.51601e-06	8.79758e-06	2.12877e-07	1.31117e-05	4.02298e-07	1.39474e-06	6.88112e-06	8.47296e-07	6.12561e-06	5.42173e-06	2.20225e-05	1.05444e-07	1.12668e-05	1.95976e-06	2.59604e-05	1.52243e-05	1.94369e-05	2.37015e-06	1.37906e-05	1.29651e-05	1.60523e-06	1.49173e-05	2.38585e-05	6.97509e-05	8.53515e-06	1.56102e-06	2.97088e-06	1.83476e-05	1.67908e-05	4.71171e-06	5.37303e-06	3.62029e-06	6.60393e-06	4.90492e-06	3.46091e-05	6.42836e-06	4.43639e-07	1.40029e-05	2.66942e-06	1.67489e-05
f__Solibacteraceae;g__Candidatus Solibacter	7.81243e-08	0	5.27949e-06	7.28223e-07	2.78215e-07	0	0	0	0	0	4.6005e-06	0	0	0	9.67756e-08	0	0	0	0	1.23062e-06	0	0	0	0	0	7.75398e-07	0	0	0	9.20238e-06	0	3.82587e-08	0	0	0	0	1.11334e-07	2.03145e-08	1.02559e-06	3.83885e-07	1.51536e-06	7.64994e-07	0	1.23578e-06	0	0	2.1339e-07	0	0
f__Comamonadaceae;g__Acidovorax	0	1.02927e-05	4.65317e-07	1.72358e-06	2.84495e-07	0	0	1.5559e-07	4.47603e-06	0	3.75071e-08	0	0	1.48216e-05	1.66206e-06	0	1.05972e-06	1.02005e-06	0	0	0	1.47435e-06	0	1.52486e-06	3.1816e-07	1.9552e-05	0	1.01967e-06	0	0	3.96758e-06	0	2.12616e-06	0	0	1.74549e-07	4.01197e-08	0	4.28736e-08	3.23579e-07	2.95171e-07	2.37646e-07	4.90701e-07	1.78846e-06	2.82298e-07	5.88522e-07	2.12336e-05	7.18723e-06	6.77461e-07
f__Paenibacillaceae;g__Cohnella	2.2398e-07	2.17374e-06	4.21917e-05	7.0185e-06	2.95394e-06	9.38979e-08	1.43848e-05	4.5652e-08	1.39459e-05	5.63725e-06	1.01517e-05	8.02554e-08	9.66859e-07	1.03175e-05	4.96451e-06	1.48733e-05	1.32948e-05	1.32759e-05	1.16449e-05	1.50842e-05	0	1.5195e-05	0	1.03211e-05	1.64428e-05	2.97081e-05	2.48744e-06	5.40452e-06	3.08673e-06	3.02831e-06	4.07147e-05	1.06422e-06	1.0642e-05	8.25283e-07	1.02325e-06	0	1.67313e-05	1.18158e-05	5.85706e-05	6.93911e-06	5.05157e-06	2.0331e-05	1.73444e-06	3.50425e-05	1.81035e-05	4.82427e-06	1.26018e-05	4.35932e-06	1.20425e-06
f__Porphyromonadaceae;g__Gabonibacter	8.89339e-08	5.01405e-08	1.14843e-05	1.45806e-05	6.01045e-06	0	1.81156e-07	1.82608e-07	1.25206e-06	0	2.10651e-05	3.934e-06	9.30193e-07	2.60087e-05	2.22305e-06	2.16455e-05	5.11512e-06	6.10065e-06	4.60667e-07	4.40949e-06	5.38561e-05	7.9461e-07	0	1.18674e-05	1.03972e-07	1.98467e-07	6.27597e-06	2.8235e-05	2.57231e-06	1.63488e-05	2.40003e-06	1.21096e-06	7.26791e-06	1.16819e-05	3.90406e-07	6.88076e-06	5.82999e-07	8.08639e-07	1.63591e-06	6.49953e-06	2.14218e-05	6.96315e-07	0	1.04515e-05	1.89488e-05	4.45544e-06	5.54385e-06	1.6798e-06	0
f__Streptomycetaceae;g__Streptomyces	1.54451e-05	6.75855e-06	1.24792e-05	1.63425e-06	3.11253e-06	1.7125e-07	5.47441e-05	9.49766e-08	1.72341e-05	5.69036e-06	3.52768e-05	0	5.31391e-07	4.42751e-06	1.70137e-06	8.23821e-06	8.73344e-06	1.26112e-05	2.69359e-06	1.03094e-05	1.61416e-07	1.7281e-05	4.63164e-06	2.35505e-05	2.46388e-06	5.65936e-07	1.73888e-05	1.1293e-05	1.42978e-06	4.19819e-06	6.92588e-05	5.34765e-06	2.88568e-05	1.80138e-06	3.54586e-06	0	3.30492e-06	8.88576e-06	6.49454e-06	1.38048e-05	1.02687e-05	1.159e-05	3.48081e-07	2.5241e-05	3.66782e-06	6.60825e-06	7.39517e-06	2.64133e-07	6.60217e-07
f__Clostridiaceae;g__Caldisalinibacter	2.95826e-07	0	2.09463e-07	5.85348e-07	2.01436e-07	6.52651e-08	6.96299e-07	1.21014e-07	2.65248e-06	1.96444e-06	2.61939e-07	2.12174e-06	2.79909e-08	1.16811e-06	4.13553e-06	3.58436e-06	1.6371e-06	6.29702e-06	4.36469e-07	3.49333e-06	3.06005e-07	7.38902e-07	1.01919e-05	3.22204e-06	2.47817e-06	1.05353e-06	4.9716e-07	4.37912e-06	5.00747e-06	2.2202e-06	6.88838e-05	7.79749e-07	1.75877e-05	0	4.94761e-07	9.39028e-08	2.21257e-06	9.83762e-07	1.53976e-06	9.58168e-06	2.69935e-08	1.60057e-06	3.32036e-07	4.11332e-05	1.03265e-07	0	3.40389e-06	0	0
f__Bacillaceae;g__Lysinibacillus	2.63214e-06	3.52916e-05	8.54795e-06	1.67506e-05	5.63384e-06	9.74069e-06	6.66321e-05	5.33791e-05	3.37338e-05	1.5582e-05	3.20078e-05	3.2014e-07	4.57186e-06	3.51319e-05	1.2181e-05	6.88246e-05	8.88385e-06	5.12702e-05	8.11852e-06	4.41371e-05	7.70477e-06	3.01308e-06	1.25075e-05	2.49655e-05	3.61227e-06	2.70788e-05	1.28683e-05	9.99058e-06	5.88402e-07	7.58666e-06	1.63992e-05	6.93428e-06	4.08873e-05	4.64074e-06	9.10237e-07	7.61486e-07	1.27668e-05	2.81804e-05	1.16609e-05	1.07872e-05	1.19002e-05	8.40472e-06	4.58877e-06	1.77325e-05	8.7997e-06	5.17452e-05	1.98343e-05	8.41913e-07	8.70819e-06
f__Morganellaceae;g__Providencia	5.11663e-06	0	2.39752e-07	1.24307e-06	0	0	0	4.43841e-06	0	1.73405e-05	0	0	6.23738e-07	1.03785e-05	0	8.87276e-08	6.85759e-05	5.49514e-06	0	0	0	3.79256e-07	0	3.23774e-07	1.344e-06	8.39646e-08	0	9.28572e-07	7.79784e-06	0	0	0	3.10746e-07	0	0	0	0	0	2.39971e-06	0	0	8.14557e-07	5.53642e-08	0	0	0	4.66383e-05	0	9.70829e-07
f__Erysipelotrichaceae;g__Kandleria	1.53771e-06	7.74695e-06	2.87136e-05	1.22171e-05	5.15472e-06	8.95627e-06	1.37915e-05	5.1914e-07	2.24634e-05	2.1531e-06	6.42147e-06	5.14965e-06	3.22639e-07	1.50733e-05	6.12917e-06	2.33746e-05	1.83463e-05	1.58465e-05	6.10449e-06	2.6434e-05	3.56285e-06	1.40335e-05	1.77911e-05	2.60662e-05	1.35226e-05	4.42581e-05	2.25976e-05	8.80501e-06	2.25876e-06	1.48963e-05	2.11751e-05	3.99694e-06	6.83662e-05	4.55208e-06	1.91766e-06	3.38157e-07	6.60439e-05	1.42995e-05	1.37239e-05	2.30486e-05	3.18858e-06	2.84748e-06	2.98088e-07	1.04014e-05	3.87223e-06	3.98166e-06	9.00832e-07	5.76664e-07	8.53691e-08
f__Marinilabiliaceae;g__Marinilabilia	0	0	0	3.86555e-08	1.51077e-07	7.72723e-08	0	0	2.11483e-06	0	3.87622e-06	2.141e-05	0	0	8.31154e-07	9.71788e-07	1.76242e-06	9.15757e-06	0	1.31456e-06	0	6.49178e-08	0	6.45164e-06	0	3.36745e-08	0	7.686e-07	0	0	4.81503e-07	0	4.26718e-07	0	0	0	6.80593e-05	1.90331e-07	9.09326e-06	1.6705e-05	2.2403e-07	3.36958e-06	0	1.24436e-07	0	1.22792e-06	2.22144e-07	4.87128e-07	0
f__Alicyclobacillaceae;g__Alicyclobacillus	8.15368e-06	0	1.81539e-05	6.13114e-06	1.74507e-06	5.36231e-08	0	0	5.88602e-07	0	1.78936e-05	8.57041e-06	1.02157e-06	1.26591e-05	3.39221e-06	7.23673e-07	5.52701e-06	1.09342e-05	1.00975e-05	2.76118e-06	6.5555e-07	1.49609e-05	9.41362e-06	7.90947e-06	2.96516e-06	2.64975e-06	2.12928e-05	1.08087e-05	1.28232e-07	2.20708e-06	2.1366e-05	1.14348e-06	1.4525e-05	2.38994e-07	6.62004e-07	0	3.80223e-06	6.51271e-07	4.67323e-06	1.22639e-05	3.64254e-06	1.12763e-05	6.55914e-07	1.34833e-05	7.10318e-06	8.56509e-06	8.30892e-06	4.18386e-07	1.15038e-06
f__Clostridiaceae;g__Proteiniclasticum	0	4.37391e-07	6.09218e-06	4.04264e-06	5.41568e-06	2.29545e-06	8.07186e-07	6.367e-08	5.23527e-06	0	1.46914e-05	0	1.29609e-06	1.18053e-06	7.73251e-06	3.48944e-06	5.337e-06	4.42282e-06	1.05501e-06	4.17505e-06	1.39069e-06	8.23484e-07	2.7519e-07	1.02002e-05	6.19155e-07	2.42318e-06	3.55649e-06	2.4415e-06	5.52477e-07	1.16757e-05	7.70623e-06	6.42495e-06	1.54012e-05	2.13478e-06	1.52363e-05	3.1235e-08	4.32961e-06	1.14359e-06	1.64176e-06	1.96648e-06	8.25129e-06	1.25149e-05	1.19589e-06	2.1188e-05	2.238e-05	1.02658e-06	3.30928e-06	1.09578e-07	3.10163e-06
f__Enterobacteriaceae;g__Leclercia	0	0	0	0	5.84644e-07	0	2.94419e-07	0	1.92058e-07	0	0	0	0	0	1.01885e-06	0	0	8.05016e-08	0	9.75843e-08	0	0	0	0	0	0	0	0	0	0	0	0	0	0	0	0	0	0	0	0	0	0	0	0	0	0	0	0	0
f__Flavobacteriaceae;g__Salegentibacter	0	0	3.30025e-06	0	3.86756e-08	0	0	3.78145e-06	0	6.67527e-05	5.23113e-07	1.68941e-06	0	2.43589e-07	0	0	0	4.80541e-06	0	0	0	2.34974e-07	0	1.20735e-07	0	0	0	9.83085e-07	0	0	5.59441e-08	0	1.66346e-07	0	0	0	0	0	0	0	0	0	0	1.59278e-07	0	0	0	0	0
f__Spirochaetaceae;g__Spirochaeta	0	1.16739e-07	1.67939e-06	4.69565e-08	3.06689e-07	4.85015e-07	1.53566e-06	3.52168e-07	5.81417e-06	1.11888e-06	5.91247e-06	2.09346e-07	4.83388e-07	7.30306e-07	7.82222e-07	1.72136e-06	3.8357e-06	9.08085e-06	1.75017e-06	1.04131e-06	1.80272e-07	7.40004e-06	1.08489e-05	1.52161e-05	5.63681e-07	3.40737e-06	2.97218e-06	3.06832e-08	0	0	1.06032e-05	3.20153e-07	2.40554e-06	3.08591e-07	0	0	6.03698e-06	4.07851e-06	1.31966e-05	2.10509e-06	2.63315e-06	3.74579e-06	6.09538e-07	2.06077e-05	1.74783e-06	3.34815e-06	2.19763e-06	7.63577e-07	9.89112e-07
f__Sporomusaceae;g__Anaeroarcus	3.39688e-06	4.59961e-05	2.07862e-05	2.73987e-05	0	4.16355e-06	1.97147e-06	0	1.5784e-07	0	1.00237e-05	8.83444e-06	1.44341e-06	2.10035e-06	2.4694e-07	4.59033e-08	6.0461e-07	3.75844e-06	2.70603e-07	1.80485e-06	0	0	0	2.35681e-06	0	0	0	0	0	0	1.64479e-07	1.47e-06	0	0	7.78396e-08	0	0	0	1.78793e-05	0	0	0	7.10215e-08	7.55199e-07	1.96425e-07	7.01615e-07	0	3.75446e-07	5.51452e-07
f__Desulfobacteraceae;g__Desulfoluna	0	0	9.6345e-06	1.76102e-06	7.94705e-08	0	0	6.76805e-06	0	0	3.00057e-07	1.2035e-06	3.89726e-07	0	1.68671e-06	6.50225e-05	7.63921e-07	4.04169e-07	0	1.10872e-06	0	0	0	2.12536e-06	0	0	3.55482e-08	1.82636e-05	6.36061e-05	3.00723e-07	3.79483e-06	0	3.60348e-07	0	0	0	1.26441e-06	0	3.97021e-08	3.57932e-06	5.92808e-06	6.50446e-06	0	2.91066e-06	4.70496e-08	0	2.45701e-05	0	2.62674e-07
f__Jiangellaceae;g__Jiangella	5.99173e-08	0	9.0317e-06	2.74867e-08	6.92881e-07	0	0	7.4744e-08	6.47192e-07	0	9.56811e-06	0	6.33912e-08	0	1.06535e-06	5.73938e-07	2.88873e-07	4.22826e-07	0	2.09649e-06	0	6.8505e-08	9.22904e-09	1.92697e-06	6.96472e-08	4.83433e-08	3.64372e-07	9.59771e-07	0	0	2.28907e-06	0	2.05239e-06	0	1.23783e-07	0	4.05468e-07	0	1.2625e-06	1.24641e-07	7.25866e-07	8.45296e-06	2.37815e-07	2.33814e-05	1.30821e-06	1.5752e-06	5.61614e-07	0	4.70823e-07
f__Unclassified;g__Levyella	0	2.82629e-07	1.7883e-05	1.2157e-05	3.31834e-06	2.27873e-06	0	3.18325e-08	5.47281e-06	0	1.98596e-06	4.49251e-07	1.39018e-06	1.19695e-06	3.42373e-06	6.15167e-06	1.90663e-05	8.61801e-06	1.24919e-06	9.6418e-06	5.38039e-07	3.72841e-07	0	1.34622e-05	1.99884e-06	4.98146e-06	1.26891e-06	2.87122e-06	3.04242e-07	1.27072e-05	2.67096e-05	1.68521e-06	3.26834e-05	2.67899e-08	8.19997e-07	7.74355e-07	6.68222e-06	2.62469e-05	6.52598e-06	5.9533e-06	2.28544e-05	4.0056e-05	8.44696e-06	2.15418e-05	1.81213e-05	3.10525e-06	1.7156e-05	1.45644e-06	3.78991e-06
f__Sphingobacteriaceae;g__Pseudopedobacter	0	0	5.46101e-07	3.59962e-08	3.57415e-07	0	0	0	0	0	5.76245e-07	0	0	0	6.00751e-07	0	0	2.4202e-06	1.79167e-06	0	1.64891e-07	0	0	1.84865e-06	0	0	0	0	8.90271e-08	0	3.10357e-07	4.5596e-08	1.61108e-07	0	0	0	0	0	0	0	0	0	9.9973e-08	0	1.57713e-06	1.77381e-06	4.6905e-06	0	0
f__Oxalobacteraceae;g__Herbaspirillum	3.90956e-06	3.54115e-05	9.84637e-08	2.48112e-06	1.16963e-07	1.02402e-05	1.50571e-07	8.33489e-06	3.14489e-07	1.44199e-05	0	6.7939e-06	0	6.94569e-06	0	2.61075e-07	0	3.6085e-06	0	1.76194e-08	0	3.18727e-05	1.94156e-07	6.37025e-05	0	7.97664e-08	1.67595e-07	0	5.29971e-07	2.00839e-05	1.6376e-07	1.2882e-07	0	1.03651e-05	2.62125e-05	0	3.41683e-07	0	0	1.514e-05	3.2992e-08	0	0	5.12698e-08	0	7.01659e-08	3.12494e-06	0	1.55393e-07
f__Actinomycetaceae;g__Mobiluncus	1.3758e-06	0	1.32388e-07	0	1.39831e-06	1.58611e-07	0	0	0	0	0	0	4.08373e-07	0	0	0	9.06169e-07	6.27065e-07	0	2.82397e-06	4.38579e-06	0	0	3.96899e-06	0	8.28684e-06	0	6.21109e-06	4.85322e-07	3.84635e-07	1.09441e-05	0	1.42453e-07	5.27575e-07	1.00143e-06	0	0	0	6.68563e-06	1.38778e-06	1.76888e-06	2.19561e-07	8.23802e-07	2.09448e-06	2.13999e-07	0	0	1.31872e-06	6.16554e-08
f__Peptococcaceae;g__Peptococcus	0	0	2.5665e-05	8.6179e-08	2.82276e-05	2.03542e-06	9.5767e-07	1.09657e-05	1.22225e-05	1.82348e-05	5.42945e-06	0	4.59243e-07	1.15358e-07	1.26389e-05	5.45496e-06	2.50332e-06	2.09015e-05	7.50673e-07	3.42396e-06	0	1.15187e-06	0	3.47329e-06	1.8953e-06	8.33999e-06	2.22104e-06	2.94679e-06	4.32733e-08	1.49136e-07	1.06072e-05	8.28607e-07	6.60105e-06	1.85976e-07	5.93856e-07	0	8.38528e-06	1.68996e-06	1.47049e-06	6.76113e-06	1.18026e-05	1.2924e-05	4.94158e-07	2.31058e-05	9.02382e-06	5.62264e-07	1.59585e-05	0	3.62383e-08
f__Halanaerobiaceae;g__Halanaerobium	1.72803e-07	6.35696e-07	6.34368e-05	6.44832e-06	1.0964e-06	1.58855e-07	6.39404e-06	1.39943e-06	4.1756e-07	0	7.96231e-06	1.4068e-05	3.42028e-07	1.83621e-05	2.80398e-06	4.21161e-06	4.50511e-07	2.11397e-05	2.87372e-06	7.8869e-06	1.43479e-06	9.07487e-06	1.34533e-06	1.59903e-05	4.33527e-06	3.80215e-06	1.76944e-06	7.95677e-06	1.3119e-05	2.36885e-05	7.32249e-06	7.4486e-07	6.06823e-06	1.94172e-06	0	1.21877e-06	1.27178e-06	2.10365e-05	4.05545e-06	2.59843e-07	2.75852e-06	1.85653e-06	4.45275e-07	2.53272e-06	9.83484e-07	9.52098e-07	4.08549e-06	2.7696e-06	5.66988e-07
f__Unclassified;g__Gemella	0	4.40248e-07	0	7.94072e-06	4.15028e-06	3.73898e-08	2.10631e-07	1.00064e-06	1.04608e-05	3.07261e-07	1.41216e-05	1.99152e-05	1.16581e-06	1.5256e-06	2.32277e-06	2.88959e-06	4.5231e-07	1.94085e-05	7.01914e-07	1.05238e-05	8.39886e-06	1.61628e-07	7.54003e-08	4.36167e-05	5.15528e-06	3.31897e-06	1.64143e-05	6.87051e-06	7.72275e-07	2.61206e-06	5.20967e-06	1.04424e-06	1.61e-06	2.28992e-07	3.5136e-05	2.39301e-08	5.76932e-05	5.05076e-07	9.81488e-06	1.63916e-06	0	6.33398e-05	4.16333e-08	1.17677e-06	5.93387e-08	4.57288e-07	7.66015e-08	0	4.64837e-08
f__Porphyromonadaceae;g__Paludibacter	0	0	8.55849e-06	1.62701e-05	1.19386e-05	2.8348e-05	1.03152e-05	5.92147e-06	2.05102e-05	2.51207e-05	3.21041e-06	1.02998e-05	2.45303e-06	5.07799e-06	1.1237e-06	7.14211e-06	2.09793e-06	1.85108e-05	2.93091e-06	4.12906e-07	4.68376e-06	1.58251e-05	0	5.10428e-06	5.79838e-06	1.80333e-06	4.01282e-07	4.68229e-06	2.27991e-07	1.18729e-05	6.36217e-06	1.04207e-06	6.49501e-06	6.46e-07	7.73948e-07	5.39514e-08	5.05987e-08	5.10344e-06	3.39822e-05	1.04548e-05	1.52243e-07	3.18485e-06	1.20485e-05	5.73329e-06	0	1.05547e-05	9.04919e-06	5.22626e-07	1.40625e-05
f__Flavobacteriaceae;g__Tenacibaculum	0	0	6.03589e-06	0	0	6.20451e-06	1.32848e-06	3.49313e-06	4.16125e-07	1.83762e-05	5.90027e-06	0	1.283e-07	6.59956e-07	9.63012e-08	5.07559e-06	1.81262e-06	1.17615e-05	8.18575e-07	7.79315e-06	0	2.6647e-06	0	2.21916e-06	8.82198e-07	0	4.67822e-06	4.92582e-06	0	0	1.2365e-06	7.539e-06	1.58233e-06	2.98427e-07	3.67049e-08	0	0	9.71291e-06	4.04658e-06	1.11806e-07	1.38055e-07	2.78415e-06	0	1.0129e-07	2.63421e-06	1.35203e-06	7.82622e-08	0	6.55231e-08
f__Alcaligenaceae;g__Bordetella	0	5.97525e-07	5.2298e-06	4.93688e-05	2.08823e-05	1.13045e-05	8.44393e-06	9.2627e-06	3.56529e-05	9.84048e-07	1.19419e-05	1.64291e-06	1.12785e-06	7.69743e-06	4.06122e-06	1.15949e-05	9.48406e-06	2.98246e-05	6.82368e-06	1.09809e-05	2.65773e-06	5.46161e-06	2.26751e-07	4.93744e-06	4.978e-06	8.17761e-06	6.63267e-06	2.25785e-05	2.20856e-05	3.13258e-06	1.09582e-05	4.10945e-05	1.36641e-05	6.65879e-06	7.0226e-06	5.11296e-06	4.94106e-06	1.12011e-05	5.79463e-06	1.34086e-05	9.98383e-06	4.24244e-06	1.0798e-05	6.61851e-06	1.1688e-05	1.42785e-06	2.34429e-05	1.7773e-05	1.58779e-05
f__Hahellaceae;g__Endozoicomonas	0	0	0	0	0	0	0	1.91518e-06	0	0	2.97431e-06	0	2.21116e-06	1.19479e-05	3.34866e-07	0	0	0	6.08857e-07	0	0	0	0	1.51846e-06	6.01109e-07	0	2.98518e-06	0	0	0	2.53124e-07	5.88372e-08	0	0	0	0	0	2.24937e-06	0	0	0	0	0	1.39229e-06	0	0	2.33918e-05	0	1.18378e-07
f__Hymenobacteraceae;g__Adhaeribacter	0	0	0	0	0	0	0	0	0	0	2.28069e-07	1.34386e-06	5.95528e-07	0	0	1.01236e-07	0	1.85789e-06	0	2.67842e-08	0	0	0	1.27381e-06	0	0	0	0	9.37584e-06	0	0	0	4.71543e-07	0	0	0	6.10619e-05	0	1.54445e-06	3.40399e-08	1.09477e-06	9.14261e-07	0	0	0	1.79693e-07	8.13207e-06	4.09448e-08	4.08757e-06
f__Flavobacteriaceae;g__Gramella	0	0	4.9023e-06	0	6.38915e-08	0	6.05577e-05	2.14757e-07	7.85312e-07	0	2.67832e-06	0	1.21253e-06	0	0	7.04097e-07	0	1.6974e-06	0	1.16977e-05	0	2.32934e-05	1.09174e-05	0	1.62735e-06	1.91158e-06	2.17204e-06	3.97586e-07	0	0	2.24741e-07	0	2.79275e-06	0	0	2.15687e-06	0	0	4.77837e-06	1.67139e-05	1.04383e-06	0	0	1.68252e-07	0	5.59551e-08	0	0	7.39865e-08
f__Comamonadaceae;g__Curvibacter	1.30001e-05	2.42615e-06	1.47976e-06	3.30816e-06	4.27263e-06	2.06579e-05	1.97664e-06	4.91864e-07	1.19602e-05	1.21854e-05	4.49843e-06	2.16172e-07	9.59456e-06	9.15423e-07	9.98115e-06	6.57157e-06	8.1699e-06	1.44124e-06	1.94442e-06	1.12537e-06	8.15414e-06	1.85958e-06	7.51571e-07	5.86265e-07	8.02067e-06	0	8.37104e-07	2.2765e-07	1.51045e-05	1.99168e-06	2.10242e-07	1.6911e-06	2.83758e-06	8.27893e-07	1.37625e-05	1.1965e-06	2.40589e-06	0	0	6.65425e-07	3.1358e-06	5.95955e-06	2.78473e-06	1.69554e-05	1.28248e-06	9.0676e-07	3.12077e-05	2.89988e-05	6.87359e-06
f__Entomoplasmataceae;g__Mesoplasma	0	0	0	6.95896e-06	1.81292e-07	0	2.63552e-07	0	6.86606e-07	0	0	0	8.3431e-08	0	6.47587e-07	8.44916e-07	0	3.53704e-06	0	5.89693e-06	4.53008e-07	0	0	2.99979e-05	0	0	6.02819e-05	9.19706e-06	0	0	7.34794e-06	0	8.45816e-07	0	0	0	2.3184e-06	0	5.97765e-06	1.33085e-06	2.96186e-06	6.82757e-06	5.88591e-07	2.19505e-05	1.19271e-06	3.31534e-07	3.60984e-07	2.64401e-06	1.17639e-05
f__Enterobacteriaceae;g__Raoultella	8.94968e-07	2.77562e-05	0	0	9.63193e-07	7.00571e-07	2.29261e-07	0	2.13941e-06	0	5.18924e-07	6.23139e-07	4.8739e-07	0	5.33331e-06	0	2.74902e-07	0	0	3.15678e-06	0	0	6.23794e-08	8.52194e-07	5.70604e-08	3.47946e-06	5.77985e-05	0	1.11386e-05	0	7.73159e-07	0	0	5.99693e-05	8.68211e-07	0	6.95408e-07	0	0	0	3.5059e-07	0	0	0	0	0	0	1.91249e-07	0
f__Sphingobacteriaceae;g__Parapedobacter	0	0	0	8.67796e-07	0	0	0	0	0	0	1.35587e-07	0	4.50585e-08	1.86522e-05	0	0	3.66046e-07	4.67225e-07	0	0	0	0	5.99651e-05	0	0	0	0	0	0	0	0	0	0	0	0	0	0	0	8.41011e-07	5.39298e-07	0	0	0	6.38817e-08	0	0	2.69895e-07	0	0
f__Cytophagaceae;g__Flectobacillus	0	0	0	0	0	0	0	0	0	0	0	0	2.66635e-08	0	0	1.92018e-06	0	0	0	0	0	1.1886e-07	0	2.43976e-06	0	0	0	2.03711e-07	0	0	0	0	2.79032e-07	0	0	0	0	0	6.57336e-07	0	0	0	0	0	0	2.7343e-08	0	0	0
f__Hymenobacteraceae;g__Hymenobacter	1.14509e-06	5.63376e-08	5.27936e-06	7.00662e-06	1.93428e-07	5.52841e-05	0	5.00024e-07	1.70295e-06	5.96443e-05	2.99554e-06	0	1.33216e-06	9.13085e-07	3.71702e-07	4.41149e-06	1.26029e-06	5.55147e-06	5.0168e-08	1.17235e-06	3.06668e-05	1.75026e-06	0	3.30567e-06	0	1.67645e-06	1.45788e-07	5.6185e-06	1.83911e-07	1.3768e-05	2.10086e-06	1.09777e-06	3.36678e-06	3.04726e-06	0	0	6.30969e-07	0	2.29903e-06	1.80264e-06	1.70138e-06	1.61844e-07	0	1.25538e-05	6.67155e-07	2.37551e-06	2.69972e-07	5.65866e-08	2.15131e-07
f__Acidobacteriaceae;g__Terriglobus	0	0	0	0	0	3.78261e-06	0	0	0	0	0	0	0	0	0	0	0	0	0	0	0	0	0	0	0	0	0	0	0	0	0	0	0	0	0	0	0	0	0	1.89684e-08	2.22696e-07	0	0	0	0	4.64664e-07	0	0	0
f__Methanobacteriaceae;g__Methanobacterium	0	0	1.36654e-06	0	4.4191e-06	0	4.87067e-07	2.05277e-06	1.46086e-07	1.46863e-06	1.15599e-07	9.58132e-06	3.14451e-07	0	2.61243e-07	1.86092e-06	9.1034e-08	0	0	4.52231e-07	1.3263e-05	2.10883e-06	0	8.33665e-06	3.24788e-06	7.75843e-08	6.90165e-07	3.49941e-07	1.21431e-05	3.40579e-07	2.41207e-06	6.36385e-07	3.16286e-06	0	7.2171e-08	0	4.12172e-08	7.89671e-06	1.2333e-06	4.5826e-07	4.42234e-08	0	0	3.51699e-06	0	4.78749e-08	8.08548e-07	0	0
f__Erysipelotrichaceae;g__Faecalicoccus	5.23495e-06	1.69521e-06	1.61408e-05	8.64664e-06	5.07752e-06	2.90695e-06	1.66798e-06	1.53093e-06	6.87044e-06	2.49833e-06	7.89983e-06	1.13036e-05	2.4463e-06	2.45726e-06	1.71763e-05	6.75063e-06	7.48068e-06	2.27454e-05	1.68799e-05	2.62546e-05	1.22737e-06	1.24261e-06	7.59455e-06	1.1226e-05	7.79475e-06	5.87214e-06	6.25439e-06	8.52517e-06	1.67479e-05	5.24298e-05	1.62049e-05	7.65393e-06	2.22525e-05	8.25695e-06	1.99665e-06	1.59537e-07	1.77653e-05	5.84531e-06	5.94577e-05	5.59331e-06	5.08403e-06	6.74136e-06	5.07026e-07	1.20944e-05	9.4555e-06	5.02524e-06	1.00092e-05	5.24315e-06	2.52146e-06
f__Thermoanaerobacteraceae;g__Tepidanaerobacter	1.17845e-06	3.83728e-08	5.15352e-05	1.8178e-05	6.37692e-06	6.70081e-06	9.26318e-08	1.05457e-06	7.34713e-06	1.01519e-06	5.65674e-05	1.45754e-05	4.72187e-07	9.3672e-07	6.27922e-06	1.2516e-06	2.38548e-06	9.14232e-06	6.35387e-06	1.29421e-05	3.55876e-06	1.82503e-06	1.57872e-06	1.18878e-05	4.57676e-06	2.95491e-06	8.95633e-06	6.26971e-06	1.43987e-06	2.60918e-06	1.78269e-05	1.47189e-06	1.2331e-05	1.61806e-06	2.58342e-07	1.31653e-05	1.94405e-06	7.01582e-06	3.6076e-06	1.02181e-05	3.84709e-05	2.53554e-05	4.88982e-06	1.96791e-05	1.44238e-05	3.30753e-05	5.94247e-05	2.0556e-06	2.79512e-06
f__Fusobacteriaceae;g__Psychrilyobacter	2.60042e-07	2.64958e-07	5.67378e-08	1.0361e-05	1.04573e-06	7.91075e-07	0	5.92487e-05	4.40944e-07	0	3.52203e-07	5.5827e-06	0	1.02083e-05	2.57847e-07	3.80217e-07	1.31463e-06	3.7232e-08	1.67436e-07	6.75338e-07	1.05324e-07	0	5.86351e-06	1.25955e-06	6.32323e-07	0	3.76045e-06	7.88926e-07	0	6.6401e-07	2.15922e-06	8.01277e-07	7.71613e-07	0	0	0	2.37308e-07	9.28105e-07	2.44065e-06	7.05215e-07	0	3.27035e-07	0	3.61395e-07	0	2.31034e-08	1.71897e-07	9.21472e-08	2.1139e-07
f__Unclassified;g__Gottschalkia	1.97978e-06	1.30404e-06	2.17639e-05	9.88807e-06	4.83829e-06	1.11155e-05	2.50801e-06	6.13624e-06	6.55364e-06	0	2.38949e-06	7.61514e-08	1.03326e-06	1.05924e-06	9.95446e-06	3.60251e-05	1.01761e-05	1.89177e-05	4.7301e-07	2.92013e-05	2.5253e-06	3.23862e-06	2.98701e-06	1.58812e-05	3.63805e-06	1.4717e-05	1.0432e-05	2.16749e-05	6.70144e-07	3.50194e-06	5.84965e-05	1.88558e-06	2.0975e-05	5.34201e-06	2.59714e-07	1.42542e-06	8.89789e-06	5.62904e-06	6.49467e-06	4.34693e-06	2.73899e-06	4.5324e-06	7.20782e-06	1.05028e-05	2.52585e-06	1.0771e-06	5.89256e-06	2.028e-07	1.11702e-06
f__Unclassified;g__Epulopiscium	0	2.91788e-06	3.55078e-05	9.78757e-08	3.61269e-06	9.94662e-06	1.74573e-05	5.50668e-08	2.34216e-06	0	6.34733e-06	0	4.88565e-07	3.71977e-07	2.24414e-06	7.96996e-06	3.93352e-06	2.19364e-05	1.9268e-05	1.24809e-06	8.02885e-07	5.97731e-06	5.90234e-06	5.1743e-06	1.6009e-05	8.64525e-07	3.81911e-06	4.14617e-07	8.07136e-06	1.89504e-07	1.81121e-05	2.76824e-07	1.3034e-05	1.21285e-06	1.24349e-06	6.35402e-08	5.80699e-05	1.56058e-05	7.22758e-07	1.0838e-05	2.62328e-06	5.30501e-06	9.69283e-07	1.20816e-05	2.04855e-06	0	1.78326e-06	3.81076e-07	2.65853e-06
f__Cytophagaceae;g__Dyadobacter	2.23123e-05	0	5.57008e-06	2.5561e-06	1.30679e-06	8.12301e-07	0	5.79197e-05	4.54872e-06	1.06512e-05	7.57024e-06	4.66197e-05	2.74853e-07	8.2923e-07	2.85357e-06	1.4756e-05	2.58072e-06	2.8127e-06	6.32149e-07	3.96259e-07	3.75488e-07	2.20541e-06	1.02889e-05	6.15295e-06	3.02963e-06	5.88139e-08	3.38774e-06	2.56302e-06	1.51106e-07	4.57991e-06	7.865e-06	3.95621e-06	3.0317e-06	3.02898e-06	5.12479e-07	2.95896e-06	1.29147e-06	0	4.28633e-06	2.27822e-06	1.04034e-06	1.25489e-06	7.57306e-06	7.37851e-07	0	2.2754e-06	4.39049e-06	8.88743e-08	1.92946e-07
f__Methanomicrobiaceae;g__Methanomicrobium	0	3.99349e-07	1.78764e-06	1.53408e-07	8.93025e-07	0	0	0	2.53911e-05	0	3.21385e-07	1.70809e-07	0	5.7888e-05	1.64137e-06	2.91265e-06	1.78887e-07	1.13931e-06	7.01302e-08	4.23795e-07	0	1.50908e-07	0	2.22252e-06	3.93744e-06	6.6456e-07	6.79325e-08	5.18725e-07	0	1.07191e-06	3.31187e-06	0	2.00159e-06	8.28936e-07	7.85707e-06	0	7.89506e-07	3.22175e-07	6.05383e-07	7.97077e-07	9.5826e-07	5.1898e-07	0	2.04455e-06	3.86947e-06	4.16587e-07	7.55988e-08	0	9.29674e-08
f__Succinivibrionaceae;g__Anaerobiospirillum	2.09694e-05	0	0	9.17317e-06	0	9.8902e-06	0	5.42496e-05	1.57776e-06	1.94789e-05	0	0	0	3.05963e-07	1.04349e-07	0	2.76754e-07	2.44579e-06	0	1.81556e-06	6.9179e-06	2.08898e-06	0	2.87836e-06	0	5.77069e-05	2.11558e-07	3.76381e-07	1.71289e-05	2.51788e-06	1.64153e-05	1.17754e-06	7.65788e-06	6.16276e-07	0	0	6.6322e-06	5.91743e-06	5.02572e-07	1.06893e-06	6.92467e-06	1.9924e-06	2.94691e-06	8.88695e-06	4.31277e-07	1.48935e-05	1.8685e-05	0	9.07793e-06
f__Deferribacteraceae;g__Caldithrix	0	2.00562e-07	0	0	2.51392e-06	0	0	4.06607e-07	0	1.86542e-07	1.69032e-07	6.34505e-06	0	6.58324e-06	5.89363e-07	0	6.9317e-08	1.25426e-06	0	7.44243e-07	0	1.92157e-07	0	0	1.15984e-07	1.84131e-06	1.73001e-07	0	0	0	0	1.0312e-06	3.08348e-07	1.71098e-07	0	0	5.74241e-05	0	5.86988e-07	2.01698e-06	2.5451e-07	0	1.28129e-07	1.63329e-05	0	0	0	0	0
f__Enterobacteriaceae;g__Lelliottia	1.78994e-07	9.52034e-07	0	3.70897e-08	7.7745e-07	3.81471e-08	0	0	2.29567e-06	0	1.60473e-07	6.78615e-08	9.82162e-08	0	1.53317e-06	0	1.38634e-07	0	3.3911e-08	1.72434e-07	0	0	3.93227e-08	3.63733e-08	3.59697e-08	1.07829e-07	2.65167e-06	0	1.06156e-07	0	1.8726e-07	0	0	2.27409e-07	3.42888e-08	0	2.05982e-07	0	3.66867e-08	0	3.15721e-08	0	0	0	0	0	0	0	4.49538e-08
f__Xanthomonadaceae;g__Xanthomonas	0	9.34295e-08	2.21425e-05	8.58779e-07	0	0	0	7.56396e-07	1.1088e-06	0	1.03763e-05	0	0	8.81308e-08	1.34399e-06	7.23048e-07	2.55095e-07	3.68245e-06	4.99187e-07	1.12677e-06	0	3.35118e-06	0	5.79572e-06	1.09759e-06	1.98177e-06	7.60575e-07	5.98541e-06	2.60446e-07	2.64183e-06	2.5908e-06	1.23966e-06	1.19255e-06	3.18816e-07	0	0	8.79113e-07	1.06042e-06	5.14405e-06	1.5375e-06	2.88053e-06	3.11818e-06	8.77403e-07	2.87888e-06	1.62979e-06	2.3681e-07	3.94056e-06	0	0
f__Synergistaceae;g__Cloacibacillus	1.61008e-06	5.65294e-07	1.81145e-05	1.05946e-05	1.75201e-06	4.9526e-06	2.29541e-07	4.50265e-05	3.52548e-06	1.11892e-05	1.60842e-05	5.00599e-05	1.72648e-06	5.4417e-06	7.24532e-06	1.29913e-06	1.82599e-05	9.86298e-06	6.34828e-06	5.91092e-06	5.15011e-06	3.00489e-06	0	1.50769e-05	3.60993e-06	3.0946e-06	3.65413e-06	3.79196e-06	2.0439e-05	5.09638e-05	2.27076e-05	2.66419e-06	1.87555e-05	4.50788e-07	4.80598e-06	1.51523e-06	2.59821e-06	2.5685e-05	4.67062e-05	6.15729e-06	1.92978e-05	1.29784e-05	2.18094e-06	2.11251e-05	1.14471e-05	6.44664e-06	1.64041e-05	4.22804e-07	9.73738e-06
f__Rhodobacteraceae;g__Labrenzia	0	4.08754e-08	1.49857e-05	0	1.25029e-07	8.18918e-08	1.4038e-07	4.95787e-06	1.7757e-07	0	0	0	2.45985e-07	0	0	0	0	6.41931e-07	9.02446e-07	8.53854e-07	0	0	9.60771e-07	2.50407e-06	7.65519e-09	1.65034e-07	0	9.65416e-07	0	0	0	0	4.18548e-07	0	0	0	3.68491e-08	2.23967e-06	0	5.61388e-05	2.71108e-07	0	0	2.01262e-06	3.88926e-07	7.20726e-08	7.09453e-06	0	0
f__Clostridiaceae;g__Caloramator	9.84036e-07	2.87321e-06	5.14765e-06	2.32062e-07	2.10208e-06	0	5.81918e-08	1.64528e-06	7.33703e-06	5.89358e-06	1.99863e-05	0	6.98912e-07	1.70403e-05	9.49738e-06	6.00262e-06	3.0978e-06	1.70181e-05	1.42246e-06	1.48178e-05	5.90595e-07	6.43519e-07	6.63781e-08	3.38583e-05	1.03221e-06	3.41856e-06	9.37768e-06	1.73968e-06	1.38748e-06	7.84165e-08	1.56253e-05	1.80524e-06	1.59598e-05	1.33393e-06	2.40758e-06	3.30051e-07	2.6632e-06	2.18596e-06	7.48976e-06	4.69188e-06	4.62033e-06	1.75122e-05	1.22549e-06	1.81791e-05	4.22121e-06	3.71294e-07	8.07799e-06	6.28015e-06	3.48522e-06
f__Erysipelotrichaceae;g__Erysipelothrix	1.22961e-06	0	3.38496e-05	6.16367e-06	4.69275e-06	3.27567e-07	1.18408e-07	0	8.39613e-06	2.12901e-06	2.77014e-05	1.45469e-06	2.89504e-06	5.85666e-07	3.03927e-06	8.81434e-07	1.12912e-06	4.52762e-06	2.45399e-06	2.61333e-06	1.0086e-05	6.26214e-06	2.22615e-06	5.15977e-06	1.04471e-07	2.03718e-06	5.43666e-06	4.45213e-06	9.11561e-07	1.49136e-06	1.02671e-05	3.76488e-07	1.21195e-05	1.64227e-06	7.247e-07	6.96677e-06	1.7307e-06	5.37892e-07	2.48332e-06	2.27936e-06	2.39156e-05	1.91336e-05	6.10716e-06	4.98655e-05	1.23098e-05	5.22403e-06	5.58978e-05	4.59828e-06	3.32899e-06
f__Coriobacteriaceae;g__Enorma	4.5725e-07	1.412e-07	2.73621e-08	2.63086e-06	2.51107e-06	2.36469e-06	5.96359e-07	1.40009e-05	1.99515e-06	3.8594e-07	3.31003e-08	1.00909e-05	2.03478e-06	6.21851e-07	1.45698e-06	4.00667e-06	3.7839e-06	1.32475e-05	3.09327e-06	9.64766e-07	3.54766e-06	3.1512e-07	3.40127e-07	6.81252e-06	4.04772e-06	2.99739e-06	3.19515e-05	9.66042e-06	0	0	5.09538e-06	5.67298e-06	1.5121e-05	5.98713e-06	2.25847e-06	0	5.73977e-06	7.22802e-07	1.59256e-07	8.69433e-06	3.38655e-06	5.45677e-06	8.4759e-06	1.07778e-05	3.96183e-06	5.37508e-06	1.80726e-06	6.60956e-06	4.04314e-06
f__Thiotrichaceae;g__Thiothrix	0	6.37379e-08	7.1822e-07	1.55195e-07	0	6.38478e-07	0	0	1.16374e-07	0	1.61153e-07	0	0	2.09717e-05	1.58844e-07	3.3912e-07	6.09094e-07	2.15926e-07	2.5541e-07	2.95647e-08	2.08268e-07	3.05334e-08	0	1.66986e-06	0	1.7846e-06	1.92427e-07	6.20399e-06	0	0	7.2536e-07	2.46817e-08	5.83936e-07	4.62182e-07	1.31956e-06	3.14336e-08	8.61893e-08	1.46781e-06	1.22807e-07	2.06903e-05	5.28432e-08	2.84334e-07	0	5.06181e-08	7.03662e-08	0	5.54073e-05	0	1.48419e-06
f__Cytophagaceae;g__Leadbetterella	0	0	5.13772e-06	7.6113e-07	6.09798e-07	0	0	5.06978e-05	3.9044e-07	0	1.68758e-07	0	1.27359e-06	9.5872e-07	2.63148e-06	4.1293e-05	9.13556e-07	1.25427e-06	0	2.25581e-06	0	1.51497e-06	0	0	7.45046e-07	0	3.93185e-07	1.44351e-06	4.72205e-07	5.69529e-07	1.32503e-07	1.22008e-06	4.57886e-07	4.86074e-08	0	0	5.02276e-07	0	4.49156e-06	1.29737e-06	3.58654e-07	0	0	1.04536e-07	5.84377e-08	1.41365e-06	5.93122e-07	0	0
f__Clostridiaceae;g__Natronincola	4.60212e-06	1.63502e-07	1.70622e-05	5.85254e-06	2.94394e-06	1.39781e-06	3.48258e-08	4.65379e-07	2.59317e-06	3.47615e-06	4.11576e-06	2.06195e-07	1.23523e-06	1.2174e-06	8.15223e-07	2.32623e-06	2.00331e-06	5.85452e-06	3.53391e-06	7.30733e-06	1.32636e-06	1.79358e-06	6.05773e-07	1.66898e-05	1.08751e-06	5.31336e-06	2.69374e-06	3.29724e-06	1.45537e-07	7.15306e-06	2.07255e-05	3.1762e-06	1.34633e-05	3.37309e-06	7.26627e-07	3.80427e-08	4.7461e-06	5.55455e-06	6.12694e-06	2.05672e-06	1.11051e-05	1.39559e-05	4.63917e-06	2.06058e-05	1.26301e-05	9.40694e-06	5.33343e-06	4.97752e-06	2.37702e-06
f__Microbacteriaceae;g__Curtobacterium	0	0	0	0	0	0	0	0	0	0	5.35955e-05	0	3.50455e-08	0	0	0	0	0	0	8.50888e-06	0	0	0	1.01179e-07	3.15734e-06	0	0	0	0	0	0	0	9.53032e-08	0	0	0	0	0	0	0	0	3.16772e-06	0	2.52378e-07	4.47965e-07	0	1.93203e-06	0	0
f__Micrococcaceae;g__Rothia	4.98216e-07	1.66764e-07	7.08432e-07	1.36434e-06	3.58933e-06	1.1508e-07	1.94527e-06	3.33036e-07	6.88081e-06	4.63675e-07	2.79787e-06	2.26927e-05	1.75228e-07	9.21367e-07	2.4142e-06	4.73432e-06	5.65899e-07	3.34712e-05	2.47927e-06	1.23223e-05	1.33053e-06	1.943e-06	4.59782e-07	1.76588e-05	1.67243e-05	5.22752e-06	1.65361e-05	1.23061e-05	5.69608e-06	3.71829e-08	3.7485e-05	5.35256e-05	1.7117e-05	1.00943e-05	9.89962e-06	5.62908e-07	1.09461e-05	2.37529e-06	2.442e-06	6.67891e-06	9.15351e-06	8.65002e-06	8.7804e-06	9.65127e-06	9.79327e-06	8.55707e-06	2.17257e-06	7.80238e-06	6.14961e-06
f__Enterobacteriaceae;g__Cedecea	0	0	0	0	0	0	0	0	0	0	0	0	0	0	1.29058e-06	0	0	0	0	0	0	0	0	0	0	0	0	0	8.4082e-06	0	0	0	2.11454e-07	5.32233e-05	0	0	0	0	0	3.22315e-07	0	0	0	0	0	0	6.31723e-06	0	1.24852e-06
f__Carnobacteriaceae;g__Carnobacterium	6.18599e-06	2.69711e-06	1.76051e-05	2.68696e-05	7.42705e-06	2.93919e-06	1.00124e-07	6.44654e-06	2.09863e-06	1.80495e-05	1.51902e-05	1.48984e-05	1.66413e-06	1.50055e-05	2.04031e-06	1.27737e-05	8.84156e-06	1.33386e-05	2.15161e-05	1.06244e-05	3.93993e-06	2.10733e-05	2.44931e-05	1.49664e-05	1.19086e-05	1.28555e-05	9.15662e-07	1.59963e-06	3.71635e-07	3.29758e-05	1.18503e-05	2.18188e-06	2.84774e-05	5.10423e-06	1.84838e-06	8.17105e-06	3.51401e-05	1.27433e-05	3.5098e-05	7.74733e-06	7.25524e-06	4.33354e-06	1.64332e-06	4.35695e-06	1.37039e-05	2.62501e-06	1.33273e-06	2.28375e-06	5.36562e-06
f__Caulobacteraceae;g__Brevundimonas	0	0	0	0	0	0	0	0	0	0	0	0	0	0	0	0	0	0	0	0	0	0	0	0	0	0	0	0	0	0	0	0	0	0	4.19322e-08	0	0	0	0	0	0	0	0	0	0	0	0	0	0
f__Bacillaceae;g__Domibacillus	0	0	3.55373e-06	0	1.28246e-05	0	0	0	5.17939e-07	0	2.75976e-06	1.26692e-06	3.75043e-06	0	1.02081e-06	1.4899e-07	1.38986e-07	4.66859e-08	0	3.3113e-06	2.6075e-07	2.23081e-06	0	4.02864e-06	5.85372e-07	0	2.62329e-06	2.77969e-06	0	0	3.92312e-06	3.57843e-07	5.6062e-06	0	0	0	4.84193e-07	0	1.12035e-06	0	8.60162e-07	3.34345e-06	0	6.32535e-06	1.52391e-06	0	3.83007e-08	0	9.68781e-07
f__Unclassified;g__Terrimicrobium	0	0	0	0	3.34714e-07	0	0	0	0	0	0	0	0	0	2.56245e-07	0	0	1.33863e-06	0	0	0	0	0	3.35679e-07	0	0	0	0	0	0	2.59428e-07	0	9.87815e-08	0	0	0	0	0	0	1.98918e-06	2.48499e-06	2.74554e-07	8.969e-08	1.8447e-06	0	9.69191e-06	2.12455e-05	0	6.37793e-07
f__Morganellaceae;g__Morganella	0	6.04093e-07	3.32443e-07	1.79991e-05	2.4582e-07	2.33012e-07	7.01901e-08	4.10754e-06	7.48035e-07	0	3.26737e-07	6.74442e-07	0	0	1.48861e-06	0	7.51934e-07	4.20701e-08	3.45228e-07	1.65563e-06	0	2.77843e-07	4.67702e-07	1.58824e-06	0	0	1.70039e-06	3.58008e-07	6.33375e-07	6.19711e-07	3.6822e-08	0	8.1638e-06	5.18168e-05	0	4.4675e-07	0	6.37707e-08	0	0	0	0	0	0	0	0	0	0	0
f__Gloeobacteraceae;g__Gloeobacter	7.20229e-08	0	2.87051e-06	2.23861e-07	1.84824e-07	0	0	0	0	0	6.03686e-07	0	2.30925e-07	0	0	0	2.44466e-07	0	0	1.18629e-06	0	0	0	2.13801e-06	0	0	0	0	0	4.14643e-06	6.98303e-07	0	2.17496e-06	0	0	0	8.0717e-08	0	7.62698e-07	0	5.93857e-07	2.3906e-06	0	2.13319e-06	8.51934e-07	1.57873e-07	0	0	3.17085e-07
f__Rhodobacteraceae;g__Paracoccus	3.72118e-08	0	1.30169e-05	7.61718e-07	3.36417e-07	0	7.04321e-07	1.861e-07	3.61371e-08	0	3.41604e-06	0	0	6.11597e-08	2.28082e-07	2.50885e-07	3.79828e-06	4.33771e-06	0	2.27223e-06	0	1.67723e-06	0	2.65685e-06	1.29961e-06	4.79467e-07	7.15868e-06	2.06847e-06	0	4.84948e-06	1.8683e-06	2.27281e-06	1.00454e-06	1.65935e-07	0	0	1.92886e-06	1.30227e-07	1.24925e-07	1.08569e-07	3.83975e-06	3.9426e-06	2.3038e-06	7.66846e-07	2.48513e-05	8.51699e-06	2.30055e-05	3.97596e-07	3.06151e-07
f__Thermoanaerobacteraceae;g__Thermacetogenium	0	0	1.49774e-06	1.00345e-07	3.25958e-06	0	0	1.00314e-07	2.82117e-07	0	0	0	4.53848e-06	0	5.04375e-07	2.91132e-07	6.42377e-07	2.35522e-06	1.73269e-06	2.42666e-07	5.75542e-08	9.80312e-07	0	1.15974e-06	9.73153e-08	2.47222e-07	2.68565e-06	1.72151e-06	8.81846e-08	1.98304e-06	8.75768e-06	7.66432e-08	9.52244e-07	9.18023e-07	0	0	1.55355e-06	6.76567e-07	9.24528e-06	2.60292e-07	4.34195e-06	3.72006e-06	5.56348e-07	3.92761e-06	8.66109e-06	2.17669e-06	6.89499e-07	0	3.50463e-07
f__Opitutaceae;g__Diplosphaera	0	3.50633e-08	0	0	4.29659e-07	0	0	0	0	0	4.95967e-06	0	0	2.71128e-07	6.58253e-07	0	0	5.69477e-07	0	0	0	0	0	3.089e-06	0	0	5.34067e-07	5.70248e-06	0	3.96919e-06	8.50013e-06	0	6.43766e-07	0	0	0	2.58787e-08	0	1.82797e-06	1.44759e-06	4.28767e-06	5.1162e-08	7.6193e-08	1.09979e-06	0	1.02227e-05	1.50102e-05	0	2.417e-07
f__Veillonellaceae;g__Anaeroglobus	0	0	4.03159e-05	0	3.5664e-07	0	0	2.01551e-06	0	0	2.58082e-06	0	2.56563e-06	1.34493e-07	5.86585e-07	0	2.53929e-06	1.14563e-06	0	4.78964e-06	0	3.50506e-06	4.15959e-07	0	0	3.57291e-06	1.72475e-06	1.05475e-05	0	0	3.7714e-07	4.9999e-08	7.18542e-07	0	1.79215e-05	4.5372e-08	3.02161e-07	3.69732e-05	0	5.21407e-07	6.4878e-07	0	0	0	3.84744e-07	0	0	0	0
f__Unclassified;g__Micavibrio	0	0	0	0	2.82674e-07	1.7169e-06	0	0	0	0	0	0	3.68372e-07	2.57243e-05	0	0	4.10498e-08	0	0	0	0	0	0	0	0	0	1.10882e-06	0	0	7.81676e-07	3.12683e-07	3.49318e-08	0	3.27061e-07	0	2.96733e-08	0	0	0	0	0	0	3.13915e-08	3.58197e-08	0	0	5.01724e-05	0	1.31532e-07
f__Xanthomonadaceae;g__Pseudoxanthomonas	0	0	9.61138e-07	0	4.97877e-06	0	1.34488e-06	1.01878e-07	0	0	1.12939e-07	0	0	0	0	0	1.85915e-07	1.01356e-05	1.24026e-06	8.22735e-07	0	0	0	9.9774e-08	0	0	5.76671e-07	0	2.00168e-06	0	7.34052e-06	0	1.05492e-06	0	5.01633e-05	0	0	0	6.48062e-07	1.07302e-06	0	0	0	0	0	0	0	0	0
f__Ruminococcaceae;g__Mageeibacillus	1.30876e-06	6.9745e-08	1.52699e-05	4.70262e-06	2.25818e-06	2.10962e-07	5.37617e-06	2.96073e-07	4.54042e-06	0	1.99446e-05	3.90369e-07	1.37174e-06	6.59922e-07	2.15969e-06	1.39014e-05	2.52165e-05	1.56225e-05	3.79944e-06	2.28628e-05	2.93938e-06	8.23394e-07	9.96748e-08	2.52701e-05	1.80726e-06	3.00836e-05	9.93214e-06	5.5476e-06	6.6243e-08	4.99096e-05	1.74288e-05	8.89843e-06	2.63834e-05	1.05446e-05	1.30911e-05	6.36365e-06	6.62951e-06	4.64049e-05	1.56418e-05	4.3413e-06	1.30362e-05	7.55887e-06	3.53859e-06	3.60769e-05	1.09493e-05	1.85735e-05	2.0445e-05	1.16302e-06	5.27021e-06
f__Isosphaeraceae;g__Isosphaera	0	0	0	0	4.11837e-07	0	0	0	4.88381e-07	0	4.66783e-06	0	0	0	1.25932e-07	1.52211e-07	4.31013e-07	2.49252e-07	0	2.91936e-07	0	0	0	1.10327e-07	0	2.67001e-08	0	0	0	1.4352e-06	1.25629e-06	0	1.21741e-06	0	0	0	0	0	0	0	2.60899e-08	2.96336e-07	0	1.65242e-05	6.65388e-07	2.47211e-05	0	0	8.1241e-07
f__Aeromonadaceae;g__Aeromonas	5.65682e-06	9.98891e-06	0	0	4.84888e-06	4.94673e-06	2.96988e-07	2.46361e-06	7.12652e-07	2.22297e-05	7.82161e-06	3.10147e-06	5.23555e-08	9.96627e-06	4.2802e-06	6.99639e-06	2.6422e-06	4.63966e-06	9.58615e-07	1.36173e-05	4.40426e-05	4.3827e-06	1.44726e-05	3.81191e-06	5.58619e-06	3.52638e-06	6.89635e-06	0	0	1.42649e-05	1.1292e-06	1.21949e-07	4.93073e-05	1.0805e-06	1.74387e-07	0	4.18258e-07	6.68201e-07	0	1.3845e-06	3.24653e-06	2.2155e-06	4.36105e-07	6.65673e-06	1.97384e-05	6.4602e-06	7.36818e-06	5.06412e-06	6.80906e-07
f__Helicobacteraceae;g__Helicobacter	1.86276e-05	1.9335e-06	1.65507e-05	1.47916e-06	2.10111e-06	7.20056e-06	0	1.40245e-05	1.06802e-06	7.36349e-07	3.81011e-06	7.58641e-07	0	1.46657e-05	4.73821e-06	4.08442e-06	1.6027e-06	1.46242e-05	9.21019e-06	5.19654e-06	3.24292e-06	5.48569e-06	0	1.13211e-05	1.54017e-07	3.30638e-08	2.00051e-05	4.71066e-06	7.45945e-06	2.76251e-07	4.71127e-06	2.73252e-06	1.25008e-05	1.35812e-06	1.34037e-05	2.80467e-06	5.43083e-06	1.24216e-05	1.00249e-05	1.52615e-06	8.3668e-06	2.40267e-06	1.14847e-06	3.87343e-05	2.11039e-06	1.0894e-05	3.65244e-05	7.67273e-07	1.51661e-06
f__Eubacteriaceae;g__Anaerofustis	2.08665e-06	8.46399e-07	5.57687e-07	3.85374e-06	3.74046e-07	4.51635e-07	5.75613e-06	3.82837e-06	2.97236e-06	5.11541e-08	4.80977e-06	5.49488e-07	1.8724e-06	3.14377e-06	2.48852e-06	2.31031e-06	1.48104e-06	2.60248e-05	2.65052e-05	1.57734e-05	7.71439e-06	7.77793e-06	3.40116e-06	2.74756e-05	3.7995e-06	3.7825e-06	7.15338e-06	2.91847e-05	6.89339e-06	8.77966e-06	2.34318e-05	3.87271e-06	4.90494e-05	8.97992e-06	2.66427e-06	3.71753e-06	4.07937e-06	3.94664e-05	4.34582e-06	3.4314e-06	8.53284e-06	7.21229e-06	2.41475e-06	2.66494e-05	1.87869e-06	3.3769e-07	5.21415e-07	5.21556e-07	0
f__Gemmataceae;g__Gemmata	0	0	0	0	7.07481e-08	0	0	0	4.51714e-08	0	0	0	0	0	0	6.04105e-07	7.02057e-08	1.97453e-07	0	1.88369e-07	0	0	0	4.92983e-07	7.28617e-08	0	1.11854e-07	1.85714e-06	0	0	1.57823e-06	0	0	0	1.73756e-06	0	4.46067e-07	0	0	0	1.507e-06	0	5.41233e-07	5.62354e-07	0	8.19595e-06	3.24006e-06	0	8.66184e-08
f__Bifidobacteriaceae;g__Parascardovia	2.24452e-07	4.03322e-06	0	0	0	4.25971e-07	0	1.18829e-05	7.98379e-08	0	4.87299e-05	0	6.84222e-08	8.62012e-07	7.91108e-07	1.79998e-06	3.27298e-06	4.03993e-06	2.10115e-07	8.34186e-06	2.85764e-07	0	3.45166e-06	2.75689e-06	0	7.6626e-06	1.80958e-06	7.78946e-06	2.07896e-07	0	2.5038e-06	2.03194e-07	1.32101e-05	2.31914e-07	2.07441e-05	0	3.44957e-06	7.19274e-08	1.69134e-06	2.31825e-06	1.63806e-07	3.11939e-07	0	1.18335e-06	0	0	7.63988e-08	7.09326e-08	0
f__Enterococcaceae;g__Catellicoccus	0	0	4.21278e-06	0	2.30212e-07	0	0	0	4.94185e-06	0	5.03071e-07	0	0	0	1.16937e-07	4.61947e-07	1.98215e-06	5.90984e-07	7.44159e-07	1.41411e-06	0	0	0	3.1937e-06	2.45548e-07	0	3.90229e-07	1.31909e-07	0	9.1755e-07	2.48285e-06	1.08876e-07	1.10015e-06	1.9284e-07	0	0	2.15245e-07	9.81867e-08	8.82998e-07	1.09144e-07	1.48464e-07	2.93248e-06	1.86854e-07	3.88715e-06	9.46593e-07	5.26244e-08	3.43795e-07	0	4.93244e-07
f__Myoviridae;g__Twortvirus	0	1.9394e-06	0	0	0	0	0	1.43847e-07	0	0	0	0	0	0	0	0	0	0	0	0	0	0	0	2.15512e-05	0	0	0	0	0	0	0	0	0	0	0	0	0	0	2.23293e-06	0	0	4.7841e-05	0	0	0	0	0	0	0
f__Geobacteraceae;g__Geobacter	2.51326e-06	1.29674e-07	1.02228e-05	4.77587e-05	4.49205e-06	0	1.04018e-06	7.96425e-07	1.1085e-06	0	2.59694e-06	0	1.76183e-06	1.28596e-05	3.92477e-06	4.56808e-06	1.23842e-06	6.46729e-06	6.24262e-07	4.01137e-06	5.63217e-07	1.46301e-05	0	1.0598e-05	1.07441e-06	6.15242e-06	3.27728e-06	4.41821e-06	1.40193e-08	3.75903e-07	3.60408e-06	2.10568e-06	2.69278e-05	5.546e-06	1.09536e-06	0	2.84847e-07	6.92113e-07	2.74321e-05	3.23579e-08	2.2312e-06	3.75161e-06	1.29945e-05	2.32888e-05	2.2533e-06	1.70962e-05	2.58592e-05	2.36072e-07	3.68843e-07
f__Enterococcaceae;g__Tetragenococcus	1.02873e-06	4.38121e-06	7.10375e-08	0	3.91983e-07	2.52186e-07	0	0	3.57147e-07	0	4.46629e-07	2.19526e-06	0	2.69169e-07	0	0	0	1.41836e-06	0	1.37431e-06	7.88946e-07	2.69457e-06	0	1.13021e-05	7.23878e-06	1.41807e-06	0	2.67741e-05	1.16965e-07	2.10986e-07	1.75427e-06	0	2.1421e-06	0	2.04992e-05	0	4.53906e-07	6.21164e-06	1.74776e-05	4.74502e-05	0	0	0	0	0	0	2.53322e-08	0	0
f__Clostridiaceae;g__Candidatus Arthromitus	3.06065e-07	3.92745e-08	9.30386e-07	1.53007e-07	1.59745e-07	0	6.02705e-06	0	2.09633e-06	0	1.98577e-07	4.92745e-07	2.22639e-06	1.4525e-05	4.71623e-07	1.37046e-05	1.57437e-06	5.17782e-06	2.44815e-07	4.59516e-06	0	1.21789e-06	1.97182e-07	7.94791e-06	0	2.2906e-06	1.69388e-07	2.00295e-06	6.20374e-07	2.14942e-07	1.02269e-06	3.09554e-07	3.18729e-06	2.93217e-07	3.88995e-07	3.73938e-06	2.81081e-05	2.22229e-06	1.55463e-05	9.15625e-06	9.79397e-07	2.00252e-07	1.14326e-07	1.3202e-05	3.07421e-07	1.42086e-06	2.84647e-05	1.42087e-07	4.74079e-05
f__Bradyrhizobiaceae;g__Bradyrhizobium	0	5.03852e-06	8.91593e-07	1.05115e-06	4.42739e-07	7.17528e-07	0	1.19223e-07	1.28914e-06	0	2.31093e-06	0	0	1.55666e-05	4.91269e-07	1.17841e-07	1.1289e-05	3.77058e-06	2.45456e-07	1.46555e-06	0	0	0	2.21635e-07	7.62648e-07	0	3.29425e-06	4.29006e-08	3.90317e-09	1.33542e-06	1.37707e-06	1.79993e-06	4.36795e-06	1.88072e-07	1.30774e-05	0	4.7281e-06	0	3.72774e-06	4.95219e-07	2.51431e-07	5.86631e-06	7.98212e-07	1.59001e-06	1.49922e-07	2.96929e-06	4.47243e-05	0	1.1536e-06
f__Clostridiales Family XII. Incertae Sedis;g__Fusibacter	3.66495e-06	0	4.49124e-06	2.8438e-06	2.85428e-06	4.14052e-06	2.69244e-06	0	1.43786e-06	1.23883e-05	5.90732e-06	1.67043e-05	2.32752e-07	1.04369e-06	6.17909e-07	1.08589e-06	1.87126e-06	9.96784e-06	1.56924e-06	7.31753e-06	5.14712e-07	1.15838e-05	3.28662e-05	1.30838e-05	5.29846e-06	4.78108e-06	1.37958e-06	1.58269e-06	5.70471e-06	5.46276e-06	2.33136e-05	1.49864e-06	7.8937e-06	1.55983e-06	7.05661e-06	2.79749e-05	4.69346e-07	9.60864e-06	2.00399e-06	5.952e-06	5.63372e-06	2.89592e-06	4.51876e-07	2.65418e-05	2.63089e-06	4.37927e-06	1.57102e-06	4.50144e-06	7.72033e-08
f__Dehalococcoidaceae;g__Dehalococcoides	4.53919e-06	2.18325e-07	7.41884e-06	2.70772e-06	1.70609e-06	0	0	6.06199e-06	3.60141e-07	1.53743e-07	7.24389e-06	0	2.27021e-07	1.159e-07	3.12977e-05	8.37124e-07	6.84909e-06	1.34319e-05	2.52342e-07	1.42952e-06	2.46212e-07	1.55039e-06	3.05757e-08	1.14997e-05	2.84669e-07	1.47368e-06	6.11801e-06	2.99667e-08	1.27749e-06	4.1771e-06	1.23772e-05	5.84886e-07	7.23784e-06	1.42748e-06	1.87577e-06	4.42885e-08	4.09197e-06	4.67718e-05	1.02437e-06	5.19517e-06	1.04907e-06	2.63709e-05	2.0269e-06	1.57942e-05	5.64157e-06	3.67027e-07	2.30485e-05	9.64512e-06	1.70828e-06
f__Methanomassiliicoccaceae;g__Methanomassiliicoccus	1.1168e-07	1.91739e-07	3.28276e-05	9.52874e-07	4.25277e-07	2.19632e-06	7.73686e-08	4.85632e-06	2.53821e-06	0	5.70374e-06	7.61514e-08	1.11279e-06	1.0513e-06	1.78075e-07	7.03553e-06	4.44021e-06	1.38086e-05	1.101e-06	6.33411e-06	1.43483e-06	4.23875e-07	1.23157e-07	7.70319e-06	4.15879e-06	1.87686e-07	7.04663e-06	4.62884e-05	3.69321e-07	4.79525e-06	6.43334e-06	7.73307e-07	1.60259e-05	4.96061e-07	4.45164e-07	9.74708e-07	2.91571e-06	6.36948e-07	8.23977e-06	2.06198e-05	2.51353e-05	2.78705e-06	3.9237e-07	2.79131e-05	3.6336e-06	2.23748e-05	7.49959e-07	2.94171e-06	5.03746e-07
f__Spirochaetaceae;g__Sediminispirochaeta	1.29855e-06	1.28565e-07	2.54175e-06	5.09062e-06	1.54902e-06	2.70563e-07	3.66419e-07	8.2398e-08	1.03549e-06	0	7.29359e-06	0	3.80597e-07	3.56815e-07	1.40822e-06	1.40521e-06	5.89115e-06	1.04811e-05	1.25108e-05	2.43789e-06	3.41139e-07	3.09454e-06	4.2806e-07	6.57421e-06	8.53988e-07	6.59669e-07	4.66337e-06	1.14518e-06	3.43703e-06	4.06764e-06	2.16499e-05	1.72708e-06	2.47114e-05	6.35548e-06	9.35863e-07	2.9206e-07	1.31795e-06	5.3742e-06	6.33782e-06	8.45113e-06	9.75519e-06	1.31016e-05	2.63344e-06	3.81766e-05	8.87667e-06	1.99722e-05	2.16879e-05	2.56598e-06	1.23628e-05
f__Flavobacteriaceae;g__Nonlabens	2.3102e-05	2.6861e-06	0	9.78901e-06	4.05857e-05	5.9794e-08	0	4.96158e-06	0	0	5.28782e-06	3.18439e-05	0	1.03065e-05	2.05592e-07	0	2.20301e-06	1.2997e-06	8.05706e-07	4.6705e-06	0	2.69463e-06	0	1.8361e-06	0	0	0	1.16855e-06	8.09794e-06	0	1.41141e-05	1.5969e-06	2.68513e-07	0	0	0	3.03269e-07	0	0	1.30408e-06	1.74014e-07	1.79478e-06	0	3.54477e-08	0	9.49912e-07	2.67736e-07	5.99549e-08	8.25896e-08
f__Peptostreptococcaceae;g__Filifactor	1.45283e-07	0	2.03362e-07	9.50927e-06	9.38249e-06	3.51004e-06	3.91548e-07	7.70955e-07	1.8352e-05	4.02971e-06	2.48448e-06	8.62706e-07	3.65305e-07	3.58878e-07	7.67043e-07	3.21932e-07	1.10625e-06	2.9563e-06	2.50605e-08	6.51127e-06	0	1.72509e-06	4.14563e-07	3.09096e-06	6.23159e-07	6.83696e-06	2.11971e-06	7.1316e-07	8.59982e-07	2.20142e-06	2.84339e-05	7.11704e-07	1.16562e-05	2.59291e-06	0	1.80427e-07	3.64799e-06	1.63048e-05	5.12965e-07	9.43883e-07	5.17212e-06	5.72878e-06	8.68397e-07	5.04886e-06	3.94541e-06	3.72846e-06	1.1355e-05	8.02228e-07	7.51239e-07
f__Sporomusaceae;g__Anaerosporomusa	3.76997e-05	2.11861e-07	1.62238e-05	4.25245e-05	4.59586e-06	1.07255e-05	0	9.87884e-07	5.75508e-06	0	1.1119e-05	4.52159e-05	0	2.87345e-06	4.77616e-06	3.18221e-07	2.69627e-06	6.12203e-07	7.49799e-06	1.75513e-06	3.93994e-05	5.83991e-06	1.91224e-06	2.47675e-06	1.56521e-07	4.66109e-07	5.85868e-06	1.87159e-06	5.855e-07	1.22504e-06	7.76643e-06	7.21681e-06	5.63312e-06	7.46404e-07	4.63018e-07	5.97096e-06	6.46362e-06	1.38573e-06	2.28169e-05	1.80404e-06	1.75269e-06	1.20591e-06	2.59323e-06	4.16895e-06	1.73929e-06	3.05194e-06	2.89051e-06	1.04371e-06	5.26395e-07
f__Yersiniaceae;g__Serratia	7.7259e-06	4.28123e-06	2.3851e-05	5.13197e-06	7.15123e-07	1.13257e-06	3.91416e-06	0	8.25764e-07	0	1.15339e-05	0	1.24744e-07	3.25437e-08	1.9869e-06	1.91878e-06	0	4.63816e-07	7.98776e-07	4.91813e-07	2.99929e-05	1.03554e-06	0	2.8669e-06	1.43447e-07	0	1.32772e-05	5.73306e-07	0	1.31999e-05	2.76492e-06	0	9.49461e-06	2.29683e-07	1.22677e-07	1.39206e-06	6.76146e-07	0	2.13322e-06	6.72546e-06	5.23394e-07	1.57422e-06	4.49238e-07	5.5586e-06	0	5.91571e-06	2.15902e-06	1.8199e-05	4.49358e-05
f__Marinilabiliaceae;g__Saccharicrinis	0	3.18352e-07	3.53887e-05	2.75251e-05	1.21494e-06	1.57781e-07	1.29843e-05	0	1.18207e-05	0	2.56109e-08	1.36863e-05	0	3.89841e-06	4.04542e-05	1.49398e-07	8.70595e-07	9.60826e-07	5.50097e-08	1.60932e-06	3.50857e-05	5.86378e-06	1.79486e-05	1.18009e-06	0	0	9.30115e-08	0	1.58974e-05	2.30209e-08	4.67204e-08	0	2.46056e-07	1.58099e-07	0	0	2.78449e-08	3.22783e-06	5.24736e-06	0	2.51939e-07	3.24543e-08	2.08756e-07	0	9.88307e-07	7.43224e-08	0	3.94481e-08	0
f__Flavobacteriaceae;g__Mesonia	0	0	0	0	0	0	0	0	0	0	0	0	0	0	0	1.93028e-06	0	0	0	0	0	0	0	0	0	0	0	1.97692e-06	0	0	0	0	0	0	0	0	0	0	0	0	2.43733e-07	0	0	0	0	0	3.7627e-07	0	0
f__Cytophagaceae;g__Rudanella	0	0	1.04593e-06	0	0	0	0	0	0	0	0	0	0	1.99905e-06	0	4.46279e-05	4.11114e-08	0	0	0	0	0	2.6496e-06	3.82188e-07	0	0	0	0	0	0	0	0	1.27584e-06	0	0	0	0	0	1.17667e-06	1.52162e-05	0	0	0	0	5.35447e-08	6.25115e-07	5.6904e-08	0	0
f__Bacillaceae;g__Oceanobacillus	3.28312e-07	3.67902e-07	2.35831e-06	2.09469e-06	2.75214e-06	5.17123e-07	6.65623e-06	3.59326e-07	5.44972e-06	3.80447e-06	6.06214e-06	1.8877e-07	1.95478e-06	5.75028e-06	3.7463e-06	7.129e-06	1.80051e-06	8.82812e-06	5.12664e-06	7.34257e-06	6.25731e-06	2.51448e-05	3.28151e-07	1.73564e-05	4.34994e-07	2.09027e-06	3.07604e-06	3.00126e-06	2.21482e-06	3.13273e-06	4.39088e-06	1.53097e-06	7.19378e-06	2.5241e-06	6.36358e-06	2.3282e-07	3.93797e-06	6.25139e-06	1.22224e-06	2.14746e-06	2.29786e-06	3.45399e-06	1.8722e-06	4.45907e-05	1.71802e-06	2.07432e-05	9.21692e-06	3.05172e-06	1.25821e-06
f__Micrococcaceae;g__Arthrobacter	2.2115e-07	3.06379e-07	2.52047e-07	8.60869e-07	2.91728e-06	0	0	0	7.41453e-07	4.11489e-07	4.39153e-05	8.07389e-07	0	8.18599e-07	4.6727e-06	2.86052e-06	5.22602e-06	9.37626e-06	1.5234e-06	1.15059e-05	9.45218e-07	2.04512e-06	4.62428e-06	6.86138e-06	1.09293e-06	3.19066e-06	3.14824e-06	1.62857e-06	4.0319e-07	5.67289e-06	6.55606e-06	3.34576e-06	7.08491e-06	8.19117e-07	1.95348e-06	9.58332e-07	1.71048e-06	2.42695e-05	1.16665e-06	4.7954e-07	6.83506e-06	8.03546e-06	7.85841e-06	1.27269e-06	3.42105e-06	1.74256e-06	4.61505e-06	7.26377e-07	9.90809e-07
f__Desulfuromonadaceae;g__Desulfuromusa	0	0	0	0	3.26346e-07	0	0	0	0	0	0	0	5.81466e-09	1.49483e-05	0	0	0	1.70659e-06	0	0	0	0	0	0	0	0	0	2.79836e-06	0	0	9.53779e-07	0	4.86801e-08	0	0	0	0	2.78137e-09	2.36195e-07	0	0	0	9.06796e-08	2.08661e-07	0	1.1582e-07	4.25746e-05	0	1.12577e-06
f__Chitinophagaceae;g__Asinibacterium	4.54711e-07	0	5.9136e-06	0	4.25586e-06	0	0	6.0507e-08	0	0	0	0	0	0	0	0	0	1.30165e-06	0	0	0	0	0	0	0	2.52257e-06	6.8406e-06	1.40256e-06	0	0	0	0	1.15502e-06	0	0	5.26122e-08	0	0	0	0	0	0	7.18395e-06	2.10776e-05	0	6.11339e-07	4.45958e-06	1.67108e-07	3.36302e-07
f__Chromobacteriaceae;g__Chromobacterium	3.0574e-07	0	2.19251e-06	3.33981e-06	2.02844e-07	4.23535e-06	0	0	0	0	1.37053e-07	0	0	7.66976e-08	0	0	0	1.32971e-07	0	0	0	0	1.98443e-06	0	0	0	0	0	0	0	7.69426e-07	0	1.35941e-06	2.29149e-07	0	0	2.93199e-07	0	0	4.46014e-07	4.24322e-05	1.38493e-07	2.54526e-07	1.09773e-06	0	0	1.09271e-06	2.1427e-05	5.78127e-06
f__Thermoanaerobacteraceae;g__Thermoanaerobacter	2.59865e-06	4.21399e-05	1.18994e-05	5.19878e-07	3.39575e-06	1.66315e-06	8.85213e-07	8.50026e-07	5.67168e-06	0	8.86098e-06	0	1.57695e-06	2.38878e-05	3.12463e-06	9.21763e-06	2.35265e-06	6.1968e-06	3.57393e-05	3.35878e-05	5.73125e-06	7.97036e-07	7.76624e-08	2.55654e-05	7.727e-07	2.93393e-05	1.45149e-06	7.90452e-07	1.06298e-05	1.35472e-07	1.77452e-05	1.64451e-05	1.30862e-05	2.28042e-06	8.25859e-08	2.08683e-05	4.07238e-05	4.06326e-06	2.13255e-05	1.39009e-05	8.90582e-07	2.94853e-06	3.91617e-07	1.55706e-05	2.2236e-06	1.0225e-06	1.03166e-05	2.0865e-06	6.51022e-06
f__Oxalobacteraceae;g__Massilia	0	0	2.93097e-06	1.20086e-07	4.88465e-06	8.23393e-08	0	3.16016e-07	1.34861e-06	0	4.64321e-07	0	0	0	1.87401e-06	2.91944e-07	3.36642e-07	7.73511e-06	1.46392e-07	3.43145e-07	0	2.37424e-06	0	6.46884e-07	0	0	0	8.77573e-07	0	0	2.92208e-06	0	6.52502e-06	0	0	0	3.044e-07	0	5.41044e-07	1.27752e-06	3.62303e-07	7.02289e-07	4.28846e-07	4.17234e-05	6.95203e-07	1.66673e-06	5.52326e-07	0	2.42579e-07
f__Hahellaceae;g__Hahella	0	9.12213e-06	0	3.98651e-07	0	0	0	0	0	0	0	0	0	0	0	0	3.13993e-08	1.1456e-06	0	0	0	0	0	0	0	0	0	0	0	0	9.75407e-07	0	9.20616e-08	0	0	0	0	0	0	0	0	0	0	4.17227e-05	0	0	0	0	0
f__Clostridiaceae;g__Tindallia	0	0	6.52245e-06	8.5675e-08	2.07226e-07	5.64348e-08	0	9.32586e-07	2.05037e-06	0	6.51227e-07	5.45123e-06	0	0	8.56633e-08	1.77197e-06	3.36428e-07	7.6707e-07	1.24278e-06	1.17038e-06	0	1.04636e-06	6.47186e-08	7.74411e-07	3.56165e-06	0	1.16171e-06	4.92359e-07	0	0	4.18769e-06	4.17224e-05	2.14589e-06	0	7.50243e-07	0	5.93577e-07	0	3.73955e-06	2.72259e-06	1.07828e-06	9.51077e-07	3.3415e-07	9.08922e-07	1.09062e-06	1.75668e-06	1.30784e-06	4.39205e-08	1.99514e-07
f__Desulfonatronaceae;g__Desulfonatronum	0	0	0	1.87842e-06	2.01436e-07	0	0	0	0	0	0	0	0	0	8.37164e-07	1.41826e-07	9.87061e-07	1.74185e-06	3.51655e-07	1.70604e-06	0	0	0	3.28327e-06	0	0	0	7.73531e-07	0	0	5.7948e-07	2.0451e-06	4.15397e-05	3.0773e-08	0	0	0	0	2.76683e-07	3.21687e-07	1.77841e-06	0	0	6.50207e-07	1.59179e-06	1.96826e-06	7.03673e-07	0	1.48068e-07
f__Thermoanaerobacteraceae;g__Moorella	3.05191e-07	0	3.43553e-05	2.06169e-06	2.28128e-06	4.33614e-07	2.58162e-07	4.13653e-06	1.01048e-06	4.02608e-07	2.65685e-06	9.14156e-06	1.39465e-06	6.5526e-07	9.53563e-06	5.25244e-07	1.60955e-05	3.11358e-05	5.96469e-06	1.3872e-06	9.22046e-07	2.25205e-06	6.70466e-07	1.32362e-05	3.04412e-06	1.77719e-06	5.41658e-06	3.65784e-05	2.76777e-08	4.13125e-05	3.45956e-05	9.4094e-07	1.49601e-05	1.54765e-06	9.78223e-07	1.06738e-07	7.12262e-06	2.67011e-07	2.54292e-06	1.77891e-06	6.84933e-06	3.79948e-06	4.76191e-06	1.94618e-05	2.11408e-05	4.0598e-06	1.45527e-05	7.05511e-07	1.27747e-07
f__Methylococcaceae;g__Methylovulum	1.17711e-06	0	1.34213e-05	7.18158e-08	2.48832e-06	7.38632e-08	3.13722e-06	0	4.30812e-06	0	1.75868e-05	0	1.94171e-08	1.91807e-05	8.73934e-06	4.13001e-05	0	0	0	3.45444e-05	0	0	0	1.43776e-06	0	0	3.56179e-06	4.68108e-07	3.4258e-07	3.49738e-06	0	0	8.35866e-06	8.67164e-06	2.6557e-07	0	3.05416e-08	0	6.89045e-06	1.78418e-05	2.44529e-07	3.14997e-07	0	4.33331e-06	2.33864e-07	0	0	0	0
f__Alteromonadaceae;g__Alishewanella	3.87411e-08	0	3.5908e-08	0	2.78147e-07	0	0	5.43071e-07	0	4.0247e-06	4.86256e-07	3.22956e-08	0	8.94105e-07	4.03674e-08	1.59467e-07	0	0	0	3.82317e-08	0	0	0	0	0	0	0	2.70685e-07	0	0	0	3.51089e-07	3.10639e-06	7.38299e-07	0	0	6.53874e-06	0	7.33293e-07	0	5.4091e-07	4.40133e-08	0	0	0	4.11901e-05	3.95599e-08	1.65574e-07	4.86487e-08
f__Thermodesulfobacteriaceae;g__Thermosulfurimonas	0	0	0	0	0	0	0	0	0	0	0	0	0	3.07368e-05	0	0	0	1.29222e-07	0	0	0	0	0	0	0	0	0	0	0	0	1.24143e-06	0	2.93559e-08	0	0	0	0	0	0	0	0	0	0	1.70655e-07	0	0	3.64273e-05	0	1.23257e-06
f__Alcanivoracaceae;g__Kangiella	0	0	9.23488e-07	1.49035e-07	3.24702e-07	2.24897e-07	0	0	1.02478e-07	0	0	0	0	1.3325e-05	2.19912e-07	0	1.02165e-07	7.77982e-07	8.99655e-07	7.00465e-07	0	4.30201e-07	0	1.0722e-07	0	9.52435e-08	9.68291e-08	0	0	0	1.36186e-06	1.73877e-07	5.04965e-07	0	1.01075e-07	0	3.03592e-07	0	2.33813e-06	4.10511e-07	0	0	0	4.45741e-07	0	0	5.61076e-06	0	0
f__Neisseriaceae;g__Crenobacter	0	3.11524e-07	6.97975e-07	0	0	0	0	1.40533e-07	0	0	0	0	0	0	8.71839e-08	0	0	4.71459e-06	0	0	0	0	0	4.25073e-08	0	0	0	1.25275e-06	4.13528e-08	3.24745e-07	3.8565e-08	0	0	0	5.60998e-07	0	2.00598e-07	0	1.0017e-06	0	0	0	4.64372e-08	0	0	0	0	0	0
f__Unclassified;g__Candidatus Accumulibacter	0	2.04192e-07	7.41314e-07	0	4.07398e-08	0	0	1.09443e-05	2.39855e-06	0	3.7783e-07	0	0	0	1.05998e-06	0	0	6.1011e-06	3.7626e-08	0	0	0	0	1.62528e-07	2.63156e-06	0	0	1.61076e-06	0	4.65627e-07	8.84727e-08	0	0	0	4.90284e-07	0	6.22344e-07	0	0	0	0	0	1.135e-07	1.14326e-05	0	0	0	0	0
f__Microcoleaceae;g__Planktothrix	0	4.03275e-08	0	1.11202e-05	3.8883e-08	0	0	0	3.93133e-07	3.30561e-06	0	0	0	2.74266e-06	1.58006e-07	1.57312e-07	0	0	1.79556e-07	7.543e-08	4.05099e-05	3.86374e-08	8.39593e-08	2.6963e-07	1.90456e-07	0	3.47858e-08	7.56799e-08	0	1.83921e-07	1.40352e-07	0	3.51152e-07	9.01732e-07	0	0	0	0	3.88506e-08	0	0	0	0	1.60132e-07	0	0	0	0	0
f__Mycobacteriaceae;g__Mycobacterium	2.07114e-06	1.01521e-06	1.78782e-06	5.97855e-06	5.3197e-06	3.46282e-06	0	5.56304e-07	1.14241e-05	6.68328e-07	1.02917e-05	1.16173e-06	8.52574e-06	1.32517e-05	2.52173e-05	7.79886e-06	2.49736e-05	4.04789e-05	2.40738e-05	8.50399e-06	9.09668e-06	7.31199e-06	1.4517e-05	1.81785e-06	1.24653e-05	4.9956e-06	1.55484e-05	7.75673e-06	1.98862e-06	9.18301e-06	1.88325e-05	3.35091e-05	1.53139e-05	5.55601e-06	5.33749e-07	1.00078e-05	4.90827e-06	1.11708e-05	3.39516e-06	2.69462e-06	1.89957e-05	1.47926e-05	3.41406e-06	2.56026e-05	8.16387e-06	9.98018e-06	7.4804e-06	1.36512e-06	3.68587e-06
f__Leptotrichiaceae;g__Sebaldella	0	0	1.3943e-07	1.68196e-06	0	0	0	2.98384e-05	7.7364e-08	6.28151e-06	4.12175e-07	3.54417e-06	1.75943e-07	0	4.74829e-07	1.73862e-06	9.66966e-07	2.08628e-06	0	2.96905e-07	0	4.59949e-07	1.76193e-05	4.86239e-07	0	3.86875e-06	4.03655e-05	2.85316e-06	0	0	3.4911e-06	1.13984e-06	1.4963e-06	3.27356e-07	1.35709e-05	0	3.79616e-06	0	3.46021e-06	2.12042e-06	3.9801e-07	9.05063e-08	3.33952e-07	9.46159e-06	5.18183e-07	8.4647e-07	7.71538e-07	0	1.00038e-07
f__Rhodothermaceae;g__Salinibacter	0	0	0	1.18787e-06	9.83279e-08	0	0	0	1.39649e-07	0	1.12898e-05	0	3.73359e-07	0	3.77021e-07	0	4.68578e-07	4.54357e-07	0	1.95323e-06	0	0	0	1.20672e-06	0	0	0	0	0	0	2.22648e-06	0	1.85137e-06	0	0	0	1.06775e-07	0	1.47369e-07	2.79704e-07	2.28149e-06	1.53361e-05	1.38335e-06	1.25274e-05	8.12619e-06	6.96134e-08	0	0	4.66057e-08
f__Cyanobacteriaceae;g__Cyanobacterium	0	0	1.0372e-06	7.04704e-06	0	0	0	0	0	0	0	0	0	4.03017e-05	0	0	0	0	0	0	0	0	0	0	0	0	3.05297e-06	0	0	0	1.18817e-06	0	0	0	0	0	4.29128e-07	0	0	0	0	0	1.61812e-07	0	0	0	0	0	0
f__Geobacteraceae;g__Geopsychrobacter	0	0	0	5.21368e-07	0	0	0	0	0	0	6.31614e-07	0	0	0	0	0	1.2667e-06	4.76994e-06	0	2.43336e-06	0	0	0	2.81214e-06	0	0	0	0	0	0	1.85551e-07	1.82416e-06	0	0	0	0	0	0	0	0	0	0	0	0	0	1.76818e-07	0	0	0
f__Unclassified;g__Proteiniborus	1.08267e-06	0	4.53248e-06	2.8089e-07	1.70974e-07	0	8.14553e-07	0	3.38396e-07	0	3.02561e-06	0	1.93049e-07	2.34815e-07	5.69928e-07	8.96789e-07	3.33423e-06	7.08439e-06	7.52314e-07	1.52873e-06	3.2401e-07	8.13987e-07	0	7.51816e-06	1.59365e-07	1.87266e-06	1.69937e-06	3.81269e-06	0	2.21266e-06	2.42923e-05	3.60715e-07	9.60164e-06	1.55349e-06	1.79392e-07	0	6.58847e-07	1.19803e-06	2.98081e-06	2.02031e-06	1.39512e-05	4.71218e-06	1.59822e-06	1.33716e-05	5.34019e-06	9.66059e-07	2.15735e-06	7.16049e-08	4.40949e-07
f__Sphingomonadaceae;g__Sphingomonas	1.00287e-07	0	7.95747e-07	3.28145e-07	4.42006e-07	7.83955e-08	0	6.96468e-07	7.73012e-07	1.4727e-06	3.57889e-06	0	1.23271e-07	1.75538e-05	1.80518e-06	3.7629e-06	2.5545e-06	6.52913e-06	6.196e-06	1.36145e-05	2.48132e-07	1.67831e-06	0	3.69027e-06	4.38542e-06	2.88629e-06	8.46663e-08	3.58019e-06	0	0	8.16878e-06	3.06934e-06	7.41714e-06	8.80651e-07	0	0	1.76972e-07	6.05458e-08	5.50468e-06	3.48733e-06	9.02582e-07	1.22448e-06	5.49736e-07	1.84986e-06	2.31936e-06	2.47826e-06	4.00538e-05	4.26922e-07	1.25021e-06
f__Marinilabiliaceae;g__Geofilum	0	0	0	1.23712e-05	3.99741e-05	1.44905e-06	0	0	1.30094e-06	0	5.39464e-08	0	0	0	1.56746e-07	1.73548e-06	3.30679e-07	8.87231e-07	0	0	0	2.78883e-06	0	3.4704e-07	2.74858e-06	0	0	0	6.9712e-08	0	6.29709e-08	1.2573e-06	2.15561e-07	0	0	0	0	0	1.40012e-07	4.87054e-06	0	0	0	6.35419e-07	0	0	0	0	0
f__Marinilabiliaceae;g__Alkaliflexus	0	0	4.30534e-06	3.40708e-07	2.59452e-08	5.37187e-08	0	0	6.43607e-06	0	0	0	1.79878e-06	4.51881e-08	2.76957e-07	9.73178e-07	1.02933e-06	7.27844e-07	0	0	3.31208e-07	0	0	0	0	0	0	4.45303e-06	0	3.60807e-06	2.45542e-06	0	5.20126e-07	1.74662e-06	0	0	0	0	5.84648e-07	2.17475e-06	2.9725e-07	3.5568e-06	9.9973e-08	0	0	1.03044e-06	5.06177e-07	0	0
f__Flavobacteriaceae;g__Kordia	0	0	6.01606e-07	0	3.97011e-05	0	0	0	1.71418e-05	0	4.98783e-07	0	0	0	1.50348e-07	0	0	1.02541e-06	0	3.02014e-06	0	0	0	1.5074e-06	0	0	0	0	7.05922e-08	5.30825e-06	1.70951e-07	0	2.21853e-07	0	0	0	0	0	1.53077e-06	7.21422e-07	0	0	0	0	0	0	0	0	0
f__Flavobacteriaceae;g__Jejuia	0	0	1.24921e-06	2.99662e-05	1.5575e-06	0	0	4.54703e-07	0	0	2.57395e-06	0	0	7.87607e-07	1.11398e-05	0	1.15043e-07	1.81299e-07	2.25124e-07	0	0	3.25176e-05	0	7.68154e-07	0	5.36245e-07	9.40225e-08	1.18762e-06	4.42318e-08	0	2.46337e-06	1.20817e-06	1.95761e-06	1.14345e-05	0	1.31881e-06	0	1.14359e-06	6.22412e-06	9.9653e-08	2.07992e-07	5.08382e-08	9.70984e-06	0	0	3.962e-05	1.25712e-07	0	0
f__Clostridiaceae;g__Thermotalea	2.66802e-07	1.03709e-06	1.57909e-07	1.51484e-06	4.46257e-08	0	1.07828e-05	5.75388e-07	4.89463e-06	2.30978e-06	1.95193e-06	0	0	1.48476e-07	1.49974e-07	3.90765e-06	1.05493e-05	2.61709e-06	5.7777e-07	6.73344e-06	2.18903e-07	8.93687e-07	0	4.49707e-06	9.97998e-07	3.9223e-06	2.10986e-06	3.3777e-07	0	2.10633e-06	3.94013e-05	3.60719e-07	8.07563e-06	1.90315e-06	6.40825e-07	0	9.17004e-07	5.08556e-07	4.04608e-06	5.43484e-06	1.91121e-06	4.56292e-06	9.2899e-07	7.14755e-06	1.89435e-06	3.90024e-06	1.53018e-06	0	3.54709e-07
f__Pasteurellaceae;g__Necropsobacter	0	4.8212e-08	1.34809e-06	4.18584e-07	4.48326e-08	0	0	0	0	0	0	0	1.2805e-06	1.44084e-05	0	4.92773e-07	7.82292e-08	0	0	7.97403e-08	0	0	0	1.38149e-07	0	0	0	8.06531e-08	0	0	7.44856e-08	0	1.07667e-07	0	1.43591e-06	0	0	0	1.43984e-06	0	1.42526e-07	0	0	6.82621e-08	0	7.57792e-07	3.81784e-05	0	9.60567e-07
f__Morganellaceae;g__Photorhabdus	0	1.26405e-07	1.88785e-06	6.58185e-06	1.15144e-07	0	0	0	3.0998e-08	0	2.20781e-06	0	2.33531e-07	3.95036e-06	3.32598e-08	0	3.00367e-06	7.79376e-06	6.91315e-07	1.98095e-06	2.69097e-05	0	0	3.92102e-06	0	0	0	1.75333e-07	7.93036e-07	0	6.47335e-07	1.76215e-06	2.54019e-06	3.9852e-08	3.00862e-06	2.32914e-08	9.18315e-08	0	1.83899e-06	0	5.34873e-07	4.8013e-06	0	2.42693e-06	9.72342e-07	2.52477e-07	0	7.95191e-08	3.20664e-07
f__Solirubrobacteraceae;g__Solirubrobacter	0	1.12423e-08	0	0	4.47675e-06	0	0	0	9.23685e-08	0	0	1.00169e-08	0	3.92463e-05	0	0	0	2.22613e-08	0	0	0	0	1.16087e-08	1.0738e-08	0	0	2.9263e-06	0	0	0	0	0	0	0	4.04906e-08	1.10887e-08	0	0	1.08305e-08	0	0	0	0	0	0	0	0	0	0
f__Flavobacteriaceae;g__Lutibacter	2.57526e-07	0	3.70804e-05	1.77204e-06	3.89453e-05	0	0	1.47559e-06	2.13779e-06	0	1.1518e-06	1.34723e-05	6.53723e-07	2.87317e-05	4.30166e-06	0	3.55083e-07	1.46395e-06	4.685e-07	5.47237e-08	0	0	1.12548e-05	1.28856e-06	0	0	5.08828e-08	2.5786e-06	3.73724e-08	1.23054e-07	2.22149e-07	0	1.94386e-06	0	5.76991e-07	2.1777e-06	6.91675e-07	0	2.9374e-06	1.18136e-06	1.3055e-06	9.90193e-08	5.23924e-07	1.1377e-06	5.4091e-08	5.52557e-07	1.84966e-06	0	0
f__Candidatus Desulfofervidaceae;g__Candidatus Desulfofervidus	0	0	0	0	0	0	0	0	0	0	0	0	0	0	0	0	0	0	0	2.23519e-06	0	0	0	1.61432e-07	0	0	0	0	0	0	6.31667e-06	0	0	3.02786e-06	0	0	0	3.70682e-07	0	1.2712e-06	0	1.12956e-06	0	1.86654e-07	6.21202e-08	0	0	0	0
f__Flammeovirgaceae;g__Flexithrix	4.84263e-08	0	5.70906e-06	5.85444e-07	3.81979e-05	7.68838e-07	0	0	1.46671e-07	3.36224e-07	1.10017e-06	0	0	2.06605e-07	5.18657e-06	8.42257e-06	1.82778e-08	1.38313e-06	1.07385e-06	1.94716e-06	0	5.77239e-08	2.07376e-08	5.75465e-08	3.10801e-06	0	2.2798e-07	0	9.90569e-08	7.32736e-07	0	3.88844e-07	0	0	7.23316e-08	3.75745e-06	3.62095e-08	0	1.09257e-06	1.28524e-07	3.15721e-07	1.05343e-06	1.37081e-07	6.5278e-08	0	0	0	0	1.07944e-07
f__Rhodospirillaceae;g__Magnetospirillum	0	0	1.62873e-06	6.82859e-07	0	0	0	0	1.29898e-07	0	1.49292e-06	0	2.09705e-07	0	0	0	8.70134e-07	4.66978e-06	0	3.3625e-06	0	0	0	5.15835e-06	0	0	0	1.90734e-08	0	0	3.26292e-07	2.94379e-06	9.14396e-08	0	0	0	0	3.81678e-05	1.36644e-06	0	0	0	0	0	0	0	0	0	0
f__Mesoaciditogaceae;g__Mesoaciditoga	0	0	0	4.20989e-08	0	0	2.11296e-06	0	0	0	0	0	0	0	0	0	0	2.25649e-07	6.15856e-07	8.43176e-08	0	0	2.3534e-07	4.34062e-08	1.29164e-06	0	0	0	2.20905e-06	0	1.57522e-07	2.64767e-07	1.22656e-07	0	0	0	1.22904e-07	0	0	1.04183e-06	0	1.16482e-06	0	5.05263e-07	4.80446e-08	0	0	0	0
f__Micromonosporaceae;g__Micromonospora	5.44913e-08	0	3.50382e-05	3.59181e-07	2.87195e-08	0	0	6.87937e-07	2.60183e-06	0	1.36595e-06	0	0	1.5966e-07	1.99109e-08	3.53594e-06	3.25955e-07	3.27543e-06	6.11744e-07	2.71826e-06	1.89773e-08	3.70995e-06	0	8.26353e-06	1.19592e-06	3.38891e-06	6.774e-07	8.56144e-07	2.76777e-07	2.30939e-06	3.52394e-06	2.30688e-07	3.50455e-06	2.54106e-07	3.78688e-05	2.8587e-08	2.33616e-06	0	4.00212e-06	1.6525e-06	5.18028e-06	3.24074e-06	1.17267e-06	2.88637e-06	4.79806e-07	7.70402e-07	1.45823e-06	0	3.4832e-07
f__Unclassified;g__Acidomyces	1.81288e-07	0	0	0	9.29703e-07	4.50755e-07	0	3.38839e-07	7.04211e-07	7.25441e-07	4.33415e-07	0	5.52641e-08	0	2.83348e-06	1.05715e-06	3.51028e-07	2.54578e-07	0	0	0	1.23177e-06	0	3.06997e-07	0	8.18117e-07	0	0	0	0	2.78525e-07	0	2.31334e-07	0	0	0	0	0	5.09878e-06	1.17539e-07	6.92833e-07	1.51037e-06	6.03683e-07	5.66663e-06	2.44658e-06	6.23397e-07	0	1.20525e-07	0
f__Syntrophomonadaceae;g__Dethiobacter	3.62344e-08	0	1.27651e-05	1.19554e-07	4.09026e-07	0	3.86843e-07	0	2.87087e-07	0	1.21766e-06	0	5.1935e-08	0	1.53744e-07	1.4124e-06	1.04905e-07	2.59791e-06	0	3.2723e-06	0	6.47204e-07	1.30373e-05	4.18135e-06	0	3.32061e-07	2.58148e-07	9.61768e-07	4.09775e-06	6.06125e-06	3.77485e-05	4.31278e-07	9.84923e-06	4.32898e-06	5.4394e-08	0	4.09692e-06	0	4.16897e-07	1.7063e-06	2.18622e-06	4.73438e-06	1.80411e-07	3.43343e-06	3.76182e-06	1.0162e-06	2.44874e-07	0	3.09969e-07
f__Rhodanobacteraceae;g__Luteibacter	0	0	0	3.17109e-07	0	0	0	0	0	0	8.23208e-07	0	0	0	0	0	1.48161e-06	5.67345e-06	0	9.66549e-07	0	0	0	1.9903e-06	0	0	0	0	0	0	3.94999e-07	1.61382e-06	0	0	0	0	0	0	0	0	0	0	0	0	0	0	0	0	0
f__Methylococcaceae;g__Methylomicrobium	2.19232e-06	0	1.41986e-06	3.9373e-06	0	1.25567e-07	2.38295e-06	1.3786e-05	1.94272e-07	0	1.69032e-06	0	1.35121e-06	0	1.22784e-06	1.21261e-07	2.96619e-06	2.23392e-06	3.34872e-07	1.16288e-06	0	7.20587e-07	1.31631e-08	3.59186e-07	2.24961e-06	1.06355e-07	5.62255e-06	1.64667e-06	8.36875e-06	2.51542e-06	9.77624e-07	9.70814e-08	3.76199e-05	1.08749e-08	0	0	9.0403e-07	2.88669e-06	2.57622e-06	1.14601e-07	7.84029e-06	2.94523e-06	2.74676e-06	1.29414e-06	1.53727e-05	2.09972e-06	1.44319e-05	0	4.43919e-07
f__Burkholderiaceae;g__Lautropia	0	3.91431e-07	5.84673e-07	0	0	0	0	0	2.19714e-06	0	0	0	0	0	0	0	0	0	0	0	0	0	0	0	0	0	0	8.39512e-07	5.5909e-08	2.55027e-07	0	0	7.03719e-07	4.77039e-08	0	1.7804e-07	2.01642e-07	0	0	0	0	0	0	0	0	0	3.75814e-05	0	7.10271e-08
f__Cytophagaceae;g__Cytophaga	0	0	0	0	8.08308e-07	0	0	3.75386e-05	0	0	9.05529e-07	0	0	0	0	0	0	0	0	0	2.57161e-06	0	0	7.45481e-07	0	0	0	0	0	0	2.07563e-08	2.45027e-07	1.45932e-06	0	0	0	0	0	1.39675e-06	0	0	1.53486e-07	0	0	0	0	0	0	0
f__Neisseriaceae;g__Eikenella	1.18639e-06	0	1.54389e-06	1.03904e-06	8.73696e-08	7.24976e-06	0	0	4.17547e-07	0	0	0	0	0	0	0	2.23762e-06	2.18298e-06	5.56163e-07	0	3.52451e-05	0	0	0	0	0	0	0	2.90173e-07	1.79562e-06	3.33439e-07	1.74122e-07	1.46731e-06	1.36951e-08	0	0	1.78186e-07	0	1.02775e-07	2.42089e-06	3.75632e-07	8.58814e-07	0	0	1.21003e-07	1.39249e-06	0	1.07153e-07	9.79684e-07
f__Microbacteriaceae;g__Microbacterium	3.75054e-07	3.89869e-07	3.70807e-05	8.01851e-06	2.19731e-06	1.11783e-06	1.12926e-06	5.94965e-07	2.85588e-06	0	2.61127e-06	6.09247e-06	1.77381e-06	5.79254e-06	2.95542e-06	2.29138e-06	6.03699e-06	5.36659e-06	1.6227e-06	7.12554e-06	2.16717e-07	3.66566e-06	0	1.16965e-05	3.82051e-06	1.03432e-05	7.00924e-06	8.65066e-06	6.107e-07	1.02335e-05	6.06722e-06	5.16705e-07	5.46553e-06	1.775e-06	3.01593e-07	1.18691e-07	3.63135e-06	4.75269e-06	2.87462e-06	5.12341e-06	1.01476e-05	1.50811e-05	2.9864e-06	1.39396e-05	1.32329e-05	3.5521e-06	3.09386e-05	1.03154e-06	2.34832e-06
f__Rhodocyclaceae;g__Propionivibrio	0	0	3.67229e-05	1.44441e-06	3.37287e-07	0	0	0	2.94516e-06	0	2.74084e-06	0	2.7079e-06	0	6.85306e-07	0	3.39599e-06	1.8829e-06	8.07746e-07	2.40596e-07	0	2.3723e-07	0	1.14027e-07	0	1.51936e-07	5.39984e-06	5.19109e-06	9.16265e-06	3.19081e-06	2.93782e-06	1.23783e-06	6.57233e-06	5.14358e-07	4.55842e-06	1.95807e-07	4.15931e-07	1.15183e-06	8.98683e-07	3.05609e-07	6.3686e-07	6.37495e-08	0	1.4187e-05	6.31062e-08	5.25938e-06	1.16688e-05	0	6.52335e-06
f__Holosporaceae;g__Holospora	1.70367e-07	0	2.08701e-08	0	5.24218e-07	0	3.28117e-07	0	9.92683e-07	0	8.55343e-06	0	0	3.19237e-05	3.7279e-06	1.27982e-05	0	0	0	1.63083e-05	0	0	0	5.19306e-07	0	0	6.25306e-07	0	0	1.32246e-06	0	0	2.44573e-06	3.24674e-06	0	0	0	0	0	5.13633e-06	0	1.93553e-07	0	1.72711e-06	0	0	3.65798e-05	0	0
f__Rhodobiaceae;g__Roseospirillum	0	0	0	0	0	0	0	0	0	0	0	0	0	1.48626e-05	0	0	0	9.42582e-08	0	0	0	0	0	0	0	0	0	0	0	0	6.31234e-08	0	0	0	0	0	0	0	0	0	1.81177e-07	0	0	0	0	1.12384e-06	3.62812e-05	0	7.17302e-07
f__Peptococcaceae;g__Syntrophobotulus	3.95043e-07	1.46753e-07	2.25899e-05	1.02231e-05	1.04571e-06	1.127e-06	1.04948e-06	8.81021e-07	6.76926e-07	3.1663e-06	6.30124e-06	1.38035e-06	6.99308e-07	3.86861e-06	1.41018e-06	2.15962e-06	1.29838e-05	3.74529e-06	1.51502e-06	1.19484e-05	2.86073e-06	7.62558e-06	1.76505e-07	5.41147e-06	7.04636e-07	2.63243e-07	2.57714e-06	2.84535e-06	0	1.14918e-06	9.74563e-06	2.68113e-06	1.03431e-05	2.18393e-06	2.3409e-05	3.61869e-07	2.02328e-06	2.22466e-05	2.59778e-06	3.2607e-06	2.09252e-05	3.64349e-05	7.69426e-07	3.46284e-05	3.57293e-05	9.60907e-06	1.31156e-05	1.32343e-06	2.11809e-06
f__Propionibacteriaceae;g__Propionimicrobium	0	0	0	0	3.32786e-07	0	1.42337e-07	0	1.01719e-07	0	3.18118e-07	1.0087e-05	0	0	0	0	5.8925e-07	5.78361e-07	4.93167e-07	6.32245e-07	0	8.09536e-07	0	2.02756e-06	2.61181e-06	2.33643e-07	4.80093e-07	0	4.52339e-08	0	3.60967e-06	4.12223e-06	4.71535e-08	4.15286e-08	3.16121e-05	3.0403e-08	1.7554e-07	5.24488e-06	5.04922e-08	1.78021e-07	4.65064e-07	3.82497e-07	7.19127e-07	2.98574e-06	4.00096e-07	5.08275e-07	1.60438e-07	0	0
f__Erysipelotrichaceae;g__Dielma	9.97424e-06	1.01179e-06	6.42211e-06	1.9846e-06	1.55463e-06	3.34693e-06	4.55414e-08	1.36193e-05	1.18593e-05	6.70816e-06	1.04054e-05	1.37501e-05	1.58408e-06	2.91854e-05	9.78438e-06	9.85066e-06	5.76961e-06	2.19688e-05	9.61585e-06	2.1077e-05	8.45707e-07	2.92919e-06	3.63276e-05	1.10543e-05	1.14951e-05	1.30644e-05	2.40655e-06	7.10972e-06	5.92017e-06	1.7801e-06	1.258e-05	9.59344e-06	1.76002e-05	1.72288e-06	1.43992e-06	1.26475e-05	9.33983e-06	1.55933e-05	1.33721e-05	8.62864e-06	9.01102e-06	1.0881e-05	4.83898e-06	1.44907e-05	8.5022e-06	1.52767e-05	1.20736e-05	4.2691e-06	8.72407e-06
f__Peptoniphilaceae;g__Parvimonas	5.1889e-07	6.03334e-06	1.22474e-05	2.58157e-07	3.49706e-06	4.09318e-06	8.21513e-06	0	2.16812e-06	0	4.90986e-06	0	1.44306e-06	1.97637e-07	3.98557e-06	3.07591e-06	5.51737e-06	8.61296e-06	1.2357e-07	2.92354e-06	6.4358e-06	1.53324e-06	0	3.67708e-06	4.72581e-06	2.16211e-06	1.11236e-05	9.70313e-06	2.58838e-07	5.96715e-06	9.93093e-06	3.62076e-05	1.31787e-05	0	1.99391e-06	0	9.01441e-06	1.44884e-06	2.77093e-06	1.25681e-05	3.72906e-06	4.29645e-06	1.45511e-06	6.45301e-06	2.04166e-05	4.69248e-06	5.78899e-06	7.47952e-08	1.07617e-07
f__Chitinispirillaceae;g__Chitinispirillum	0	0	1.48937e-07	1.8845e-06	0	0	0	0	0	0	2.30582e-06	0	0	3.61966e-05	0	0	2.35277e-07	3.38473e-07	0	2.64291e-07	0	0	0	5.44222e-08	0	0	3.6007e-06	0	0	0	0	1.15958e-06	1.17668e-07	0	0	0	0	0	1.64673e-07	1.04183e-07	3.40118e-07	0	0	0	0	1.61362e-06	0	0	0
f__Rhodobacteraceae;g__Sulfitobacter	0	0	0	0	1.72659e-07	0	0	0	0	0	0	0	0	1.13145e-05	3.43426e-06	0	0	0	2.77135e-07	3.84953e-07	0	0	0	0	0	0	0	0	0	0	0	0	1.78137e-06	0	8.656e-07	0	0	0	0	0	0	0	0	0	0	0	0	0	6.67548e-08
f__Erysipelotrichaceae;g__Faecalibaculum	3.53512e-08	4.01672e-06	1.04851e-07	2.10859e-06	7.44157e-07	1.15271e-05	1.21855e-05	4.97851e-07	1.02075e-05	6.99532e-08	1.23303e-06	1.7782e-05	5.21263e-07	4.10931e-06	2.45431e-06	9.59886e-06	1.81884e-06	1.40626e-05	9.56004e-07	1.05533e-05	5.11218e-07	4.32714e-07	0	1.06416e-05	3.61989e-06	1.28378e-06	9.75017e-06	4.33462e-06	8.01718e-06	1.1027e-05	1.34189e-05	1.94541e-05	1.82662e-05	2.4519e-06	8.43087e-07	0	1.11279e-05	4.89864e-06	8.04131e-06	7.83994e-06	7.9321e-07	1.00477e-06	1.97726e-07	1.62201e-05	3.09756e-07	9.97934e-08	2.11748e-06	1.32238e-06	6.54298e-07
f__Oceanospirillaceae;g__Neptunomonas	0	0	0	0	0	0	0	0	0	0	0	0	0	0	0	0	0	0	0	0	0	0	0	0	0	0	0	0	0	0	0	0	0	0	0	0	0	0	0	0	0	0	0	3.59587e-05	0	0	0	0	0
f__Brucellaceae;g__Ochrobactrum	2.82004e-07	9.39095e-06	0	0	0	0	0	0	0	0	4.33415e-07	0	2.94742e-07	3.5916e-05	0	0	6.63053e-07	1.65476e-06	0	0	0	0	0	1.22799e-07	0	0	2.54096e-06	6.43387e-07	0	0	3.71367e-07	0	0	1.09678e-07	0	0	4.63605e-07	0	4.12857e-08	0	0	0	4.47173e-08	8.16812e-07	9.51447e-07	7.55633e-08	1.27527e-06	0	3.69933e-08
f__Flavobacteriaceae;g__Salinimicrobium	0	0	4.38209e-06	0	2.11921e-07	6.53302e-06	0	0	4.1739e-08	1.46266e-06	1.98472e-07	0	0	5.73856e-07	9.61128e-09	3.98061e-07	0	8.59584e-06	0	1.07135e-07	3.57464e-05	4.68812e-06	0	6.16884e-06	0	0	0	0	0	0	1.54781e-06	0	5.85369e-07	6.35636e-08	0	0	4.12172e-08	0	2.09943e-07	2.83058e-06	0	8.30099e-07	9.54149e-08	1.65061e-06	1.4501e-07	2.21971e-07	4.30069e-07	3.24917e-08	1.07944e-07
f__Helicobacteraceae;g__Thiovulum	0	0	0	2.94201e-06	1.96789e-08	0	0	0	0	0	1.27625e-06	0	0	7.39013e-07	2.60916e-06	0	0	0	0	8.04706e-06	0	0	0	0	0	0	8.68704e-07	0	0	0	0	0	0	0	0	0	0	0	6.48863e-07	0	0	0	0	0	0	0	0	0	1.84966e-07
f__Tolypothrichaceae;g__Hassallia	3.75411e-07	0	8.9362e-07	4.95691e-07	0	4.23972e-06	0	0	7.74367e-07	0	0	0	0	0	0	0	7.71998e-07	8.48813e-07	0	0	0	0	0	0	0	0	0	8.65417e-07	0	7.75221e-06	0	4.37961e-08	5.08762e-07	0	0	0	0	0	3.18772e-06	3.56305e-05	1.57861e-07	0	0	0	0	1.14634e-06	4.1021e-07	0	0
f__Rhodospirillaceae;g__Phaeospirillum	0	0	0	0	0	0	0	0	0	0	0	0	4.10533e-08	1.93787e-05	0	0	9.8372e-07	9.45575e-08	0	0	0	0	0	0	0	0	0	0	1.28646e-05	0	0	0	1.28153e-06	0	0	0	0	0	0	6.84185e-08	0	0	0	0	0	6.59769e-08	3.54236e-05	0	8.21582e-06
f__Aphanizomenonaceae;g__Nodularia	2.84719e-07	0	0	0	3.89307e-07	0	0	0	0	0	3.69838e-06	0	0	0	6.62753e-07	1.45452e-07	0	0	0	3.54013e-05	3.40855e-08	2.48996e-07	0	0	0	0	0	0	0	0	1.41283e-06	0	1.75467e-06	0	0	0	0	0	7.45052e-08	2.04221e-07	2.13675e-07	2.38565e-07	0	1.19408e-07	0	6.81818e-08	1.09285e-07	0	8.61979e-08
f__Paenibacillaceae;g__Fontibacillus	3.07402e-08	0	1.61475e-06	3.44793e-07	1.34612e-07	6.30728e-09	2.598e-07	5.63505e-07	3.28377e-07	3.69296e-06	3.69144e-07	0	0	2.49661e-07	9.76698e-07	8.98375e-07	2.04539e-06	8.26757e-07	1.15094e-06	2.41676e-06	2.84152e-06	1.98908e-07	3.37662e-08	4.11644e-06	5.86854e-07	2.18165e-06	1.13372e-06	6.36572e-07	6.07707e-08	0	3.52938e-05	2.9928e-06	3.24955e-06	7.25306e-07	5.88874e-08	1.29014e-07	8.87358e-07	5.37892e-08	2.26683e-06	5.49949e-07	2.91937e-07	7.04196e-07	2.73763e-07	1.78275e-05	1.0426e-06	4.24394e-07	8.39499e-08	0	0
f__Syntrophaceae;g__Syntrophus	0	0	6.11633e-07	5.67808e-07	4.28472e-07	0	0	0	6.40832e-07	0	3.91782e-06	0	5.62252e-07	0	8.84045e-07	3.88036e-07	1.11068e-06	5.0333e-06	0	5.35737e-06	0	1.92157e-07	0	1.77925e-06	1.8944e-07	0	2.52848e-07	1.88191e-07	0	2.01234e-06	3.95455e-06	1.56581e-06	1.92826e-06	2.56647e-07	4.5147e-07	0	9.0403e-08	0	4.68179e-07	5.3598e-07	2.61892e-06	1.16161e-06	2.96732e-06	1.1027e-06	1.25591e-06	1.8177e-05	1.07518e-05	0	9.37922e-07
f__Myxococcaceae;g__Myxococcus	0	0	1.52906e-05	0	1.08581e-06	0	0	0	6.11827e-07	6.23345e-07	2.29481e-05	0	0	0	0	1.26533e-07	0	1.55403e-06	1.01476e-07	3.64032e-07	0	2.78247e-06	0	0	0	0	4.51006e-07	0	1.43642e-05	0	2.9625e-07	4.91961e-07	8.31538e-07	0	0	1.38068e-07	0	0	0	3.50411e-05	0	1.21704e-07	1.04857e-07	1.80998e-07	0	1.14718e-07	1.49894e-05	0	1.02301e-05
f__Flavobacteriaceae;g__Zobellia	0	0	0	0	0	0	0	3.48588e-05	0	0	0	5.54975e-08	0	0	0	0	0	0	4.71455e-07	0	1.163e-07	0	0	5.94926e-08	0	0	0	0	0	0	0	9.16545e-07	0	0	0	0	0	0	0	0	5.747e-08	0	0	3.85351e-07	0	0	2.32893e-06	0	8.18284e-08
f__Peptococcaceae;g__Thermincola	0	0	3.47209e-05	1.11943e-06	2.5582e-06	2.26021e-07	0	0	1.57386e-06	0	1.73809e-06	0	9.04322e-08	5.95345e-07	3.06e-06	1.98477e-07	1.17944e-06	1.1865e-06	3.49842e-07	1.74599e-06	4.91022e-07	2.07605e-07	3.3368e-06	4.96937e-07	7.65352e-07	5.19082e-07	1.55141e-06	4.06154e-06	0	0	6.44194e-06	4.88802e-07	6.55805e-06	0	1.05875e-06	0	9.28659e-07	0	7.89007e-07	2.63386e-06	1.1875e-06	3.66601e-06	6.53056e-07	4.52803e-06	2.47646e-06	1.8324e-06	3.01184e-06	4.28279e-07	9.12047e-07
f__Cyclobacteriaceae;g__Cyclobacterium	6.30477e-07	0	1.30231e-07	2.08103e-08	2.06151e-06	1.52824e-06	0	3.43897e-05	2.6172e-06	1.66934e-07	7.25022e-06	1.20757e-05	3.69073e-07	7.36456e-08	2.60119e-06	1.50526e-05	1.70188e-06	4.30183e-06	3.57377e-06	1.13184e-06	1.64559e-07	3.63409e-06	2.19601e-05	6.13388e-06	2.972e-06	5.26096e-06	4.14597e-06	3.84694e-06	1.98541e-08	0	7.43791e-06	8.83972e-07	1.03889e-06	4.67971e-06	7.21937e-07	0	3.6059e-06	3.51464e-08	4.80989e-06	4.73273e-06	7.02036e-07	1.26169e-06	2.22951e-08	3.5272e-07	4.86323e-08	2.57473e-07	3.07383e-06	0	9.21632e-08
f__Yersiniaceae;g__Rahnella	3.22842e-08	2.85972e-07	8.47183e-07	0	0	0	0	5.15734e-06	7.0967e-08	0	0	0	1.33662e-07	1.46657e-07	1.38809e-06	0	0	4.99192e-06	0	1.44233e-07	1.81437e-07	0	0	1.09258e-07	0	1.47635e-06	0	7.51331e-07	0	3.65184e-07	3.6474e-07	0	0	9.75844e-08	5.33481e-07	0	2.94842e-07	0	1.49781e-07	2.13211e-07	0	0	0	0	4.10924e-08	0	3.73111e-08	0	4.58831e-08
f__Peptostreptococcaceae;g__Peptoclostridium	9.37491e-07	7.17597e-06	7.50702e-06	2.2673e-06	1.26186e-06	7.43051e-07	1.45479e-06	1.37367e-07	4.01946e-06	0	1.14257e-05	0	2.13204e-06	7.93618e-06	8.46593e-06	3.91947e-06	4.70318e-06	2.41309e-05	7.21646e-06	6.65994e-06	2.06492e-07	1.35886e-06	2.07915e-06	5.05384e-06	1.19907e-05	1.05946e-05	8.35261e-06	8.39778e-06	5.863e-07	3.10262e-05	2.10968e-05	3.03687e-05	2.32344e-05	2.40901e-06	1.45253e-06	8.6427e-07	1.76522e-06	3.09059e-06	6.26434e-06	1.3516e-05	3.54691e-06	4.89559e-06	3.07703e-06	1.74628e-05	2.80649e-06	1.73696e-05	1.15268e-05	0	9.39293e-07
f__Erysipelotrichaceae;g__Bulleidia	4.82611e-08	4.62045e-07	1.40176e-07	2.45007e-06	2.77922e-06	2.72563e-06	0	2.08161e-07	3.15194e-06	7.16244e-07	1.21149e-06	0	2.58427e-07	3.14774e-06	4.47938e-06	2.82476e-06	1.0206e-06	6.02252e-06	1.17087e-05	2.62308e-06	8.14795e-07	6.24699e-07	3.39276e-06	4.78502e-07	6.25542e-06	3.31044e-06	1.22428e-06	9.61281e-07	1.90816e-07	5.13601e-07	5.20555e-06	4.72281e-07	3.07441e-06	8.74523e-07	1.84902e-07	4.15223e-06	1.21653e-05	3.4227e-05	3.68724e-06	1.94461e-06	1.0907e-05	2.68662e-06	8.03537e-07	1.32085e-05	3.66214e-06	6.33649e-07	2.46406e-07	3.35175e-06	1.45448e-06
f__Synergistaceae;g__Aminobacterium	2.68066e-07	0	2.57094e-05	3.60275e-06	1.94455e-07	1.7797e-07	2.68049e-07	1.1604e-07	1.97869e-07	0	1.10295e-06	3.69365e-07	3.72674e-08	0	0	0	3.58931e-07	5.69937e-07	3.86019e-08	2.81703e-07	0	2.16265e-07	1.83454e-07	8.68713e-07	1.11874e-07	1.39425e-06	4.11315e-07	1.87106e-06	0	1.28862e-05	2.47364e-07	1.00718e-07	3.01618e-07	0	0	8.17768e-07	7.41229e-07	6.37655e-07	2.13376e-07	7.99417e-07	3.86639e-07	7.87335e-07	7.91892e-06	1.23761e-05	1.74919e-07	9.63041e-07	2.73732e-07	0	6.99085e-08
f__Myoviridae;g__P1virus	0	0	0	0	0	0	0	0	0	0	0	0	0	0	0	0	0	0	0	0	0	0	0	0	0	0	0	0	0	0	0	0	0	3.41286e-05	0	0	0	0	0	0	0	0	0	0	0	0	0	0	0
f__Heliobacteriaceae;g__Heliobacterium	0	4.55145e-07	3.39891e-05	1.29521e-05	6.00858e-07	1.98511e-06	2.29498e-07	0	1.90799e-06	0	2.39697e-06	0	5.89378e-07	2.55939e-06	9.80272e-07	1.50311e-06	1.51272e-07	6.11447e-06	2.8409e-07	2.64996e-06	4.92072e-06	0	0	3.17094e-06	0	5.85901e-06	5.10252e-06	1.31983e-05	2.91193e-08	0	2.92469e-05	2.21975e-06	1.08692e-06	9.01098e-06	2.88288e-06	0	7.11444e-07	5.30967e-08	7.76658e-06	1.20331e-06	1.16444e-06	1.88612e-06	0	1.65224e-06	1.0758e-07	0	9.21634e-07	9.4429e-08	6.49031e-07
f__Moraxellaceae;g__Psychrobacter	0	0	0	0	0	0	0	1.46212e-06	0	0	0	0	0	0	0	0	0	1.96262e-06	0	4.01659e-06	8.87791e-07	9.60536e-07	0	0	0	0	0	0	0	0	0	0	2.3565e-07	0	4.07671e-06	3.69071e-08	1.41676e-06	0	0	3.38802e-05	3.10224e-08	0	0	0	0	0	0	0	1.10428e-06
f__Myoviridae;g__Js98virus	0	0	0	0	0	0	0	0	0	0	0	0	0	0	0	0	0	0	0	0	0	0	0	0	0	0	0	1.05725e-07	0	0	0	0	0	0	0	0	0	0	0	3.36334e-05	0	0	0	0	0	0	0	0	0
f__Desulfarculaceae;g__Desulfocarbo	0	0	0	0	4.26569e-07	0	0	0	0	0	0	0	0	0	0	0	0	0	0	4.10428e-07	0	0	0	0	0	0	0	0	0	0	0	0	0	0	0	0	0	0	0	0	0	0	0	7.30354e-06	0	2.73678e-05	0	3.26673e-06	0
f__Planococcaceae;g__Rummeliibacillus	0	0	5.69844e-08	0	0	0	0	0	0	0	0	0	0	3.33134e-05	0	0	0	0	0	0	0	0	0	0	0	0	0	0	0	0	0	0	0	0	0	0	0	0	0	0	0	0	0	0	0	0	0	0	0
f__Cyclobacteriaceae;g__Echinicola	5.15136e-07	7.2974e-06	2.90482e-06	2.93567e-06	1.65104e-06	2.23704e-07	0	3.31863e-05	4.98858e-07	0	3.14587e-06	2.58564e-06	1.03731e-07	2.55724e-05	5.14269e-06	1.12382e-05	0	1.12824e-07	0	0	3.03744e-06	9.29842e-08	5.65846e-08	0	4.66366e-07	0	0	3.96469e-07	0	9.4061e-06	2.4521e-07	8.48799e-08	3.62774e-07	1.04077e-06	0	5.32844e-08	2.28547e-07	0	1.47051e-06	7.79886e-06	3.18022e-07	0	0	0	8.28269e-08	4.81208e-08	0	4.244e-08	0
f__Veillonellaceae;g__Negativicoccus	2.47223e-07	1.53491e-07	2.77251e-06	0	1.73578e-06	9.97887e-08	3.06723e-07	3.45307e-06	8.38145e-06	5.48916e-07	2.86883e-06	0	2.48689e-07	4.57711e-08	4.36142e-06	9.82886e-06	1.09964e-05	1.60422e-05	5.67108e-06	8.23886e-06	3.80575e-08	1.7711e-05	2.86301e-06	1.04158e-05	1.61289e-06	2.80329e-06	2.40228e-07	2.91786e-05	7.59728e-07	3.31733e-05	1.61355e-05	9.40336e-06	1.21817e-06	1.12105e-06	2.571e-06	9.64488e-07	1.23544e-05	3.32884e-06	1.94113e-06	0	0	0	1.43375e-05	2.8376e-07	0	0	5.13709e-06	0	0
f__Nitrosomonadaceae;g__Nitrosospira	2.8567e-06	5.62928e-06	9.37661e-07	0	2.38542e-08	1.20086e-05	0	2.50786e-08	0	1.09808e-05	1.47171e-05	3.74376e-07	3.19041e-07	0	0	3.50166e-06	3.37749e-07	0	0	2.29516e-08	1.61682e-06	2.37035e-08	6.06851e-07	3.38511e-06	4.6737e-08	0	1.99085e-06	8.51725e-07	1.99845e-05	0	3.59586e-06	5.08114e-07	8.25014e-06	2.77277e-06	4.30351e-06	0	1.13115e-07	0	6.67361e-07	4.38645e-06	2.05115e-08	1.07269e-06	5.60321e-08	3.29645e-05	4.91585e-08	1.69983e-07	2.20325e-05	3.86723e-06	3.71838e-07
f__Pasteurellaceae;g__Mannheimia	6.28466e-07	0	0	3.25565e-07	6.95975e-06	0	2.44253e-06	0	1.48286e-05	0	3.42377e-07	1.88524e-06	0	4.51093e-07	4.62045e-07	0	0	0	0	1.90948e-07	0	6.51252e-06	2.01995e-06	0	6.31468e-07	2.83614e-07	0	0	0	0	4.45294e-07	3.61794e-08	7.98535e-07	0	2.35714e-05	7.09887e-08	8.42264e-08	1.45999e-06	0	3.60522e-06	8.81153e-06	1.51724e-06	3.92394e-07	2.98647e-07	0	0	0	3.56732e-06	0
f__Hymenobacteraceae;g__Pontibacter	0	0	4.68087e-06	1.43481e-06	1.87337e-07	5.90905e-08	0	0	0	0	1.45218e-06	0	9.37391e-07	1.2683e-06	3.29068e-05	7.83199e-06	8.49306e-07	3.79212e-06	8.58679e-07	2.10761e-06	0	0	0	1.04183e-06	0	0	2.5918e-06	6.04898e-07	0	0	8.05029e-06	2.26649e-08	2.51287e-06	7.63751e-08	0	7.91767e-08	9.68604e-07	9.29101e-06	1.34219e-06	1.24332e-06	9.38773e-07	1.46297e-06	1.54478e-07	2.6405e-06	4.44833e-07	8.34631e-07	2.62162e-07	8.60891e-08	0
f__Burkholderiaceae;g__Ralstonia	0	0	4.8097e-07	4.18191e-06	5.04135e-06	3.27567e-07	0	0	2.4877e-08	0	7.87416e-07	0	0	0	1.97539e-06	0	8.50317e-08	3.28847e-05	0	0	0	1.7794e-06	0	0	0	0	0	0	1.64811e-06	0	5.35684e-07	0	1.88715e-06	0	3.85992e-07	0	1.13912e-06	0	3.26935e-06	1.99306e-07	0	3.3787e-06	2.27475e-07	3.5615e-06	2.3974e-07	0	0	5.611e-06	3.95208e-07
f__Bifidobacteriaceae;g__Scardovia	2.50718e-08	9.7713e-08	1.30313e-07	0	1.06486e-07	0	0	0	2.34803e-06	1.65081e-07	2.2075e-05	5.71542e-07	1.06933e-07	7.54737e-08	1.88162e-07	7.36058e-07	2.81758e-06	2.12229e-06	1.6066e-07	1.06179e-06	7.46981e-08	3.10723e-06	1.66812e-06	3.11155e-06	3.2749e-07	2.02155e-06	9.42819e-07	4.14995e-06	9.90194e-07	3.82969e-06	3.11806e-06	3.3049e-07	2.51948e-06	0	3.28735e-05	0	1.17246e-06	5.08749e-07	6.42343e-07	1.63603e-06	4.42234e-08	0	2.78294e-08	5.25778e-07	5.5196e-08	2.35131e-08	2.56017e-08	0	3.14836e-08
f__Bacillaceae;g__Parageobacillus	3.19921e-08	0	3.25743e-05	1.84815e-06	3.90889e-07	0	0	0	2.39691e-06	0	1.80733e-06	2.14287e-05	0	4.26763e-06	3.00015e-07	8.70966e-07	1.09935e-06	2.05791e-06	2.44886e-07	2.78099e-06	0	2.44025e-07	0	6.1912e-06	1.91125e-06	0	5.50779e-07	5.17639e-07	2.05045e-07	3.83987e-06	1.07127e-06	2.21012e-07	2.69344e-06	1.255e-07	3.06427e-08	1.81377e-07	7.59792e-06	6.04964e-08	6.55713e-07	0	2.85979e-07	4.44948e-07	0	6.46776e-06	0	0	1.0823e-06	0	6.08508e-07
f__Piscirickettsiaceae;g__Thioalkalimicrobium	0	0	0	0	0	0	0	0	0	0	0	0	0	0	0	0	0	0	0	0	3.2176e-05	0	0	0	0	0	0	0	0	0	0	0	6.76653e-07	0	0	0	5.66261e-06	0	0	0	0	0	0	0	3.49511e-07	0	0	0	0
f__Nitrosomonadaceae;g__Nitrosovibrio	0	0	0	2.90695e-06	4.47635e-08	0	3.02478e-07	0	0	0	0	0	0	1.16928e-05	0	0	0	4.59654e-08	0	0	1.80427e-07	0	0	1.23062e-07	0	0	0	0	0	0	0	0	8.35374e-08	0	0	0	0	0	0	1.60723e-07	6.10085e-06	0	0	0	0	0	3.10179e-05	0	8.76877e-07
f__Peptostreptococcaceae;g__Proteocatella	6.08193e-07	2.43827e-07	4.33274e-06	1.1574e-06	1.82201e-06	1.05371e-07	9.7612e-08	1.06628e-07	6.29029e-06	2.3855e-06	2.69486e-06	1.4996e-06	7.71651e-07	1.47037e-06	1.53279e-06	1.16901e-06	6.00236e-07	2.38804e-06	7.56044e-07	9.31868e-07	2.32111e-06	1.43597e-07	3.1852e-06	1.70549e-05	2.32171e-06	2.15724e-06	2.25478e-06	8.78051e-07	1.34283e-06	9.59474e-08	3.18065e-05	2.04689e-07	2.98383e-06	1.18071e-06	0	4.15011e-07	6.89992e-07	8.65141e-08	1.12822e-06	2.34086e-06	4.42243e-06	1.16486e-06	3.05501e-07	4.90194e-06	2.83879e-06	3.94285e-06	1.47152e-06	3.19759e-07	1.1539e-06
f__Verrucomicrobiaceae;g__Verrucomicrobium	0	0	5.10064e-06	5.5376e-07	3.45285e-07	4.62832e-07	0	0	0	0	1.63317e-06	0	0	0	2.9453e-07	2.77273e-06	3.82405e-08	5.87136e-06	0	3.16373e-07	0	4.02563e-08	0	9.80658e-08	2.40755e-06	2.71545e-07	0	1.70737e-07	1.33825e-06	1.79159e-06	2.46754e-07	0	1.3339e-06	0	0	0	7.57567e-08	0	4.60299e-06	0	3.95449e-07	3.14117e-07	1.31529e-07	1.66842e-07	0	2.15851e-06	1.77715e-06	0	1.4066e-07
f__Paenibacillaceae;g__Saccharibacillus	0	0	2.11394e-07	4.60096e-06	1.58243e-06	0	0	0	5.21216e-06	0	6.58677e-07	0	0	3.78981e-06	1.30088e-06	2.9088e-06	3.76376e-06	2.69013e-06	4.7876e-07	2.40259e-06	0	1.45573e-07	0	5.88444e-06	1.43516e-07	1.78783e-06	1.66348e-06	1.76429e-06	0	3.17455e-05	8.513e-06	3.32602e-06	2.37656e-06	1.23702e-06	1.36809e-07	0	1.18569e-06	1.16358e-06	9.5598e-06	4.38186e-06	1.32631e-06	4.00031e-07	0	4.61742e-06	2.78779e-06	0	1.7761e-06	3.40538e-07	0
f__Hafniaceae;g__Edwardsiella	1.88807e-06	0	0	1.26479e-06	0	4.6145e-06	4.06474e-07	4.55158e-07	1.41464e-06	6.54188e-06	3.16709e-05	6.38222e-07	0	4.08906e-08	0	1.33152e-06	7.89055e-08	6.20804e-06	1.29861e-05	5.35097e-07	7.362e-06	9.93719e-07	0	1.57535e-07	1.356e-06	6.05526e-07	2.36772e-06	1.54536e-06	1.02024e-07	1.00149e-06	8.63853e-07	8.73874e-07	0	1.34787e-06	3.16283e-06	0	4.68949e-07	3.58236e-06	6.9006e-07	6.02282e-07	7.55975e-07	1.2617e-06	6.78491e-08	3.61691e-06	4.40398e-07	4.83991e-07	5.26985e-08	4.09283e-06	6.02244e-07
f__Haloplasmataceae;g__Haloplasma	0	0	0	2.57753e-06	9.17134e-07	0	0	0	9.60187e-07	0	4.19265e-06	0	8.37032e-07	4.47747e-07	4.70857e-07	4.28416e-07	1.47504e-06	3.90005e-06	6.06102e-08	6.57718e-07	4.7851e-07	0	5.43104e-08	2.78109e-06	0	1.93812e-06	5.87109e-08	7.49203e-06	0	8.27365e-07	9.43665e-07	0	5.69247e-06	2.57937e-07	0	0	4.11113e-07	3.10842e-07	2.89802e-06	4.28665e-07	4.87167e-07	1.64965e-06	2.22635e-07	3.16637e-05	2.84629e-07	1.3987e-06	2.17953e-07	3.07845e-07	0
f__Chitinophagaceae;g__Flavisolibacter	0	0	9.54351e-08	0	3.52023e-08	1.80059e-06	0	2.87694e-07	1.66652e-08	0	6.15408e-08	0	0	0	1.78812e-08	0	3.32284e-08	2.16885e-07	0	6.77406e-08	0	5.89048e-06	0	3.48725e-08	0	0	0	6.8516e-08	0	0	1.77507e-07	2.19807e-06	2.29931e-07	0	0	0	1.15198e-07	0	1.75865e-08	0	1.69242e-07	1.94962e-08	5.71448e-08	1.85567e-06	4.61257e-06	1.44845e-07	9.14907e-08	0	4.3099e-08
f__Methylocystaceae;g__Terasakiella	0	0	0	0	0	0	0	0	0	0	0	0	0	9.88582e-06	0	0	0	0	0	0	0	0	0	0	0	0	0	0	0	0	0	0	0	0	0	0	0	0	0	0	0	0	0	5.60141e-06	0	0	3.13642e-05	0	1.45547e-07
f__Cellulomonadaceae;g__Cellulomonas	0	0	5.83839e-06	0	2.29734e-07	0	0	0	2.38819e-07	0	6.29933e-07	0	3.079e-07	3.53034e-07	1.33461e-07	8.76586e-08	9.42435e-07	2.10351e-06	4.92458e-08	2.18544e-07	1.67181e-07	0	1.22303e-06	2.10455e-07	6.16401e-08	3.06431e-05	5.14809e-06	4.5947e-07	2.58216e-05	0	0	1.7132e-07	1.59707e-07	0	4.20624e-08	7.20225e-08	8.0717e-08	0	2.61023e-07	5.05592e-08	5.14594e-07	1.65909e-06	2.28579e-07	1.59346e-06	1.19783e-05	0	1.46286e-06	0	5.67407e-07
f__Flammeovirgaceae;g__Cesiribacter	0	0	0	0	0	0	0	0	0	0	1.35346e-07	0	6.14468e-08	8.58412e-07	0	0	0	0	0	4.96603e-08	0	0	0	0	0	0	2.08939e-08	2.27923e-07	0	0	0	0	0	0	0	0	0	0	1.03141e-07	0	0	0	0	7.4799e-07	5.37558e-06	7.29298e-06	1.54157e-07	0	0
f__Micrococcaceae;g__Nesterenkonia	0	0	0	0	0	0	0	0	0	0	0	0	0	0	0	0	0	0	3.11234e-05	3.07821e-06	0	0	0	0	0	0	0	0	0	0	0	0	0	0	0	0	0	0	2.38881e-05	0	0	0	0	0	0	0	0	0	0
f__Rhodospirillaceae;g__Niveispirillum	0	0	0	0	2.9781e-08	0	0	0	0	0	0	0	0	1.20913e-05	0	0	0	3.05807e-08	0	0	0	0	0	0	0	0	0	0	0	0	0	0	2.77886e-08	0	0	0	0	0	0	0	0	0	0	0	0	0	2.71294e-05	0	7.65692e-07
f__Unclassified;g__Labilibacter	0	0	2.76817e-06	3.1e-05	5.03589e-08	5.75517e-07	0	1.50642e-05	4.4424e-07	3.4005e-07	1.92355e-06	0	0	4.92675e-08	1.70176e-06	4.44624e-06	2.63564e-07	5.68822e-07	0	3.87627e-07	0	0	0	4.27264e-06	0	0	9.01049e-08	0	1.94129e-07	9.31116e-07	1.20323e-07	2.83154e-07	2.91481e-07	0	4.69123e-07	0	2.92071e-07	0	3.68812e-07	1.43251e-07	0	0	0	0	0	0	2.27158e-06	0	0
f__Micromonosporaceae;g__Longispora	0	0	3.0943e-05	0	0	0	0	0	0	0	1.88731e-06	0	0	0	0	0	0	0	0	0	0	0	0	0	0	0	4.15594e-06	0	0	0	0	0	0	0	0	0	0	0	0	0	0	0	0	0	0	0	0	0	0
f__Desulfobacteraceae;g__Desulfococcus	0	1.81668e-07	2.59138e-06	2.84726e-06	3.50323e-08	3.63963e-07	0	0	4.31202e-07	0	1.4303e-06	1.61868e-07	0	6.81788e-07	0	7.02963e-08	3.24142e-06	4.47679e-07	0	3.37067e-08	1.35683e-07	0	0	1.76598e-06	0	3.08276e-08	0	0	0	0	1.9416e-06	1.40698e-07	3.08905e-06	3.0996e-08	1.52169e-05	0	3.09016e-05	0	1.75015e-07	3.32177e-08	6.24417e-07	2.39154e-06	1.5165e-07	2.41963e-06	1.5365e-07	5.27473e-06	3.48777e-08	1.53276e-06	1.0016e-06
f__Rhodobacteraceae;g__Pannonibacter	3.88933e-07	2.95523e-08	0	5.75656e-08	0	0	0	0	1.32195e-06	0	0	0	0	1.67258e-07	0	0	0	0	0	5.20897e-07	0	4.98324e-06	0	5.64536e-08	1.70273e-06	0	5.35319e-07	7.48695e-07	0	0	2.5609e-08	3.08067e-05	2.65875e-07	0	0	0	0	0	3.70111e-07	0	0	0	0	1.40816e-06	3.12431e-08	0	1.98577e-07	0	0
f__Myoviridae;g__Schizot4virus	0	0	3.06704e-05	0	0	0	0	0	0	0	3.70362e-06	0	0	0	0	0	8.59212e-07	0	0	0	0	0	0	0	0	0	4.01767e-06	1.18111e-07	0	2.87039e-06	0	0	0	0	0	0	0	0	0	0	0	0	0	0	0	0	0	0	0
f__Aerococcaceae;g__Aerococcus	2.45901e-07	1.97318e-05	3.0615e-05	4.82709e-06	1.01716e-06	1.72872e-07	7.33493e-07	4.51118e-07	1.747e-05	9.53074e-06	1.25836e-06	7.13751e-07	5.64219e-07	3.72833e-07	5.90628e-06	7.5703e-06	5.63598e-06	5.59021e-07	2.14792e-06	1.19676e-05	1.09419e-05	5.18344e-07	1.28122e-05	8.60559e-06	2.13301e-06	2.62083e-06	9.52708e-06	8.56121e-06	9.42572e-07	4.4155e-06	5.85673e-06	1.78902e-06	5.57277e-06	7.82861e-06	6.47677e-06	6.97422e-07	1.26746e-06	4.7407e-07	4.17888e-06	1.51612e-06	2.42371e-06	1.22047e-06	4.61149e-07	2.10923e-06	8.77142e-07	2.71203e-07	5.90672e-07	0	4.51443e-07
f__Oceanospirillaceae;g__Oceanobacter	0	0	1.35818e-07	7.5909e-08	3.47802e-08	0	0	0	0	0	6.81581e-08	0	0	0	0	7.53955e-08	1.14828e-06	0	0	2.97377e-07	0	0	0	3.06176e-07	6.87486e-07	6.86163e-08	0	6.80197e-07	0	0	3.47861e-07	0	0	0	1.62399e-06	0	7.29056e-08	1.99541e-07	0	0	6.70483e-08	5.11956e-07	3.37543e-07	3.04887e-05	1.64795e-07	7.12976e-08	2.32893e-07	7.24635e-08	0
f__Cytophagaceae;g__Sporocytophaga	3.46221e-07	1.09397e-06	0	3.07782e-08	9.5104e-07	0	2.86069e-08	0	2.8849e-08	2.93921e-08	4.64515e-06	0	4.29628e-08	0	0	1.37327e-06	0	1.13799e-06	0	0	2.95026e-08	1.27162e-06	0	6.03675e-08	0	2.68122e-08	0	0	0	0	2.77166e-07	2.0882e-06	0	0	2.8454e-08	0	0	4.93217e-07	1.39821e-06	0	0	0	0	0	0	0	0	0	0
f__Psychromonadaceae;g__Psychromonas	0	0	2.79722e-06	3.3525e-08	3.03004e-05	0	0	0	0	0	0	0	0	6.62749e-06	0	0	0	0	1.53259e-08	0	0	0	0	1.32909e-08	0	0	0	4.22625e-08	0	0	1.20583e-08	0	1.44733e-06	0	0	0	0	0	1.45047e-05	0	0	1.48611e-08	0	0	0	0	1.33574e-08	0	0
f__Myoviridae;g__Sp18virus	0	0	0	0	0	0	0	0	0	0	0	0	0	0	0	0	0	0	0	0	0	0	0	0	0	0	0	0	0	0	0	0	0	0	0	0	0	0	0	3.0288e-05	0	0	0	0	0	0	0	0	0
f__Unclassified;g__Marinitoga	0	0	8.79363e-06	0	0	4.81438e-06	0	2.71338e-05	6.47305e-07	0	0	1.58299e-06	2.0365e-07	0	1.5379e-06	0	0	0	0	8.20856e-07	0	0	0	1.68056e-06	0	6.66558e-07	0	3.65926e-06	0	0	4.38888e-08	0	3.04251e-07	5.78359e-06	0	0	3.55917e-08	0	0	7.38128e-06	1.09174e-06	9.99083e-07	2.64238e-07	1.58805e-06	7.49625e-07	0	0	0	0
f__Planctomycetaceae;g__Planctomyces	1.78432e-06	0	8.45576e-07	0	8.4815e-08	0	0	3.59617e-07	0	0	0	0	1.13437e-07	0	7.64504e-07	5.45675e-07	1.69371e-06	3.37902e-06	5.58119e-08	4.75271e-07	0	0	0	6.07521e-07	0	0	0	1.18021e-06	1.07251e-05	8.54216e-07	3.47599e-08	0	5.91995e-07	0	5.46133e-08	0	1.18951e-07	0	2.98006e-07	1.23532e-07	1.32138e-06	1.643e-06	6.5399e-08	4.81688e-08	5.45716e-07	2.894e-06	3.00179e-05	0	5.34589e-06
f__Colwelliaceae;g__Colwellia	1.46382e-07	0	2.65927e-06	4.29585e-06	3.00277e-08	0	0	0	0	0	0	0	0	0	0	0	0	0	0	5.77828e-08	0	0	0	0	7.34898e-07	0	0	0	8.55751e-06	5.46413e-06	0	0	2.76185e-07	0	0	0	0	0	4.50039e-07	2.10491e-07	0	0	0	0	0	0	5.08325e-06	0	1.54013e-06
f__Desulfovibrionaceae;g__Desulfocurvus	0	0	0	4.27466e-07	0	0	4.80595e-07	2.40122e-07	0	0	6.72541e-07	0	0	0	0	0	6.17326e-07	5.29346e-06	0	1.59163e-06	0	0	0	2.09605e-06	0	0	0	0	0	0	1.72878e-07	1.29785e-06	0	0	0	0	0	0	1.35106e-06	0	0	0	0	0	0	0	0	0	0
f__Verrucomicrobiaceae;g__Haloferula	8.81028e-08	0	2.81727e-06	4.564e-07	4.51818e-08	0	0	0	0	0	0	0	0	0	7.18736e-08	0	0	0	0	2.17361e-07	0	0	0	0	0	0	0	0	0	4.65898e-06	8.55698e-06	0	5.78336e-08	0	0	0	0	0	4.06297e-07	1.77748e-06	3.02637e-06	0	0	2.89013e-07	0	2.95132e-06	2.58625e-06	0	0
f__Desulfurellaceae;g__Hippea	0	0	1.15862e-06	3.40482e-06	4.18776e-07	1.36983e-07	0	0	0	0	0	0	0	0	0	0	0	0	0	1.20996e-06	0	0	0	1.74033e-06	0	0	0	0	0	0	0	0	1.21755e-06	2.80709e-06	2.23951e-06	0	0	0	0	2.94162e-05	0	0	0	0	0	0	4.48119e-07	6.86756e-08	0
f__Halobacteriaceae;g__Halococcus	0	0	0	0	1.44552e-07	0	0	0	4.56217e-08	0	0	0	0	0	0	0	6.18063e-08	0	0	5.35502e-07	0	0	0	0	0	0	0	0	0	0	9.96028e-07	0	3.05487e-08	0	0	0	1.35154e-07	0	0	0	4.78571e-07	2.34691e-07	0	1.52236e-06	3.69832e-07	3.59224e-07	2.28162e-07	0	1.20249e-07
f__Leptotrichiaceae;g__Sneathia	0	0	4.55084e-07	5.08696e-07	0	0	7.56493e-07	8.47707e-06	0	0	2.90336e-07	0	0	2.49482e-07	0	0	0	2.06844e-07	0	8.18469e-07	0	0	1.90025e-06	0	1.03915e-06	4.07318e-07	0	1.96032e-06	0	5.71686e-07	2.91477e-05	0	5.75875e-07	0	5.64337e-07	3.5874e-06	0	0	5.79651e-07	3.66723e-07	0	0	0	3.18556e-07	0	0	0	0	0
f__Spirochaetaceae;g__Candidatus Marispirochaeta	3.30298e-07	0	5.98837e-06	9.24294e-07	1.15256e-06	3.31167e-08	5.08762e-07	0	7.50074e-07	1.76805e-06	8.2704e-07	0	0	2.02701e-07	9.37627e-07	1.37252e-06	1.8162e-06	5.28756e-06	7.75779e-07	5.70685e-07	0	9.73687e-07	0	3.29585e-06	2.86069e-06	3.20494e-07	5.94129e-07	1.94743e-06	1.07517e-07	9.77275e-07	2.88528e-05	8.72931e-07	3.82754e-07	5.78714e-07	4.31625e-07	0	4.1036e-07	3.53472e-07	2.51007e-06	1.32092e-07	3.62469e-06	5.109e-06	7.98304e-07	9.01184e-06	2.43219e-06	6.37426e-07	8.10519e-06	0	9.83586e-07
f__Morganellaceae;g__Arsenophonus	0	0	0	0	0	0	0	0	0	0	0	0	0	0	0	0	0	0	0	0	1.42627e-06	0	0	0	0	0	1.68947e-06	0	0	0	0	0	0	0	0	0	0	0	0	0	0	0	1.63497e-07	0	0	0	5.64038e-06	0	0
f__Elusimicrobiaceae;g__Elusimicrobium	8.89339e-08	0	1.09769e-06	0	1.12444e-07	0	0	0	1.72731e-07	0	0	0	0	1.75769e-05	3.24335e-07	2.28795e-07	2.15253e-06	3.78142e-07	8.42444e-08	5.70469e-07	0	0	0	2.24042e-06	0	0	5.71231e-07	6.50428e-07	2.34125e-08	0	1.22972e-07	1.79509e-06	4.05982e-07	0	0	0	4.26429e-07	0	1.64464e-06	1.72983e-07	5.95664e-07	5.05184e-08	0	2.0603e-05	1.00271e-06	0	2.87324e-05	0	4.75762e-07
f__Scytonemataceae;g__Scytonema	5.77163e-08	0	0	1.68192e-06	0	0	0	0	0	0	0	0	0	0	0	1.679e-06	0	0	0	0	0	0	0	1.17285e-07	0	0	0	0	2.86764e-06	0	0	0	2.85868e-05	5.0922e-08	0	0	0	0	0	1.06649e-06	0	0	0	4.73471e-06	0	3.80527e-08	0	0	0
f__Nocardiopsaceae;g__Thermobifida	0	1.92027e-07	0	1.1845e-06	4.32015e-07	0	3.88226e-06	0	0	0	0	0	0	0	1.88095e-07	3.21987e-06	0	6.33736e-08	0	2.67215e-06	8.96377e-07	0	0	6.72519e-07	3.02299e-07	1.62927e-07	0	0	0	4.08695e-07	1.66404e-07	2.85048e-05	2.8687e-06	9.82903e-07	2.01721e-06	0	1.15408e-06	0	2.4666e-07	4.68157e-07	9.55225e-07	4.10167e-07	1.13544e-06	2.03334e-07	1.82713e-06	0	0	1.47872e-06	1.51121e-07
f__Cyclobacteriaceae;g__Algoriphagus	0	0	1.12341e-06	3.03568e-06	9.34079e-07	4.4797e-06	0	4.53499e-07	2.33312e-06	0	1.35201e-05	6.03723e-07	1.8627e-06	2.83937e-05	7.79442e-07	2.49524e-06	3.82316e-06	1.67764e-06	9.71398e-06	1.14876e-05	7.80018e-08	9.92952e-07	5.08178e-06	2.55055e-06	1.29164e-06	0	2.41339e-06	1.94288e-06	1.00773e-08	0	9.93924e-06	1.67925e-06	9.32826e-06	1.92895e-05	1.79579e-05	9.12978e-07	6.10831e-07	1.20993e-06	4.83819e-06	3.26979e-06	1.58712e-07	1.48634e-07	0	9.18773e-07	3.71885e-07	9.26336e-07	3.37688e-06	0	3.10848e-07
f__Siphoviridae;g__T1virus	0	0	0	0	0	0	0	0	0	0	0	0	0	0	0	0	0	0	0	1.48888e-05	0	0	0	0	0	0	0	0	0	0	0	0	0	0	0	0	0	0	0	2.8335e-05	0	0	0	5.56251e-07	0	0	0	0	0
f__Opitutaceae;g__Cephaloticoccus	0	0	0	0	7.04047e-08	0	0	0	0	0	0	0	0	2.82722e-05	0	0	0	7.22952e-08	0	0	0	0	0	1.3949e-07	0	0	2.27548e-06	0	0	0	0	0	0	0	0	0	0	0	0	0	2.7504e-07	0	0	0	0	1.31824e-06	0	0	9.15297e-08
f__Flavobacteriaceae;g__Leeuwenhoekiella	0	0	0	0	8.19399e-08	0	0	7.48218e-06	0	0	7.16237e-08	0	0	0	0	0	0	0	5.06103e-07	1.57679e-07	0	0	0	0	3.81936e-08	0	0	0	0	1.35477e-05	0	1.11959e-06	3.05832e-07	0	0	0	0	1.63882e-06	1.54084e-05	0	0	0	0	2.80751e-05	0	0	1.16447e-07	0	0
f__Flavobacteriaceae;g__Tamlana	0	6.88428e-08	1.28225e-06	7.35805e-06	9.89766e-07	4.59413e-06	6.53077e-06	6.76934e-06	1.1636e-05	6.84697e-08	5.28243e-06	4.00361e-06	0	2.49571e-05	1.48009e-06	4.15029e-06	4.46659e-08	4.36519e-06	0	1.49182e-05	5.77308e-06	4.19042e-06	2.53385e-08	1.2564e-06	4.63557e-08	2.08199e-08	4.5939e-07	1.2909e-06	1.72253e-06	4.4765e-08	1.0566e-05	1.66863e-05	1.61675e-06	1.86288e-05	3.27601e-07	2.42033e-08	1.07717e-06	1.0091e-07	1.19714e-05	1.9106e-06	3.82406e-06	1.16902e-05	0	1.67572e-07	5.8475e-07	1.1957e-06	2.79488e-06	3.45735e-07	7.27736e-08
f__Aurantimonadaceae;g__Aureimonas	0	0	0	0	0	0	0	0	0	0	0	7.34392e-07	0	1.4635e-05	4.30821e-08	0	0	8.47565e-07	0	6.12042e-07	0	0	0	0	0	0	0	1.63188e-06	9.57347e-08	0	3.8114e-08	0	1.79083e-06	2.44659e-09	0	7.35468e-08	0	0	0	0	0	0	0	0	9.29986e-08	0	2.80016e-05	0	7.4678e-07
f__Unclassified;g__Rhodotorula	0	0	6.81534e-07	0	0	0	0	0	0	0	0	0	0	0	0	0	0	0	0	0	0	0	0	0	0	0	0	0	0	0	0	0	0	0	0	0	0	0	0	2.79443e-05	0	0	0	0	0	0	1.73273e-07	0	0
f__Bacillaceae;g__Pontibacillus	0	0	0	0	8.53139e-08	0	1.77998e-07	1.16601e-06	4.46755e-07	0	1.05231e-06	4.96687e-06	7.60694e-08	4.17325e-07	0	8.55961e-08	0	1.8397e-06	0	1.78764e-06	1.56954e-06	4.31188e-07	0	3.56401e-06	9.19344e-07	5.2552e-07	1.06854e-06	4.6022e-07	2.71323e-06	1.3589e-06	0	6.85281e-08	4.81961e-06	6.83942e-07	3.98356e-07	0	2.39302e-07	1.71774e-06	3.40971e-07	1.60891e-06	0	9.44992e-08	0	4.16399e-06	0	0	4.24688e-07	0	0
f__Unclassified;g__Exiguobacterium	9.6268e-07	5.20243e-07	2.05753e-06	1.40041e-06	8.68943e-07	2.81877e-06	6.87721e-07	0	3.32677e-06	5.27393e-07	7.73402e-07	1.64445e-05	1.04692e-06	4.95181e-07	2.98643e-07	3.4891e-06	8.28093e-06	1.67378e-06	2.45369e-06	4.16614e-06	2.61951e-06	3.32291e-06	6.06648e-06	3.10841e-06	2.21376e-06	3.13928e-06	2.78961e-05	3.63491e-06	2.61415e-07	2.55299e-06	7.32637e-06	4.83158e-07	1.61789e-06	8.98782e-07	3.36918e-07	0	1.94485e-06	2.73705e-06	1.40798e-06	1.62975e-05	3.37054e-07	2.54054e-06	9.41073e-07	3.65495e-06	5.35162e-06	5.08305e-06	4.34563e-07	0	7.65378e-08
f__Cytophagaceae;g__Microscilla	0	0	7.3126e-07	0	3.55475e-08	3.69316e-08	0	6.89945e-08	0	0	0	0	0	0	1.3489e-06	2.14848e-06	4.95569e-07	6.42435e-06	0	0	1.37679e-07	0	0	4.57787e-07	3.48236e-07	6.25619e-08	6.36035e-08	1.72969e-07	3.63991e-08	1.68143e-07	2.77706e-07	0	0	0	0	0	9.97092e-08	2.46311e-06	1.82103e-05	2.78077e-05	0	0	8.00993e-06	2.92791e-08	5.75666e-07	6.25905e-07	0	0	0
f__Thermoanaerobacteraceae;g__Fervidicola	5.12787e-06	0	1.13476e-06	5.32663e-06	6.44534e-07	3.5962e-08	1.94527e-06	0	7.15561e-07	0	7.09554e-07	6.4804e-06	0	0	0	3.47287e-08	2.95273e-07	4.34491e-07	6.33401e-07	1.78104e-06	0	7.13453e-08	0	1.159e-05	0	2.62241e-07	7.74852e-07	3.48686e-07	0	2.43597e-06	1.18217e-06	2.83843e-07	2.92128e-06	2.21853e-06	0	1.46736e-06	3.23638e-08	1.04054e-06	1.97053e-06	1.68516e-06	1.10217e-06	1.37654e-06	3.3714e-07	2.29268e-06	1.12979e-06	1.20388e-06	9.64597e-07	0	8.47578e-08
f__Moraxellaceae;g__Moraxella	0	3.70496e-08	2.59832e-06	0	3.95127e-06	0	0	1.73764e-06	6.99726e-07	0	0	3.36067e-06	0	0	0	0	0	4.2569e-06	1.05648e-06	1.27363e-06	0	1.17124e-05	1.79809e-06	2.16652e-06	0	0	0	7.61504e-07	1.02774e-05	0	9.68313e-07	0	1.19642e-05	3.16068e-08	1.12867e-06	0	0	0	1.42536e-05	2.7673e-05	0	1.97368e-05	0	2.40742e-05	0	1.23564e-07	0	0	3.52524e-06
f__Planococcaceae;g__Sporosarcina	3.82611e-07	4.42416e-07	2.39197e-07	1.50647e-07	2.07932e-06	1.55467e-06	9.98286e-07	1.68728e-05	1.23625e-05	2.44566e-06	2.61053e-06	2.62797e-07	1.2571e-06	2.15219e-05	5.21333e-07	3.43589e-06	2.76128e-05	5.34274e-06	5.63663e-06	2.82681e-06	1.89829e-07	4.87067e-06	3.97566e-06	7.79703e-06	3.70048e-06	4.30101e-06	4.9423e-06	1.35497e-05	9.20565e-07	2.67479e-05	5.20929e-06	1.92904e-05	2.24534e-06	1.23116e-06	2.13293e-05	6.97333e-06	4.1661e-07	2.67961e-06	1.47124e-05	2.25619e-06	1.99922e-06	3.51951e-06	8.91489e-07	2.41771e-06	9.04391e-07	2.60027e-07	1.91758e-08	1.00323e-08	1.24609e-07
f__Carnobacteriaceae;g__Alkalibacterium	1.35246e-06	1.02945e-06	1.06506e-06	2.16159e-07	4.54061e-07	3.95824e-07	0	2.88264e-07	3.25143e-06	3.70836e-06	3.49694e-06	0	8.19891e-07	6.74461e-07	2.14969e-06	4.66401e-07	6.11267e-06	1.06267e-05	2.79822e-06	2.04908e-06	1.81633e-06	2.49806e-05	1.24401e-06	2.33165e-06	1.53393e-06	4.20212e-07	1.37759e-06	2.491e-06	1.13949e-05	2.84328e-06	6.90445e-06	1.32922e-05	1.14068e-05	7.35956e-06	4.44506e-06	1.96512e-07	5.14822e-06	5.07452e-07	2.91083e-06	1.30762e-06	1.1989e-06	2.10504e-06	1.08456e-06	5.08803e-06	1.79569e-06	5.79905e-07	1.27569e-05	7.28127e-07	6.64114e-06
f__Alteromonadaceae;g__Marinobacter	0	0	7.70966e-07	2.64903e-06	9.73905e-08	0	5.8358e-07	0	3.95317e-06	0	1.90382e-06	0	0	0	4.85871e-07	5.0177e-08	9.43273e-07	2.73321e-05	0	3.06428e-06	0	0	0	3.67737e-06	0	0	0	2.29128e-06	1.79e-05	3.23596e-07	1.05929e-06	1.40601e-06	3.28299e-06	0	0	1.67709e-07	0	0	0	2.38294e-07	5.60097e-07	0	2.36382e-08	1.92451e-06	0	1.8993e-06	1.4488e-05	0	1.03629e-05
f__Thermogemmatisporaceae;g__Thermogemmatispora	8.29354e-08	0	7.57329e-06	0	2.53417e-07	0	0	0	1.29548e-07	0	0	0	0	0	4.25461e-07	0	0	3.38502e-06	7.85622e-08	5.9241e-07	0	6.79799e-08	0	1.35276e-06	0	0	3.84307e-06	0	4.0989e-08	0	3.6838e-06	0	3.53867e-07	0	0	0	9.59466e-08	0	0	5.97037e-07	2.98983e-06	6.54639e-07	0	4.77475e-07	2.01288e-06	1.95274e-06	3.139e-07	8.86137e-08	3.35033e-07
f__Desulfobacteraceae;g__Candidatus Magnetomorum	0	6.10229e-08	1.48776e-06	3.16766e-07	1.34179e-05	0	5.89707e-07	0	2.94322e-06	8.2182e-06	1.57483e-07	0	0	8.88602e-08	0	1.56639e-06	3.55203e-06	9.80596e-07	0	6.10465e-07	4.97595e-07	0	0	1.08529e-06	2.71789e-05	2.14338e-06	0	1.11286e-06	1.67171e-07	0	5.54881e-06	8.0227e-07	4.78294e-06	0	0	0	1.11609e-07	7.60698e-07	4.23721e-08	1.86573e-07	1.53489e-06	0	0	9.10234e-06	3.36405e-07	0	0	0	0
f__Desulfuromonadaceae;g__Pelobacter	1.8111e-06	0	3.82293e-07	1.22585e-06	4.13201e-08	2.59065e-06	1.32848e-07	1.20445e-07	5.145e-07	6.66793e-07	5.51812e-06	3.92273e-07	7.19655e-06	1.19001e-07	5.82622e-07	1.34623e-06	3.01721e-06	1.28854e-05	1.71169e-06	4.99419e-06	7.39118e-07	2.08866e-07	5.56647e-06	6.38652e-06	1.22632e-06	4.9087e-08	2.82544e-06	4.9281e-06	1.03032e-05	0	1.35814e-05	4.57481e-06	6.42277e-06	9.60438e-07	2.74808e-07	0	5.56453e-07	6.66138e-07	2.7644e-06	3.48003e-06	1.49916e-06	2.43947e-06	9.26909e-07	6.64546e-07	1.88631e-06	1.29379e-06	1.0525e-05	1.59038e-07	9.52243e-06
f__Bifidobacteriaceae;g__Gardnerella	1.51668e-07	5.85539e-06	5.81795e-06	6.22189e-07	9.92401e-07	6.2544e-06	4.2385e-07	5.95109e-06	6.32773e-06	4.01017e-06	5.98201e-06	0	3.15666e-06	3.50059e-06	2.10483e-06	1.39986e-06	3.81357e-06	2.61119e-06	7.73534e-07	8.2151e-06	3.93439e-07	2.68994e-06	4.35567e-06	1.4161e-05	1.6873e-05	3.58534e-06	2.23725e-06	4.56341e-06	0	4.98165e-06	1.15152e-05	4.20948e-07	6.95744e-06	2.35045e-06	1.81344e-06	0	3.27563e-06	2.71065e-05	6.2265e-06	6.95864e-07	8.40122e-06	1.07886e-06	8.83055e-08	2.0927e-06	5.24546e-07	0	1.36773e-06	0	1.91838e-07
f__Proteinivoraceae;g__Anaerobranca	0	0	1.01338e-06	0	2.41351e-07	0	0	0	0	0	1.47457e-06	0	0	0	4.15589e-07	0	2.99974e-07	0	0	8.94523e-08	0	0	0	1.4086e-06	0	1.31573e-07	1.66348e-07	0	0	0	2.10242e-07	0	2.70465e-05	0	0	0	0	0	1.79608e-06	0	1.28567e-07	7.63325e-07	0	2.24159e-07	1.73801e-07	0	2.23289e-07	0	0
f__Aquificaceae;g__Hydrogenivirga	0	0	0	2.10392e-06	5.07999e-08	0	0	0	0	0	0	0	0	0	0	0	0	0	0	8.70021e-06	0	0	0	0	0	0	0	0	0	0	0	0	0	0	0	0	0	0	4.56817e-07	0	0	0	0	0	0	0	0	0	0
f__Siphoviridae;g__T5virus	0	0	0	0	0	2.87011e-06	0	0	9.44347e-06	0	0	0	0	0	1.56746e-07	0	0	0	0	0	0	0	0	0	0	0	0	0	0	0	0	0	0	0	0	0	0	0	0	0	0	0	0	0	0	0	0	0	0
f__Flavobacteriaceae;g__Kriegella	1.07396e-07	0	0	0	0	1.32355e-05	0	0	0	0	1.5461e-06	0	0	8.86816e-07	4.83363e-06	8.2678e-07	0	3.17713e-06	0	1.11438e-06	0	0	1.11834e-05	8.16333e-08	0	0	2.48158e-07	1.6039e-07	0	3.66458e-06	8.88749e-07	0	5.74335e-07	0	1.59125e-06	0	0	0	2.67097e-06	0	0	1.65851e-06	8.91804e-08	3.54537e-07	1.16504e-07	2.65563e-05	0	0	0
f__Chamaesiphonaceae;g__Chamaesiphon	2.65376e-05	1.4424e-06	1.54404e-05	0	0	0	0	0	9.40556e-06	0	2.60495e-06	0	0	8.74668e-06	0	0	0	2.44813e-06	0	0	3.84746e-07	0	0	0	2.27718e-05	2.11545e-05	5.33224e-06	0	0	7.51807e-07	1.78561e-07	0	3.70769e-07	0	0	0	0	0	0	0	0	0	0	0	0	0	0	0	0
f__Orbaceae;g__Frischella	0	1.99234e-08	0	3.88091e-07	0	0	0	0	0	0	8.22772e-07	0	0	0	0	1.92733e-08	8.52232e-07	4.71441e-06	0	1.86677e-06	0	0	0	2.28357e-06	0	0	0	0	0	0	1.20854e-07	2.02135e-06	0	0	0	0	0	0	0	0	0	0	0	0	0	0	0	0	0
f__Flavobacteriaceae;g__Psychroserpens	0	0	1.54934e-06	6.97239e-06	4.24075e-08	1.51162e-05	1.2379e-07	0	0	0	6.44612e-07	0	0	1.18864e-05	0	5.71826e-06	0	2.61695e-06	0	6.12042e-08	0	3.57818e-06	1.04458e-05	0	0	2.32048e-06	0	1.8154e-06	0	0	0	1.11659e-07	9.98603e-08	0	9.55032e-07	2.41747e-06	0	0	1.95141e-06	0	0	7.18556e-07	1.00292e-07	5.23942e-08	0	0	0	0	0
f__Desulfobacteraceae;g__Desulfobacula	0	0	0	2.64161e-05	0	0	0	0	0	0	2.0666e-06	0	1.86741e-07	3.36324e-06	2.88768e-07	7.40521e-06	4.96808e-06	0	0	1.11636e-07	0	2.02909e-06	2.81896e-08	0	0	0	0	0	1.08903e-05	0	4.72919e-06	0	1.17189e-05	8.2127e-07	0	0	0	3.45573e-08	0	3.01714e-06	0	0	0	3.45007e-07	0	1.34689e-06	1.93762e-05	0	1.05669e-05
f__Peptoniphilaceae;g__Helcococcus	7.00024e-08	1.75379e-06	0	2.19594e-06	4.28682e-07	2.73235e-06	0	8.20508e-07	1.351e-06	0	2.98161e-07	0	0	3.29673e-07	3.14295e-06	2.17503e-06	2.80114e-06	1.30943e-06	4.90668e-07	4.15291e-06	0	6.29677e-07	0	1.18127e-05	3.69189e-07	3.94394e-07	2.44928e-05	5.25183e-07	5.33854e-07	6.38162e-08	5.36319e-06	4.13452e-06	2.5584e-06	1.94429e-07	6.66944e-06	0	4.51267e-06	1.76736e-07	1.73031e-06	1.42911e-05	1.80142e-06	5.79909e-06	8.4133e-06	2.60987e-05	1.58788e-06	4.60464e-08	0	0	1.61641e-06
f__Myoviridae;g__Felixo1virus	0	0	0	0	0	0	0	0	0	0	0	0	0	0	0	0	0	0	0	0	0	0	0	0	0	0	0	0	0	0	0	0	0	0	0	0	0	0	0	0	0	0	0	0	0	0	0	0	0
f__Unclassified;g__Candidatus Puniceispirillum	0	0	0	0	0	0	0	0	0	0	0	0	0	6.62156e-06	0	0	0	0	0	1.94559e-06	0	0	0	2.07223e-06	0	0	0	0	0	0	0	0	0	0	0	0	0	0	0	0	0	0	0	0	0	0	0	0	0
f__Opitutaceae;g__Opitutus	0	0	0	0	0	0	0	0	0	0	0	0	0	0	0	1.89085e-06	4.57863e-08	4.98087e-08	0	0	0	0	3.07139e-07	1.44155e-07	0	0	0	4.62222e-06	0	0	7.20902e-06	1.64545e-07	4.52611e-08	0	0	0	0	0	0	8.84639e-07	2.91963e-07	0	0	0	0	9.34407e-07	0	0	8.87838e-08
f__Acidaminococcaceae;g__Succinispira	1.10122e-05	1.15289e-05	6.12028e-06	1.88508e-05	1.84727e-06	8.04376e-06	2.58794e-05	2.37547e-06	2.16283e-05	0	3.50731e-06	1.22912e-05	1.16869e-06	1.14944e-06	7.75478e-08	1.14577e-07	0	2.02886e-06	3.24421e-06	1.34405e-05	1.34447e-05	1.14701e-06	2.37742e-06	3.38438e-07	6.19215e-07	0	3.02832e-06	6.08063e-07	4.3675e-06	0	2.91708e-06	9.67463e-07	6.18862e-06	4.7255e-07	0	1.8644e-06	4.79536e-06	1.8274e-08	1.56737e-05	8.47286e-07	3.98544e-06	0	1.18944e-06	5.09742e-06	1.23277e-07	2.25714e-07	2.81287e-07	4.28424e-06	9.29793e-07
f__Desulfobacteraceae;g__Desulfatitalea	0	0	7.06568e-06	1.22087e-06	3.22297e-08	0	0	0	1.32891e-07	0	5.37866e-06	0	0	0	0	3.42505e-07	2.42355e-06	9.92394e-06	0	5.97923e-06	0	2.86801e-07	0	9.03859e-06	0	0	0	0	0	0	2.29676e-06	4.02194e-06	2.56071e-05	0	1.31072e-07	0	0	0	0	0	3.80271e-06	6.73688e-07	1.46831e-06	1.41371e-07	0	1.26299e-06	3.16128e-06	0	8.41553e-08
f__Bacillaceae;g__Fictibacillus	0	0	7.89544e-08	2.5536e-05	5.03613e-07	3.63086e-07	1.09226e-06	0	2.48171e-07	0	6.06892e-07	0	2.44921e-07	0	2.92794e-07	1.27661e-06	1.99122e-06	4.77044e-06	9.34619e-07	2.34699e-06	2.44875e-06	4.5491e-07	1.73041e-06	5.46313e-06	2.25371e-05	2.06154e-07	5.18128e-07	2.19242e-07	1.87195e-06	2.01958e-06	7.05244e-06	3.65044e-07	5.45322e-06	0	1.50207e-05	0	4.10233e-06	1.0998e-06	3.73043e-06	6.19118e-06	5.67903e-07	9.7913e-07	1.15395e-06	7.53122e-06	4.98251e-06	2.46376e-06	1.09233e-06	0	2.12038e-07
f__Flavobacteriaceae;g__Zhouia	1.24769e-07	0	1.73467e-06	3.01627e-07	0	0	0	0	0	0	0	0	0	0	0	0	0	3.94221e-07	0	1.43264e-06	0	8.4775e-08	0	4.10499e-08	0	0	0	4.15126e-08	0	3.83366e-06	0	0	0	0	0	0	0	0	0	0	0	0	0	2.54244e-05	0	0	0	0	0
f__Bacillaceae;g__Psychrobacillus	0	0	2.36761e-06	1.77033e-06	1.40812e-07	0	0	0	0	8.33168e-06	3.55132e-06	0	0	0	1.27947e-07	3.34137e-06	5.19491e-07	8.56385e-06	0	2.4412e-06	0	0	2.19385e-08	6.08394e-07	2.1065e-05	3.48502e-06	8.87548e-07	3.40723e-06	0	1.06223e-06	5.48644e-07	3.30923e-06	2.53438e-05	1.58424e-08	0	4.02077e-08	1.34497e-07	5.523e-08	1.15131e-06	2.7627e-07	5.02862e-07	1.17582e-06	0	4.99525e-07	0	1.71114e-07	9.85746e-07	0	0
f__Parachlamydiaceae;g__Parachlamydia	2.67812e-08	0	1.3314e-06	1.13873e-06	9.15616e-09	1.11941e-07	1.75231e-06	3.77586e-08	1.68263e-06	3.24386e-06	7.27814e-07	0	0	6.59317e-07	1.14306e-06	1.49151e-06	1.00492e-06	1.10548e-05	1.12771e-06	8.09519e-07	0	1.95679e-06	2.41615e-05	7.64246e-07	9.89298e-06	8.48695e-07	9.65842e-07	4.65137e-06	8.88685e-06	1.42609e-06	2.51599e-05	5.64094e-07	1.28396e-06	8.75739e-07	1.1603e-06	4.22021e-07	1.16139e-06	2.138e-07	1.73001e-06	5.20913e-08	0	1.127e-07	0	1.50832e-08	0	0	1.78008e-07	0	0
f__Cytophagaceae;g__Emticicia	0	0	0	0	4.72422e-08	0	0	0	0	0	2.02343e-06	0	0	0	0	0	1.07024e-06	9.70215e-08	1.98483e-06	0	0	0	0	0	1.29902e-06	0	0	1.37925e-07	0	2.10053e-06	0	1.46231e-07	5.66237e-08	0	0	0	3.09953e-07	0	4.72028e-08	2.12899e-06	0	0	2.50687e-05	3.89116e-08	0	0	0	0	0
f__Rhodospirillaceae;g__Rhodospira	0	0	0	0	0	0	0	0	0	0	0	0	0	2.49428e-05	0	0	0	0	0	0	0	0	0	0	0	0	0	0	0	0	0	0	0	0	0	0	0	0	0	0	0	0	4.0349e-08	0	0	0	1.22493e-05	0	0
f__Comamonadaceae;g__Polaromonas	0	1.55877e-07	0	0	0	0	0	0	1.29413e-06	0	0	0	0	0	1.0179e-07	1.87329e-07	0	3.51634e-06	0	2.41011e-08	0	2.48908e-07	0	0	8.09784e-07	0	8.9638e-08	2.36673e-06	2.48172e-05	0	2.02616e-07	0	1.24732e-06	2.21629e-08	0	0	0	2.1367e-08	0	2.93916e-07	2.15388e-08	1.66475e-07	0	0	0	3.66336e-08	1.14235e-05	0	7.60987e-06
f__Unclassified;g__Thermorudis	0	0	7.74001e-07	2.88394e-07	1.142e-07	0	5.36097e-08	0	2.16254e-07	0	3.6435e-06	0	2.54563e-07	0	5.22074e-07	4.5831e-07	2.13355e-07	1.75899e-07	0	5.44831e-07	0	1.13478e-07	0	0	2.23749e-07	0	5.10831e-08	5.00113e-07	0	1.56651e-06	1.53104e-06	3.21057e-07	1.43855e-06	1.51563e-07	2.66616e-07	0	5.33876e-08	0	1.14104e-07	1.56134e-06	1.32566e-06	9.48712e-07	3.2751e-06	1.59905e-06	8.13921e-07	1.91089e-05	9.8347e-06	0	4.8936e-07
f__Cellvibrionaceae;g__Teredinibacter	0	0	0	0	0	0	0	0	0	0	1.79397e-07	0	0	1.48801e-05	0	0	0	0	0	1.09833e-06	0	0	0	0	0	0	0	7.3427e-07	0	1.46943e-07	0	0	4.39385e-08	0	0	0	0	0	0	0	0	0	1.01921e-07	0	0	0	2.46595e-05	0	4.03563e-07
f__Arthrodermataceae;g__Trichophyton	0	0	0	0	0	0	0	0	0	0	0	1.0941e-06	0	0	0	0	0	0	0	0	0	2.4579e-05	0	0	0	0	0	0	0	0	0	0	0	8.97025e-07	0	0	0	0	0	0	0	0	0	0	0	0	0	0	0
f__Kosmotogaceae;g__Kosmotoga	0	0	3.26208e-06	3.45188e-06	3.97352e-08	0	0	0	3.386e-07	0	1.18059e-06	0	0	6.11597e-08	3.69707e-06	0	2.99446e-07	1.22407e-07	0	8.56458e-07	9.78623e-08	0	3.34752e-08	4.32159e-06	0	1.63306e-06	0	7.16925e-06	0	0	1.78561e-06	0	4.32568e-06	4.4712e-08	0	8.38593e-06	1.03529e-07	0	1.10888e-07	2.44855e-05	1.34802e-07	0	2.1501e-07	1.4836e-05	4.82003e-07	0	3.87398e-06	0	1.85239e-07
f__Planococcaceae;g__Kurthia	0	0	0	9.76696e-07	0	2.26021e-06	3.92794e-07	2.74735e-07	1.55348e-06	0	1.65545e-06	0	4.42187e-07	1.70843e-05	0	9.78282e-07	2.4572e-07	1.1625e-06	0	4.19896e-07	4.05093e-07	1.29836e-07	1.41734e-05	2.44554e-05	2.36801e-07	8.78399e-06	8.38526e-07	8.55e-07	0	0	1.87138e-07	2.91244e-07	6.09597e-07	0	0	0	2.44332e-07	5.57276e-07	2.08045e-07	9.59053e-06	2.0785e-07	6.59347e-07	6.5399e-08	1.82238e-05	4.51694e-07	0	2.1277e-06	0	1.20475e-06
f__Aphanizomenonaceae;g__Aphanizomenon	0	0	0	0	2.4425e-05	0	0	0	0	0	0	0	0	0	1.49378e-06	0	0	0	0	0	0	0	0	0	0	0	0	0	3.17665e-08	0	0	0	0	0	0	0	0	0	0	0	0	0	0	0	0	0	0	0	0
f__Cellvibrionaceae;g__Candidatus Endobugula	0	0	0	0	0	0	0	0	0	0	0	0	0	0	0	0	0	0	0	0	0	0	0	0	0	0	0	0	8.70835e-06	0	0	0	0	0	0	0	0	0	0	0	0	0	0	6.3869e-06	0	0	2.44173e-05	0	0
f__Crocinitomicaceae;g__Fluviicola	0	0	9.11598e-06	0	0	0	0	0	0	0	0	0	0	0	1.31554e-06	0	0	0	0	0	0	1.8503e-07	0	0	0	0	0	0	0	0	2.04543e-07	0	2.33559e-06	0	0	0	0	0	3.06149e-07	0	0	0	0	0	0	0	0	0	1.18378e-07
f__Flavobacteriaceae;g__Eudoraea	0	0	0	0	0	0	0	0	7.22743e-07	0	0	1.33243e-06	0	0	0	0	0	0	3.1333e-07	0	0	0	0	0	0	0	0	0	0	0	0	0	0	0	0	0	0	0	0	0	0	0	0	0	3.71994e-07	0	0	0	0
f__Thermoanaerobacteraceae;g__Carboxydothermus	2.42408e-07	0	6.67333e-07	4.17731e-07	8.17594e-07	1.25567e-06	0	0	6.63357e-07	0	4.13113e-06	0	2.12821e-06	2.30093e-07	1.46925e-06	7.11267e-07	1.01077e-06	8.37359e-06	2.72808e-08	1.93585e-06	0	1.90024e-06	0	4.19443e-07	1.44685e-07	7.21239e-07	1.05704e-07	6.89904e-07	0	1.42514e-06	1.11501e-06	3.79626e-07	3.61002e-06	4.18162e-07	6.78899e-07	0	5.91216e-07	0	8.85413e-08	3.01326e-07	1.62454e-06	1.22315e-06	1.75818e-06	1.70211e-06	8.7838e-07	1.5287e-05	1.12996e-05	0	4.70138e-07
f__Staphylococcaceae;g__Salinicoccus	0	0	3.29307e-08	2.39499e-05	3.0007e-07	0	0	2.10314e-07	5.5439e-07	7.03047e-08	2.22969e-07	0	0	0	1.12386e-07	2.88145e-07	0	7.6178e-07	0	9.27924e-07	1.69366e-06	2.56714e-07	0	0	0	1.16257e-06	0	1.77315e-07	0	0	1.58874e-06	0	1.9018e-06	8.8937e-07	0	0	6.8448e-07	0	9.99398e-08	1.1508e-07	0	2.05433e-06	7.77018e-08	1.55816e-06	7.32096e-07	0	0	0	0
f__Pseudomonadaceae;g__Azotobacter	3.31936e-06	9.05191e-06	0	0	1.84756e-07	0	0	0	2.62397e-07	0	0	1.08857e-05	0	0	0	0	0	0	0	7.99943e-07	0	0	0	0	0	0	0	0	0	0	0	0	0	0	0	6.96556e-07	0	0	9.2301e-08	0	1.58866e-07	0	1.99946e-07	0	2.37947e-05	3.92314e-06	1.55875e-06	0	1.131e-07
f__Limnochordaceae;g__Limnochorda	0	0	0	8.1846e-07	2.39725e-07	0	5.32503e-07	0	7.70101e-07	2.65744e-06	1.41647e-07	0	0	3.96342e-07	6.08847e-08	0	0	2.96529e-06	1.49663e-07	5.86712e-07	0	5.95527e-08	3.2974e-06	2.2412e-06	4.76247e-07	7.73492e-07	7.24866e-08	5.49908e-07	0	0	6.60175e-06	2.6033e-07	2.795e-06	0	7.56653e-08	1.65773e-07	3.3621e-07	0	7.03459e-08	1.78599e-07	6.05388e-08	1.85874e-06	0	1.1526e-06	1.10049e-06	0	0	0	0
f__Rhodobiaceae;g__Candidatus Phaeomarinobacter	0	0	2.33101e-06	5.35872e-06	1.46007e-07	4.55077e-07	8.22495e-07	1.02334e-07	0	0	4.19059e-07	0	5.64139e-07	9.52285e-08	2.02717e-06	4.883e-08	3.4455e-06	9.99517e-07	0	2.29454e-06	0	0	0	4.33806e-06	1.71641e-06	0	6.87942e-06	2.32081e-06	0	6.07753e-06	1.13627e-06	1.56373e-07	7.7202e-07	0	4.545e-08	0	1.41065e-06	3.23818e-06	9.72568e-08	1.75362e-06	4.05935e-06	2.85717e-06	1.26409e-06	1.98637e-06	8.75186e-06	3.38209e-06	2.34519e-05	0	1.13214e-06
f__Rhodospirillaceae;g__Nitrospirillum	0	0	0	0	0	0	0	8.75631e-07	1.85314e-05	0	0	0	0	0	1.44132e-06	0	0	0	0	2.40596e-08	0	0	0	1.51106e-06	0	0	0	0	0	0	6.65112e-07	0	9.33315e-08	0	0	0	0	0	0	0	1.39322e-07	0	0	8.23853e-08	3.14236e-07	0	4.87817e-08	0	1.36858e-07
f__Phyllobacteriaceae;g__Mesorhizobium	2.80364e-06	0	1.84253e-05	2.13448e-05	5.29347e-07	0	0	9.04913e-08	9.45188e-06	0	1.46998e-06	0	3.4069e-07	0	1.6332e-07	0	1.35445e-06	2.6615e-06	5.65481e-07	2.35252e-07	0	1.3959e-06	0	3.14821e-06	0	8.7104e-07	1.1693e-06	2.53639e-07	1.42052e-05	9.69381e-07	2.63543e-06	5.27442e-07	3.1421e-06	1.13226e-06	4.09187e-08	0	4.13633e-07	1.06914e-06	4.30008e-08	1.56613e-07	6.85306e-07	4.49703e-07	2.16667e-06	3.50105e-06	9.31605e-07	2.08294e-07	2.34218e-05	1.13711e-07	3.19697e-07
f__Desulfobulbaceae;g__Desulfurivibrio	0	0	0	4.05348e-07	0	0	0	0	0	0	1.00217e-06	0	0	0	0	1.1503e-07	1.02811e-06	5.1801e-06	0	2.31657e-06	0	0	0	2.4419e-06	0	0	0	0	0	0	3.0913e-07	1.93395e-06	4.64513e-06	0	0	0	0	0	0	0	0	0	0	0	0	0	0	0	0
f__Cyclobacteriaceae;g__Mariniradius	6.09804e-06	0	0	2.84224e-07	6.64307e-07	0	0	2.35394e-07	9.88155e-07	2.31944e-06	1.6149e-05	0	1.31708e-06	1.50149e-07	2.11671e-07	0	2.32099e-05	0	2.05786e-07	1.87289e-06	5.24481e-08	6.02713e-07	2.04106e-08	2.62164e-07	0	2.36345e-06	2.28838e-08	5.59231e-06	1.56981e-05	0	9.19575e-08	2.67102e-07	2.30108e-06	0	2.38873e-08	0	0	0	1.88815e-06	2.76831e-06	9.44772e-07	0	0	0	0	6.7799e-07	1.83636e-06	0	2.42342e-07
f__Gracilibacteraceae;g__Gracilibacter	0	9.40134e-07	2.6056e-06	9.63369e-07	8.5985e-07	2.33428e-06	0	2.63717e-07	4.00756e-07	0	1.33306e-06	0	5.46148e-06	1.10608e-05	8.26758e-07	3.70735e-06	1.28168e-06	7.40234e-06	1.69934e-06	2.32053e-05	2.41931e-07	3.8886e-06	2.70884e-06	3.23633e-06	5.3981e-06	1.35801e-06	6.51618e-06	1.11285e-05	0	1.9442e-07	4.57765e-06	4.32884e-07	6.19147e-06	1.10666e-06	1.11935e-07	0	2.45284e-06	2.18129e-06	6.47507e-06	1.91394e-06	4.12634e-07	2.76819e-06	9.71332e-07	2.2458e-06	3.23432e-06	1.15099e-06	2.27234e-05	0	6.97395e-07
f__Alcaligenaceae;g__Derxia	0	0	0	3.3423e-07	0	0	0	0	0	0	6.21852e-07	0	0	0	7.56888e-08	0	8.84912e-07	5.15302e-06	0	1.64483e-06	0	0	0	2.70508e-06	0	0	0	0	0	0	1.93328e-07	1.41746e-06	2.3173e-08	0	0	0	0	0	2.48138e-08	2.35481e-08	0	3.57608e-07	2.68763e-08	0	2.72308e-08	0	0	0	0
f__Cyclobacteriaceae;g__Lunatimonas	0	0	0	0	0	0	0	0	0	0	0	0	0	0	4.6044e-08	1.54608e-06	0	1.85388e-07	0	0	0	0	0	0	0	0	0	1.58127e-06	9.91716e-06	0	0	0	4.32145e-07	0	0	0	0	0	1.95429e-05	4.03907e-07	0	0	0	3.82472e-08	0	0	9.94928e-06	6.26914e-08	3.53546e-06
f__Unclassified;g__Candidatus Kryptonium	0	0	0	1.89038e-06	0	0	0	0	0	0	1.12461e-06	0	0	0	0	0	3.31212e-07	0	0	0	0	0	0	4.63466e-07	0	0	2.09276e-07	0	0	2.3087e-05	0	0	3.48627e-07	1.50262e-08	0	0	1.09358e-07	2.19495e-06	3.50595e-07	0	0	0	0	1.11905e-07	0	0	6.9868e-07	0	0
f__Comamonadaceae;g__Hylemonella	0	0	1.17888e-06	0	3.06949e-07	0	0	0	1.45313e-07	0	2.8172e-06	0	0	0	0	0	0	0	1.41745e-07	2.21501e-07	0	0	0	4.18101e-06	0	4.7269e-07	0	0	0	0	0	0	2.1481e-07	0	0	0	0	0	2.3002e-07	1.45525e-07	3.36519e-06	1.27499e-06	0	1.26411e-06	4.20708e-07	0	1.52798e-07	3.19759e-07	0
f__Helicobacteraceae;g__Sulfurimonas	0	0	0	0	0	0	0	0	0	0	0	0	0	1.33405e-05	0	0	1.06125e-07	0	0	0	0	0	0	0	0	0	0	0	0	0	0	0	0	0	0	0	0	0	0	8.52844e-07	0	0	0	4.63018e-08	0	0	2.30742e-05	0	1.76978e-07
f__Chlorobiaceae;g__Chlorobium	4.07899e-07	0	1.26023e-07	0	3.48168e-07	0	0	0	0	0	3.24596e-07	5.77769e-06	3.61466e-07	0	5.37384e-07	5.749e-06	2.67508e-06	4.10329e-06	0	5.77126e-07	2.28966e-07	0	0	4.11968e-07	0	0	0	2.49173e-06	0	0	3.49631e-06	1.76349e-06	7.01207e-07	0	0	0	5.13186e-07	3.34914e-06	4.50062e-08	6.19171e-06	5.21668e-06	0	9.02055e-08	1.21841e-06	6.59134e-06	1.69082e-05	4.77672e-06	0	2.12656e-07
f__Desulfobacteraceae;g__Desulfatirhabdium	0	0	3.91968e-07	0	8.13273e-08	0	0	6.61574e-07	8.03302e-07	0	1.2771e-06	1.03595e-05	9.89712e-07	1.45351e-06	1.30094e-06	0	0	0	0	7.82498e-08	1.40015e-07	1.29344e-06	0	1.44049e-06	0	0	0	7.99914e-07	0	0	9.75045e-08	2.17753e-08	7.54286e-07	1.05399e-07	2.53161e-07	0	2.58982e-06	0	1.48781e-07	0	1.19964e-05	7.80722e-07	1.37469e-06	0	2.93891e-07	7.35229e-07	1.13021e-05	0	3.95601e-07
f__Leptospiraceae;g__Leptospira	7.62246e-06	6.49106e-06	4.51946e-07	1.20055e-06	3.85596e-07	5.41957e-06	2.77895e-07	7.39286e-07	2.67947e-06	6.18634e-06	1.77903e-05	1.00652e-06	2.108e-07	1.20308e-05	1.7618e-05	4.84678e-06	2.57516e-06	1.11949e-05	1.27226e-07	3.01809e-06	3.88716e-07	2.10573e-06	3.13787e-08	1.55545e-06	1.41246e-05	7.48279e-06	9.49398e-07	7.25501e-06	9.37893e-06	2.00787e-07	9.73196e-06	7.38295e-06	3.64634e-06	2.61885e-07	1.58293e-05	0	2.66286e-06	2.54296e-06	8.72524e-06	1.22024e-05	3.44229e-07	8.10082e-06	2.26667e-05	2.23244e-06	1.68006e-06	0	8.89819e-06	2.22396e-06	4.35824e-07
f__Sphingobacteriaceae;g__Solitalea	0	0	2.51716e-06	1.4537e-05	4.01455e-06	3.14574e-08	0	3.18325e-08	1.62522e-06	0	2.62017e-06	0	0	1.77733e-07	0	1.40008e-06	1.14322e-07	1.08403e-06	0	8.01986e-08	4.10931e-06	0	0	5.99894e-08	2.35622e-08	1.1215e-08	1.21946e-06	0	0	0	0	0	0	6.42957e-07	0	0	4.95707e-06	0	0	0	2.55815e-07	2.26433e-05	0	3.84333e-06	3.31191e-06	4.39763e-06	0	0	0
f__Planctomycetaceae;g__Gimesia	0	0	4.22788e-06	2.37748e-06	0	0	0	0	1.68135e-06	0	1.34472e-06	0	0	0	9.14752e-08	1.96606e-06	1.20089e-07	1.40586e-06	0	6.12042e-08	0	0	0	4.00075e-06	0	0	0	4.58095e-06	0	0	1.37233e-07	0	5.82947e-06	6.9741e-08	0	0	4.17245e-08	0	6.25973e-08	0	8.2776e-07	5.12816e-07	6.78003e-08	2.2542e-05	6.86944e-08	1.7786e-06	8.97998e-06	0	4.75853e-07
f__Bacillaceae;g__Amphibacillus	0	0	3.08827e-06	5.93721e-06	6.70649e-07	0	0	3.84075e-08	2.44487e-06	8.27848e-08	2.16163e-06	0	0	0	0	1.25063e-06	3.37564e-07	2.19039e-06	1.4931e-05	4.75342e-06	2.47614e-07	4.532e-08	9.50639e-06	4.36853e-06	0	3.54517e-07	1.12508e-06	1.27098e-07	8.03291e-08	0	1.78009e-06	3.07853e-06	1.0336e-05	9.56857e-07	0	3.73719e-08	2.20153e-06	2.12723e-06	2.22674e-05	5.20563e-07	4.91571e-06	2.23909e-06	1.77688e-07	5.24091e-06	1.72322e-06	1.96465e-07	3.04291e-07	0	0
f__Enterococcaceae;g__Bavariicoccus	0	0	0	1.67625e-07	1.32754e-07	6.89615e-08	0	0	3.14236e-08	0	2.0307e-07	0	0	0	6.74329e-08	0	5.01239e-07	1.36319e-07	2.14563e-07	5.01308e-07	1.51003e-07	7.633e-07	0	3.33449e-07	0	0	0	0	0	0	1.19949e-06	7.99755e-08	1.35585e-06	2.21469e-05	6.19867e-08	0	2.17215e-07	8.49303e-08	3.69483e-07	1.19584e-06	4.93256e-07	4.4114e-07	3.59171e-07	4.41264e-07	8.75965e-07	1.30489e-06	4.62589e-07	0	4.06333e-08
f__Methanosaetaceae;g__Methanosaeta	8.41815e-08	0	0	4.30895e-08	0	0	4.10147e-08	0	4.13618e-08	0	0	2.64352e-08	0	0	5.20027e-07	3.85182e-07	0	0	1.96983e-07	2.47714e-07	0	4.34089e-08	0	0	4.17883e-08	0	1.22119e-06	0	0	2.17913e-06	1.70863e-06	3.4264e-08	1.99016e-07	5.56828e-06	0	0	7.97674e-08	0	0	0	1.25483e-06	4.72496e-08	0	3.51349e-08	0	2.68236e-06	3.3194e-07	0	0
f__Methylococcaceae;g__Methylomonas	1.24889e-06	0	1.65802e-06	4.18867e-06	1.7165e-06	1.7165e-06	0	6.28005e-06	3.91838e-06	0	0	0	0	0	1.28414e-06	3.12932e-07	1.05396e-06	1.02164e-05	0	4.92952e-06	0	2.84883e-06	0	5.86214e-06	0	4.11698e-07	9.60223e-07	9.97275e-06	4.83642e-08	8.44566e-07	1.15004e-05	0	3.40911e-06	0	0	0	3.24859e-07	2.18036e-05	0	1.22457e-06	4.55929e-06	0	1.53279e-08	2.569e-07	4.22087e-06	3.25033e-08	1.43292e-06	0	7.36351e-07
f__Nocardioidaceae;g__Kribbella	0	0	3.30934e-06	0	9.00209e-08	0	0	0	4.37744e-08	0	0	8.67231e-06	0	1.95711e-08	5.51552e-08	0	0	1.43793e-07	0	4.17949e-07	0	0	0	4.95429e-08	0	0	2.6845e-08	1.18608e-07	0	0	9.58562e-08	7.23089e-08	1.06644e-08	0	0	0	9.35203e-09	0	1.13708e-07	9.48421e-09	0	4.84036e-07	1.40721e-07	1.42405e-07	2.34992e-08	0	5.29189e-07	0	3.67381e-08
f__Desulfohalobiaceae;g__Desulfonauticus	0	0	0	4.33445e-07	1.38127e-06	0	0	0	3.26955e-06	0	7.50142e-07	0	0	0	4.68468e-06	8.61026e-08	4.05033e-07	4.31803e-06	5.01263e-07	2.64802e-06	3.34363e-06	1.51703e-06	0	2.47648e-06	0	0	0	0	0	0	1.86485e-06	1.82674e-06	4.2442e-06	0	0	0	2.37903e-07	0	0	0	3.12556e-08	0	7.86755e-08	0	0	0	0	0	0
f__Methylobacteriaceae;g__Methylobacterium	5.52335e-07	7.92211e-07	2.97873e-07	1.77476e-05	2.19748e-07	0	0	7.06105e-07	2.87066e-06	2.40791e-06	1.26248e-06	4.01277e-07	0	4.66136e-07	2.61589e-07	2.25484e-06	1.61227e-06	7.76233e-06	4.29322e-07	2.90368e-06	7.64258e-08	0	0	3.21283e-06	0	3.47282e-08	1.76532e-08	1.26667e-06	1.11193e-05	0	4.29221e-06	1.18155e-06	9.70057e-06	1.16344e-06	5.77691e-07	1.66082e-07	1.09358e-07	7.47406e-07	2.16742e-06	5.48021e-07	4.94881e-07	0	0	2.04203e-07	3.68184e-07	1.56075e-06	1.00671e-05	1.37962e-07	6.81915e-06
f__Microbacteriaceae;g__Leucobacter	1.19807e-06	0	0	6.04394e-07	6.09591e-07	2.40877e-06	0	2.04524e-06	2.25517e-06	0	8.90139e-07	7.46022e-06	0	4.65362e-07	4.13461e-07	3.1463e-06	0	2.42473e-06	7.56982e-07	2.67501e-06	7.31418e-08	5.29731e-07	4.47823e-06	6.44815e-07	2.1077e-07	1.96348e-07	1.99617e-07	3.56328e-07	0	1.36913e-06	2.15126e-05	6.44426e-07	1.04305e-06	1.10944e-07	8.33483e-07	0	4.31521e-07	3.41816e-06	0	1.56307e-06	0	1.82314e-07	8.17487e-08	0	2.16825e-07	0	6.59332e-08	0	0
f__Desulfarculaceae;g__Dethiosulfatarculus	0	0	0	3.39559e-06	3.81982e-07	0	0	0	0	0	3.0294e-06	0	9.57911e-08	1.56169e-07	0	3.552e-07	1.26016e-06	1.02577e-05	0	6.71886e-07	0	5.69634e-08	0	8.23724e-07	0	0	0	1.44848e-06	0	0	1.71527e-06	4.46353e-06	1.78005e-06	3.31585e-08	0	0	1.20304e-07	3.52817e-06	3.52124e-06	7.13072e-07	6.51417e-06	1.34469e-06	0	4.64356e-07	4.92013e-06	1.36434e-06	0	0	7.30731e-08
f__Propionibacteriaceae;g__Raineyella	0	0	0	0	0	0	0	0	0	0	0	0	0	0	0	0	0	0	0	0	0	0	0	0	5.56951e-06	0	0	0	0	0	0	0	1.32014e-05	0	0	0	0	0	0	0	0	0	0	0	0	1.0076e-06	0	0	0
f__Desulfobacteraceae;g__Desulforegula	0	0	0	2.12393e-05	0	0	0	0	0	0	0	1.98946e-06	0	0	0	0	0	1.70036e-06	0	0	0	0	0	0	0	0	0	0	0	0	9.38519e-07	0	0	0	0	0	0	0	0	0	9.97679e-08	0	0	0	0	0	1.15515e-07	0	4.46711e-07
f__Actinomycetaceae;g__Trueperella	6.36959e-08	0	9.78846e-07	2.68457e-07	3.1831e-07	5.77321e-08	4.93365e-08	2.59905e-07	4.9754e-08	1.52072e-07	1.40438e-07	9.99115e-08	4.90404e-07	5.43642e-08	9.05171e-07	0	2.13323e-07	3.29808e-07	2.05285e-07	1.86219e-07	1.07611e-07	1.07434e-07	1.15788e-07	3.32097e-07	1.61455e-07	9.51403e-08	5.15048e-07	1.51502e-06	0	5.44636e-07	5.11997e-07	2.39881e-07	2.57486e-07	8.87358e-07	0	0	1.5022e-07	0	1.64673e-07	4.86267e-07	7.08579e-08	9.12776e-08	2.67541e-07	2.41847e-06	7.07139e-07	1.85642e-06	2.7473e-07	0	1.00891e-07
f__Flavobacteriaceae;g__Psychroflexus	0	0	0	1.46504e-06	1.33877e-06	0	0	0	1.27513e-06	0	2.73832e-06	0	1.50318e-06	2.33106e-06	3.0696e-07	0	1.95573e-07	4.25509e-07	7.65421e-07	7.77157e-07	0	2.05882e-07	0	1.16619e-06	0	0	0	0	0	0	0	6.44898e-07	7.73318e-07	0	0	0	0	0	8.27906e-07	0	1.78157e-07	2.11226e-05	0	0	0	0	0	0	6.93624e-08
f__Anaerolineaceae;g__Anaerolinea	0	0	7.96523e-07	0	4.21484e-07	0	0	0	1.36185e-07	0	1.79821e-08	0	5.08126e-08	0	2.89471e-08	2.38156e-08	1.34217e-07	4.02508e-08	0	1.36256e-05	0	0	0	1.62147e-06	0	0	0	0	0	0	6.87148e-06	0	2.59356e-06	0	1.62205e-07	0	1.07477e-06	0	1.73904e-07	2.70179e-08	1.51511e-06	1.27758e-07	9.39866e-08	1.22199e-06	6.75306e-07	4.3957e-06	6.60175e-06	0	1.59333e-07
f__Synergistaceae;g__Aminiphilus	0	0	9.34786e-07	0	5.68759e-08	0	0	0	1.34156e-07	0	2.69806e-06	0	5.80942e-07	0	0	0	4.72005e-07	0	2.18251e-07	1.52134e-06	0	0	0	5.08724e-06	0	0	0	0	5.67029e-08	0	9.3155e-07	0	1.18912e-05	8.36753e-08	0	0	4.35185e-07	0	0	0	1.83877e-06	6.48135e-06	0	6.36464e-06	1.45072e-06	7.46729e-07	0	3.06463e-08	2.67121e-07
f__Planococcaceae;g__Paenisporosarcina	1.54844e-06	0	5.1064e-07	0	0	7.06317e-07	0	6.71708e-08	1.27108e-06	0	1.97502e-06	1.19554e-06	5.12715e-07	0	7.89535e-07	1.49121e-06	3.08416e-07	8.80748e-06	0	5.5302e-06	0	7.45496e-06	3.65269e-07	5.67342e-06	4.38133e-07	9.95029e-07	8.70876e-07	9.03048e-07	8.02807e-06	2.08887e-05	2.95054e-06	8.29559e-07	1.99394e-06	7.7441e-07	2.47401e-07	3.55982e-06	1.63513e-06	1.44866e-06	2.91415e-06	1.81746e-07	0	3.50895e-07	7.47417e-08	0	0	0	1.79371e-07	0	7.52459e-06
f__Rhodocyclaceae;g__Azoarcus	0	9.74561e-07	0	0	0	0	0	3.0182e-06	2.08883e-05	0	0	0	0	0	5.6031e-06	0	6.73284e-07	0	0	0	0	0	0	0	0	0	0	0	0	0	0	1.57558e-06	0	0	0	0	0	0	0	0	0	0	0	0	0	0	0	0	0
f__Unclassified;g__Kouleothrix	1.35822e-07	1.08581e-07	0	0	5.12486e-08	2.27042e-06	0	3.87416e-07	4.80581e-07	1.60443e-08	6.27759e-07	6.98009e-07	1.90819e-06	1.32335e-05	1.33468e-07	2.05007e-06	1.17323e-06	1.88844e-06	3.46224e-07	3.24279e-07	0	2.56917e-07	0	8.116e-07	2.18765e-07	6.16645e-08	1.29571e-06	2.13109e-06	2.56486e-07	1.70088e-06	1.185e-07	4.93648e-07	7.61107e-07	8.2681e-07	3.43759e-08	1.72939e-06	6.42867e-07	4.10138e-07	1.75482e-06	3.67707e-07	6.08554e-07	1.8423e-08	6.80184e-07	8.5117e-08	6.76713e-06	2.73125e-06	2.08786e-05	2.79029e-06	6.47142e-07
f__Alcaligenaceae;g__Basilea	0	0	2.65671e-07	0	0	1.53981e-06	0	0	0	0	0	0	0	0	0	0	5.58832e-07	2.02711e-06	0	0	0	0	0	0	0	0	0	0	0	6.48941e-07	0	0	0	0	0	0	0	0	0	0	0	0	0	0	1.07451e-07	0	0	0	0
f__Paenibacillaceae;g__Thermobacillus	0	0	2.08552e-05	2.52174e-07	0	4.78352e-08	0	5.15128e-08	2.15245e-07	0	1.60983e-07	0	2.18443e-08	0	5.64301e-07	1.20442e-06	1.10007e-06	4.02508e-07	1.41495e-06	1.60049e-06	5.45599e-07	2.82149e-06	0	3.56031e-06	5.52001e-07	1.09394e-06	1.67407e-07	5.00676e-07	0	6.09541e-06	6.00647e-06	0	1.26994e-06	2.16763e-08	0	0	2.53555e-07	0	9.5089e-07	2.57139e-06	5.32107e-07	8.50149e-07	1.90166e-06	1.0535e-06	3.38157e-06	3.60704e-06	1.05682e-06	0	4.01832e-07
f__Roseiflexaceae;g__Roseiflexus	0	0	5.47489e-06	0	8.63295e-08	0	0	0	0	0	3.66186e-08	0	2.49488e-07	0	0	2.21977e-07	3.40561e-06	2.62945e-06	0	6.85463e-07	0	1.38195e-06	0	1.16671e-06	2.83224e-06	1.12319e-06	1.91015e-07	0	1.35898e-06	0	3.64173e-06	0	6.40648e-06	0	0	0	4.45299e-07	0	1.07343e-07	0	4.68694e-07	7.96868e-07	0	2.60362e-07	6.28036e-07	6.57094e-07	6.5894e-07	0	7.99854e-08
f__Unclassified;g__Desulfuribacillus	0	0	2.38807e-06	2.07643e-07	2.25733e-07	0	0	0	5.80672e-07	2.05592e-05	2.39489e-07	0	0	0	2.01966e-05	0	1.63993e-06	3.42333e-06	0	9.17828e-07	0	3.53229e-07	0	2.28286e-06	0	1.25124e-07	2.15064e-07	6.29579e-07	1.56065e-05	0	6.40574e-06	1.36211e-06	1.54507e-06	0	3.57414e-06	0	6.10057e-07	3.06305e-06	4.4215e-06	2.29543e-06	1.28783e-06	1.21984e-06	3.96619e-07	1.20672e-05	9.75891e-07	2.56738e-06	1.1011e-06	0	2.02268e-07
f__Hymenobacteraceae;g__Rufibacter	0	0	0	0	0	1.16656e-06	0	0	8.16504e-07	3.823e-06	8.24231e-06	0	0	4.60186e-07	3.4884e-07	2.1136e-06	6.31223e-06	2.20182e-06	1.12801e-06	4.57526e-07	9.06015e-07	0	5.35602e-08	5.85249e-07	0	0	2.10407e-07	2.87558e-06	0	1.48063e-07	3.60223e-06	0	5.72912e-06	0	0	0	0	0	1.89678e-06	4.79736e-06	3.01226e-07	0	0	4.37781e-07	3.38357e-07	6.52198e-07	0	1.36465e-06	0
f__Moritellaceae;g__Moritella	0	6.90007e-08	0	0	3.32646e-07	0	0	0	3.71649e-06	0	0	0	0	0	0	0	1.00478e-06	0	0	0	0	0	0	5.7338e-06	0	0	2.0534e-05	6.47445e-08	0	0	1.55463e-06	0	2.2969e-06	0	0	0	0	0	2.65895e-07	0	0	0	0	0	1.02128e-06	0	0	0	2.44359e-07
f__Methanocorpusculaceae;g__Methanocorpusculum	9.06442e-08	0	4.74597e-06	4.32129e-07	9.15701e-08	0	0	0	6.15578e-07	0	5.60558e-06	0	4.80226e-07	1.63093e-07	7.78676e-07	3.358e-07	1.41517e-06	1.65377e-06	4.49451e-07	4.23274e-07	8.07082e-08	4.67933e-07	0	5.76349e-06	3.48117e-06	1.40342e-06	5.49434e-07	1.04711e-06	4.55285e-08	1.53987e-06	6.27591e-06	2.2525e-07	6.091e-06	5.76433e-07	4.24913e-07	0	1.02753e-06	0	8.2355e-07	5.8204e-07	1.51409e-06	2.2356e-06	2.76015e-06	4.54733e-06	1.73794e-06	1.36028e-05	9.48817e-06	0	7.02838e-07
f__Hapalosiphonaceae;g__Mastigocladus	0	0	1.74974e-05	0	0	0	0	0	0	0	1.02964e-06	0	0	0	0	0	1.11189e-06	0	0	0	0	0	0	0	0	0	3.16145e-06	0	0	2.57694e-06	0	0	8.42342e-06	0	0	0	0	0	5.88478e-07	0	4.43132e-07	0	0	5.82134e-06	0	2.04642e-05	0	0	1.80272e-07
f__Unclassified;g__Candidatus Entotheonella	3.00223e-07	0	6.1219e-07	4.47544e-07	6.33114e-08	0	0	0	4.37329e-07	0	0	0	1.41361e-06	2.71128e-07	0	1.95758e-07	6.3459e-07	4.63589e-07	2.0848e-07	9.05433e-08	1.3306e-07	3.72179e-07	0	3.56994e-06	0	0	0	1.09839e-07	0	0	2.28598e-06	0	2.10722e-06	1.99725e-07	1.72536e-07	0	8.3169e-08	0	3.08325e-07	1.0702e-07	0	1.65297e-06	1.79951e-06	2.04464e-05	1.16915e-07	2.32764e-06	4.29141e-06	0	7.54003e-08
f__Ascoideaceae;g__Ascoidea	0	0	0	0	0	0	0	0	0	0	0	0	0	1.13453e-05	0	0	0	9.32743e-08	0	0	0	0	0	0	0	0	0	0	0	0	0	0	5.65055e-08	0	0	0	0	0	0	0	0	0	0	0	0	0	2.04382e-05	0	4.81916e-07
f__Unclassified;g__Thiomonas	0	0	5.82508e-07	0	0	0	0	0	0	0	0	0	0	0	0	0	0	3.14404e-06	0	0	0	0	0	0	0	0	0	1.09778e-06	1.424e-05	1.5245e-07	0	0	1.01752e-07	0	3.76225e-07	6.02299e-08	7.53358e-08	0	0	1.05822e-06	1.47421e-05	0	0	0	0	0	7.46703e-06	0	6.17333e-06
f__Pasteurellaceae;g__Avibacterium	0	0	1.45449e-05	3.57328e-07	1.41496e-06	1.83757e-07	8.30297e-07	0	1.17225e-06	1.70618e-07	3.55586e-06	0	0	0	1.43747e-06	7.09821e-07	2.83819e-06	5.44859e-07	1.63352e-07	1.87195e-06	1.88385e-06	3.51506e-07	0	1.57692e-06	5.19806e-07	3.11284e-07	1.58233e-06	1.72126e-06	0	1.50591e-06	7.47127e-06	1.4207e-07	3.79586e-06	3.12984e-07	1.19124e-06	0	1.1576e-06	1.20698e-06	8.83614e-07	1.00625e-06	9.42929e-06	5.87739e-06	9.57058e-07	9.03224e-06	1.35755e-06	1.77896e-06	1.19741e-05	0	1.08273e-06
f__Acidobacteriaceae;g__Edaphobacter	0	0	0	0	0	0	0	0	0	0	0	0	0	0	0	0	0	0	0	0	0	0	0	0	0	0	0	0	0	0	0	0	4.65715e-06	0	0	0	0	0	0	0	0	0	0	0	0	0	0	0	0
f__Flavobacteriaceae;g__Bergeyella	4.31771e-07	0	1.14056e-05	0	1.21784e-06	0	0	0	0	0	9.34552e-07	2.81175e-07	0	8.66507e-07	0	0	2.43338e-06	2.17589e-06	0	3.1957e-07	0	0	3.01017e-07	1.43675e-06	0	0	0	1.04741e-05	0	0	0	0	2.47934e-06	4.11293e-08	0	0	0	0	0	2.72943e-06	2.28476e-06	0	2.70736e-07	1.09428e-06	7.28371e-07	0	0	0	1.13825e-07
f__Planctomycetaceae;g__Rhodopirellula	1.48847e-07	0	2.64296e-06	0	1.5595e-07	0	0	0	0	0	0	5.14804e-06	0	6.47902e-08	5.69201e-07	3.80663e-06	0	0	0	6.25765e-08	0	0	2.02843e-05	1.10841e-06	9.72129e-07	0	1.41291e-06	1.76297e-07	0	0	5.29121e-07	5.87542e-07	3.05167e-07	0	0	0	1.62206e-07	0	1.43675e-06	2.91215e-07	9.79138e-07	3.50761e-07	6.85404e-08	5.41973e-06	6.94444e-08	3.16562e-06	2.6255e-07	0	1.76548e-07
f__Thermoactinomycetaceae;g__Melghirimyces	0	0	1.88549e-06	5.1405e-08	3.88719e-07	0	0	0	2.1797e-07	0	1.12299e-06	0	2.82662e-07	0	7.79581e-08	0	2.22053e-07	6.27895e-07	0	6.10035e-07	0	0	0	3.85529e-06	0	1.35054e-07	0	0	0	0	2.79594e-06	0	1.89548e-06	0	0	0	1.21681e-07	0	0	7.27625e-08	6.96516e-07	3.40144e-06	0	4.44644e-06	1.11315e-06	7.24664e-08	1.52798e-07	0	6.23045e-08
f__Streptosporangiaceae;g__Streptosporangium	0	0	0	0	0	0	0	0	6.93541e-08	0	3.5215e-07	0	0	0	0	0	0	0	0	2.46671e-07	0	7.27866e-08	0	3.87263e-08	0	0	0	0	0	0	4.11458e-06	0	8.20554e-07	0	0	0	0	0	3.906e-08	0	1.6691e-06	1.0142e-06	0	1.60996e-07	4.28646e-08	0	6.92798e-07	0	4.93244e-07
f__Hydrogenothermaceae;g__Persephonella	0	0	0	0	0	0	0	0	0	0	0	0	0	0	0	0	0	0	0	0	0	0	0	0	0	0	0	0	0	0	2.07804e-06	0	0	0	0	0	0	0	0	0	0	0	0	0	7.46609e-08	0	0	0	0
f__Nocardiopsaceae;g__Nocardiopsis	6.36959e-08	0	1.9812e-05	0	2.1242e-06	0	0	0	1.12252e-07	0	5.34358e-07	2.60743e-06	1.64736e-07	0	7.15247e-08	1.41275e-07	2.23382e-07	1.34169e-07	3.10556e-07	1.98679e-06	0	5.24063e-08	0	1.65167e-06	8.27653e-07	6.19545e-08	1.55741e-06	8.46265e-07	3.14803e-08	6.18039e-08	4.07301e-06	1.04953e-07	9.46368e-08	0	0	1.22739e-05	1.39555e-07	1.20112e-07	0	0	3.99093e-07	7.79848e-08	3.04772e-07	4.57575e-06	6.58395e-07	0	1.40188e-07	0	0
f__Chitinophagaceae;g__Segetibacter	0	0	0	0	0	0	0	0	1.11258e-07	0	0	0	0	0	0	0	1.15954e-06	0	0	0	0	0	0	0	0	0	0	0	0	1.96981e-05	0	0	0	1.29353e-06	0	0	0	0	0	0	2.04442e-07	0	0	0	5.0485e-07	0	0	0	0
f__Flavobacteriaceae;g__Gelidibacter	0	0	4.86456e-06	8.66035e-07	0	0	0	5.13446e-06	0	0	2.667e-06	0	0	5.79145e-07	2.54036e-07	0	0	1.82361e-06	0	5.84304e-07	0	0	0	1.3872e-05	0	1.95346e-06	3.44237e-06	4.60875e-06	0	0	0	9.51002e-07	5.5237e-07	0	0	8.93226e-06	1.37142e-06	0	1.96667e-05	9.82294e-07	0	0	0	0	0	0	0	0	0
f__Peptococcaceae;g__Pelotomaculum	1.78994e-07	0	1.32723e-06	1.35037e-06	6.0736e-07	0	5.17096e-07	1.9301e-07	2.0831e-06	1.77097e-07	4.19035e-06	0	3.27387e-07	4.50446e-08	4.26015e-07	3.9726e-07	4.30809e-06	6.90016e-06	0	2.60209e-06	0	1.5872e-07	0	1.23465e-05	0	0	4.92726e-07	1.96528e-06	7.98701e-08	3.47354e-07	5.42641e-06	2.36231e-06	3.79502e-06	1.907e-07	4.10107e-07	0	7.44065e-07	1.56602e-07	2.695e-06	1.22459e-06	2.61941e-06	2.08453e-06	1.9868e-07	8.3192e-06	5.12942e-06	2.01438e-06	2.55888e-06	1.91249e-07	3.52516e-07
f__Lentisphaeraceae;g__Lentisphaera	0	0	0	0	2.6771e-07	0	2.07364e-07	0	0	0	1.5274e-07	5.4427e-07	0	0	0	0	3.29882e-07	5.5674e-07	0	0	0	7.31561e-08	7.8845e-08	0	0	0	6.25306e-07	0	7.09506e-08	1.39294e-07	3.36398e-07	0	5.19904e-07	0	0	3.01252e-07	0	0	0	2.02358e-06	2.21658e-07	0	0	3.48633e-06	0	2.33164e-06	1.46593e-07	0	4.27874e-07
f__Pseudomonadaceae;g__Oblitimonas	0	0	0	0	1.04105e-07	0	0	2.33095e-06	0	0	0	0	0	0	0	0	0	0	0	0	0	0	0	0	0	0	0	0	0	0	0	0	0	0	5.71481e-08	0	0	0	0	0	0	0	1.54791e-08	0	0	0	0	0	0
f__Desulfobacteraceae;g__Desulfatibacillum	0	0	3.11754e-06	5.28897e-08	5.64333e-08	0	1.39796e-05	2.45932e-07	5.78099e-06	0	3.66134e-07	1.08086e-07	0	0	5.11754e-07	4.9187e-07	2.26283e-07	9.9014e-07	2.41979e-06	0	9.82044e-08	0	0	3.14182e-06	0	0	3.6294e-07	9.87014e-08	2.03206e-06	0	5.1487e-06	1.18875e-07	1.59638e-05	9.3138e-07	4.13399e-07	0	4.60409e-07	1.73028e-07	2.05262e-06	0	1.76736e-06	9.8593e-07	7.38624e-07	1.18261e-05	4.73202e-06	7.22409e-07	0	0	6.41039e-08
f__Rhodospirillaceae;g__Fodinicurvata	0	0	0	0	0	0	1.51299e-06	0	0	0	0	0	0	0	0	0	0	0	4.67757e-07	0	0	0	0	0	0	0	0	0	2.3961e-06	0	0	0	0	0	0	0	0	0	0	0	0	0	0	0	0	0	0	0	0
f__Fervidobacteriaceae;g__Fervidobacterium	0	0	1.41089e-06	2.35348e-07	1.33303e-06	0	0	0	2.01943e-07	0	0	1.89702e-06	0	0	1.13462e-07	2.73942e-06	1.00663e-07	1.28942e-08	0	1.02607e-07	3.06941e-06	0	7.06021e-07	4.0901e-07	0	1.77226e-06	1.71729e-06	2.94304e-06	5.61336e-08	0	3.92883e-07	0	4.3422e-06	3.77422e-07	4.97945e-08	0	0	0	1.5983e-07	1.21999e-07	9.16985e-08	1.56033e-07	0	5.41489e-06	6.3995e-08	0	1.06172e-07	0	0
f__Thermoanaerobacterales Family III. Incertae Sedis;g__Syntrophaceticus	1.32154e-07	1.90225e-07	1.20269e-06	3.3429e-06	2.2371e-07	1.01925e-06	1.17998e-06	1.42503e-07	1.02305e-07	1.38521e-07	3.05798e-07	2.57814e-06	8.88732e-07	4.71397e-08	8.09565e-08	5.4296e-08	3.003e-07	5.20885e-07	1.65295e-06	5.23212e-07	0	4.53995e-07	4.3549e-07	5.08011e-06	4.80535e-07	0	1.14821e-06	3.97102e-06	1.04503e-06	3.54154e-06	4.0174e-06	4.18332e-07	1.90269e-06	5.4367e-07	5.75892e-07	7.50504e-07	3.83475e-07	1.49458e-06	2.40719e-07	5.13138e-08	1.2276e-06	3.82422e-06	4.57571e-07	7.34899e-06	5.12405e-06	3.34838e-06	3.00073e-06	0	9.75647e-08
f__Methylacidiphilaceae;g__Methylacidiphilum	0	0	0	0	5.46062e-07	0	0	0	0	0	0	0	0	0	1.91295e-05	0	0	0	0	0	0	0	0	0	0	0	0	6.76134e-07	0	0	0	0	1.85384e-07	0	0	0	0	0	0	0	0	0	0	4.81519e-06	9.52261e-08	0	0	0	0
f__Syntrophaceae;g__Desulfobacca	0	0	0	0	5.81297e-08	1.54304e-05	0	0	8.25578e-08	0	0	0	0	0	0	1.1956e-06	0	0	1.20795e-06	0	0	0	0	0	0	0	0	0	0	0	0	0	5.18744e-06	0	0	0	0	0	0	0	0	0	0	0	0	0	0	0	0
f__Flavobacteriaceae;g__Wenyingzhuangia	0	0	0	0	0	0	0	0	0	0	0	0	0	0	1.08356e-05	0	8.63939e-07	1.9097e-05	0	0	0	0	0	0	0	0	0	0	0	0	0	0	0	0	0	0	0	0	0	0	0	0	0	0	0	0	0	0	0
f__Siphoviridae;g__Chivirus	0	1.90935e-05	0	0	0	0	0	0	0	0	0	0	0	0	0	0	0	0	0	0	0	0	0	0	0	0	0	0	0	0	0	0	0	0	0	0	0	0	0	0	0	0	0	0	0	0	0	0	0
f__Alicyclobacillaceae;g__Effusibacillus	2.09267e-07	0	0	0	2.14637e-07	1.62468e-06	0	1.28945e-07	2.20643e-06	0	5.0924e-07	0	0	5.9246e-07	2.10264e-07	5.84514e-07	2.71989e-07	3.15582e-06	7.10806e-06	2.95022e-08	5.93794e-08	0	0	3.03752e-08	6.00763e-08	6.47575e-06	0	2.98399e-08	0	1.16029e-07	0	1.65964e-06	6.57341e-06	0	3.72248e-07	4.64233e-06	3.44028e-07	3.40021e-06	6.74012e-07	1.56326e-05	2.45201e-06	2.73175e-06	3.31834e-07	3.60497e-06	2.72331e-06	0	2.13691e-06	0	0
f__Rhodobacteraceae;g__Citreicella	0	0	0	0	0	0	0	0	0	0	0	0	0	0	0	0	0	0	0	0	0	0	0	0	0	0	0	0	0	0	0	0	0	0	0	0	0	0	0	0	0	0	0	0	0	0	0	0	0
f__Erysipelotrichaceae;g__Eggerthia	1.17408e-05	5.80778e-08	7.01911e-07	1.90014e-05	3.15041e-07	4.23261e-08	5.24784e-06	4.69638e-07	3.65729e-06	3.86975e-06	7.55249e-07	0	3.64276e-08	7.24547e-07	0	3.70553e-06	1.33785e-05	3.95152e-06	6.30305e-07	1.36142e-07	8.30727e-07	2.2695e-06	3.60284e-06	7.24806e-06	1.67139e-06	6.77568e-06	4.25969e-06	4.80487e-07	3.67823e-07	0	1.4092e-06	5.68281e-08	6.78262e-06	0	3.13763e-06	0	4.7091e-06	0	3.09736e-06	0	0	3.91826e-07	0	0	2.13496e-07	0	1.5361e-06	1.41443e-06	0
f__Rhodobacteraceae;g__Sediminimonas	0	0	0	0	0	0	0	0	0	0	0	0	0	0	1.75406e-07	2.74553e-07	1.25597e-07	0	0	2.37985e-06	0	0	0	2.19992e-06	0	0	0	0	0	0	0	4.39614e-07	0	2.4212e-07	0	0	0	0	0	0	0	0	0	0	0	0	1.08976e-06	0	0
f__Chthoniobacteraceae;g__Chthoniobacter	0	0	8.80923e-06	0	0	0	0	0	0	0	4.20659e-06	0	0	0	1.43049e-07	1.36312e-07	0	0	0	3.59485e-07	0	9.60783e-07	0	2.60452e-06	0	0	0	4.8e-06	0	0	0	0	3.16934e-08	0	0	0	3.17575e-07	0	1.77633e-06	0	1.8141e-06	0	0	3.43864e-07	0	9.52912e-07	2.13171e-06	0	0
f__Chroococcaceae;g__Geminocystis	0	0	6.53835e-07	9.66217e-06	1.43229e-06	0	0	8.34681e-08	1.86534e-05	0	1.16178e-06	0	0	6.2255e-07	4.21439e-06	5.31876e-06	2.7939e-07	6.15702e-07	0	1.6353e-07	2.76909e-07	6.66311e-06	0	4.04717e-08	2.25524e-07	4.79347e-08	4.21715e-07	3.40855e-06	0	3.31095e-06	2.90139e-07	0	1.15151e-06	5.81966e-08	0	0	4.8852e-06	0	1.49675e-07	0	1.13226e-05	2.91426e-07	0	7.51626e-07	0	4.03607e-07	9.32748e-07	0	7.72033e-08
f__Chromatiaceae;g__Nitrosococcus	0	0	1.09585e-06	3.09734e-08	0	0	0	0	1.24711e-07	0	0	0	0	0	6.23006e-08	0	0	4.36303e-06	0	1.63687e-07	0	5.81705e-08	0	1.92045e-07	0	0	0	0	0	1.5719e-07	0	9.85181e-08	0	0	3.76841e-07	0	3.72697e-07	0	8.49911e-08	0	0	0	0	4.7012e-07	0	0	0	0	5.81236e-08
f__Shewanellaceae;g__Shewanella	0	0	2.18297e-06	2.99507e-06	3.96841e-07	4.63634e-07	0	8.72665e-06	2.22803e-06	0	3.03416e-06	0	4.85873e-07	3.73396e-08	1.76347e-06	4.56276e-06	1.26547e-05	6.55942e-06	3.90293e-07	1.32179e-05	0	2.13814e-06	1.7385e-05	2.65279e-06	1.53757e-05	3.83523e-06	6.44914e-06	8.58362e-06	1.13616e-05	5.09262e-06	3.30623e-06	5.01435e-07	9.9498e-06	2.20276e-06	3.12227e-06	8.6764e-08	4.26495e-07	3.71146e-06	6.68828e-07	8.94896e-07	4.93545e-06	2.36453e-06	7.06869e-07	3.65989e-06	2.6437e-06	5.82379e-06	1.4532e-05	6.36153e-07	1.1684e-05
f__Glomerellaceae;g__Colletotrichum	0	0	2.56242e-06	2.32239e-07	1.9159e-08	4.88709e-07	0	0	0	0	1.50722e-07	0	0	0	0	0	0	0	0	0	0	0	0	0	1.6892e-07	0	0	0	0	1.81248e-08	0	0	3.57545e-08	0	0	0	0	0	4.78575e-07	0	1.38567e-07	0	0	0	0	8.10416e-07	2.2775e-08	0	0
f__Cytophagaceae;g__Flexibacter	0	3.97799e-08	1.13702e-05	1.84627e-05	1.52613e-06	0	0	4.35029e-08	2.49664e-06	0	2.56321e-06	0	5.35544e-07	8.68718e-07	3.7587e-07	0	0	4.1791e-06	1.30522e-07	1.38022e-05	2.20655e-06	1.46262e-06	0	5.56669e-07	0	0	0	8.23633e-07	0	0	2.13657e-06	0	3.06205e-06	4.7595e-07	0	0	0	0	4.13445e-08	8.53998e-06	2.57571e-07	2.42278e-06	7.62785e-06	3.82068e-06	4.88736e-07	8.84639e-07	0	2.32233e-07	0
f__Podoviridae;g__T7virus	0	0	1.84019e-05	0	1.64998e-08	0	0	0	0	0	0	0	0	6.5699e-06	0	0	0	0	0	0	0	0	0	0	0	0	0	0	0	0	1.04804e-06	0	0	0	0	1.6879e-08	0	0	0	0	0	0	0	0	7.99134e-08	0	0	0	0
f__Thermaceae;g__Thermus	0	0	1.13838e-06	7.91915e-08	0	0	2.94419e-07	0	0	0	1.51865e-06	0	9.8528e-07	0	0	3.56645e-07	1.29967e-06	6.26443e-07	5.1028e-07	7.543e-08	0	6.86274e-08	0	1.36833e-07	0	0	6.17862e-07	1.56116e-06	0	2.85843e-06	0	0	0	6.11064e-08	0	0	0	0	0	0	6.74108e-08	4.9283e-06	1.69684e-07	1.68719e-06	7.39499e-07	1.00356e-06	1.18145e-06	0	0
f__Flavobacteriaceae;g__Arenibacter	4.64469e-07	0	1.19149e-06	0	0	1.49683e-07	0	0	1.09785e-06	0	2.52997e-06	0	0	0	1.58322e-05	0	1.64055e-06	1.34198e-06	0	0	3.7349e-06	0	0	2.33318e-06	0	0	0	0	7.64568e-06	9.27059e-07	0	0	6.11401e-07	3.41286e-08	0	4.9128e-08	3.11153e-06	0	0	7.02133e-06	3.08291e-07	0	2.76334e-08	0	8.45892e-08	0	1.72779e-06	0	5.87972e-08
f__Pectobacteriaceae;g__Brenneria	4.05066e-07	4.9644e-08	1.38715e-06	6.46343e-07	4.65631e-07	0	0	0	0	0	3.47075e-06	2.71859e-08	5.93202e-07	7.75964e-07	7.87589e-07	0	2.46392e-07	7.00672e-07	6.68029e-07	8.20856e-08	0	1.74605e-07	0	5.64704e-07	0	0	2.66011e-06	0	0	0	5.46098e-07	0	7.56259e-07	0	7.96711e-08	0	0	0	1.55803e-06	2.02237e-07	1.83397e-07	3.00807e-07	4.6164e-08	1.82817e-05	9.62513e-07	1.90551e-07	7.08742e-06	0	0
f__Sphingomonadaceae;g__Zymomonas	0	0	0	0	0	0	0	0	0	0	0	0	0	0	0	0	0	0	0	0	0	0	0	1.82284e-05	0	0	0	0	0	0	0	0	0	0	0	0	0	0	0	0	0	0	0	0	0	0	0	0	0
f__Pasteurellaceae;g__Bibersteinia	2.8001e-07	1.48932e-07	0	2.90108e-07	1.99335e-06	5.89058e-06	0	1.17704e-05	5.43846e-07	0	0	3.05209e-06	0	4.21457e-07	4.37646e-07	1.44073e-07	1.35546e-07	8.84721e-07	0	3.48084e-06	6.9521e-07	0	0	5.69008e-07	8.44042e-07	2.52725e-07	3.85399e-07	1.39745e-07	1.2455e-06	0	6.45296e-07	0	9.37935e-07	0	2.11626e-06	0	2.68524e-07	7.34942e-07	8.60867e-07	5.44638e-07	2.4695e-07	6.36232e-07	1.55404e-07	0	0	6.56503e-07	1.61031e-06	7.47952e-07	5.27429e-07
f__Deferribacteraceae;g__Denitrovibrio	0	0	1.39595e-06	0	0	0	0	0	3.90216e-06	0	6.77936e-08	0	0	0	0	7.02963e-08	1.23334e-07	0	0	1.25233e-06	0	0	0	0	0	0	0	8.35165e-08	0	1.46743e-07	1.17432e-07	0	2.89968e-06	9.2988e-07	0	1.88139e-07	6.55094e-08	0	7.00061e-08	0	2.24703e-07	2.0596e-07	0	7.46617e-06	7.68249e-08	1.43366e-06	8.54401e-08	0	0
f__Nostocaceae;g__Anabaena	0	0	0	5.80451e-07	1.99391e-07	0	0	0	0	6.10501e-06	1.03724e-06	0	1.57829e-06	6.44957e-08	1.3559e-07	0	0	0	0	1.32901e-06	0	0	0	1.58655e-06	0	0	6.70151e-06	0	1.22351e-05	0	3.73495e-08	3.57355e-08	8.30249e-08	0	0	0	0	0	0	3.36786e-06	2.67782e-07	0	1.33923e-08	1.08996e-06	8.34163e-06	3.42074e-07	1.7963e-05	0	5.44686e-08
f__Marinifilaceae;g__Marinifilum	1.07704e-06	0	3.63848e-06	9.09056e-06	3.54058e-07	2.34827e-07	1.0037e-07	0	1.79474e-05	2.44063e-06	1.53356e-07	0	5.61942e-07	5.3123e-07	3.78346e-07	2.91027e-07	4.53525e-06	4.43112e-06	1.35226e-07	1.56626e-05	1.45526e-07	0	1.33572e-06	3.61634e-07	3.00024e-06	0	8.44084e-07	1.55087e-06	5.49475e-07	1.37205e-07	7.98235e-07	1.26144e-06	3.83091e-06	5.63418e-07	0	1.11159e-05	0	4.8635e-07	7.81019e-06	1.32456e-06	0	1.46183e-07	0	0	1.59028e-07	1.37969e-06	2.68726e-06	0	0
f__Thermoanaerobacterales Family III. Incertae Sedis;g__Thermovenabulum	1.9783e-07	0	2.17395e-06	6.13968e-07	1.34915e-07	0	9.69172e-08	2.48554e-07	3.89123e-07	0	6.89253e-07	0	6.49085e-07	4.87596e-08	6.85306e-08	5.00046e-08	5.85902e-07	6.76064e-07	3.11508e-08	1.60227e-05	4.82585e-08	4.72028e-07	0	3.46751e-06	5.74117e-07	8.77156e-08	6.45765e-07	9.46234e-07	0	3.22479e-07	4.19448e-06	2.62658e-07	2.21166e-06	1.17073e-06	4.65433e-08	0	4.72129e-07	8.50276e-08	1.44512e-07	5.4417e-07	1.97888e-06	2.93545e-06	3.79481e-07	4.54453e-06	8.35649e-06	9.43869e-08	1.13554e-06	2.59599e-07	1.43609e-07
f__Chromobacteriaceae;g__Laribacter	1.42242e-06	0	7.70966e-07	3.14439e-06	0	8.50702e-06	0	0	0	0	0	0	0	1.17489e-06	0	1.46374e-06	1.34217e-07	1.10317e-06	0	0	0	0	1.94397e-07	0	0	0	0	0	0	8.33776e-07	3.91441e-08	3.44668e-07	5.22613e-06	0	0	0	2.26952e-07	0	0	5.70627e-08	0	0	0	0	0	0	0	0	0
f__Halomonadaceae;g__Halomonas	0	0	6.77232e-06	2.94088e-06	1.27947e-05	0	3.19145e-07	1.90102e-06	5.79705e-07	0	1.27733e-06	0	0	0	3.49946e-06	9.67831e-06	2.45537e-06	0	0	6.87559e-07	3.61835e-07	1.48054e-06	0	2.82308e-06	1.22265e-06	0	2.8024e-08	8.15232e-07	9.49636e-08	1.12004e-06	7.54454e-06	0	8.59758e-06	1.31727e-06	2.06106e-07	0	4.03749e-06	5.67238e-07	7.58337e-07	2.51936e-06	1.17497e-05	6.39637e-07	3.85596e-07	2.39627e-06	7.96419e-07	1.71003e-06	3.9623e-07	0	0
f__Rhodocyclaceae;g__Uliginosibacterium	0	1.77679e-05	0	0	0	0	0	0	0	0	0	5.49853e-06	0	7.59414e-06	0	0	0	0	0	0	0	0	0	0	0	0	0	4.22222e-07	0	0	0	0	0	0	0	0	0	0	0	0	0	0	0	0	0	0	0	0	0
f__Desulfovibrionaceae;g__Lawsonia	0	1.77509e-05	0	0	0	0	0	0	0	0	0	0	0	0	0	0	0	0	5.34971e-07	0	0	0	0	0	0	0	0	0	0	0	0	0	1.08634e-05	1.03487e-07	0	0	0	0	3.50595e-07	0	4.0229e-07	0	0	3.85351e-07	1.19902e-06	0	5.82233e-07	0	0
f__Myoviridae;g__T4virus	2.85818e-06	0	7.18981e-06	4.31951e-06	1.14072e-07	0	0	0	0	0	7.20307e-08	0	0	6.19609e-08	0	0	1.11318e-06	0	0	9.14054e-08	0	0	0	1.49488e-06	0	0	0	0	0	0	0	0	0	0	0	0	5.39336e-07	0	1.76245e-05	1.09392e-06	0	0	0	0	0	1.19472e-07	5.8538e-06	0	0
f__Clostridiaceae;g__Caloranaerobacter	1.71071e-07	3.78974e-07	1.92143e-06	4.06759e-06	1.95963e-06	1.38239e-07	2.04743e-06	5.96305e-07	1.01273e-06	1.81355e-06	4.21794e-06	2.87544e-06	2.26425e-06	1.62496e-07	3.09177e-06	2.37943e-06	2.11297e-06	1.4176e-05	8.27214e-07	8.5707e-06	7.65047e-07	5.31807e-06	6.58014e-06	6.47198e-06	2.76979e-06	3.823e-06	2.98733e-06	8.69166e-06	5.22629e-07	5.65873e-06	1.74969e-05	3.18663e-06	1.04266e-05	6.50576e-06	1.51297e-06	9.86173e-07	2.59338e-06	6.4267e-06	2.21147e-06	6.31628e-06	4.24555e-06	1.88288e-06	1.80401e-06	1.04836e-05	2.36394e-06	5.41466e-06	1.3891e-06	1.38382e-07	1.88407e-06
f__Chromatiaceae;g__Thiohalocapsa	0	0	0	0	0	0	0	2.20919e-06	0	0	0	0	0	0	0	0	0	0	0	0	0	0	0	6.13994e-08	0	0	0	0	0	0	1.15226e-07	0	2.81939e-07	0	0	0	0	0	0	0	7.76202e-07	0	0	0	0	3.24058e-06	0	0	0
f__Burkholderiaceae;g__Pandoraea	0	2.15794e-06	0	9.87178e-06	0	0	0	2.40754e-06	0	0	4.54387e-07	0	0	0	0	5.21553e-08	1.22671e-06	5.01765e-06	0	1.95064e-06	0	0	0	2.36883e-06	0	0	0	0	0	0	9.34407e-08	2.12953e-06	7.17859e-06	0	0	0	0	0	0	0	1.52599e-06	0	0	0	0	0	0	0	0
f__Rhizobiaceae;g__Ensifer	4.98066e-06	0	2.10923e-06	4.98233e-06	0	1.93689e-06	4.45167e-06	1.11117e-06	6.11552e-07	0	1.59109e-06	1.72933e-05	2.48689e-07	0	1.4913e-08	0	4.15691e-08	4.52211e-07	7.1855e-07	0	3.53924e-06	5.83471e-07	0	1.30878e-07	0	0	7.48564e-07	1.14286e-07	2.09376e-06	0	5.27732e-07	6.60311e-07	0	1.29882e-08	0	9.16028e-07	3.67589e-07	0	3.49081e-06	0	3.01149e-06	1.626e-08	4.92478e-07	0	0	9.98644e-07	2.92295e-07	3.25723e-06	0
f__Cordycipitaceae;g__Beauveria	0	3.79441e-06	2.14334e-06	0	5.33212e-08	1.28488e-06	0	0	1.74198e-07	3.78125e-07	6.33527e-07	2.41489e-07	6.99016e-07	1.30414e-07	0	3.47734e-07	1.81193e-06	1.91635e-07	1.23115e-07	6.64404e-07	0	0	0	1.79331e-06	0	8.0485e-07	1.72189e-05	1.27156e-07	0	0	4.2893e-07	1.60613e-06	2.28943e-07	1.38728e-06	2.44038e-07	0	1.24906e-06	0	0	0	1.81642e-07	3.73602e-07	0	0	0	0	0	0	0
f__Spirochaetaceae;g__Salinispira	0	0	0	0	4.36848e-08	0	0	0	0	0	3.11484e-08	0	0	0	0	0	0	0	0	0	0	0	3.39654e-06	0	0	0	0	0	0	0	4.95627e-08	0	0	9.45873e-08	3.32779e-08	0	0	0	8.90127e-07	4.05468e-07	9.45743e-07	0	0	0	0	2.46998e-06	0	0	1.21e-07
f__Enterobacteriaceae;g__Buttiauxella	0	0	0	0	0	0	0	0	0	0	2.02261e-07	0	0	0	7.98842e-06	0	0	2.04481e-06	2.97664e-07	0	0	0	0	1.22799e-07	0	0	1.92224e-07	0	0	0	8.68999e-07	0	7.78826e-07	1.90109e-07	0	0	0	0	2.14685e-07	1.01867e-07	0	0	0	1.63362e-06	0	0	0	0	0
f__Rhodospirillaceae;g__Oceanibaculum	0	0	0	0	0	0	0	0	0	0	0	0	0	0	0	0	0	0	0	0	0	0	0	0	0	0	0	0	0	0	0	0	0	0	1.71559e-05	8.24258e-08	0	0	1.52963e-06	0	0	0	0	0	0	0	0	0	0
f__Pseudanabaenaceae;g__Limnothrix	0	0	0	0	0	0	0	0	0	0	1.98727e-06	0	6.99016e-08	1.45725e-05	0	0	0	0	0	1.71226e-05	0	0	0	1.16736e-06	6.17246e-06	0	0	0	0	0	4.07343e-07	0	5.72828e-07	0	0	0	0	0	0	0	0	0	0	2.52823e-07	0	0	0	0	0
f__Rhodobacteraceae;g__Jhaorihella	0	2.6702e-07	0	0	0	0	0	0	4.87531e-07	0	0	0	7.65195e-08	0	0	1.89426e-06	7.29059e-07	1.1456e-06	4.75557e-07	2.47714e-07	0	0	0	3.4856e-06	7.56641e-07	0	0	0	0	0	2.39103e-06	2.75734e-07	1.60155e-06	7.5931e-08	2.40428e-07	1.75582e-07	8.02394e-08	0	1.71494e-07	0	2.58275e-06	9.50584e-08	6.5012e-07	0	9.40992e-08	0	8.54401e-08	0	0
f__Burkholderiaceae;g__Polynucleobacter	0	0	9.32012e-07	0	0	0	0	0	3.84311e-06	0	0	0	0	0	0	0	0	0	0	0	0	0	0	0	0	0	0	0	4.69036e-06	0	0	0	2.03116e-06	0	0	2.32639e-07	0	0	0	3.99129e-07	1.6628e-07	0	0	0	4.24074e-07	0	3.00417e-06	0	5.00526e-06
f__Thermoanaerobacteraceae;g__Caldanaerobius	0	1.16356e-07	9.85214e-06	0	1.17624e-06	0	0	5.46046e-06	5.21746e-07	0	1.99257e-06	1.5722e-05	1.59652e-07	7.00694e-07	1.39963e-06	2.92318e-06	5.88992e-07	1.15622e-05	0	8.88884e-06	1.77708e-06	2.66884e-07	0	5.07863e-06	6.57779e-07	7.87816e-07	2.10496e-07	1.68968e-06	6.40265e-06	9.59474e-08	9.05354e-06	3.10234e-07	4.64275e-06	3.9606e-08	0	0	6.2898e-07	1.14551e-06	7.88501e-07	2.02423e-06	2.23533e-06	7.48605e-06	4.40121e-07	1.6799e-05	1.72849e-06	1.98965e-06	1.88153e-06	2.415e-06	1.04333e-06
f__Carnobacteriaceae;g__Isobaculum	1.53507e-06	0	2.46361e-07	6.63298e-06	0	7.20961e-08	0	0	5.98667e-06	0	7.35349e-07	1.3519e-05	1.45847e-07	4.07341e-07	0	1.54167e-06	0	6.41317e-07	2.74847e-06	5.24607e-08	0	0	4.56837e-06	1.18599e-06	3.35095e-08	7.95083e-07	0	1.89744e-06	3.0147e-06	0	0	8.24276e-08	5.88394e-07	2.20024e-06	2.87493e-07	0	1.6745e-05	6.36624e-06	0	0	3.60433e-07	0	0	1.84646e-06	0	0	3.18156e-06	3.56336e-08	1.00321e-07
f__Syntrophaceae;g__Desulfomonile	0	0	0	1.94055e-06	0	0	0	0	1.69211e-06	0	1.29624e-06	0	0	4.01966e-07	6.4341e-08	0	2.56837e-06	4.46668e-06	5.84928e-08	3.2877e-06	0	2.64554e-06	0	2.75478e-06	0	0	4.15953e-07	1.79636e-06	0	0	8.41023e-07	1.73873e-06	1.09178e-05	0	0	0	1.20466e-06	0	4.42964e-07	6.60582e-07	2.17834e-07	4.91066e-07	2.05621e-07	5.61451e-07	1.26545e-06	2.33503e-06	5.11565e-06	0	1.55081e-07
f__Propionibacteriaceae;g__Tessaracoccus	2.11052e-07	1.34706e-07	1.66276e-05	4.81059e-07	4.32936e-08	0	0	4.55158e-08	1.55767e-06	0	2.64901e-07	0	0	4.23554e-08	1.31947e-07	8.25299e-07	5.72124e-07	2.13389e-06	3.59862e-07	1.5829e-06	0	3.14047e-06	0	1.97284e-06	8.48241e-07	3.27638e-06	5.03512e-07	2.10661e-07	9.1791e-07	1.84305e-06	2.56809e-06	1.73877e-07	2.42383e-07	2.68139e-07	0	0	8.90537e-07	0	2.16288e-07	1.60099e-06	2.15916e-06	1.19887e-06	5.15383e-07	1.71165e-06	3.79767e-07	1.58345e-07	7.32745e-07	0	0
f__Planococcaceae;g__Planococcus	0	4.06544e-07	9.14402e-07	6.39546e-06	1.30707e-06	7.93057e-07	8.01674e-07	0	2.8978e-07	3.24107e-07	4.89475e-08	1.58143e-06	5.48101e-07	4.93532e-06	1.13777e-07	1.1281e-05	5.98565e-06	1.15002e-07	4.64683e-06	4.95321e-06	1.66106e-05	3.34294e-07	0	1.07343e-06	4.38858e-07	1.10191e-05	4.89295e-07	9.26421e-07	8.95244e-07	2.52147e-07	4.53343e-07	1.3394e-07	5.58918e-06	1.12999e-06	3.12561e-07	0	7.31794e-07	1.27152e-05	2.50707e-07	1.30193e-05	5.68176e-06	1.36458e-06	4.08932e-06	4.15107e-07	8.61279e-06	4.11205e-07	3.90686e-07	0	4.79913e-07
f__Tsukamurellaceae;g__Tsukamurella	0	0	1.05296e-05	0	0	0	0	2.15669e-08	0	0	2.71043e-06	0	0	0	0	0	0	3.75502e-06	0	3.67225e-06	0	1.83459e-07	0	0	0	5.77658e-07	0	0	1.99106e-08	0	1.65778e-05	0	0	0	3.85872e-08	0	0	0	0	0	0	0	0	1.52069e-07	0	0	0	0	0
f__Orbaceae;g__Candidatus Schmidhempelia	0	0	0	0	0	0	0	1.63975e-05	0	0	0	0	0	0	0	0	0	0	0	0	0	0	0	0	0	0	0	0	0	0	0	0	0	0	0	0	0	0	0	0	0	0	0	0	0	0	0	0	0
f__Synergistaceae;g__Thermovirga	0	0	3.98882e-06	2.43471e-06	7.96888e-08	1.43506e-06	0	0	4.62591e-07	0	5.65955e-08	0	0	0	6.56224e-08	0	4.46928e-07	5.70605e-08	0	9.77148e-08	0	0	0	3.53633e-07	0	0	0	1.1143e-06	0	0	4.93224e-06	0	5.18508e-08	0	0	0	0	0	1.81095e-07	3.51649e-07	3.43693e-07	2.30146e-06	1.66964e-06	6.90317e-07	4.00829e-06	9.20928e-08	0	0	6.80336e-08
f__Herpetosiphonaceae;g__Herpetosiphon	0	9.34295e-08	0	9.09965e-08	2.90879e-07	0	0	0	0	1.62743e-05	0	5.85269e-08	0	8.81308e-08	0	9.03809e-08	0	0	0	0	0	0	0	1.09675e-07	0	0	0	8.76664e-08	0	0	0	0	0	0	0	0	0	7.68417e-08	9.00079e-08	0	0	0	0	1.8238e-07	0	0	3.85785e-06	0	0
f__Planococcaceae;g__Bhargavaea	0	0	1.18476e-06	2.48312e-07	3.6168e-08	0	0	0	0	0	1.29425e-06	0	0	0	1.87298e-07	8.22109e-08	1.86957e-06	0	0	6.71977e-07	0	3.59395e-08	0	5.88497e-07	0	0	1.21251e-05	5.86084e-07	7.89676e-08	7.75168e-08	6.53089e-07	0	3.43463e-06	7.24991e-08	1.62623e-05	0	8.04434e-07	0	1.32038e-06	1.44244e-06	1.24399e-07	3.81834e-07	4.43383e-07	5.87641e-07	5.78734e-07	1.17582e-06	1.24288e-05	7.22901e-08	0
f__Nocardioidaceae;g__Actinopolymorpha	0	0	1.05173e-05	0	6.84121e-08	0	0	0	0	0	2.49216e-06	0	1.21236e-07	0	0	1.36419e-07	0	3.88192e-07	0	4.3608e-08	0	0	0	2.8849e-06	0	0	0	1.80251e-06	0	0	2.99958e-06	1.09217e-07	0	8.02022e-07	0	0	2.18134e-07	0	3.46239e-07	0	8.09073e-07	7.14239e-07	0	8.35375e-08	0	2.03688e-06	6.4175e-08	0	8.18284e-08
f__Bacillaceae;g__Thalassobacillus	5.4109e-07	0	1.00304e-07	3.69006e-07	3.20263e-07	0	3.2891e-08	3.36702e-07	1.31428e-06	0	3.26955e-06	0	4.45924e-08	0	3.72376e-06	4.34676e-07	5.38849e-07	1.87351e-06	1.22327e-07	3.51216e-07	2.27621e-07	4.54629e-08	0	3.39937e-06	3.58562e-07	3.16993e-07	1.39519e-06	2.35124e-06	2.60313e-07	4.21237e-07	8.38247e-06	3.72367e-07	1.26847e-05	0	0	0	1.31019e-07	5.46376e-07	2.61537e-06	1.36663e-05	6.74024e-06	6.52179e-06	1.4334e-07	7.53156e-06	1.45587e-06	0	2.62587e-06	1.42984e-07	6.57658e-08
f__Aerococcaceae;g__Facklamia	0	2.54414e-07	2.24479e-06	6.8187e-06	1.78472e-06	9.22536e-07	0	0	2.75901e-06	4.01163e-06	1.09125e-05	5.6004e-06	1.10387e-07	9.46427e-06	3.57107e-06	2.6642e-06	2.9762e-06	4.18478e-06	6.90457e-08	3.08039e-06	5.59926e-06	2.96712e-07	1.9257e-06	2.96504e-06	3.72838e-07	9.33734e-07	5.5599e-06	1.66051e-07	6.66608e-06	1.03628e-05	1.08276e-05	7.26912e-07	4.90582e-06	9.85162e-07	2.60463e-07	1.30912e-07	1.19127e-06	9.94909e-06	6.5306e-06	9.04724e-06	1.60638e-06	8.56806e-07	7.65647e-08	2.09833e-06	7.75745e-08	0	7.32322e-07	0	2.21745e-07
f__Unclassified;g__Methylibium	5.37504e-07	0	0	0	0	0	0	0	0	0	0	0	0	0	0	0	0	0	0	0	0	0	0	2.15625e-06	0	0	0	0	0	0	0	0	0	1.83319e-07	0	0	0	0	0	0	1.61456e-05	0	0	0	0	0	5.98203e-06	0	0
f__Verrucomicrobia subdivision 3;g__Pedosphaera	0	0	0	0	0	0	0	0	6.29914e-08	0	2.8739e-06	0	0	0	4.78136e-06	1.21484e-05	7.53584e-07	1.21322e-06	0	0	0	3.30545e-08	0	2.55692e-06	0	0	0	5.47228e-06	0	0	1.25195e-06	0	0	0	0	0	7.66127e-08	0	1.50439e-06	0	0	0	0	6.67107e-06	0	0	0	0	0
f__Bacillaceae;g__Halobacillus	3.96092e-07	2.35442e-06	0	1.16476e-07	4.06257e-08	0	3.55223e-07	0	0	0	1.39122e-07	0	0	0	0	7.58156e-07	3.84553e-08	3.10659e-06	1.57966e-06	1.85202e-06	3.93368e-08	7.91233e-07	8.2898e-07	8.50717e-07	0	1.59674e-06	0	1.22733e-07	0	6.73397e-07	1.33862e-06	0	8.19871e-06	5.51082e-07	1.48369e-05	0	1.29465e-06	2.27697e-07	4.75712e-06	7.70931e-06	3.50309e-08	2.79389e-07	0	1.31395e-05	0	0	0	0	1.08937e-07
f__Rhodobacteraceae;g__Oceanicola	2.19232e-07	0	6.90881e-06	0	4.10366e-06	0	0	1.182e-07	0	0	0	0	0	0	0	0	0	4.04068e-07	0	0	0	0	0	5.56878e-08	0	0	2.66543e-06	0	0	0	0	0	3.14722e-07	0	0	0	0	0	0	2.04707e-06	2.90023e-07	0	1.52091e-06	1.57426e-05	0	1.02801e-06	2.29463e-06	5.85606e-08	1.37649e-07
f__Rhodospirillaceae;g__Nisaea	0	0	0	0	0	0	0	0	0	0	3.96169e-07	0	0	0	0	0	6.17956e-07	0	0	5.32986e-07	0	1.00082e-07	5.71047e-08	0	0	0	0	0	0	1.00886e-07	4.43551e-06	0	1.87959e-07	2.35889e-08	0	0	0	0	0	0	6.06229e-07	0	0	0	0	0	3.50957e-07	0	4.93244e-07
f__Halobacteriovoraceae;g__Halobacteriovorax	7.80011e-08	0	1.23938e-07	0	1.94292e-07	0	0	1.20156e-08	0	0	0	3.26099e-08	0	0	0	0	0	1.29094e-07	0	0	0	0	0	6.64189e-07	0	2.81602e-07	5.11233e-08	1.00101e-07	0	0	0	0	1.06644e-08	2.31045e-06	0	0	0	0	0	1.0837e-08	0	0	2.09029e-06	1.55701e-05	0	0	0	0	2.79855e-08
f__Oxalobacteraceae;g__Janthinobacterium	0	0	2.01168e-06	7.13403e-06	3.07516e-07	0	0	0	0	0	1.46196e-06	0	0	0	1.67053e-08	0	2.48347e-07	1.31407e-06	1.67056e-07	6.3286e-08	0	6.53594e-08	0	5.64707e-07	0	1.12611e-07	5.8844e-08	4.15161e-06	0	0	1.14138e-05	0	5.21683e-07	0	3.15826e-06	0	1.69121e-07	0	2.4645e-07	1.34964e-06	2.40371e-07	5.54519e-07	1.2457e-07	3.17533e-07	6.75136e-07	1.5497e-05	4.98411e-07	0	1.90139e-07
f__Oscillatoriaceae;g__Oscillatoria	0	0	1.27023e-06	3.22697e-07	4.70282e-06	6.63792e-08	0	0	6.27037e-08	0	1.75692e-06	0	1.12502e-06	4.21063e-06	4.85441e-07	0	3.12559e-07	0	0	1.01277e-06	0	1.10435e-07	3.74922e-06	2.32616e-06	3.75543e-07	0	1.06938e-06	0	5.11988e-08	0	4.16643e-07	1.55618e-06	1.26415e-06	0	6.22717e-07	5.22877e-07	0	0	0	0	5.80864e-07	1.3204e-06	0	1.74552e-06	4.35692e-07	6.33685e-07	0	0	3.70705e-08
f__Pseudanabaenaceae;g__Pseudanabaena	0	0	0	0	0	0	0	0	0	0	0	0	0	0	0	0	0	1.5433e-06	7.59346e-07	0	0	0	0	0	0	0	0	0	0	0	0	0	0	0	0	0	0	0	0	0	0	0	1.5411e-05	0	0	0	0	0	0
f__Micromonosporaceae;g__Actinoplanes	0	0	0	5.69739e-06	2.0352e-07	1.52144e-05	0	0	0	0	2.66496e-07	0	0	4.60684e-08	9.56759e-08	0	6.32825e-08	4.44844e-06	0	1.12116e-07	0	4.67914e-08	0	1.21846e-05	0	0	1.53778e-05	4.02585e-07	0	0	6.3482e-07	0	3.55257e-06	0	0	0	8.10023e-07	0	3.29347e-07	1.07159e-06	1.21471e-07	4.08806e-07	1.52881e-07	4.08346e-06	4.5944e-07	1.07641e-06	2.81287e-07	0	5.76518e-08
f__Sphingobacteriaceae;g__Pseudosphingobacterium	0	0	9.1745e-07	0	4.96057e-07	0	0	0	0	0	0	0	0	0	0	0	0	0	0	0	0	0	0	3.74803e-06	0	0	7.75686e-07	0	0	3.20144e-07	0	0	0	0	0	0	0	0	5.06593e-07	0	0	0	0	2.38917e-07	0	0	0	0	0
f__Flavobacteriaceae;g__Formosa	0	0	2.03011e-06	0	1.67865e-06	9.0499e-08	0	0	3.54099e-06	0	0	0	0	6.69295e-08	1.64365e-06	0	0	7.88493e-07	1.26367e-07	2.98727e-06	0	7.79013e-07	0	5.06076e-07	0	8.34256e-06	1.82621e-06	6.65769e-07	0	4.94455e-06	5.86053e-07	7.87147e-07	2.73395e-07	0	1.52371e-05	0	2.05725e-06	0	1.30119e-06	2.12025e-06	0	0	0	2.55254e-07	0	0	6.0406e-07	0	0
f__Crocinitomicaceae;g__Crocinitomix	0	0	3.7057e-06	0	9.16774e-08	0	0	0	0	0	0	0	0	0	4.91136e-07	1.24726e-06	2.76917e-07	5.59354e-07	1.18539e-07	0	4.19091e-06	1.35322e-07	0	7.98192e-08	0	0	0	3.91167e-07	0	4.57349e-07	9.38859e-07	0	1.42214e-06	6.32695e-07	4.10946e-07	0	1.41994e-07	0	2.11512e-07	3.84377e-06	0	1.01548e-07	0	0	0	0	1.82546e-07	0	0
f__Thermococcaceae;g__Thermococcus	0	0	0	6.80643e-06	4.98095e-06	0	0	3.85045e-08	0	0	0	0	0	0	0	0	0	1.6828e-07	0	0	0	0	0	5.41597e-06	0	3.87922e-08	1.50335e-05	5.31005e-07	0	0	8.5382e-07	0	2.01981e-07	2.15685e-06	0	0	6.53053e-07	2.09687e-07	1.34178e-07	0	0	4.55095e-08	0	6.42979e-07	1.4501e-07	0	0	0	0
f__Methylococcaceae;g__Methylocaldum	0	0	0	0	0	0	0	0	0	2.47163e-06	0	1.49023e-05	0	0	0	2.87236e-06	4.47877e-08	0	0	0	7.81031e-07	0	0	6.26716e-08	0	0	0	0	0	0	2.84296e-08	5.08169e-08	0	1.14838e-07	0	2.33444e-06	7.39392e-08	0	0	0	0	2.97822e-07	3.42328e-08	6.25302e-07	0	0	0	1.64762e-08	0
f__Tolypothrichaceae;g__Tolypothrix	0	0	5.74528e-07	1.14656e-06	3.97352e-08	2.59236e-06	1.86532e-07	6.61919e-06	1.1941e-07	0	7.74396e-07	0	0	2.46766e-07	0	0	2.93371e-06	0	0	3.82317e-08	1.22115e-07	7.91401e-07	0	0	1.94631e-07	3.49661e-08	1.06645e-06	9.28063e-07	0	1.00079e-06	1.78561e-07	0	5.24871e-06	0	1.17775e-07	0	6.68735e-07	0	1.5582e-07	1.19584e-07	8.88345e-07	1.83762e-06	8.11431e-07	2.26445e-07	8.11145e-06	4.11821e-06	3.40216e-06	0	0
f__Unclassified;g__Deferrisoma	0	0	1.19452e-06	0	1.09874e-07	0	0	0	1.13989e-06	0	0	0	0	0	2.28142e-06	0	2.69676e-07	5.64121e-08	0	0	0	5.11341e-07	0	0	0	0	6.20554e-07	0	0	0	1.623e-07	0	0	0	0	0	1.91329e-07	0	0	0	7.83413e-07	0	0	2.26248e-07	0	3.25944e-06	3.0629e-06	0	1.34521e-07
f__Aspergillaceae;g__Aspergillus	9.17221e-07	0	0	0	0	1.48286e-05	0	0	1.23713e-07	0	0	0	0	0	0	0	0	0	8.17527e-07	7.543e-08	2.53031e-08	3.89507e-07	0	0	0	0	0	0	0	0	1.40919e-07	0	6.35355e-08	0	0	0	0	0	0	7.74767e-07	0	1.73674e-07	0	0	0	0	0	0	9.59825e-08
f__Sanguibacteraceae;g__Sanguibacter	0	1.44636e-07	8.59249e-08	0	4.08299e-07	1.44885e-07	0	0	1.71635e-06	0	6.81646e-07	4.22797e-08	1.45301e-07	0	8.1856e-08	2.67364e-07	2.31706e-07	1.16464e-06	2.53736e-07	2.70178e-06	5.3608e-07	4.90195e-08	1.39303e-07	8.35317e-08	0	1.19042e-07	1.48286e-05	6.74781e-07	8.12632e-08	1.31928e-07	3.6897e-07	1.29442e-07	3.98959e-07	6.67939e-07	6.8125e-07	2.90393e-07	1.50829e-07	1.61037e-07	6.50963e-07	5.47893e-08	4.75994e-07	3.06692e-07	1.44027e-06	4.34831e-06	2.95323e-06	4.34799e-08	4.42261e-06	1.56278e-06	8.70866e-06
f__Microcystaceae;g__Microcystis	0	0	9.16533e-08	5.88713e-07	1.30867e-06	0	0	0	4.6655e-06	0	3.28938e-06	0	9.04322e-08	0	7.43666e-07	2.01593e-06	8.49269e-07	1.48023e-05	3.79458e-08	4.35742e-06	7.33328e-08	6.51089e-06	0	7.52904e-06	4.81498e-07	0	6.00675e-07	9.55103e-07	1.83452e-06	1.02844e-05	8.37048e-07	3.86385e-06	4.19866e-06	3.01543e-07	3.47303e-06	0	3.54059e-08	0	1.47237e-07	1.43625e-07	5.01851e-08	1.25834e-07	0	8.91422e-07	6.73488e-06	0	4.09048e-08	3.02778e-08	0
f__Piscirickettsiaceae;g__Piscirickettsia	0	0	0	0	2.41666e-07	0	0	0	0	0	0	2.79812e-07	0	0	0	0	0	0	0	0	0	0	0	8.9424e-08	0	0	0	0	0	0	0	0	6.39357e-07	0	0	0	0	0	0	0	1.35577e-05	0	0	0	0	0	0	0	0
f__Flavobacteriaceae;g__Gillisia	9.92315e-06	0	0	3.2668e-06	3.82108e-07	4.20395e-06	0	0	0	0	1.07542e-05	7.99186e-06	6.02413e-08	0	1.3538e-05	0	0	1.40561e-05	0	1.02785e-05	1.27666e-06	4.76421e-07	0	0	0	0	0	1.01055e-06	1.10931e-07	0	2.32768e-07	0	1.82263e-07	2.75736e-06	0	1.86039e-07	0	0	1.63889e-06	0	0	1.78498e-06	0	0	0	0	8.02188e-07	4.6776e-08	0
f__Synergistaceae;g__Aminomonas	0	0	0	6.94333e-08	1.40809e-07	0	0	0	2.07837e-06	0	1.80247e-07	0	1.58672e-07	0	9.03932e-08	0	1.43138e-06	1.34106e-06	0	1.08941e-06	0	1.76831e-07	0	1.22566e-06	0	0	0	0	1.20129e-05	0	2.39908e-07	1.72784e-06	1.9908e-06	0	0	4.0099e-07	2.49579e-07	0	1.77807e-07	7.43357e-08	2.88632e-07	0	0	1.15979e-07	0	0	1.46963e-05	0	7.00672e-06
f__Siphoviridae;g__C5virus	0	9.34295e-08	0	0	1.34468e-06	0	0	0	1.81882e-07	0	0	0	0	0	4.87884e-07	0	0	0	0	6.40117e-08	0	0	0	1.4696e-05	0	0	0	0	0	6.2938e-08	0	0	8.96229e-08	0	0	0	0	0	0	0	0	2.94768e-07	0	4.4389e-06	0	0	0	0	0
f__Bacillaceae;g__Pelagirhabdus	9.96687e-07	0	3.25625e-07	0	5.33212e-08	0	0	0	1.64629e-06	0	2.13614e-06	2.43795e-06	0	0	2.39795e-07	8.1444e-07	1.50994e-07	1.32735e-07	0	5.20692e-08	0	0	0	1.46584e-05	0	0	0	0	0	0	0	0	2.46319e-06	1.42238e-06	0	0	1.51796e-07	9.22101e-07	1.01226e-06	1.02628e-07	0	1.20975e-06	0	7.36832e-06	3.47733e-06	1.20012e-08	0	1.33116e-07	0
f__Chrysiogenaceae;g__Chrysiogenes	0	0	0	3.11658e-06	7.0576e-08	0	0	0	4.34349e-07	0	9.51013e-07	0	0	0	0	0	1.98543e-07	2.89884e-07	0	3.39527e-08	0	0	0	4.54445e-07	0	0	0	7.60001e-06	0	0	6.34306e-07	0	1.84281e-06	0	0	0	0	0	3.52586e-08	0	1.51715e-07	1.56349e-07	5.72838e-07	1.31087e-06	0	0	0	0	6.72845e-07
f__Morganellaceae;g__Proteus	0	0	0	0	4.09908e-06	0	0	0	6.1579e-08	0	0	1.05414e-06	0	0	0	3.04782e-06	1.07825e-05	0	0	0	0	0	0	0	0	0	3.76329e-06	0	0	0	0	0	0	2.23485e-06	3.64415e-07	5.98788e-07	0	0	0	0	0	0	0	0	0	0	2.59002e-07	0	0
f__Myoviridae;g__Bc431virus	3.67286e-08	0	0	0	0	0	0	0	5.06483e-06	0	1.17835e-06	0	0	0	0	0	0	1.93413e-08	0	0	1.8238e-08	0	0	0	0	0	0	0	0	0	0	0	0	0	0	0	0	0	0	0	0	0	0	0	0	0	0	0	0
f__Unclassified;g__Thermobaculum	0	0	5.5069e-07	0	5.74391e-08	0	0	0	0	0	0	0	0	0	0	0	0	2.65053e-06	0	7.03591e-07	0	1.21107e-07	0	1.47727e-06	0	0	2.18069e-07	0	4.67467e-08	0	8.19971e-08	0	0	0	0	0	0	0	0	0	4.04813e-07	1.34999e-07	0	1.43926e-07	0	2.35464e-06	3.3054e-06	0	0
f__Anaeromyxobacteraceae;g__Anaeromyxobacter	0	0	4.56133e-06	0	0	0	0	0	2.21933e-06	0	2.44652e-07	0	0	0	0	3.06344e-07	0	0	9.51114e-07	2.78425e-07	0	3.41106e-07	0	2.52061e-08	0	3.02074e-07	0	0	0	0	0	0	1.13164e-06	0	0	0	9.51611e-08	0	0	0	3.50063e-07	0	0	6.2873e-08	2.78996e-08	8.61127e-07	1.51993e-07	0	0
f__Methanomassiliicoccaceae;g__Candidatus Methanoplasma	0	0	6.39338e-07	1.42931e-06	1.15187e-06	0	0	0	1.33972e-07	2.32159e-06	1.21208e-05	0	6.3082e-08	0	8.88745e-07	1.34525e-07	2.75184e-06	0	7.84089e-07	1.0933e-06	0	2.39024e-06	0	3.15383e-06	0	6.38131e-07	3.1251e-06	7.28223e-07	6.5919e-06	0	1.84397e-06	5.9451e-07	2.37654e-06	9.57792e-07	0	0	3.96891e-07	0	7.06891e-07	0	3.0417e-07	7.83652e-07	7.65647e-08	2.56399e-06	1.55149e-07	1.94069e-07	1.43689e-05	0	8.66184e-08
f__Pectobacteriaceae;g__Dickeya	6.90661e-07	0	0	5.58146e-06	1.78649e-07	0	0	5.15213e-06	1.44366e-07	0	3.24572e-06	0	5.93202e-08	1.90044e-07	1.43346e-05	0	1.56369e-06	3.99233e-06	0	1.92035e-07	0	2.05882e-06	0	6.59058e-08	0	5.38507e-08	1.21153e-06	1.28879e-06	0	0	9.01703e-06	1.11075e-06	1.24157e-07	0	2.28592e-07	0	1.86612e-07	0	2.65895e-07	1.13369e-06	0	1.16132e-06	0	1.8287e-06	4.78999e-08	0	0	9.50883e-08	2.35189e-07
f__Synergistaceae;g__Dethiosulfovibrio	0	0	1.10812e-06	1.19974e-06	4.03993e-08	0	0	0	0	0	5.6067e-06	0	0	0	4.1042e-08	3.67652e-07	3.15745e-06	6.27059e-06	0	1.03579e-05	0	0	0	1.42707e-05	1.68253e-06	0	2.76117e-07	0	5.1387e-07	0	1.82903e-06	7.73573e-06	3.76965e-07	4.4712e-08	0	0	2.50801e-07	3.44611e-08	5.24753e-07	0	0	7.89358e-07	0	6.65508e-08	3.98677e-07	2.91612e-06	3.76544e-07	1.11093e-07	1.08093e-06
f__Flavobacteriaceae;g__Winogradskyella	0	0	0	1.25412e-06	5.64333e-08	0	0	0	0	0	0	0	0	1.41009e-06	0	0	0	0	0	4.88681e-07	0	0	0	1.11809e-07	0	1.06003e-05	0	1.42586e-07	0	0	0	0	2.21113e-06	1.24828e-06	1.41729e-05	0	0	0	2.57774e-06	0	0	0	0	0	0	0	0	0	0
f__Methanococcaceae;g__Methanococcus	0	0	0	0	0	0	0	0	0	0	1.51791e-06	0	0	0	0	0	8.21406e-07	2.81881e-07	0	1.0112e-06	1.41483e-05	1.37255e-07	0	3.66486e-06	0	0	0	7.51093e-07	0	0	1.63434e-06	0	1.2507e-06	0	0	0	0	3.46403e-06	1.64663e-07	1.37521e-05	0	1.06862e-07	0	2.64875e-08	1.15285e-06	0	0	0	0
f__Methanosarcinaceae;g__Methanosalsum	0	0	0	6.94598e-06	0	0	0	0	0	0	0	0	0	0	0	0	0	0	0	0	0	0	0	0	0	0	1.41418e-05	3.88432e-06	0	0	0	0	0	0	0	0	1.03458e-06	0	0	0	0	0	0	0	0	0	0	0	0
f__Chlorobiaceae;g__Chlorobaculum	0	7.48365e-08	3.2603e-08	1.3971e-05	5.475e-07	6.74691e-07	3.38728e-08	1.82063e-06	0	2.85381e-06	1.53862e-06	0	0	5.29442e-07	7.33039e-08	5.2002e-06	2.6061e-06	0	9.99616e-08	0	2.44534e-07	8.32263e-06	0	1.2603e-06	0	3.17478e-08	3.22764e-08	1.80862e-06	0	0	6.92913e-06	3.04285e-06	2.69315e-07	0	3.36918e-08	7.38141e-08	2.04429e-07	5.84724e-07	0	7.94386e-06	8.76866e-07	0	0	6.2873e-07	0	1.41883e-06	2.75082e-06	0	0
f__Desulfobulbaceae;g__Desulforhopalus	0	0	1.38688e-05	0	0	0	0	1.7426e-07	0	0	0	0	0	0	5.05169e-07	0	0	3.16397e-07	0	1.51351e-07	0	6.25238e-08	0	0	1.46386e-06	1.54698e-07	0	0	0	0	8.27582e-07	0	4.9905e-07	0	0	3.31916e-08	1.47076e-07	0	0	1.96953e-06	1.89364e-07	0	0	1.11426e-06	1.69032e-06	2.12182e-06	0	0	0
f__Rhodobacteraceae;g__Pseudovibrio	4.54516e-07	0	6.08512e-07	9.41814e-07	1.35545e-07	0	0	0	3.43303e-07	0	0	0	7.85145e-07	1.52026e-07	0	1.55907e-07	9.28971e-07	0	0	1.62803e-06	0	1.54412e-07	0	6.71376e-08	0	0	0	0	0	0	5.21399e-07	0	0	0	2.90231e-07	0	0	0	0	0	1.38113e-05	1.37316e-06	2.18619e-06	1.4335e-06	0	1.89448e-06	2.16591e-06	5.39594e-08	2.53668e-07
f__Kiloniellaceae;g__Kiloniella	0	0	0	0	2.68084e-08	0	0	0	0	0	0	0	0	1.37971e-05	0	3.22496e-06	0	0	0	0	0	0	0	2.20425e-06	0	0	0	0	0	0	0	0	0	0	0	0	0	0	0	0	0	5.93895e-08	0	1.08197e-06	0	0	0	0	0
f__Bacillaceae;g__Marinococcus	0	0	0	0	0	0	0	0	1.16142e-06	0	2.46353e-06	0	0	0	0	0	0	0	0	0	0	0	0	0	0	0	4.36872e-08	1.22931e-06	0	0	1.03452e-07	0	0	0	0	0	0	0	0	1.20389e-05	0	0	0	0	0	0	0	0	0
f__Rhodanobacteraceae;g__Frateuria	0	0	0	4.64041e-07	0	0	0	0	0	0	7.45729e-07	0	0	0	0	0	9.29193e-07	3.63897e-06	0	2.02057e-06	0	0	0	2.40541e-06	0	0	0	0	0	0	2.94909e-07	1.68684e-06	0	0	0	0	0	0	0	0	0	0	0	0	0	0	0	0	0
f__Carnobacteriaceae;g__Allofustis	0	3.83728e-08	1.23645e-07	4.2972e-06	0	3.14204e-07	0	0	1.22231e-07	0	1.37111e-05	0	0	0	3.6403e-07	0	2.98767e-07	7.68109e-07	0	8.08053e-07	0	2.03417e-07	3.96236e-08	7.73538e-06	1.17386e-06	3.86746e-07	1.8361e-07	9.31487e-08	0	9.57704e-06	1.3088e-06	2.86415e-07	6.70216e-06	0	6.38872e-08	0	1.27929e-07	2.07805e-06	6.8355e-08	4.72033e-07	7.44336e-07	1.51555e-07	0	2.85136e-07	1.35617e-06	6.25536e-08	5.5806e-06	0	0
f__Thiotrichaceae;g__Thioploca	1.63732e-06	0	6.09519e-06	1.3692e-07	0	0	4.18981e-07	0	1.77882e-06	0	0	0	0	0	0	0	1.15285e-06	0	1.55098e-06	2.86247e-07	0	0	0	0	0	1.30371e-06	0	0	0	1.15541e-06	8.02153e-07	3.58454e-07	1.01182e-06	0	0	2.68769e-07	0	0	0	7.39361e-08	0	0	0	1.36478e-05	0	0	0	0	0
f__Thermaceae;g__Meiothermus	4.99664e-08	3.72067e-07	8.01205e-06	3.62378e-07	1.47877e-07	0	0	1.61637e-07	7.46576e-07	0	9.31249e-07	0	1.82782e-07	6.51794e-07	1.66605e-06	1.85567e-06	1.88662e-06	1.5407e-06	0	1.66967e-06	6.45096e-07	2.74994e-06	0	3.1805e-06	3.0123e-07	1.21764e-06	6.87726e-07	3.98991e-07	0	1.45447e-06	3.89651e-06	1.23496e-07	2.08277e-06	0	2.87154e-07	0	1.10209e-06	5.50817e-06	1.76501e-06	2.91564e-07	5.5904e-06	3.74658e-06	1.10924e-06	7.05146e-07	2.24774e-07	1.12464e-06	4.59203e-07	0	4.39213e-07
f__Comamonadaceae;g__Variovorax	1.56875e-06	0	6.9294e-06	3.85538e-07	2.39956e-06	0	0	0	0	0	4.01124e-06	0	2.85419e-06	1.12019e-06	9.59875e-08	0	7.20532e-07	5.34317e-06	0	2.06179e-06	0	0	0	4.28653e-06	9.34739e-08	5.31776e-08	0	2.10204e-07	0	3.16299e-06	2.9088e-06	1.90756e-06	9.40694e-07	1.97725e-08	0	0	1.68981e-07	0	0	6.87606e-07	2.46268e-06	9.7587e-07	0	1.35675e-05	1.76122e-06	0	9.49959e-08	8.69081e-07	2.27651e-08
f__Anaerolineaceae;g__Thermanaerothrix	0	0	0	0	0	0	0	0	4.23831e-08	0	0	0	0	0	9.09511e-08	0	0	3.67723e-07	0	4.30696e-08	0	0	0	1.77376e-07	0	0	3.76438e-06	0	0	0	7.64397e-07	7.19122e-08	0	0	0	0	0	0	0	0	5.77361e-07	4.46246e-07	0	0	0	0	0	0	0
f__Pseudonocardiaceae;g__Actinomycetospora	0	0	0	1.50191e-06	0	0	0	0	0	0	0	0	0	0	1.92243e-07	0	0	1.51317e-06	0	2.73109e-06	0	0	0	9.23909e-07	0	0	0	0	0	0	7.2889e-08	0	0	0	0	0	7.45635e-07	0	1.62064e-07	0	2.52209e-06	0	0	6.67989e-08	2.07492e-07	0	8.61249e-07	0	0
f__Dictyoglomaceae;g__Dictyoglomus	0	0	5.09178e-06	2.03478e-07	1.8235e-07	1.135e-06	0	0	2.06111e-07	0	8.20505e-07	0	1.12708e-06	9.85351e-08	5.116e-07	8.13846e-07	9.85619e-07	4.68839e-06	4.39176e-08	4.53907e-06	0	0	0	1.08191e-06	8.47268e-07	0	0	2.31382e-07	0	4.65101e-07	6.06052e-07	0	3.47656e-06	8.41465e-08	1.33871e-05	4.7779e-06	1.19612e-07	0	1.92296e-06	9.55008e-08	1.81625e-06	4.51842e-06	4.74235e-07	1.22053e-05	1.66321e-06	1.24403e-07	7.10004e-07	0	6.23032e-07
f__Desulfuromonadaceae;g__Desulfuromonas	0	0	0	4.40615e-07	8.43219e-08	0	0	0	0	0	2.38297e-07	0	0	0	0	0	0	1.23844e-06	0	2.25581e-06	0	0	0	4.04437e-06	0	0	0	1.83602e-06	0	0	3.0184e-07	3.50369e-06	2.6742e-06	0	0	0	0	0	0	0	4.0717e-07	9.34004e-08	0	2.77811e-07	0	3.09174e-06	2.77035e-06	0	1.04452e-07
f__Melioribacteraceae;g__Melioribacter	0	0	1.32964e-06	0	0	0	1.33065e-05	0	2.91207e-08	0	0	0	0	0	5.393e-06	1.38189e-08	4.40736e-06	0	9.80763e-06	1.32522e-08	0	6.57808e-06	0	0	2.22633e-06	2.13316e-06	2.7348e-07	0	0	0	1.23789e-08	0	2.18482e-07	0	0	0	1.15901e-07	4.15909e-06	0	0	0	7.62814e-08	0	0	2.11433e-07	1.25939e-08	0	3.44356e-06	0
f__Unclassified;g__Mitsuaria	0	0	0	0	0	0	0	0	1.8773e-06	0	0	0	0	0	0	0	0	0	0	0	0	0	0	0	0	0	0	0	1.33049e-05	0	0	0	1.19913e-06	0	0	1.12683e-07	0	0	0	1.39262e-07	0	0	0	0	0	3.35731e-08	1.06011e-05	0	1.13284e-05
f__Glycomycetaceae;g__Glycomyces	0	0	0	0	0	0	0	0	0	0	0	0	0	0	0	0	0	0	0	0	0	0	0	0	0	0	0	0	0	0	0	0	0	0	0	0	0	0	0	0	0	0	0	0	0	0	0	0	0
f__Morganellaceae;g__Xenorhabdus	0	0	0	0	0	0	0	3.21006e-06	1.8967e-07	0	0	0	0	0	0	0	0	0	0	0	0	0	0	0	0	0	1.33567e-06	3.7694e-06	0	0	0	0	1.74462e-06	0	0	0	0	0	0	0	1.32903e-05	0	0	6.90034e-07	4.39303e-08	0	0	0	0
f__Rhodocyclaceae;g__Dechloromonas	0	0	0	0	0	0	0	0	0	0	0	0	0	0	0	0	0	0	0	0	0	0	0	0	0	0	0	0	1.01952e-05	0	0	0	4.77637e-07	0	0	0	0	0	0	0	0	0	0	0	0	0	1.32503e-05	0	1.10719e-05
f__Sulfolobaceae;g__Metallosphaera	1.32498e-05	0	0	0	0	0	0	0	0	0	0	0	0	0	0	0	0	0	0	0	0	0	0	1.91405e-06	0	0	0	0	0	0	2.19814e-08	0	5.93355e-07	0	0	0	0	0	9.37273e-07	0	8.41214e-08	0	0	6.04344e-08	3.48627e-07	0	1.13696e-07	0	0
f__Micrococcaceae;g__Paenarthrobacter	5.77163e-08	4.08768e-07	4.73156e-08	5.28897e-08	2.58466e-06	5.78724e-06	4.52388e-08	0	0	4.64805e-08	0	0	1.73988e-07	0	1.63575e-06	2.8293e-07	4.94228e-08	1.8204e-07	0	0	3.35963e-07	7.62526e-08	1.32286e-05	5.37819e-07	0	0	1.89749e-07	5.09541e-08	2.28599e-06	0	0	0	9.40801e-07	0	0	0	1.30528e-06	5.44229e-06	0	3.44228e-07	2.11801e-06	2.82284e-06	1.80274e-07	1.48558e-06	2.64199e-06	1.68352e-07	2.35434e-07	1.34484e-07	2.75726e-06
f__Bacillaceae;g__Virgibacillus	0	0	4.20666e-06	5.84912e-06	1.50554e-07	8.56141e-07	0	1.22402e-06	4.53006e-06	5.96188e-06	9.77099e-06	9.72095e-06	2.20428e-07	2.27025e-07	7.45216e-07	4.85756e-07	1.28855e-06	4.67595e-06	3.52824e-06	4.20402e-06	0	1.03748e-05	7.09714e-06	1.13281e-05	3.38287e-07	4.85775e-07	1.0257e-06	1.36331e-06	5.5909e-08	1.32285e-05	5.41916e-06	4.62292e-08	8.4976e-06	9.5326e-07	8.70561e-07	0	5.40257e-08	4.05869e-06	4.73877e-06	9.7755e-06	2.31847e-07	2.35746e-06	9.63819e-07	6.00068e-06	6.5812e-07	3.165e-08	2.05152e-06	0	0
f__Rhodocyclaceae;g__Sulfuritalea	0	1.90675e-06	0	1.39138e-06	0	0	0	0	2.17381e-06	1.97051e-07	0	0	0	0	0	0	0	0	0	0	0	0	0	0	0	0	0	1.98793e-07	1.07933e-07	0	0	0	8.8827e-07	0	0	0	0	0	0	0	1.40518e-06	0	0	0	7.83939e-06	1.49424e-06	0	0	0
f__Pasteurellaceae;g__Pasteurella	0	0	0	3.9538e-06	5.07198e-06	0	1.08935e-06	2.70525e-06	1.09857e-06	0	0	4.00339e-06	0	6.26271e-06	0	6.5957e-06	0	1.31749e-05	0	9.82715e-08	0	3.36723e-07	0	0	2.84161e-07	1.84249e-06	0	9.93964e-08	0	4.83115e-08	5.482e-07	0	1.20153e-06	4.79714e-07	1.14946e-05	8.47808e-08	0	1.15622e-07	5.10256e-08	4.84229e-08	0	0	0	4.20629e-08	5.63928e-08	0	2.86895e-06	0	7.58836e-08
f__Methylobacteriaceae;g__Microvirga	3.11465e-08	9.93974e-08	8.66063e-08	1.69336e-06	8.78445e-07	0	2.99931e-08	3.06708e-06	2.48921e-07	0	0	0	0	0	0	9.61542e-08	6.03088e-08	2.62428e-07	0	0	3.21695e-06	0	0	8.62403e-07	4.10454e-06	0	2.85795e-08	1.3166e-05	0	0	6.02074e-07	0	5.9617e-08	3.92285e-07	8.94984e-08	0	0	2.725e-08	0	0	0	0	0	1.0525e-07	0	0	0	0	0
f__Leptotrichiaceae;g__Streptobacillus	1.20757e-06	1.60879e-07	1.3112e-06	0	0	0	0	1.31477e-05	1.79748e-07	0	0	2.15016e-07	0	0	0	7.78146e-08	0	7.83832e-07	0	0	0	0	0	3.10292e-06	0	0	2.08157e-07	1.50955e-07	5.23213e-07	0	4.06035e-06	0	1.66246e-06	7.24407e-07	0	1.58681e-07	3.3299e-07	1.09712e-06	2.00154e-06	0	0	0	8.62404e-08	4.09724e-06	0	3.28794e-07	6.02963e-06	0	0
f__Comamonadaceae;g__Brachymonas	0	0	0	0	0	0	0	0	5.84345e-08	0	0	0	0	0	9.40474e-08	0	0	2.53494e-07	0	5.93811e-08	0	0	0	6.11381e-08	0	0	4.1962e-06	0	0	0	1.74724e-06	2.47867e-08	2.87937e-08	0	0	0	0	0	0	0	5.3068e-07	1.36722e-07	0	7.62502e-08	2.3685e-07	0	0	0	0
f__Flavobacteriaceae;g__Bizionia	1.37583e-06	0	0	0	1.03863e-05	0	0	0	0	1.29694e-05	0	0	0	2.30093e-07	0	0	0	0	0	0	0	0	0	0	0	0	0	0	0	1.70491e-06	0	0	0	0	0	0	0	0	2.2716e-06	0	0	0	0	9.98048e-06	0	0	0	7.40848e-06	0
f__Chromobacteriaceae;g__Leeia	0	0	0	0	0	0	0	0	0	0	3.11704e-07	0	0	0	0	0	0	0	0	0	0	0	0	0	0	0	0	0	0	0	0	0	4.12335e-06	0	0	0	0	0	0	0	0	0	6.81899e-08	0	0	0	0	0	0
f__Syntrophobacteraceae;g__Syntrophobacter	1.52705e-07	0	0	0	9.39743e-08	0	0	0	0	0	0	0	0	0	0	0	0	0	0	3.01394e-08	0	0	0	0	0	0	0	0	0	0	0	0	1.31229e-05	0	0	0	0	0	0	0	1.25677e-05	0	0	5.1602e-08	1.71736e-07	7.90815e-07	0	0	0
f__Methanosarcinaceae;g__Methanolobus	6.62318e-07	0	0	4.99884e-07	0	0	3.1879e-07	0	4.59268e-07	6.4275e-06	0	0	0	4.42027e-08	0	3.06703e-07	0	0	1.22226e-06	4.66708e-08	2.34837e-07	0	4.94665e-08	6.97449e-08	0	2.05255e-06	0	1.00023e-06	0	2.70545e-07	1.05099e-06	4.48114e-07	1.31389e-07	0	1.06572e-07	0	0	0	0	0	3.93031e-07	0	0	1.30968e-05	4.23635e-07	4.50629e-07	0	0	0
f__Caldilineaceae;g__Caldilinea	0	0	1.46991e-06	0	4.64851e-08	0	0	0	0	1.30897e-05	2.43796e-07	0	2.90137e-07	0	0	0	0	4.77333e-08	2.14661e-07	5.28582e-08	0	0	0	6.56048e-08	4.55386e-08	0	4.91481e-08	0	5.29442e-08	0	1.01306e-06	7.4678e-08	5.12616e-08	0	0	0	0	0	0	0	3.98616e-07	2.0596e-07	5.03069e-08	0	9.19235e-08	7.2665e-07	0	0	8.10811e-08
f__Streptomycetaceae;g__Streptacidiphilus	0	0	0	0	1.16493e-07	0	0	0	5.51491e-08	0	0	0	0	1.05459e-06	0	0	0	0	4.04543e-06	6.89965e-07	0	3.24589e-08	0	0	2.94401e-06	0	1.19815e-06	2.59667e-06	0	0	6.70901e-07	0	0	0	0	0	0	0	0	1.30397e-05	3.24871e-07	0	0	3.55147e-06	0	0	8.13028e-07	0	0
f__Sphingomonadaceae;g__Sphingopyxis	0	0	2.41325e-06	0	0	0	0	0	1.46197e-06	0	4.06634e-07	0	0	0	7.96437e-08	5.72887e-08	6.68099e-07	2.41505e-07	0	4.44041e-07	0	5.43839e-08	0	1.0477e-07	0	0	2.66516e-06	1.11136e-07	1.11606e-06	0	6.50818e-06	2.10896e-07	1.48991e-06	0	0	0	2.55858e-08	0	7.83312e-08	0	1.26924e-06	1.20922e-06	0	3.0532e-07	1.87828e-07	0	1.1096e-06	0	7.77045e-07
f__Bacillaceae;g__Natribacillus	0	0	0	0	0	0	0	0	0	0	0	0	0	0	0	0	2.6669e-06	3.34435e-06	0	1.29798e-06	0	2.69166e-06	0	1.99009e-06	0	0	4.2127e-07	0	0	0	8.46427e-08	0	1.54872e-07	7.70342e-07	0	0	0	0	1.5254e-07	0	0	0	0	0	2.06529e-07	0	0	0	0
f__Bacillales Family X. Incertae Sedis;g__Thermicanus	0	0	6.91632e-08	1.54622e-07	3.39554e-07	0	0	0	7.2465e-08	0	8.45584e-07	0	0	3.74381e-08	0	3.75518e-07	3.61216e-07	1.25257e-06	2.12056e-07	2.20916e-07	2.39659e-06	2.67939e-07	0	1.02259e-07	2.62141e-08	4.70946e-08	1.5076e-06	2.60411e-08	0	0	4.23235e-06	6.14764e-08	6.79394e-06	0	9.63993e-08	0	6.3271e-06	1.63213e-07	3.05884e-07	2.2028e-06	8.41931e-07	4.23875e-08	1.65654e-07	1.29933e-05	6.04159e-07	1.15468e-06	3.04789e-07	0	1.56895e-07
f__Bacillaceae;g__Salinibacillus	0	0	0	0	1.18234e-07	0	0	0	0	0	0	0	0	0	0	0	0	0	2.91193e-07	2.2752e-07	0	0	0	3.9042e-08	0	0	0	0	0	0	1.1689e-06	0	5.07807e-08	0	0	0	0	0	3.93784e-08	0	1.35554e-07	0	1.27955e-07	1.2962e-05	4.81516e-07	0	1.17712e-07	0	9.65042e-08
f__Kofleriaceae;g__Haliangium	0	0	0	0	0	0	0	0	0	0	0	2.73716e-06	0	0	0	0	0	0	3.30155e-07	0	0	5.07456e-08	0	0	0	0	0	0	0	0	0	0	0	0	0	1.29037e-05	0	0	0	0	0	0	0	0	0	0	0	0	0
f__Enterobacteriaceae;g__Shimwellia	9.3234e-07	0	0	0	0	0	0	0	0	0	1.28835e-05	0	0	0	1.91352e-07	0	1.1201e-05	3.86826e-07	0	0	0	0	0	0	0	0	0	0	0	0	0	0	2.36228e-06	0	0	0	0	0	0	0	5.90343e-07	0	0	0	4.23446e-07	0	0	0	0
f__Idiomarinaceae;g__Idiomarina	0	0	1.31064e-06	0	0	0	0	0	0	2.11486e-06	0	0	0	0	0	0	0	0	0	0	9.14443e-07	0	0	9.25177e-07	0	2.73485e-07	0	0	1.28591e-05	0	0	0	4.429e-07	0	0	0	0	0	0	3.77965e-07	0	0	0	3.06994e-06	0	1.44669e-07	1.06064e-05	0	9.42723e-06
f__Flammeovirgaceae;g__Nafulsella	9.98642e-07	0	1.10435e-06	5.53253e-07	2.52782e-07	0	0	6.54616e-07	5.79187e-07	4.76189e-06	2.61133e-07	1.18974e-06	0	2.92271e-07	7.68048e-07	0	0	0	0	9.58135e-08	9.17858e-08	5.24349e-06	4.31923e-06	1.40438e-06	1.28027e-05	5.00741e-07	0	1.66132e-07	3.56458e-06	6.72902e-09	1.26209e-06	0	1.64877e-06	1.38056e-06	0	0	0	7.69352e-06	3.13487e-06	8.7679e-08	5.43398e-08	0	7.60889e-08	0	3.46465e-08	1.15567e-07	8.1261e-07	2.59344e-07	8.70857e-09
f__Spizellomycetaceae;g__Spizellomyces	4.18268e-07	7.83445e-08	0	0	0	0	1.8635e-06	0	1.43055e-06	6.33061e-08	2.55469e-06	2.54803e-08	0	0	0	0	0	0	0	5.27032e-07	1.67852e-07	8.43621e-06	1.27798e-05	0	5.63811e-08	0	0	0	8.90271e-08	0	2.26548e-06	1.32874e-06	4.28276e-06	0	1.22019e-07	0	2.61424e-07	0	7.54753e-08	0	0	0	0	5.3836e-06	0	0	0	0	1.28599e-07
f__Neisseriaceae;g__Snodgrassella	0	0	0	5.00143e-06	2.06209e-07	0	0	3.78193e-06	2.60324e-07	0	0	0	4.90305e-07	0	2.09489e-07	7.586e-07	0	0	0	2.27864e-06	0	0	0	2.04277e-07	0	2.41946e-07	1.8448e-07	0	0	0	4.94217e-07	0	2.15185e-06	0	1.27474e-05	0	2.5707e-07	1.87625e-06	0	0	0	0	0	2.83077e-07	0	0	0	0	0
f__Vibrionaceae;g__Aliivibrio	0	1.65357e-06	0	0	1.97661e-07	0	0	2.59758e-08	0	0	2.15969e-08	0	0	9.56e-07	0	0	4.95472e-07	0	0	5.70544e-07	6.97182e-07	0	0	3.45796e-06	0	0	9.66231e-07	0	0	4.39106e-06	2.91284e-07	0	0	6.55827e-08	0	0	9.24051e-08	0	0	4.91984e-07	4.18022e-07	0	0	1.11801e-05	0	9.11621e-07	1.27338e-05	2.57387e-08	0
f__Unclassified;g__Defluviitoga	0	0	1.91895e-07	0	1.47349e-07	0	2.03356e-06	0	5.97915e-08	0	7.42454e-08	0	0	2.05937e-07	4.27695e-07	1.40242e-06	1.2707e-05	6.48453e-07	2.52733e-07	1.17005e-06	0	0	0	5.35879e-06	0	4.18569e-06	2.83949e-06	2.06651e-08	1.22787e-07	0	3.54802e-06	3.63527e-06	1.43736e-06	0	0	0	8.30248e-07	0	1.66651e-07	2.59474e-07	2.81304e-07	4.66324e-08	3.44649e-06	4.40925e-07	6.14522e-07	1.34731e-07	0	8.77134e-08	0
f__Rhodobacteraceae;g__Rhodobacter	0	0	0	0	0	1.17719e-06	0	0	3.14476e-07	0	0	0	0	2.16627e-07	5.20639e-08	0	0	1.1635e-07	0	0	0	0	0	5.48376e-08	0	0	0	0	8.94263e-06	0	0	9.10138e-08	5.79501e-07	0	0	0	0	0	0	0	1.57861e-07	0	0	0	2.7657e-07	0	1.26942e-05	0	5.56924e-06
f__Planococcaceae;g__Caryophanon	0	0	1.18729e-05	0	0	0	0	0	0	0	0	0	3.5148e-06	0	0	2.98489e-07	0	1.46457e-06	1.09907e-06	0	0	0	0	0	0	0	1.2574e-05	7.70645e-06	0	0	0	3.58454e-07	6.94003e-08	0	0	0	2.08622e-07	0	2.22943e-07	2.36047e-06	1.27908e-07	0	0	0	0	3.03464e-08	1.6521e-07	2.07441e-07	0
f__Unclassified;g__Geminicoccus	0	0	0	0	0	0	0	0	0	0	0	0	0	0	0	0	0	0	0	0	0	0	0	0	0	0	0	0	0	0	0	0	0	0	0	0	0	0	0	0	0	0	0	0	1.25192e-05	1.12863e-06	0	0	0
f__Amoebophilaceae;g__Candidatus Amoebophilus	0	0	0	0	0	0	0	0	0	0	0	0	0	0	0	0	0	0	0	0	0	0	0	0	0	0	0	0	0	0	0	0	0	0	0	0	0	0	0	0	0	0	0	0	1.2492e-05	0	0	0	0
f__Oceanospirillaceae;g__Marinomonas	0	0	0	3.47167e-07	0	0	3.59284e-07	0	0	0	3.27864e-07	0	0	6.72467e-08	0	1.70421e-06	1.33008e-06	0	0	0	0	2.6618e-07	0	0	0	0	0	0	0	1.24534e-05	0	0	9.1423e-07	0	0	0	0	0	0	0	0	0	0	1.75069e-06	0	1.3827e-06	0	0	0
f__Acidobacteriaceae;g__Terracidiphilus	0	0	0	0	1.12429e-07	0	0	0	0	0	0	0	0	0	1.14218e-07	0	0	1.15448e-07	0	0	0	0	0	4.31409e-07	0	0	0	0	0	0	1.07284e-07	0	1.34372e-07	0	0	0	0	0	0	0	3.59247e-07	0	0	2.98647e-06	0	1.44556e-06	1.23503e-05	0	0
f__Staphylococcaceae;g__Jeotgalicoccus	2.42408e-07	6.86856e-08	8.85731e-06	4.68279e-07	4.05867e-07	4.73569e-07	0	1.30695e-07	1.23061e-06	0	0	0	0	4.05402e-08	0	0	7.82292e-08	6.80037e-08	0	1.0359e-07	0	3.29035e-07	0	4.75729e-07	0	4.07938e-07	0	0	0	3.92014e-07	0	6.65701e-08	1.1741e-06	2.93311e-07	0	0	1.2384e-07	0	8.28072e-08	1.2559e-07	8.14619e-07	9.35598e-07	0	4.63277e-06	0	2.04604e-06	1.23766e-07	1.29503e-07	5.07336e-08
f__Unclassified;g__Fenollaria	0	0	0	0	0	0	0	0	0	0	8.98197e-07	0	0	0	0	0	0	6.43028e-07	0	3.70108e-06	0	0	0	7.15823e-07	0	7.68833e-08	0	0	0	0	0	0	0	0	0	0	0	0	0	1.18177e-06	0	1.13349e-06	0	2.14371e-06	1.4578e-07	0	0	0	0
f__Chromatiaceae;g__Thiocapsa	0	0	0	0	0	0	0	0	0	1.22157e-05	4.73037e-08	0	0	0	0	0	0	0	0	7.38336e-08	3.71514e-08	0	4.63656e-07	0	0	0	0	3.73394e-07	0	0	0	0	0	1.01844e-07	0	0	0	0	1.23857e-07	0	0	0	0	6.95262e-07	0	0	0	0	0
f__Nitrospiraceae;g__Nitrospira	0	0	0	0	0	0	0	0	1.82747e-07	0	0	0	0	4.05402e-07	0	0	0	0	0	0	0	0	0	0	0	0	0	0	0	0	0	0	0	0	0	0	0	0	0	0	0	0	0	0	9.07002e-08	3.18273e-06	0	0	0
f__Desulfobacteraceae;g__Desulfobacterium	0	0	2.56303e-06	0	1.81501e-07	0	5.43396e-07	0	0	0	0	0	0	1.22069e-05	3.27424e-07	1.33672e-06	5.73635e-06	2.98819e-07	0	0	1.66192e-07	1.02941e-07	0	2.23071e-07	0	0	0	0	0	0	6.38266e-07	1.86575e-06	2.98743e-08	9.01732e-07	1.0789e-06	0	0	0	5.61677e-08	0	6.69662e-07	0	2.96903e-06	4.26638e-08	5.63063e-06	8.78236e-07	3.1875e-07	0	3.91982e-08
f__Cytophagaceae;g__Rhodonellum	0	0	0	1.96346e-06	0	0	0	0	2.35947e-08	0	3.42689e-06	4.05366e-06	1.33318e-07	0	5.06326e-08	1.59905e-07	3.60266e-07	4.81869e-07	0	1.2184e-05	0	0	2.62373e-08	9.71991e-07	0	0	1.07313e-06	0	0	0	3.52793e-07	5.39635e-07	2.89963e-06	2.14791e-06	4.81568e-07	0	0	0	9.95963e-08	5.62164e-07	4.21317e-08	0	0	3.63219e-07	5.37255e-08	0	1.7367e-07	0	1.97297e-07
f__Sinobacteraceae;g__Nevskia	0	0	0	0	0	0	0	0	0	0	0	0	0	0	0	1.06723e-06	0	0	0	0	0	0	0	0	0	0	0	0	0	0	0	0	0	0	0	0	0	0	0	0	5.58403e-07	0	0	0	1.21794e-05	1.38552e-06	0	0	0
f__Rhodocyclaceae;g__Thauera	0	1.30235e-07	2.05343e-06	2.14755e-06	0	0	0	6.5239e-06	1.05127e-07	0	0	0	0	0	1.91352e-07	0	8.65466e-07	6.95943e-06	2.39583e-07	8.70402e-08	2.68001e-08	0	0	6.21968e-08	5.42291e-08	0	0	1.25994e-06	0	0	1.62609e-07	2.2309e-07	6.73898e-06	0	5.86324e-08	0	1.69164e-07	0	1.64941e-07	2.62445e-08	4.75992e-08	1.22633e-07	1.86854e-07	0	6.72312e-07	9.14577e-07	1.21155e-05	0	1.35548e-07
f__Campylobacteraceae;g__Sulfurospirillum	0	8.63266e-07	0	1.20988e-05	0	3.69517e-07	0	0	1.94144e-06	0	0	0	2.93905e-07	0	4.01474e-08	3.96494e-08	3.36745e-06	2.03084e-06	0	2.16252e-07	0	3.92691e-08	0	0	3.8714e-08	1.21714e-06	1.06064e-07	0	9.6227e-06	0	7.10353e-08	3.17432e-08	1.24442e-06	0	0	8.52681e-08	0	2.95779e-06	0	6.94949e-07	5.48724e-06	4.37735e-08	0	0	1.8279e-07	0	6.88775e-06	0	3.46971e-06
f__Dermabacteraceae;g__Dermabacter	0	8.91386e-08	0	0	1.44936e-06	0	0	0	1.92342e-07	0	0	0	0	0	2.18283e-08	4.95823e-07	1.01408e-07	1.3238e-07	8.1181e-08	2.06734e-08	0	3.45882e-06	0	0	0	1.54698e-07	0	0	0	0	0	0	0	0	1.64171e-07	0	1.20537e-07	0	8.58742e-08	0	1.84755e-08	0	0	4.93923e-07	2.3988e-07	0	1.49742e-07	0	2.15234e-07
f__Halobacteroidaceae;g__Halonatronum	9.3947e-08	0	3.26301e-07	3.30034e-06	8.72726e-07	0	0	3.61322e-07	7.86718e-07	6.63063e-08	3.24706e-06	0	8.8063e-07	0	2.93459e-07	2.17251e-06	7.51555e-07	3.18757e-06	1.33949e-07	1.68419e-06	0	2.15349e-07	1.1209e-06	5.07981e-06	8.56479e-07	6.74264e-06	1.07946e-07	9.63976e-07	1.62526e-07	1.12724e-06	7.22465e-06	9.66786e-08	2.21591e-06	5.39512e-06	2.24798e-08	0	1.45448e-07	2.15782e-07	3.86334e-07	6.99018e-07	1.17258e-06	3.86957e-07	1.50249e-06	6.26961e-06	2.39509e-06	8.57779e-06	2.01971e-07	0	4.13342e-07
f__Enterobacteriaceae;g__Yokenella	1.35966e-07	0	0	0	7.9645e-09	0	0	0	1.05632e-06	0	0	0	0	0	2.26678e-06	0	0	0	0	1.34178e-07	0	0	0	0	0	0	1.24761e-07	0	1.18741e-05	0	0	0	2.37813e-07	0	0	0	0	0	0	0	0	0	0	0	0	0	0	0	2.92533e-08
f__Chromobacteriaceae;g__Gulbenkiania	0	0	0	0	0	0	0	0	9.03429e-08	0	0	0	0	0	0	0	0	0	0	1.18569e-05	0	0	0	0	0	0	0	0	0	0	7.71808e-07	0	0	0	0	0	0	0	0	0	8.2046e-08	0	0	0	0	0	0	0	0
f__Bacillaceae;g__Anaerobacillus	0	0	0	0	0	0	0	0	0	0	0	0	0	0	2.88606e-06	0	0	0	0	5.2889e-07	0	0	0	4.78915e-07	0	0	0	0	0	0	0	0	1.86021e-07	0	0	0	0	0	0	0	0	0	0	0	4.63637e-08	0	0	0	0
f__Geobacteraceae;g__Geoalkalibacter	0	0	0	1.73378e-07	1.2798e-07	0	0	0	0	0	7.50142e-08	0	0	0	8.71839e-08	0	0	0	0	2.47714e-07	0	8.52766e-08	0	0	0	0	1.53552e-07	0	0	0	6.1704e-07	0	6.40618e-07	0	0	0	2.40718e-07	0	6.85977e-07	1.2206e-06	6.4662e-07	6.65409e-07	2.78623e-07	5.54011e-06	9.77541e-07	2.48493e-06	5.98081e-07	0	1.0507e-07
f__Chitinophagaceae;g__Hydrobacter	0	0	0	0	0	0	0	0	0	0	0	0	0	0	0	0	0	0	0	0	0	0	0	0	0	0	0	0	0	0	0	0	0	0	0	0	0	0	0	0	0	0	0	0	0	0	0	0	0
f__Unclassified;g__Pseudohongiella	0	0	0	0	9.98854e-08	0	0	0	1.89148e-08	0	4.01626e-07	0	2.13749e-07	0	0	0	7.54276e-08	0	0	4.22865e-07	0	0	0	1.1676e-06	0	0	0	0	0	0	4.66817e-07	0	9.13388e-07	0	0	0	7.47132e-08	0	0	0	2.06132e-07	1.30555e-06	0	1.43153e-06	4.16188e-07	0	0	0	2.44584e-08
f__Brucellaceae;g__Brucella	0	0	1.17447e-05	0	0	9.31482e-07	0	0	0	0	9.87849e-07	0	0	0	1.91352e-07	0	5.33381e-07	7.73652e-07	0	0	0	0	0	0	0	0	2.02209e-06	2.01633e-06	1.86363e-06	1.24732e-06	2.20071e-06	0	1.58179e-06	0	0	0	1.7611e-07	0	3.76396e-07	0	0	0	0	1.55141e-06	0	3.44451e-07	7.50098e-07	0	0
f__Pectobacteriaceae;g__Lonsdalea	0	0	0	0	0	0	0	0	9.74677e-08	0	0	0	0	0	0	0	0	0	0	0	0	0	0	0	0	0	0	0	5.39028e-06	0	0	0	4.2691e-08	0	0	0	0	0	0	1.62683e-07	0	0	0	0	0	1.04585e-08	1.17291e-05	0	8.05216e-06
f__Unclassified;g__Pyrinomonas	0	0	2.08038e-07	0	0	0	0	0	0	0	0	0	0	0	0	8.46903e-07	0	0	0	0	0	0	0	7.60183e-08	0	0	0	0	0	0	0	0	0	0	0	0	0	0	0	1.45525e-07	1.2537e-06	0	0	6.32057e-07	2.52425e-07	0	0	0	0
f__Bacillaceae;g__Vulcanibacillus	0	0	0	0	0	0	0	0	0	0	0	0	0	0	1.25575e-07	0	1.55569e-07	0	0	3.42215e-06	0	0	0	6.89801e-06	0	0	0	0	0	0	2.66625e-06	0	5.76693e-07	0	0	0	0	0	7.82199e-07	0	6.02292e-07	4.21329e-06	0	5.54611e-06	2.1921e-06	0	0	0	2.52227e-07
f__Desulfobacteraceae;g__Desulfosarcina	0	0	0	0	1.17045e-06	0	0	0	7.71467e-08	2.97673e-07	0	0	2.68554e-06	6.88789e-08	0	0	1.93911e-07	8.62259e-06	7.46591e-07	1.28992e-06	0	2.85785e-07	1.17016e-05	1.56511e-06	0	0	4.72573e-07	7.37129e-06	4.7704e-08	0	1.49086e-06	0	4.06511e-06	4.82903e-07	9.8622e-08	0	6.58274e-08	0	0	2.33652e-07	8.2629e-07	6.74994e-07	0	1.73969e-07	0	0	1.75235e-07	0	0
f__Streptosporangiaceae;g__Herbidospora	0	0	0	0	0	0	0	0	0	0	0	0	0	0	0	0	0	0	0	0	0	0	0	0	0	0	0	0	0	0	0	0	0	0	0	0	8.44888e-08	0	0	0	0	0	0	0	0	0	0	0	0
f__Aphanizomenonaceae;g__Cylindrospermopsis	0	0	0	0	0	0	0	0	0	0	0	0	0	0	0	0	0	0	0	0	0	0	0	0	0	0	0	0	0	0	0	0	0	0	0	0	0	0	0	0	0	0	0	0	0	0	0	0	0
f__Desulfurobacteriaceae;g__Desulfurobacterium	0	1.16668e-05	0	0	0	0	0	0	1.96173e-07	0	0	0	0	0	0	0	0	1.06377e-06	0	0	0	3.08823e-07	0	1.02625e-07	0	0	0	1.24538e-06	0	0	9.3107e-08	8.32126e-08	0	0	0	0	0	0	0	0	2.67236e-07	0	0	5.11966e-07	0	9.4724e-08	0	0	0
f__Pelagibacteraceae;g__Candidatus Pelagibacter	0	0	0	0	0	0	0	0	0	0	0	0	0	0	0	0	0	0	0	0	0	0	0	0	0	0	0	0	0	0	0	0	0	0	0	0	0	0	0	0	0	0	0	0	2.00067e-06	4.27786e-08	0	0	0
f__Ancylistaceae;g__Conidiobolus	0	0	0	0	0	0	0	0	0	0	0	0	0	0	0	0	0	0	0	0	0	0	0	0	0	0	0	0	0	0	0	0	0	0	0	0	0	0	0	0	0	0	0	1.16583e-05	2.05095e-06	0	0	0	0
f__Planctomycetaceae;g__Pirellula	0	0	0	0	0	0	0	0	0	0	0	0	0	0	1.72328e-07	0	8.00591e-08	0	0	0	0	0	0	0	0	0	0	0	0	0	7.6228e-08	0	0	0	0	0	0	0	0	0	0	1.63794e-07	6.82424e-08	2.33936e-06	0	1.87911e-06	3.76679e-06	0	0
f__Sphingobacteriaceae;g__Olivibacter	3.56239e-06	0	0	0	0	1.16003e-05	0	1.05286e-07	0	0	0	0	0	0	0	5.33346e-06	5.47604e-08	0	9.30917e-07	0	0	0	0	0	0	0	8.95928e-08	0	0	0	1.56708e-06	0	2.32769e-06	0	0	0	5.42418e-08	0	0	0	2.24703e-07	0	0	0	6.36111e-08	0	0	0	0
f__Yersiniaceae;g__Chania	0	0	1.20982e-06	0	6.62254e-08	0	0	0	1.88111e-07	0	8.68315e-07	0	3.54296e-07	0	2.01837e-07	0	1.25024e-07	0	0	5.73475e-07	0	0	0	1.70573e-06	0	0	0	0	0	0	1.07137e-06	8.82558e-07	2.65156e-06	0	2.05214e-07	4.49595e-07	6.19199e-08	0	0	0	6.83342e-07	3.28971e-06	0	3.08936e-06	0	4.23879e-07	0	0	1.62162e-07
f__Peptostreptococcaceae;g__Acetoanaerobium	3.3802e-07	1.09436e-06	2.39572e-06	0	3.77419e-07	0	3.62596e-07	0	4.70914e-06	2.76631e-07	1.15459e-05	2.28331e-06	0	1.59349e-07	7.51276e-06	5.04309e-06	8.34672e-06	1.29199e-06	1.36905e-06	6.5276e-06	3.91866e-06	2.63835e-07	0	4.49028e-06	8.0818e-07	3.56577e-06	9.68425e-07	2.32565e-06	0	8.77108e-07	2.34023e-06	2.42248e-06	1.93174e-06	7.76443e-07	4.17886e-06	6.62223e-07	7.60815e-06	2.68185e-06	2.06194e-07	1.58947e-06	0	9.12776e-08	1.81287e-06	1.35749e-07	5.68085e-07	0	6.65409e-08	6.01938e-08	0
f__Neisseriaceae;g__Stenoxybacter	0	0	7.59092e-06	1.56969e-06	3.5515e-07	0	0	0	4.473e-08	0	0	0	0	0	4.72246e-08	4.29365e-07	8.6318e-07	7.57713e-06	4.36315e-08	1.17265e-07	0	0	0	2.67132e-06	0	2.00348e-06	1.15235e-05	0	0	0	1.61386e-06	0	6.69083e-07	2.04886e-06	0	0	4.41708e-08	5.21877e-06	1.21895e-06	0	1.45673e-07	0	5.41233e-08	1.04992e-05	4.07763e-07	0	2.46198e-07	0	0
f__Thermotogaceae;g__Thermotoga	0	0	1.17022e-06	1.30807e-07	6.68933e-07	6.61661e-06	1.68571e-06	0	2.06473e-06	0	3.02563e-08	0	2.13355e-07	3.38641e-08	0	1.29923e-07	3.26733e-08	0	0	1.19579e-06	2.01096e-07	0	1.14493e-05	9.24644e-07	6.34287e-08	0	9.37674e-08	6.30102e-08	0	4.14896e-06	4.17949e-06	4.79695e-06	7.43266e-08	1.47872e-06	3.82421e-06	2.73739e-08	4.21132e-08	0	6.46931e-08	1.70834e-07	1.45851e-06	4.43405e-06	7.00704e-08	2.20908e-06	2.46937e-07	3.55215e-07	3.86769e-07	0	0
f__Leuconostocaceae;g__Oenococcus	0	1.39279e-07	0	0	0	4.18558e-07	0	0	1.59986e-06	0	0	0	0	0	1.52422e-07	0	0	0	0	1.37279e-06	0	1.05484e-05	0	0	1.14485e-05	0	0	0	4.06316e-08	0	1.79793e-07	0	1.39997e-07	0	0	0	0	1.71827e-07	1.41355e-06	0	0	2.59541e-07	0	0	0	0	0	6.99474e-08	0
f__Symbiobacteriaceae;g__Symbiobacterium	0	0	1.76636e-08	0	6.59244e-08	0	0	0	0	0	0	0	0	0	5.00466e-07	0	0	1.14931e-06	1.00336e-07	9.75566e-07	0	2.69883e-08	0	0	3.53434e-07	3.07248e-06	1.22407e-07	5.70659e-08	0	0	4.39184e-07	0	4.79971e-07	7.9212e-08	0	0	1.26971e-07	0	2.02782e-07	0	0	1.90015e-06	1.17571e-07	1.13941e-05	9.37176e-08	0	0	0	0
f__Spiroplasmataceae;g__Spiroplasma	0	0	0	0	0	0	0	0	0	0	0	0	0	7.42748e-06	0	0	1.97691e-07	0	0	2.0151e-07	0	0	0	0	1.53878e-07	0	0	1.13882e-05	0	0	5.41163e-07	3.36455e-07	0	0	0	0	9.79094e-08	2.00981e-06	0	7.19876e-07	0	0	0	1.83783e-06	0	0	5.21277e-08	0	0
f__Candidatus Brocadiaceae;g__Candidatus Brocadia	0	0	3.20059e-07	1.22689e-06	4.98397e-08	1.55341e-07	0	0	0	0	1.61703e-07	0	0	3.51462e-07	1.3709e-07	0	4.7045e-08	1.39529e-06	1.13042e-05	2.06108e-07	3.3781e-07	2.76434e-06	0	7.85528e-07	2.54283e-07	1.29513e-07	0	2.04483e-06	2.50152e-07	1.01292e-06	1.97814e-06	3.38808e-07	1.63104e-06	0	0	0	8.11807e-07	5.304e-06	1.06927e-05	0	0	0	0	2.20116e-06	3.55767e-08	0	0	0	0
f__Desulfohalobiaceae;g__Desulfohalobium	0	1.18442e-07	0	1.00934e-06	1.142e-07	0	3.18156e-06	1.80092e-06	1.08127e-07	0	4.9911e-08	1.12392e-05	0	0	0	1.64349e-06	1.24163e-06	2.93165e-07	5.27357e-08	2.19757e-07	7.18748e-07	1.70217e-07	0	0	1.23062e-06	1.00493e-07	2.5604e-06	0	2.20114e-07	2.1607e-07	1.53956e-07	3.53945e-07	4.09476e-06	5.0521e-08	5.33232e-08	0	8.91689e-07	3.40947e-07	2.28209e-07	4.8728e-07	4.90984e-08	1.89742e-07	6.17943e-08	9.4062e-08	0	1.32364e-06	1.13696e-07	5.11552e-06	1.11854e-06
f__Burkholderiaceae;g__Paraburkholderia	2.1425e-07	5.413e-07	1.10622e-06	5.79539e-06	5.68726e-07	0	0	0	0	0	2.41354e-06	0	0	2.94582e-07	1.57973e-07	0	3.61756e-06	1.05526e-05	3.3547e-07	4.93094e-08	2.55332e-06	5.09249e-08	0	2.31985e-07	4.30547e-07	0	9.16969e-08	6.95387e-06	0	4.68307e-07	2.09431e-06	0	1.47334e-06	1.43811e-06	5.35763e-07	0	1.40289e-06	1.8936e-06	3.23508e-06	1.42523e-06	6.99064e-07	7.98534e-07	2.58714e-07	2.53269e-07	2.26821e-06	2.50028e-06	8.42314e-06	0	6.27448e-08
f__Saprospiraceae;g__Aureispira	0	0	0	0	0	4.59725e-06	0	0	0	0	3.4135e-07	0	0	7.42574e-07	0	0	0	5.38938e-06	0	2.04014e-08	0	0	0	0	0	0	0	0	3.86112e-08	0	0	8.10805e-07	1.97852e-08	0	0	5.67488e-07	0	0	8.47442e-08	7.76709e-06	0	0	0	0	0	5.88994e-08	3.48174e-07	0	0
f__Flavobacteriaceae;g__Xanthomarina	0	0	0	0	0	0	0	0	0	0	5.31517e-06	0	0	1.11777e-05	0	0	0	0	0	0	0	0	0	8.6822e-06	4.59972e-07	0	0	0	0	0	0	0	0	0	0	0	0	0	0	0	0	0	0	0	0	0	0	0	0
f__Bacillaceae;g__Gracilibacillus	0	4.1168e-07	2.31988e-06	4.16205e-08	8.78632e-07	0	0	0	3.72754e-06	9.34579e-07	6.83275e-07	0	1.96261e-06	7.60388e-07	6.37839e-08	4.36929e-07	9.29464e-07	4.76636e-06	1.07578e-06	5.91051e-06	3.16846e-06	1.36327e-06	4.74271e-06	1.11598e-05	1.68475e-07	2.46826e-06	1.99225e-06	3.23113e-06	0	2.35208e-07	9.21887e-06	2.74405e-07	3.45166e-06	5.36077e-07	1.28269e-06	0	7.78452e-06	5.81382e-07	5.07554e-06	3.83e-06	1.55201e-06	1.21268e-06	2.19953e-07	7.19849e-06	5.41081e-07	1.00568e-06	1.52037e-07	7.0069e-07	2.68795e-07
f__Balneolaceae;g__Gracilimonas	0	0	0	0	0	0	0	0	0	0	0	1.11575e-05	0	0	0	0	0	4.98504e-06	0	1.68127e-07	0	0	0	0	0	0	0	3.40103e-07	0	0	3.9262e-07	0	1.05982e-06	0	0	2.29704e-06	0	0	0	0	0	0	0	0	0	0	0	0	0
f__Chloroflexaceae;g__Chloroflexus	0	0	0	0	0	0	0	0	8.07772e-08	0	4.85101e-07	0	2.10273e-07	0	9.21514e-09	9.88216e-07	1.76488e-06	2.58877e-06	0	8.9201e-07	0	4.04824e-08	0	2.39098e-06	4.46972e-07	6.22606e-08	0	0	0	0	5.29877e-07	0	2.81453e-06	0	0	0	2.59508e-07	0	0	1.81559e-06	5.88919e-07	1.74585e-06	0	1.84796e-06	1.82783e-06	8.35469e-07	0	0	4.98786e-08
f__Phycomycetaceae;g__Phycomyces	1.20345e-06	0	0	0	0	0	0	0	7.30432e-08	0	0	0	0	0	0	0	0	0	0	0	3.7349e-08	8.4324e-07	0	0	0	0	0	0	0	0	6.9335e-08	9.29503e-08	0	0	0	0	0	0	0	0	0	0	0	0	0	0	0	0	9.44509e-08
f__Listeriaceae;g__Brochothrix	0	0	0	0	5.09884e-07	0	0	7.81937e-08	7.41072e-07	0	0	0	0	0	5.1608e-08	5.68411e-08	0	1.00802e-06	0	5.10533e-07	2.82577e-06	8.86877e-07	6.45195e-06	0	5.72303e-07	3.4591e-07	6.6539e-08	0	0	0	1.63475e-06	0	9.27606e-07	1.45504e-06	6.98149e-08	0	1.29807e-06	1.91312e-07	0	0	9.74296e-08	3.35417e-07	0	1.69185e-07	7.43375e-07	0	3.8429e-07	0	2.73181e-07
f__Leuconostocaceae;g__Fructobacillus	0	6.86856e-08	6.65301e-08	7.43677e-08	3.68106e-07	0	0	0	1.63596e-06	0	0	0	6.56437e-08	1.61699e-07	1.42071e-07	1.81766e-07	0	0	0	7.08353e-08	0	1.31016e-07	0	6.56048e-08	8.07503e-07	0	9.36831e-08	1.10315e-06	1.34679e-06	0	0	0	0	3.49166e-07	0	0	4.75969e-06	0	1.18565e-06	6.98077e-08	7.10598e-08	0	0	5.13054e-07	0	0	0	0	0
f__Debaryomycetaceae;g__Scheffersomyces	0	0	0	0	0	0	0	0	0	0	0	0	0	0	0	0	0	0	0	0	0	0	0	0	0	0	0	0	0	0	0	0	0	0	0	0	0	0	0	0	0	0	0	0	0	0	0	0	0
f__Cellulomonadaceae;g__Oerskovia	0	0	0	0	0	0	0	0	0	0	0	0	0	0	2.6887e-08	0	0	0	0	3.56503e-07	0	0	0	7.34103e-07	0	0	0	0	0	2.50374e-08	0	0	5.16501e-06	0	0	0	4.94907e-08	0	0	2.50951e-08	1.57025e-06	4.66116e-06	0	3.92383e-07	6.67452e-07	0	2.63492e-08	0	8.74877e-07
f__Siphoviridae;g__Sfi11virus	0	0	0	0	9.22779e-07	0	0	0	1.55165e-07	0	0	0	2.57093e-08	0	0	0	0	0	1.81012e-07	0	0	0	0	1.30683e-06	0	0	0	0	7.76515e-08	0	0	0	1.54575e-07	0	7.65203e-06	0	0	0	1.10505e-05	0	0	0	0	2.37492e-08	0	0	0	0	1.69252e-07
f__Unclassified;g__Candidatus Parvarchaeum	0	0	0	0	0	0	0	0	1.94322e-07	0	0	1.20118e-06	0	1.07087e-06	8.34005e-07	1.09821e-05	6.4576e-08	0	0	0	3.31208e-07	0	0	0	1.34038e-07	5.4181e-07	0	0	2.63722e-07	0	3.32023e-06	1.64855e-07	1.2767e-07	0	0	0	4.09372e-06	5.25206e-07	0	1.94605e-06	0	1.51555e-07	0	1.12697e-07	0	0	0	0	0
f__Desulfobulbaceae;g__Desulfotalea	0	0	0	0	0	0	0	0	0	0	0	0	0	1.08978e-05	0	0	0	0	0	0	0	7.52852e-06	0	0	3.66187e-07	0	0	0	0	0	7.44856e-07	0	0	0	1.81936e-06	0	0	0	0	0	0	0	0	0	0	0	0	0	0
f__Sphingomonadaceae;g__Sphingobium	0	0	2.53673e-07	0	0	0	0	9.83728e-08	0	0	8.17897e-08	0	0	0	0	9.38796e-08	8.83232e-08	1.98186e-06	0	0	6.02714e-08	0	0	3.70773e-07	9.16648e-07	1.64679e-07	0	5.4636e-07	0	0	1.68193e-07	0	4.59353e-07	0	0	0	0	1.08588e-05	9.10017e-06	0	0	0	2.02526e-07	7.70701e-08	3.07795e-07	0	0	0	0
f__Micromonosporaceae;g__Salinispora	0	0	0	3.09687e-06	1.76012e-08	0	0	0	1.16697e-07	0	4.92812e-07	0	0	0	0	0	8.31114e-08	8.86469e-07	0	1.21074e-07	0	0	0	8.34234e-07	1.29357e-06	2.52975e-06	0	5.7186e-07	0	0	2.45749e-06	0	5.09272e-07	0	0	0	2.48063e-07	0	5.27808e-08	3.60317e-07	1.96953e-07	1.16977e-07	0	1.08153e-05	1.93229e-08	0	0	0	6.4727e-08
f__Methanomicrobiaceae;g__Methanolacinia	0	4.36735e-06	1.30412e-07	1.45775e-07	2.3568e-06	0	0	0	5.14954e-07	0	5.51191e-07	0	2.42471e-07	1.54229e-06	7.33039e-08	0	1.4078e-06	0	0	0	0	3.10427e-06	0	8.97966e-08	0	1.0023e-06	0	4.58715e-06	0	1.71506e-07	1.07846e-05	0	2.01986e-07	6.89911e-07	1.96291e-06	0	5.67977e-07	3.8661e-07	1.44192e-07	8.59507e-08	0	3.01216e-07	2.6687e-07	1.49323e-07	2.98177e-07	0	0	0	0
f__Aquificaceae;g__Aquifex	0	0	0	0	0	0	0	0	0	0	0	0	0	0	0	0	0	0	0	0	0	0	0	0	0	0	0	3.92064e-07	0	0	0	0	0	0	0	0	0	0	0	2.14829e-06	0	0	0	0	1.10436e-06	0	1.07627e-05	0	0
f__Erythrobacteraceae;g__Erythrobacter	0	0	0	0	9.60487e-08	0	0	0	0	0	7.68327e-07	0	0	0	0	0	0	0	0	9.24143e-08	0	0	0	0	0	0	0	0	0	0	0	0	0	0	0	0	0	0	0	0	9.08483e-07	0	0	4.7467e-07	0	0	1.07153e-05	0	0
f__Acidobacteriaceae;g__Acidobacterium	0	0	0	0	6.80909e-07	0	0	0	0	0	5.28225e-08	0	0	0	0	1.20724e-06	6.27463e-07	4.27954e-07	0	1.10897e-06	0	0	0	0	0	0	2.62565e-07	0	0	0	4.61762e-06	0	1.40521e-06	0	0	0	0	0	0	0	0	1.13932e-06	0	4.32841e-07	5.15791e-07	0	8.15784e-08	0	0
f__Ectothiorhodospiraceae;g__Thioalkalivibrio	2.52509e-07	0	0	1.9225e-06	7.17445e-07	0	0	4.58639e-06	0	1.06179e-06	3.50204e-08	0	0	2.95605e-08	6.62206e-07	0	0	5.15109e-06	0	1.36638e-06	0	0	0	5.30164e-08	0	0	0	0	7.69391e-06	0	2.13216e-06	4.85407e-08	1.66481e-06	0	0	0	2.50655e-08	0	8.30072e-07	6.07751e-07	3.79461e-07	0	0	1.33549e-06	0	6.36154e-07	2.39327e-07	0	0
f__Unclassified;g__Petrotoga	7.64351e-08	0	2.84922e-07	6.61183e-07	2.51031e-07	3.73898e-08	0	8.24204e-08	2.33221e-07	3.04144e-07	8.65896e-06	0	2.44163e-07	1.53395e-07	1.70595e-07	3.48067e-07	7.1338e-07	2.97934e-06	2.25961e-06	1.94279e-06	5.43011e-07	3.23512e-07	1.73742e-07	1.88245e-06	0	2.76971e-06	0	9.30656e-07	0	0	1.40849e-06	6.29717e-08	3.4512e-06	8.81948e-08	1.05885e-05	0	1.69156e-06	0	9.11693e-07	6.20638e-06	2.3938e-06	5.16253e-07	5.06315e-07	8.02253e-06	3.27122e-07	2.90625e-06	8.5124e-07	0	1.32184e-07
f__Chromatiaceae;g__Thiorhodovibrio	0	0	0	0	0	0	0	0	0	0	0	0	0	0	0	0	9.70929e-08	0	0	0	0	0	0	0	0	0	0	4.57964e-06	0	0	0	0	0	0	0	0	0	0	0	0	0	0	0	0	5.0405e-08	0	0	0	0
f__Unclassified;g__Bryobacter	0	0	0	0	0	0	0	0	0	0	0	0	0	0	0	0	0	0	0	0	0	0	0	0	0	0	0	0	0	0	0	0	0	0	0	0	0	0	0	0	5.51814e-08	0	0	0	0	1.05621e-06	0	0	0
f__Synergistaceae;g__Acetomicrobium	8.83781e-08	0	2.21883e-06	3.93014e-07	2.09771e-07	0	0	0	8.58257e-08	0	0	0	8.08238e-08	5.83912e-08	6.03856e-08	0	3.93672e-07	4.62348e-07	0	0	0	0	0	2.36017e-07	2.66401e-07	0	5.35957e-07	4.63478e-07	0	2.57259e-07	7.24952e-07	3.20959e-06	5.54634e-08	7.08969e-08	0	0	0	0	0	1.67153e-06	6.13748e-07	1.51512e-06	3.55406e-07	3.43918e-07	2.34819e-06	0	2.70738e-07	0	0
f__Piscirickettsiaceae;g__Cycloclasticus	0	0	0	0	0	0	0	0	0	0	0	0	0	0	0	0	0	0	0	0	0	0	0	0	0	0	0	7.92938e-08	0	0	0	0	1.82468e-06	0	0	0	0	0	0	0	0	0	5.30262e-08	0	0	0	0	0	0
f__Xanthobacteraceae;g__Azorhizobium	0	0	0	0	0	0	0	0	0	0	0	0	0	0	0	0	5.59323e-06	0	0	0	0	0	0	0	0	0	0	0	0	0	0	0	0	0	0	0	0	0	0	1.04345e-05	0	0	0	0	0	0	0	0	0
f__Enterobacteriaceae;g__Pluralibacter	0	0	0	1.62783e-06	0	0	0	0	0	0	0	0	0	0	1.66505e-06	0	0	1.23081e-07	0	9.36547e-08	4.71249e-08	4.83616e-08	0	0	0	0	0	0	0	0	0	0	0	0	0	0	0	0	0	9.69108e-07	0	1.32767e-07	0	3.29971e-07	3.48284e-06	0	0	0	5.95865e-08
f__Cardiobacteriaceae;g__Cardiobacterium	3.36678e-08	0	0	1.78054e-06	0	0	1.62106e-07	2.91979e-06	2.72209e-07	0	0	0	0	0	0	0	0	0	0	1.03957e-05	0	0	0	0	0	0	0	0	0	0	0	0	2.88551e-08	0	1.67689e-06	0	0	0	0	0	0	0	0	0	0	8.215e-07	0	0	0
f__Caulobacteraceae;g__Caulobacter	0	0	0	0	1.98844e-07	1.73196e-07	0	2.00299e-07	0	0	3.26296e-07	0	0	0	2.31425e-07	0	5.77294e-07	8.57319e-07	3.46141e-07	2.52191e-07	0	1.73635e-07	0	3.23546e-07	0	0	0	0	0	0	1.2098e-06	1.40359e-07	6.52196e-07	0	0	0	1.55867e-07	0	6.47516e-07	9.94128e-07	5.42438e-07	5.67991e-07	1.89106e-07	1.51542e-06	1.86314e-06	2.39245e-06	9.4995e-06	0	1.85935e-07
f__Bacillaceae;g__Salipaludibacillus	0	0	0	0	0	0	0	0	6.77451e-07	0	5.07096e-07	0	1.03454e-05	0	0	3.53983e-06	2.64675e-06	7.01076e-07	8.92991e-07	1.02713e-06	0	9.60783e-08	0	3.25858e-06	0	0	3.28703e-06	2.55978e-06	0	9.14698e-08	2.19378e-06	1.00965e-06	1.80441e-06	6.84392e-07	0	7.91288e-07	7.23224e-07	0	9.66084e-08	4.61245e-06	8.31399e-08	3.21297e-07	4.18554e-07	1.59278e-07	0	0	9.62625e-08	0	0
f__Ktedonobacteraceae;g__Ktedonobacter	0	0	0	0	7.33053e-08	0	0	0	2.12243e-08	0	4.44821e-07	0	0	0	1.55096e-07	5.84752e-07	3.30531e-07	0	0	1.23982e-06	0	0	0	3.22938e-06	0	0	0	2.14016e-07	0	0	5.23345e-06	0	4.08305e-06	0	0	0	1.04795e-07	0	2.59846e-07	8.50208e-08	1.48256e-06	1.41056e-06	7.27779e-08	5.50388e-06	3.69654e-07	0	4.78298e-07	0	3.11522e-07
f__Rubrobacteraceae;g__Rubrobacter	0	1.03057e-05	0	1.92928e-06	2.71938e-07	0	0	0	1.88817e-06	0	0	0	0	0	0	0	0	5.2984e-07	0	0	0	0	0	1.06252e-06	0	0	0	1.46572e-06	0	0	1.87202e-06	0	2.0785e-06	0	0	0	7.53358e-08	0	0	0	7.01493e-07	0	0	5.94322e-08	0	0	0	0	0
f__Phyllobacteriaceae;g__Aliihoeflea	0	0	0	1.0305e-05	0	0	0	6.59014e-06	0	0	0	0	0	0	0	0	0	0	0	0	0	0	0	6.0879e-07	0	0	0	0	0	6.20134e-07	0	0	0	0	0	0	0	0	0	0	0	0	0	0	0	0	0	0	0
f__Hafniaceae;g__Obesumbacterium	0	0	0	0	9.0646e-07	0	0	0	0	0	0	0	0	0	0	0	0	0	0	0	0	0	0	0	0	0	0	0	0	0	0	0	0	0	0	0	0	0	0	0	0	0	0	0	0	0	0	0	0
f__Thiotrichaceae;g__Beggiatoa	0	0	5.82508e-08	0	2.05285e-08	0	0	0	0	0	0	0	9.15202e-09	4.12933e-06	0	0	0	4.42674e-07	1.05353e-06	1.86061e-07	0	5.23007e-06	0	0	0	2.24055e-06	0	0	0	0	0	1.81219e-07	0	0	0	0	3.64683e-07	0	0	2.75042e-07	0	1.47801e-07	0	0	7.57274e-08	9.38525e-09	0	1.00724e-07	0
f__Rhodospirillaceae;g__Thalassobaculum	0	1.85705e-07	0	1.94435e-06	0	1.01849e-05	0	0	1.39016e-06	0	0	8.17396e-06	3.9913e-08	1.02476e-06	8.54941e-07	0	1.69014e-07	1.09398e-06	0	0	1.73373e-07	0	0	1.33032e-07	2.63112e-07	1.35504e-06	8.00932e-08	0	4.05513e-07	0	4.58638e-07	7.19122e-08	1.43684e-06	3.9606e-08	0	0	0	5.88029e-07	0	2.16468e-06	0	4.95829e-08	0	0	0	8.18602e-08	2.2283e-07	0	5.48048e-08
f__Francisellaceae;g__Allofrancisella	0	0	0	0	0	0	0	0	0	0	0	0	0	4.7017e-06	0	0	0	8.81231e-08	0	0	0	0	0	0	0	0	0	0	0	0	0	0	0	0	0	0	0	0	0	0	0	0	0	0	0	0	1.01674e-05	0	7.35487e-07
f__Unclassified;g__Thermopetrobacter	0	0	0	0	0	0	0	1.01652e-05	0	0	0	0	0	0	0	0	0	0	0	0	0	0	0	0	0	0	0	0	0	0	9.53779e-07	0	0	0	0	0	0	0	0	0	0	0	0	0	0	0	0	0	0
f__Microbacteriaceae;g__Leifsonia	0	0	2.77269e-06	0	7.71375e-07	0	0	7.29559e-08	0	0	2.54863e-06	0	0	0	8.60337e-07	3.48552e-07	1.38178e-06	8.24015e-07	1.24026e-07	5.16835e-07	1.7918e-07	5.17168e-06	0	4.77917e-06	4.39611e-06	0	1.2088e-06	0	0	0	2.20897e-06	0	7.25543e-07	9.8238e-07	2.20828e-07	0	0	0	9.83256e-07	2.54669e-07	1.47019e-06	1.79517e-06	2.48751e-07	3.23344e-06	4.46395e-06	1.05752e-07	2.05053e-06	0	0
f__Bacillaceae;g__Terribacillus	0	2.77417e-07	9.38731e-07	9.30586e-07	2.49318e-07	2.31579e-06	0	2.21843e-06	2.83741e-07	1.14677e-07	3.56769e-07	3.29573e-07	0	1.47803e-07	6.69274e-07	4.6384e-07	1.9579e-06	7.50133e-07	3.29978e-07	9.35365e-07	1.43886e-07	3.02741e-07	5.44421e-06	3.0375e-06	3.09362e-07	8.66393e-08	1.02327e-06	5.17045e-07	0	1.30052e-07	1.89576e-06	1.2683e-07	1.23451e-06	2.43267e-07	2.77543e-08	0	4.85373e-07	1.00964e-05	9.9149e-07	3.94528e-07	3.82678e-08	2.20044e-07	0	3.37565e-07	1.49877e-07	0	1.86789e-07	1.28141e-06	3.34464e-07
f__Alcaligenaceae;g__Pelistega	0	0	0	3.52611e-07	0	0	0	0	0	0	0	0	0	0	0	0	9.45978e-07	0	0	0	0	0	0	0	0	0	0	0	0	0	0	1.46527e-06	2.73702e-06	0	0	0	0	0	0	0	0	0	0	0	0	0	0	0	0
f__Ceratobasidiaceae;g__Rhizoctonia	0	0	0	0	0	0	0	0	0	0	0	0	0	0	0	0	0	0	0	0	0	0	0	0	0	0	0	1.06123e-07	0	0	0	0	0	0	0	0	0	0	0	0	0	0	0	1.00821e-05	0	0	2.71417e-08	0	0
f__Nitrospiraceae;g__Candidatus Magnetoovum	4.32872e-07	0	0	0	0	0	0	0	0	0	0	0	0	0	0	7.62213e-07	0	0	0	1.43283e-06	0	0	0	0	2.29046e-06	0	6.3717e-07	0	1.00818e-05	0	0	0	0	0	0	0	0	0	5.85473e-06	3.92917e-07	0	3.58591e-08	0	0	0	0	0	0	0
f__Podoviridae;g__N4virus	1.00187e-05	5.04986e-06	0	0	0	0	0	0	0	0	0	0	0	0	0	0	0	0	0	0	0	0	0	0	0	0	0	6.00608e-08	0	0	0	0	0	0	0	0	0	0	1.54246e-06	0	2.6534e-08	0	3.33952e-08	0	0	0	8.81724e-06	0	0
f__Methylocystaceae;g__Methylosinus	0	0	0	0	0	0	0	0	0	0	0	0	0	0	0	0	0	0	0	0	0	0	0	0	0	0	0	0	1.00084e-05	0	0	0	1.67075e-07	0	0	0	0	0	0	0	0	0	0	0	0	0	7.21969e-06	0	4.05556e-06
f__Flavobacteriaceae;g__Dokdonia	0	0	2.43033e-06	1.74641e-06	1.92097e-07	0	0	1.00979e-07	0	0	0	0	0	0	5.8546e-07	0	4.53315e-07	9.86278e-08	0	0	0	0	0	1.42723e-06	0	0	0	3.73889e-07	0	4.5432e-07	2.58973e-07	4.62905e-07	0	6.79859e-07	9.86656e-07	0	4.49022e-07	0	3.83875e-07	0	8.25893e-08	0	7.34156e-06	7.12005e-07	0	1.06946e-07	1.81688e-06	0	0
f__Natranaerobiaceae;g__Natranaerobius	0	2.37633e-08	0	0	3.51576e-07	0	0	0	3.68793e-07	0	1.52719e-06	0	0	0	1.62936e-07	7.44314e-08	4.88932e-08	2.29709e-07	0	1.02027e-06	7.18324e-08	0	0	6.28778e-06	2.62749e-07	2.28823e-07	0	0	7.14949e-08	0	2.83441e-06	0	3.9587e-07	0	0	0	2.42736e-06	1.99337e-06	2.22372e-07	7.77754e-07	2.89818e-06	5.47282e-06	0	2.73517e-06	1.27184e-06	0	9.13931e-06	0	0
f__Mariprofundaceae;g__Mariprofundus	0	0	0	0	0	0	0	0	0	0	1.82425e-06	0	0	0	1.49585e-07	0	0	3.25526e-07	0	4.32108e-06	0	0	0	0	0	0	3.29317e-07	0	0	0	0	0	7.88812e-07	0	0	0	0	0	9.56276e-07	0	0	0	0	0	0	0	0	0	0
f__Methanomassiliicoccaceae;g__Candidatus Methanomethylophilus	0	0	4.09412e-06	0	1.44744e-08	0	0	0	7.30432e-08	0	1.45581e-07	0	0	0	3.55038e-08	1.45223e-08	2.05162e-07	3.16868e-07	0	3.35011e-07	0	0	0	2.66994e-07	1.11193e-06	2.77448e-07	2.76066e-07	2.71054e-06	0	0	1.45163e-07	1.23934e-07	5.89381e-07	0	0	0	1.38904e-07	0	0	7.31495e-08	9.95688e-08	8.71655e-07	5.84417e-07	7.18467e-06	4.08419e-07	0	1.72927e-07	0	8.31168e-07
f__Spirulinaceae;g__Spirulina	0	0	0	7.53236e-08	3.72837e-08	0	0	0	0	0	8.70966e-07	0	5.27839e-07	3.39224e-06	1.89384e-07	0	0	1.91424e-07	0	3.92411e-07	0	0	0	2.23044e-06	2.55672e-07	0	0	0	0	0	1.09454e-06	0	1.72247e-06	0	0	0	6.22154e-07	6.04264e-07	3.72526e-08	2.8282e-07	3.17654e-07	2.08601e-06	0	2.49283e-06	4.85581e-07	1.01232e-07	0	0	2.71096e-07
f__Promicromonosporaceae;g__Isoptericola	0	0	3.46958e-07	3.54732e-08	3.14966e-07	1.68647e-07	0	5.27122e-07	7.19496e-07	3.97461e-08	1.77424e-06	4.95786e-07	0	0	0	2.48034e-07	5.46044e-07	3.03785e-06	3.35572e-07	2.05291e-06	5.66259e-08	1.46043e-07	4.41263e-08	0	6.8804e-08	2.1219e-07	9.70646e-06	0	1.19124e-07	0	1.97712e-06	4.6733e-07	8.1537e-07	1.00298e-07	7.69551e-08	2.89105e-07	2.09165e-07	2.74933e-07	9.92555e-07	1.42846e-06	9.49542e-07	1.11796e-06	1.61585e-06	8.65252e-07	9.64011e-07	2.4807e-06	7.65189e-07	5.78175e-07	5.12373e-06
f__Competibacteraceae;g__Candidatus Contendobacter	0	0	0	0	6.53305e-08	0	0	2.99956e-06	0	0	1.57255e-06	0	0	0	0	5.96366e-08	0	0	0	0	0	0	0	9.70774e-08	0	0	0	0	0	0	2.93581e-08	0	0	0	0	0	0	0	0	0	3.0696e-07	0	0	0	0	1.87101e-06	8.59487e-08	0	0
f__Anaplasmataceae;g__Neorickettsia	0	0	0	0	0	0	0	0	0	0	0	0	0	0	0	0	0	0	0	0	0	0	0	0	0	0	0	0	0	0	0	0	0	0	0	0	0	0	0	0	0	0	0	0	0	0	0	0	0
f__Methanosarcinaceae;g__Methanohalophilus	0	0	0	0	0	4.85946e-06	0	0	0	0	0	0	0	0	0	0	0	0	0	9.0614e-08	0	0	0	0	0	0	0	0	3.82751e-06	0	0	0	0	2.77756e-08	0	0	0	0	1.22329e-06	0	0	0	0	0	0	0	9.69501e-06	0	0
f__Microbacteriaceae;g__Microterricola	0	0	1.65207e-07	0	0	0	0	0	2.00958e-07	0	0	0	0	0	0	1.10237e-06	9.12674e-07	1.87724e-07	0	6.8071e-08	0	0	0	0	0	0	0	2.13853e-07	1.34721e-06	0	0	0	0	2.78964e-07	0	0	0	0	2.19565e-07	0	0	0	0	1.86521e-06	7.45758e-07	2.8829e-07	0	0	0
f__Rhodobacteraceae;g__Octadecabacter	0	0	0	0	0	0	0	0	9.67274e-06	0	0	0	0	0	0	0	0	0	0	0	0	0	0	0	0	0	0	0	0	0	0	0	0	0	0	0	0	0	0	0	0	0	0	0	0	0	0	0	0
f__Cystobacteraceae;g__Hyalangium	0	0	8.19151e-08	0	1.58631e-07	0	0	0	4.45848e-08	0	5.94253e-08	0	0	0	1.16904e-07	2.27365e-08	8.88968e-08	0	0	6.7111e-08	0	0	0	2.29945e-06	0	0	0	1.32322e-07	0	0	2.1114e-06	0	1.99953e-07	0	0	0	0	0	4.70496e-08	2.99169e-07	2.2403e-07	4.26474e-07	0	3.49043e-06	1.01328e-07	2.07209e-08	2.25615e-08	0	0
f__Anaerolineaceae;g__Longilinea	0	0	1.47639e-07	1.89194e-07	1.1689e-07	9.57625e-06	0	0	8.80264e-08	0	3.4597e-07	0	9.75304e-07	0	5.24248e-07	1.33924e-07	7.40923e-06	5.67985e-07	4.02965e-07	3.09874e-07	0	2.08534e-07	4.97836e-08	1.61816e-06	1.43459e-06	1.88944e-06	7.78327e-07	1.18276e-07	1.38237e-07	0	2.93478e-06	2.61373e-07	2.43361e-06	6.45202e-07	1.30232e-07	0	5.22848e-07	2.58317e-07	7.03459e-08	2.34506e-06	7.80019e-07	4.38414e-07	2.77421e-07	9.18203e-06	1.31631e-06	2.15699e-06	8.59551e-07	0	0
f__Leptotrichiaceae;g__Oceanivirga	0	0	0	0	1.49761e-06	0	0	0	0	0	0	9.5641e-06	0	0	0	0	0	0	0	0	0	0	1.22625e-06	0	0	0	0	0	0	0	0	0	0	0	0	0	0	0	0	0	0	0	0	0	0	3.9004e-08	0	0	0
f__Syntrophomonadaceae;g__Syntrophothermus	0	0	0	0	0	0	0	0	0	0	2.01229e-07	0	2.30012e-06	0	0	1.69975e-06	2.33107e-07	1.35389e-07	0	1.46732e-06	1.27666e-07	0	0	4.71511e-06	0	0	2.78436e-08	3.84935e-07	0	6.53356e-07	1.31666e-07	0	4.14944e-06	1.09831e-06	0	0	7.86763e-07	9.53328e-06	5.7505e-07	3.33941e-06	4.66594e-07	6.76347e-07	2.51132e-07	1.20665e-07	4.15078e-07	2.67906e-07	2.29196e-07	0	0
f__Actinomycetaceae;g__Actinobaculum	0	0	0	0	0	0	0	1.33752e-07	0	0	0	3.9189e-08	3.78123e-08	0	4.30821e-08	0	0	1.30639e-07	0	8.56859e-07	4.10621e-08	0	0	1.27396e-06	4.1544e-08	3.73176e-08	3.18687e-06	0	0	0	9.31721e-07	0	0	1.87607e-07	0	4.3382e-08	2.67201e-07	0	0	0	0	4.69733e-08	1.83576e-07	1.29846e-07	0	3.87759e-08	0	0	3.11522e-07
f__Cyclobacteriaceae;g__Cecembia	0	0	1.19876e-07	8.93319e-07	0	4.59393e-08	0	2.08874e-07	0	0	0	0	0	1.69531e-06	2.24605e-07	0	0	4.72211e-06	0	6.8071e-07	0	1.75753e-07	0	1.00747e-06	0	0	8.31181e-07	1.93346e-07	0	0	3.19328e-07	0	2.30333e-06	0	0	0	1.65371e-07	0	1.9851e-07	7.83866e-06	0	1.51833e-06	0	9.5039e-06	0	2.02155e-07	0	0	0
f__Balneolaceae;g__Balneola	0	0	0	0	2.90649e-08	0	0	0	0	0	0	0	0	0	0	0	2.74351e-08	0	0	0	0	0	0	2.87925e-08	0	0	0	0	0	0	0	0	0	0	0	0	0	0	0	0	4.74847e-07	0	0	0	0	8.23852e-07	5.91086e-07	0	0
f__Bacillaceae;g__Hydrogenibacillus	0	0	0	2.74696e-07	0	0	0	0	0	0	7.92338e-08	0	0	0	0	0	8.55631e-08	1.60452e-06	1.67436e-07	2.15239e-07	0	1.80147e-07	0	3.04653e-06	0	0	5.19302e-07	0	0	0	1.05909e-06	1.45622e-07	5.81435e-07	0	8.46506e-08	0	8.47528e-08	0	5.85799e-07	2.06282e-06	2.14238e-06	6.02432e-07	3.92394e-07	3.68514e-07	2.98177e-07	1.90632e-06	4.51231e-07	2.77223e-07	1.1098e-07
f__Synechococcaceae;g__Synechococcus	0	0	0	2.78173e-07	2.68122e-06	0	0	0	0	0	2.81938e-06	0	0	0	0	0	2.47039e-06	8.67814e-07	0	0	0	0	0	0	0	0	5.65832e-06	6.6461e-06	0	4.22962e-06	2.97503e-06	6.13146e-07	6.13906e-06	3.24888e-06	0	0	1.01958e-07	0	5.08831e-07	0	2.18789e-07	0	0	9.45715e-06	0	1.2796e-06	4.34267e-07	0	0
f__Enterobacteriaceae;g__Kosakonia	0	5.86952e-06	0	0	1.47993e-07	0	0	9.44911e-06	6.71497e-08	0	0	0	6.1135e-06	0	1.65838e-06	0	0	0	0	0	0	0	0	0	0	0	0	0	0	0	4.4488e-08	0	6.61763e-08	0	0	0	0	0	0	0	0	0	0	0	2.83978e-07	0	0	0	0
f__Chlorobiaceae;g__Chloroherpeton	0	0	2.33308e-06	0	3.73477e-07	1.38464e-06	0	0	7.54907e-07	0	0	0	0	0	1.34998e-06	0	1.76267e-06	0	0	1.42468e-06	5.231e-07	0	0	2.85845e-06	0	0	0	0	0	0	0	0	1.12452e-06	0	0	0	1.13595e-06	0	1.24567e-06	0	7.16038e-07	0	0	0	0	0	0	0	0
f__Holophagaceae;g__Holophaga	0	0	0	0	1.95991e-07	0	0	0	7.62895e-08	0	0	0	0	0	0	0	2.42303e-07	0	1.18539e-07	2.46983e-07	0	0	0	3.39864e-06	0	0	0	0	0	4.3544e-06	5.76769e-07	0	4.33236e-07	0	0	0	2.84883e-08	1.32552e-06	3.84724e-07	1.3387e-06	2.62448e-07	7.10835e-07	2.09602e-07	3.72862e-07	1.40732e-07	2.2655e-06	3.31715e-06	0	0
f__Herpesviridae;g__Cytomegalovirus	4.84259e-07	6.42827e-08	7.44683e-08	3.99194e-08	0	0	1.24287e-06	4.15471e-08	1.0733e-06	0	0	0	0	0	0	0	3.73027e-08	6.61902e-08	0	3.56276e-07	4.37902e-07	3.41842e-07	0	0	0	0	0	0	7.94163e-08	3.73855e-08	2.151e-06	9.23684e-07	0	0	0	0	0	0	0	0	0	0	0	0	0	0	0	0	4.83836e-08
[truncated: 597 more rows]
[truncated: 41 more columns]
