# Supplementary material for: Shifts in gut microbiome and metabolome are associated with risk of recurrent atrial fibrillation
Source: J Cell Mol Med. 2020 Oct 14;24(22):13356–69. doi: 10.1111/jcmm.15959 (PMC7701499; doi:10.1111/jcmm.15959)
Supplement: Supplementary file 5 — Table S2 [file JCMM-24-13356-s005.xlsx]

## Sheet: Table S2
Table S2, Relative abundance levels of annotated species
species	no.reAF1	no.reAF2	no.reAF3	no.reAF4	reAF1	reAF2	reAF3	reAF4	no.reAF5	reAF5	reAF6	reAF7	no.reAF6	no.reAF7	reAF8	no.reAF8	reAF9	reAF10	no.reAF9	no.reAF10	no.reAF11	no.reAF12	no.reAF13	reAF11	no.reAF14	no.reAF15	reAF12	reAF13	reAF14	no.reAF16	no.reAF17	no.reAF18	reAF15	reAF16	no.reAF19	no.reAF20	no.reAF21	no.reAF22	no.reAF23	reAF17	CTR1	CTR2	CTR3	CTR4	CTR5	CTR6	CTR7	CTR8	CTR9
g__Faecalibacterium;s__Faecalibacterium prausnitzii	0.00386816	0.00245619	0.00844618	0.0307587	0.0148319	0.0146022	0.0123093	0.00142055	0.0373029	0.00996186	0.0308925	0.000333508	0.00295574	0.044407	0.0144073	0.0631631	0.0357019	0.0353413	0.0388908	0.0538566	0.0417591	0.0168486	0.0301724	0.0171416	0.0430378	0.0600763	0.0278825	0.046049	0.0408967	0.00931087	0.0259614	0.157462	0.0485734	0.0161799	0.0227265	0.0118836	0.0384276	0.0545553	0.0131297	0.0658007	0.0918919	0.0348978	0.0504966	0.0358136	0.103989	0.0184651	0.0235066	0.0346968	0.026
g__Prevotella;s__Prevotella copri	0.000670745	0.049282	0.000199831	7.93567e-05	0.130512	0.000147829	8.56587e-05	5.81812e-05	9.61459e-05	9.72689e-05	4.89603e-05	0.0298554	0.000208377	6.90122e-05	0.0285521	2.09577e-05	0.00126109	0.00616301	0.000611545	4.87833e-05	0.036256	7.6934e-05	6.43291e-05	4.85441e-05	4.46709e-05	4.40117e-05	0.000176986	0.000141662	0.000225877	0.0175218	0.000402346	2.17043e-05	0.00650513	4.7681e-05	0.0365098	5.31233e-05	0.0579148	8.77055e-05	0.00983782	3.98449e-05	0.000173139	0.000305505	0.118185	0.012683	0.0493061	0.0339497	0.000151005	0.000577362	0.173695
g__Bifidobacterium;s__Bifidobacterium longum	1.70025e-05	0.000255544	0.000825513	8.72172e-06	0.000310777	2.75572e-06	7.20823e-06	1.48858e-05	0.000212712	0.00378849	0.000243964	0.00649231	9.48589e-07	0.000177337	1.20594e-05	0.00578051	6.09501e-05	5.23594e-05	0.00440042	0.000550825	0.000963276	0.0107276	0.00855906	0.00161472	0.0052631	0.00174565	0.00123159	0.00238223	3.79291e-06	8.80764e-06	0.00102026	0.00508196	1.74995e-05	0.000406359	0.0175298	0.000380966	0.000144959	6.95768e-06	4.43981e-05	0.00209103	0.000107321	0.00016938	0.00044375	0.000186769	2.21021e-05	7.7776e-06	9.68678e-05	9.96019e-05	7.34792e-05
g__Alistipes;s__Alistipes sp. CAG:435	1.64246e-06	0.000118445	1.91228e-05	9.56434e-06	0.000334855	9.66654e-08	3.27329e-08	2.44507e-06	5.08131e-06	0	5.52344e-06	3.51335e-05	3.41492e-07	2.41174e-07	6.50412e-05	3.19351e-05	1.60444e-05	1.99057e-05	4.14193e-06	3.68764e-06	4.41561e-05	2.49433e-06	5.83927e-08	8.80495e-06	0	1.47121e-05	7.04653e-06	4.49173e-06	2.58635e-06	4.72904e-05	2.15963e-06	2.92362e-06	2.83177e-05	2.89057e-06	6.92989e-05	1.89239e-07	5.21662e-05	5.31638e-06	3.56449e-05	1.07805e-05	2.36175e-05	1.15683e-05	8.23738e-05	1.52242e-05	2.57977e-05	1.54437e-05	1.15357e-06	5.68046e-07	5.07739e-05
g__Escherichia;s__Escherichia coli	0.00433637	0.0135665	0.000410256	0.0113166	0.000576788	0.000338897	0.000288882	0.00424948	0.00117913	0.00212023	0.0090349	0.00204929	0.121357	4.09364e-05	0.0534925	6.17922e-05	0.0558095	0.00563366	0.0586187	0.00549946	0.0318012	0.000383459	3.41325e-05	0.000214211	0.000139814	0.00013545	0.00232385	0.00374743	0.000136294	0.00696715	0.000992586	0.000104129	0.00088449	0.0766127	0.000143611	0.00903671	0.000732757	0.000658951	8.72855e-05	4.73202e-05	0.00413122	0.00199348	0.00085306	0.000212201	0.000178959	0.000191578	0.000678902	0.000246324	0.00020227
g__Unclassified;s__Firmicutes bacterium CAG:170	2.59124e-05	1.44106e-05	0.00328562	0.000629057	0.000255837	1.85495e-05	5.83277e-05	1.19966e-05	0.000381784	1.68982e-05	0.00172485	2.75951e-06	8.77214e-05	2.81939e-05	0.000401514	0.000591437	0.000495736	0.00133297	7.37999e-05	0.0005404	4.68177e-05	0.000135898	3.14743e-05	0.000633737	9.86264e-05	9.48009e-05	0.000494421	0.00092793	9.52334e-06	0.000584591	0.00213898	0.000198532	0.00170705	0.000111027	0.000116842	1.29934e-05	0.000617642	0.000164245	0.000205886	0.000192273	0.00202844	0.00398982	0.000972606	0.0148188	0.0117852	0.00406193	0.00362257	3.45384e-05	0.000423209
g__Bacteroides;s__Bacteroides plebeius	0.000480916	2.05279e-05	0.000844768	0.000138761	0.00539153	0.000326317	0.0618686	0.0317114	0.000290078	0.000427073	0.0120384	0.0017324	0.000206195	0.0201998	0.00674773	5.75546e-05	6.42718e-05	0.000161726	2.54247e-05	0.00827282	0.00421338	0.00383532	0.000392513	0.00739053	0.00024441	0.000213264	5.93464e-05	0.000656722	2.68364e-05	9.0063e-05	2.71656e-05	0.0014531	0.00156746	3.08259e-05	2.936e-05	0.000313088	3.28611e-05	9.44198e-05	0.00353488	8.79402e-05	0.0120598	0.0141069	2.86724e-05	1.55228e-05	0.000666458	0.00206037	0.00246906	0.108418	0.00188811
g__Eubacterium;s__[Eubacterium] eligens	0.000429453	0.000661965	0.000298515	0.000570194	0.00195069	0.0014766	0.00143718	0.000131433	0.00188047	0.00368732	0.00101978	0.00011296	0.000829648	0.000431601	0.000429123	0.00161048	0.00115841	0.00128162	0.000195558	0.00138233	0.000239326	0.000269326	0.000179878	0.0019018	0.000671368	0.00210308	0.000586665	0.000314534	0.000983215	0.00275049	0.000395327	0.000716779	0.00222141	0.000376344	0.000336447	0.000102198	0.00116901	0.000625727	0.00163969	0.00153898	0.000240227	0.000229367	4.09423e-05	0.00138932	0.00034155	4.44067e-05	0.000216601	0.00166634	0.000127336
g__Unclassified;s__Firmicutes bacterium CAG:110	1.27832e-05	1.07846e-05	0.00957661	0.000890282	0.000620829	2.33334e-05	1.94768e-05	5.5145e-06	0.000748624	1.80178e-05	0.00193086	4.34718e-06	4.17802e-05	4.32005e-05	0.000256381	0.000982822	0.000134121	0.00108195	3.57534e-05	0.00119572	1.12867e-05	0.000148603	1.02593e-05	0.00151403	6.33721e-05	0.000214489	0.000135235	0.000224822	6.74097e-05	0.000192841	0.00505548	0.000100783	0.00180426	9.11446e-05	6.00519e-05	1.53047e-05	0.000656133	0.000132099	0.00271296	0.000481138	0.00264406	0.0109147	0.00074513	0.0115164	0.00504571	0.00186592	0.00197551	2.53586e-05	0.00128098
g__Prevotella;s__Prevotella copri CAG:164	0	0.0253459	2.23486e-06	6.09463e-06	0.0493036	5.16106e-06	1.05663e-06	9.31612e-07	1.34959e-06	8.75877e-08	3.58942e-07	0.0111603	7.32753e-05	3.04379e-05	0.0132187	2.21383e-07	0.000512435	0.00258297	0.000257977	8.92317e-06	0.0164391	6.989e-07	8.90676e-07	3.16224e-06	1.40674e-07	3.63304e-06	6.90668e-05	3.83249e-05	6.25924e-05	0.0067897	0.000150377	1.10231e-06	0.00338562	1.55301e-05	0.0159089	1.01227e-05	0.0256585	9.74398e-07	0.00535695	2.89061e-06	1.52242e-05	6.43609e-05	0.077179	0.00520662	0.0261165	0.0224054	4.64731e-06	2.67693e-06	0.0966359
g__Faecalibacterium;s__Faecalibacterium sp. CAG:74	5.79918e-06	1.95557e-05	0.00390246	0.000135337	0.000944876	2.50913e-05	1.81443e-06	2.44408e-06	0.00102907	1.69788e-06	0.0110659	0	5.24613e-06	3.6678e-05	8.70421e-05	0.000149902	0.000255753	0.000532192	0.000114758	0.00231338	0.000148699	0.000113532	2.91828e-05	0.0121633	4.75456e-05	0.00234869	8.67343e-05	9.69873e-05	3.58753e-05	5.4289e-05	0.00092388	0.000181992	0.00171666	1.5819e-05	5.65722e-05	4.55522e-06	0.000344775	0.000241245	0.000543919	0.00167798	0.00903706	0.0047253	0.000215807	0.00619298	0.00142985	0.000662803	0.000730652	0.000369393	0.00026927
g__Prevotella;s__Prevotella sp. CAG:279	6.84845e-06	0.000286482	2.7567e-05	1.14797e-05	0.00636585	1.15379e-05	1.4131e-06	2.04933e-05	1.25773e-05	2.27108e-06	9.28684e-06	1.28115e-05	0.000181275	8.84539e-06	0.000169865	0.000362386	1.70651e-05	3.03851e-05	5.36134e-06	1.09506e-05	0.00679042	1.10161e-05	2.61571e-07	7.11715e-06	9.54226e-07	1.94517e-05	8.05711e-06	1.37107e-05	1.26045e-05	2.0817e-05	8.35126e-06	4.83994e-06	6.14097e-05	4.08533e-06	0.0010079	5.8122e-06	0.00887277	3.52705e-06	0.000199697	1.54625e-05	2.19406e-05	0.0748935	0.000280502	0.00880944	0.0164682	0.0206926	1.7754e-05	0.000141388	5.85164e-05
g__Alistipes;s__Alistipes finegoldii	0.00104442	7.32361e-05	0.00271406	0.00357259	0.000298512	0.00252537	0.000165599	3.55868e-05	0.000508609	2.5481e-06	0.00340832	0.000465915	0.000538408	0.00102281	0.000387098	0.00113151	0.00214497	0.00121344	0.00054252	0.00875622	7.8644e-05	0.00086219	5.50902e-06	0.00131818	0.00406187	1.46187e-05	0.000502561	0.00272468	0.00526928	0.00107052	0.000248004	0.00147131	0.000907317	0.0129317	0.000219507	0.000709775	0.000859315	0.000111888	0.000991439	0.00179981	0.00754458	0.00162273	0.00539507	0.000432374	0.000365516	0.00865058	0.00409339	0.000748712	0.000656666
g__Eubacterium;s__Eubacterium sp. CAG:180	5.32583e-05	6.28342e-06	0.000209874	0.0430797	9.74839e-05	7.93552e-06	6.61609e-05	0.000811032	0.00123123	1.89077e-06	0.000123129	2.07303e-06	4.87108e-06	1.54534e-05	0.000783511	7.25109e-05	0.000157745	0.000384213	4.87296e-06	0.00928783	5.48357e-06	0.00631751	1.04608e-06	0.022137	0.00698944	0.000218135	0.000208694	7.0952e-05	5.13687e-06	6.89587e-05	0.000149674	2.28098e-05	0.000200393	3.40504e-05	0.00306948	4.93204e-06	0.000127197	5.42918e-05	0.000107984	0.00524621	0.000283182	0.00300818	2.70287e-05	0.000537866	0.000539257	0.00210103	7.01184e-05	0.000315092	1.17468e-05
g__Unclassified;s__Firmicutes bacterium CAG:176	8.8551e-06	3.23083e-06	0.000335022	9.79776e-05	0.000562953	1.30274e-05	7.68215e-06	6.04527e-06	0.000122303	9.33034e-07	0.00351181	2.316e-07	2.87436e-05	8.88186e-06	0.000292172	6.63462e-05	0.000366677	0.00123363	3.8797e-05	0.00077815	6.96322e-06	0.000173427	6.91866e-06	0.00875096	1.61465e-05	7.01668e-05	0.000855779	0.000642159	4.27951e-06	9.60336e-05	0.00424978	6.73579e-05	0.00375359	1.11792e-05	1.77113e-05	1.29184e-05	0.000206585	5.45617e-05	0.001047	6.20404e-05	0.00245656	0.0028404	0.000172431	0.010141	0.00581605	0.00974828	0.000489904	1.44343e-05	0.000556543
g__Bacteroides;s__Bacteroides vulgatus	0.0639321	0.00424732	0.00685821	0.0165026	0.00463216	0.0170523	0.00206168	0.038671	0.00474342	0.00107407	0.00583158	0.00149722	0.000410977	0.0203807	0.00307625	0.035572	0.000696404	0.00168406	0.000524427	0.00840144	0.0333571	0.00602176	0.00065841	0.00148501	0.0165224	0.00739771	0.00235623	0.00391079	0.001996	0.010468	0.00152307	0.00088809	0.00357799	0.000453646	0.00196121	0.0584557	0.00225636	0.0131913	0.00301833	0.00610533	0.00635041	0.00355527	0.00346698	0.00166408	0.00149488	0.00186546	0.014191	0.00512327	0.00135555
g__Succinatimonas;s__Succinatimonas sp. CAG:777	4.23368e-08	5.71945e-08	9.51273e-07	7.79871e-07	0	0	0	0	2.29892e-06	0	3.20025e-06	0	0	0	0	1.07112e-07	1.19723e-06	5.35051e-06	0	2.75667e-06	4.20456e-08	9.23527e-07	0	3.54039e-06	0	0	9.23495e-08	0	2.01112e-08	0	1.00334e-06	1.81612e-06	7.92066e-06	0	0	4.05473e-06	5.08642e-07	4.931e-06	4.3387e-08	2.44699e-07	0	4.80984e-08	5.68687e-08	0.060068	4.76131e-08	0	8.0306e-06	0	1.06328e-07
g__Dialister;s__Dialister sp. CAG:357	0	7.26582e-06	0.00674619	8.89512e-06	4.21793e-06	0	2.16637e-06	0.00635844	0.000650891	3.13282e-07	0.000229976	4.43704e-07	4.50404e-05	6.0496e-07	0.00984995	0.0036529	0.0202385	0.0350233	0.00897983	2.72301e-05	1.0919e-06	9.5711e-07	1.02426e-05	0.011591	0.000176593	3.41229e-06	3.45934e-06	0.0465387	4.1549e-05	0.0594601	0.0287208	1.24648e-06	2.83157e-06	2.68908e-05	8.53795e-05	6.13121e-06	0.0078	5.27189e-05	3.47682e-06	4.5562e-06	1.1186e-06	2.03596e-06	0.0209576	1.79544e-05	3.25222e-06	1.18776e-06	0.0102886	1.31627e-06	2.28459e-06
g__Unclassified;s__[Eubacterium] rectale	0.00316887	0.0363106	0.000468289	0.000902308	0.000635738	0.0102927	0.0587848	0.00342272	0.00532265	0.00100418	0.00740466	0.000437501	0.000561583	0.0098659	0.00514435	0.00910423	0.0122272	0.00141239	0.000513358	0.0128593	0.00853942	0.00541472	0.000604694	0.00424903	0.0218073	0.0114273	0.0071352	0.00331779	0.0188154	0.000900783	0.014326	0.00517859	0.00458157	0.00176808	0.0150301	0.00405756	0.00603614	0.00276267	0.0113485	0.0119079	0.00140664	0.00140923	0.000104186	0.00080653	0.000605552	0.000290595	0.00671698	0.000221739	0.000557101
g__Bifidobacterium;s__Bifidobacterium adolescentis	6.99355e-05	3.42128e-05	0.000145086	3.71591e-06	0.000304528	1.23706e-05	2.26283e-05	0.000416774	9.58127e-06	5.08346e-06	0.000250306	2.15263e-05	2.58941e-06	0.000225802	0.000307785	0.000535371	0.00303693	0.000132426	0.00182461	0.000629117	1.18267e-05	0.0579316	0.00114161	0.00156095	0.0112539	0.000610491	0.00711947	0.0117402	1.1989e-06	5.09032e-06	0.00314023	0.00195317	2.96523e-05	1.64777e-05	0.0372081	2.99094e-05	1.68178e-05	1.59084e-05	1.16007e-05	0.000521657	0.000303677	0.000439802	0.00112539	0.00020572	0.000861034	1.04067e-06	8.33192e-05	0.00160498	0.000106684
g__Unclassified;s__Firmicutes bacterium CAG:103	8.23645e-06	3.20115e-05	0.0034076	0.00598503	0.000209525	0.000623319	0.00241857	0.000106119	0.000552689	6.82121e-06	0.00392164	0.000103715	0.000399197	0.000178989	0.00182893	0.000458172	0.00621536	0.00290967	0.000306572	0.00323353	2.64741e-05	0.00162788	7.99614e-06	0.000667207	0.0023132	0.000397807	0.0109229	0.00310124	8.45129e-06	0.00726591	0.00302515	0.000234444	0.00534776	0.000322011	0.000116626	5.79066e-06	0.00195233	0.00472671	0.00162842	0.0025001	0.0247632	0.00891521	0.00623612	0.00260163	0.0409472	0.0118404	0.0405472	2.31786e-05	0.00209152
g__Unclassified;s__Firmicutes bacterium CAG:124	3.82483e-05	4.23835e-06	0.0138279	0.000715906	0.000463609	2.08683e-05	1.28451e-05	7.7245e-06	0.000701243	1.22231e-05	0.00402513	1.57428e-06	6.56557e-05	2.4277e-05	0.000866646	0.00089678	0.00137546	0.000746974	7.43275e-05	0.00208205	1.86359e-05	0.000311305	8.79938e-06	0.00176318	7.63135e-05	0.000109054	0.000470705	0.000791647	1.62114e-05	0.000598765	0.00905599	0.000211874	0.00176448	6.94127e-05	6.38719e-05	2.01315e-05	0.000435694	0.000165913	0.000304032	0.000325085	0.0103654	0.0113981	0.00195323	0.0102115	0.00879837	0.00646357	0.00443883	3.38724e-05	0.00217213
g__Ruminococcus;s__Ruminococcus sp. CAG:177	9.30189e-06	1.33454e-05	0.0564791	0.000410522	0.000469447	1.77927e-05	2.26214e-05	9.36176e-06	6.68691e-05	8.73388e-06	0.00455403	2.48489e-05	1.15758e-05	1.75521e-05	0.00264094	0.000120934	0.00456108	0.00148146	1.54386e-05	0.000107408	1.10479e-05	0.000105832	2.9879e-05	0.000208552	3.41189e-05	3.67683e-05	0.0100432	0.00907098	1.80953e-05	0.00482823	0.00601191	0.000601271	0.00924383	1.98441e-05	2.8934e-05	5.53434e-06	0.000649122	8.7e-05	0.00126733	8.84367e-05	0.000480866	0.00014897	0.000262595	0.0148557	0.000147521	0.022965	0.000998642	1.27473e-05	0.000218397
g__Alistipes;s__Alistipes putredinis	6.60861e-05	1.14426e-05	0.0072717	0.0143165	0.000928442	0.000281885	1.71147e-05	0.000290957	0.00164547	6.31408e-05	0.0129961	2.75356e-05	0.00182191	0.000621341	0.00190828	0.00021159	7.00234e-05	0.00316881	6.32049e-05	0.0101129	6.93594e-05	0.0137593	6.02572e-05	0.00369226	9.39694e-05	4.17244e-05	8.2177e-05	0.00711665	0.000119045	8.11323e-05	0.000877406	0.00402905	0.00649899	0.00437758	0.00369667	3.22814e-05	0.00170516	0.000240855	0.00438934	0.00464977	0.0123881	0.0137414	0.0108984	0.00035051	0.000184791	0.0548785	0.0123839	0.003344	0.000658633
g__Prevotella;s__Prevotella sp. CAG:386	0	0.00820703	7.54661e-07	1.02687e-05	0.00519875	6.57879e-08	4.56942e-08	1.82182e-07	2.12056e-06	0	8.68315e-07	0.00116374	9.15307e-06	8.50235e-06	0.00161961	3.88897e-06	4.16309e-05	0.000271652	2.98352e-05	1.6152e-06	0.00238094	5.54298e-07	8.50617e-08	2.80947e-06	0	5.57342e-06	7.00087e-06	6.135e-06	6.10682e-06	0.000533497	1.48771e-05	6.57114e-07	0.00072618	5.437e-07	0.00163414	1.23155e-06	0.0435236	3.4316e-07	0.000569575	1.81555e-07	1.93078e-06	1.97646e-05	0.00384928	0.0542926	0.00462499	0.00122612	1.66949e-06	2.49183e-07	0.00391148
g__Prevotella;s__Prevotella sp. 109	3.01108e-05	0.000245296	2.80913e-05	0.00394488	9.83677e-05	2.56127e-05	0.000173439	0.00015611	9.92726e-06	0	8.45732e-05	3.06738e-05	8.36397e-06	6.97898e-05	0.000149028	1.77422e-05	2.3899e-06	1.11896e-05	5.71162e-07	5.45204e-05	5.70185e-05	5.04815e-05	1.84463e-05	4.65321e-05	4.54848e-06	2.88378e-05	3.25893e-07	8.96038e-06	3.34357e-07	2.44803e-06	1.14578e-06	6.76431e-06	2.38513e-05	2.54874e-06	6.14146e-05	8.01541e-05	0.000246014	1.79e-05	3.61811e-05	3.26403e-06	3.5934e-05	9.17017e-05	2.75418e-05	1.59163e-05	0.000112286	1.20255e-05	2.07638e-05	0.00017794	5.28227e-05
g__Bacteroides;s__Bacteroides stercoris	0.0278267	0.00168483	0.0112424	0.00136585	0.00161897	0.00324475	0.000670513	0.0252925	0.00988909	0.000479753	0.00356017	0.00137836	0.000275796	0.00791311	0.00573233	0.000540288	8.56847e-05	0.00232759	0.00107138	0.0028675	0.00155362	0.00313924	0.000827415	0.00198354	0.0199451	0.0158577	0.00549098	0.000662994	0.0010878	0.000920136	0.000354145	0.00167595	0.000487153	0.000268068	0.000125822	0.00797001	0.000354681	0.000497169	0.00157982	0.00520455	0.00451989	0.00193629	0.00123908	0.000252697	0.000112864	0.0033371	0.00498362	0.00942102	0.000422468
g__Lactobacillus;s__Lactobacillus mucosae	7.76164e-05	0.000143069	5.53014e-08	2.60306e-07	3.5374e-07	2.57927e-07	3.11344e-06	9.24108e-08	3.1808e-05	4.94916e-05	0.000339539	1.2644e-07	1.48443e-05	3.83488e-07	2.02774e-05	0	0.00197656	1.6019e-06	0	2.05084e-06	0	0.000468485	4.86551e-05	1.10021e-05	9.57845e-07	0.00015422	0.000611085	0.00347118	0.000307166	0.00399024	1.77258e-06	0	0.000173775	1.39167e-06	0.0502352	3.68337e-05	0.00125829	6.08557e-07	3.57691e-07	7.41511e-06	6.02463e-07	0	0	2.80837e-07	4.48802e-07	0	4.32101e-07	0	1.32347e-06
g__Unclassified;s__Firmicutes bacterium CAG:83	0.000260584	2.38155e-05	0.00155653	0.00245101	0.00074249	0.000735602	5.36252e-06	2.72209e-05	0.000319192	9.08736e-06	0.00443021	1.06963e-06	8.85402e-05	2.41476e-05	0.0048364	0.000550047	0.000683649	0.000680756	0.000158361	0.00037086	1.99935e-05	0.00214314	5.4861e-06	0.000834103	0.00070276	0.00111272	0.00168442	0.00127372	4.50479e-05	0.00469464	0.00128974	0.000576871	0.00119277	1.85786e-05	1.9415e-05	1.37986e-05	0.000227218	0.000888291	0.000249042	0.000273315	0.00238449	0.00460327	0.000892507	0.00308891	0.00200508	0.00139623	0.00719128	0.000204232	0.000149429
g__Oscillibacter;s__Oscillibacter sp. ER4	0.00136575	2.26407e-05	0.0220929	0.00316955	0.00204569	0.000139395	2.52425e-05	0.000143186	0.00230235	6.65951e-05	0.0193736	7.62485e-05	0.000182764	0.000158421	0.00161536	0.000885391	0.00211284	0.000887448	0.00202901	0.00168111	0.000144324	0.00410841	5.72286e-05	0.00164576	0.000152538	0.0016893	0.00416779	0.00222648	4.45159e-05	0.000295545	0.0049226	0.000797254	0.0064712	8.67843e-05	0.000143763	0.000107335	0.000835047	0.000265942	0.00137603	0.00103249	0.0143212	0.0199083	0.00998601	0.0146849	0.0170117	0.00995011	0.0207245	0.000185785	0.00117732
g__Ruminococcus;s__uncultured Ruminococcus sp.	0.000698694	0.000456853	0.00153818	0.0044753	0.000758949	0.00200861	0.0069493	0.00188483	0.00680034	0.00123916	0.00360827	0.000696213	0.000410141	0.00281244	0.00122749	0.00500329	0.00250598	0.00841823	0.00331568	0.00343594	0.00185695	0.00672599	0.00101933	0.00652643	0.00407084	0.0056034	0.00865236	0.00219182	0.00331768	0.0018218	0.00501996	0.00638793	0.00497564	0.00402276	0.00128113	0.000514432	0.00215935	0.00664619	0.00226752	0.00640751	0.00126767	0.00125871	0.00040343	0.00323217	0.00108129	0.000649923	0.00552877	0.000500298	0.000483373
g__Bacteroides;s__Bacteroides thetaiotaomicron	0.00207841	0.00124406	0.00268306	0.00214025	0.00076582	0.00397456	0.00809254	0.00146831	0.000534774	0.048248	0.00256793	0.000285791	0.000305519	0.0022792	0.000589055	0.00387031	0.000234168	0.000708574	0.000158412	0.000946794	0.00117824	0.000887961	0.00819985	0.00112775	0.00313455	0.000520331	0.00108266	0.000615984	0.00215904	0.00124118	0.00125633	0.000353927	0.000390612	0.000200945	0.00132414	0.00495991	0.000643092	0.000781025	0.0011783	0.00301902	0.000823039	0.00124948	0.000792773	0.000397061	0.000472953	0.000719028	0.000804237	0.00030652	0.00021704
g__Prevotella;s__Prevotella sp. CAG:255	7.64747e-07	0.000217614	2.45602e-05	0.00356064	1.59829e-05	1.70163e-06	0.000743648	4.40882e-06	8.72504e-06	0	0.000249676	2.26031e-05	2.75295e-06	0.000259651	9.10943e-05	1.68478e-05	6.12259e-06	1.87211e-05	1.14028e-06	0.000143295	0.00010952	5.50452e-05	1.46531e-05	9.13843e-05	2.05002e-05	4.95788e-06	1.08232e-06	1.28816e-05	8.48064e-07	1.45266e-05	3.51715e-06	3.31159e-05	1.07828e-05	9.19175e-06	7.08347e-05	2.63195e-06	0.00010773	2.63224e-07	3.07544e-05	1.80023e-05	1.7764e-06	0.000146288	8.7789e-05	4.36041e-05	3.81308e-05	1.43094e-05	2.30108e-05	1.00581e-05	7.59482e-05
g__Eubacterium;s__Eubacterium sp. CAG:581	5.53402e-07	7.51642e-07	5.824e-06	1.3829e-05	2.95935e-06	1.83644e-06	4.23072e-06	4.60477e-06	4.09154e-05	8.35262e-08	2.83484e-05	6.68462e-08	3.43856e-06	0.00167272	6.67548e-06	4.45185e-05	7.55663e-06	8.89258e-06	2.58169e-05	0.00199434	4.37805e-06	2.19912e-06	0.00240625	2.43833e-05	8.98432e-06	1.74542e-05	7.78075e-06	0.000114087	2.93462e-05	1.25211e-05	0.00580526	0.000460768	0.0466155	4.64001e-05	6.89777e-06	2.67897e-06	2.29702e-05	1.26723e-05	1.26383e-05	7.88452e-05	7.60443e-06	1.35165e-05	1.66453e-06	5.83105e-05	1.27616e-05	1.35094e-05	7.66292e-05	4.44404e-07	2.21224e-06
g__Bacteroides;s__Bacteroides plebeius CAG:211	8.00558e-05	1.32056e-05	8.37254e-05	4.15668e-05	0.00158039	3.02774e-05	0.0461295	0.0228737	0.000347607	2.90235e-06	0.0094979	0.00135225	5.3103e-05	0.0151768	0.00232154	4.20563e-06	8.44145e-06	9.98797e-06	3.23576e-06	0.00641057	0.00339808	0.00134999	3.77713e-06	0.00569879	2.33791e-05	5.47582e-05	1.50538e-05	0.00044522	3.26802e-05	1.74197e-05	9.31823e-06	0.00117888	0.00118302	5.64314e-06	4.12222e-06	8.64151e-05	8.94905e-05	1.31849e-05	0.0013012	6.92863e-06	0.00449248	0.00988885	2.57084e-06	5.33023e-06	0.000444431	0.000934448	0.00139011	0.0322749	0.000710289
g__Clostridium;s__Clostridium sp. CAG:7	0.00486945	0.00151195	0.00201073	0.000259021	0.000313836	0.024479	0.000226891	0.00650353	0.00203889	0.00996869	0.000299268	0.0458071	0.000206548	0.00138884	0.00148471	0.000625402	0.000411158	0.000975709	0.000448193	0.000469638	0.00163038	0.000300671	0.0126238	0.000107196	0.00280122	0.00103511	0.000566506	0.000508848	0.000279215	0.000128666	0.00448571	0.000473676	0.0021512	0.000249616	0.000349596	5.54813e-05	0.00114375	0.00406682	0.00200672	0.00205206	0.00122037	0.00080396	0.000688942	0.000689693	0.000471942	0.000400383	0.00825588	0.0125594	0.00478837
g__Sutterella;s__Sutterella sp. KLE1602	6.3105e-06	1.29484e-05	1.31258e-05	5.88595e-05	0.00150684	3.52774e-05	0	0.000274579	6.32566e-05	3.86809e-06	5.7382e-07	0.000139856	0	0.000832023	2.72962e-06	5.49928e-06	1.28092e-06	7.74302e-05	3.83185e-07	0.00017446	1.39886e-06	9.0783e-06	0	3.74354e-05	6.35741e-06	0	2.56933e-07	8.17916e-06	0.000321836	4.29532e-06	5.61998e-07	1.23278e-07	4.33105e-05	2.95226e-07	4.35809e-05	1.65926e-06	2.46472e-06	0	0.000267714	4.67723e-06	0.0090101	1.00521e-05	6.05643e-06	1.72172e-05	9.49168e-05	0.0123214	0.000322313	9.89742e-05	0.000271339
g__Prevotella;s__Prevotella stercorea	8.92841e-05	0.00159502	1.23925e-05	1.64716e-05	0.0219271	7.67017e-05	5.75327e-07	2.43477e-06	4.18832e-06	0	1.80554e-05	0.000284877	1.27705e-05	1.80079e-06	0.00300834	8.52568e-06	1.47002e-05	0.00519096	1.02599e-05	6.72099e-06	0.000754122	2.99031e-05	1.05663e-07	8.9989e-06	9.90789e-06	3.9145e-06	1.38495e-05	1.8835e-05	4.79395e-05	0.000176767	8.77035e-06	1.55636e-05	0.000386276	2.32617e-06	0.000201679	1.21973e-05	0.00171455	9.36746e-07	0.00141623	4.65304e-06	3.64751e-06	0.000150193	0.00119459	0.000774684	0.00129891	0.000212388	6.79278e-06	1.00113e-05	0.00115335
g__Dialister;s__Dialister succinatiphilus	4.13465e-08	3.12871e-05	0.000409465	1.01461e-06	4.96762e-07	1.89924e-06	3.5071e-07	0.0002115	2.36325e-05	0	1.95486e-05	5.17105e-05	0.00215321	8.29769e-08	0.000271899	0.000111773	0.000610333	0.000945634	0.000228793	0.000116535	1.07215e-06	5.04413e-06	4.57699e-06	0.000346771	8.1243e-06	7.08582e-06	3.33024e-06	0.0012225	4.20413e-06	0.00164448	0.000773131	3.47526e-06	4.28246e-06	0.0021491	0.0121292	8.26469e-06	0.000235248	5.64476e-05	2.99355e-06	4.2489e-06	4.95552e-06	1.88383e-06	0.000611144	9.42276e-06	1.58435e-05	1.35329e-06	0.000318038	8.15632e-06	7.65518e-07
g__Subdoligranulum;s__Subdoligranulum variabile	0.000154583	0.000679239	0.0268691	0.0015377	0.000299331	3.58588e-05	0.000110622	0.000526707	0.0037288	0.000204637	0.00168421	3.93503e-05	0.000389594	0.00194239	0.00484615	0.00654121	0.00564337	0.00922868	0.00224432	0.00729328	0.00105354	0.00747497	8.11598e-05	0.00905711	0.00489997	0.00994483	0.00367847	0.00236521	0.00125104	0.0129619	0.00904812	0.00203158	0.00919902	0.00267548	0.00197038	0.00146833	0.0047282	0.0401948	0.00419647	0.00564111	0.0131755	0.0135301	0.00947032	0.00572477	0.00669079	0.00270983	0.00242589	0.00173849	0.00216919
g__Collinsella;s__Collinsella aerofaciens	1.33078e-05	0.00031279	0.000230273	3.21292e-05	8.9546e-05	8.42806e-05	4.66495e-06	3.95687e-05	0.000158197	2.69912e-06	0.000383821	0.0108141	2.49865e-05	8.5616e-06	0.00103487	4.67362e-05	0.0035656	0.0101459	0.0157135	0.00139037	0.00310694	0.000338379	6.4313e-06	0.00253972	0.00203797	0.000322253	0.00937968	0.00438611	3.51724e-05	2.3132e-05	0.00726652	0.00463494	0.00968284	0.00275078	0.00212437	4.56507e-06	0.00179758	0.00479017	0.00374725	0.000249659	0.000526885	0.000340472	0.00205586	0.000995022	0.000682453	0.00221168	0.000394267	0.00120571	0.00025564
g__Eubacterium;s__Eubacterium ventriosum	9.06099e-05	0.000446644	0.000123077	0.000224159	8.74087e-05	0.00031001	0.00119969	0.000378352	0.00788819	0.00326566	0.000414378	0.000364042	7.95822e-05	0.00136815	0.000445088	0.000381649	0.00112364	0.000435564	0.00529043	0.000822109	0.000244489	0.000146495	0.000511907	0.00508869	0.00228262	0.00117314	0.00214488	0.0126262	0.000352428	0.000231301	0.0392411	0.00154952	0.001736	0.000181331	0.00181179	0.000236538	0.000312954	0.00138043	0.00712765	0.00549379	0.00028882	0.000139638	0.00012289	0.000299748	0.000188315	0.000137454	0.000340432	0.000486488	0.000381609
g__Faecalibacterium;s__uncultured Faecalibacterium sp.	0.000265285	0.000338524	0.000725171	0.00140957	0.000817746	0.000645216	0.00461564	9.85896e-05	0.00389157	0.000356541	0.00435644	6.9286e-05	0.000373849	0.00301507	0.000767037	0.00603399	0.00277054	0.00608203	0.00443138	0.0082252	0.00257195	0.00400511	0.000703334	0.00180015	0.0069099	0.00741749	0.0074398	0.0141778	0.00327042	0.000361985	0.00555151	0.0389893	0.00572332	0.00467345	0.00324109	0.000419291	0.00429199	0.00522915	0.00108498	0.0086492	0.00688653	0.00428421	0.00309528	0.0036576	0.00556693	0.000399043	0.00282884	0.00441775	0.00191139
g__Roseburia;s__Roseburia hominis	0.00031833	0.000206741	0.000226163	9.52238e-05	0.000431407	0.000155849	0.00127676	8.55683e-05	0.00113306	0.000523043	0.00123072	4.87082e-05	4.82287e-05	0.0035396	0.000762146	0.000366145	0.00118415	0.00249901	0.00197874	0.00146715	0.000302867	0.000633257	0.00011177	0.00307764	0.000560858	0.0012987	0.000205524	0.00450565	0.000183331	0.0369134	0.0014142	0.000176128	0.00151011	0.000544159	0.00100104	8.94463e-05	0.000910001	0.00655657	0.00544511	0.0040125	0.000486932	0.000365864	0.000158616	0.00131852	0.000954987	0.00090874	0.000438876	0.000467545	0.000274876
g__Eubacterium;s__Eubacterium sp. CAG:202	1.0835e-05	6.60849e-06	0.00010887	0.0149888	9.26647e-05	8.16824e-05	0.000153472	0.000156333	0.0365564	9.4158e-06	6.05397e-05	1.36896e-05	0.00064387	0.000115173	5.20123e-05	0.00461518	6.42451e-05	4.12798e-05	0.0107347	0.0206149	3.72525e-05	0.000119668	4.289e-05	0.00366817	0.000147203	0.000110504	0.000140686	6.02474e-05	0.000214883	3.22688e-05	0.000231422	0.000215961	0.000589153	2.50208e-05	2.39779e-05	1.58164e-05	0.00745268	7.56443e-05	0.00113869	0.00034572	0.000371988	1.94544e-05	1.7571e-05	0.000194062	0.000120853	3.59246e-05	0.00579598	8.78673e-06	4.62332e-06
g__Bacteroides;s__Bacteroides uniformis	0.00494861	0.00229863	0.0106538	0.00241607	0.00184536	0.0136638	0.00112014	0.0055881	0.00388434	0.0150316	0.00582564	0.000262722	0.00181617	0.00635241	0.00215241	0.00092517	0.00212723	0.00375174	0.000310416	0.00317186	0.00121748	0.00803742	0.000942706	0.00736282	0.00315255	0.0020102	0.00214599	0.00403216	0.0213033	0.00668592	0.00127873	0.00266016	0.00234066	0.000631258	0.00107918	0.00671742	0.00176071	0.010743	0.0166168	0.00816569	0.00363772	0.00919076	0.000962105	0.000911454	0.000600596	0.00111297	0.014834	0.00346491	0.000722919
g__Lactobacillus;s__Lactobacillus salivarius	6.35614e-07	1.18256e-05	4.7415e-06	8.95117e-06	4.28845e-06	5.17545e-05	5.70192e-06	2.31228e-07	3.20823e-05	4.45974e-06	0.0363974	1.27473e-05	1.07938e-06	1.02506e-06	6.21313e-07	1.35313e-05	1.08125e-05	4.95428e-06	2.27609e-06	0.000140023	5.12658e-06	9.14592e-05	0.000204147	5.55847e-05	1.22304e-07	0.000191333	1.56801e-05	0.000187917	0.000138927	5.36273e-06	8.21121e-06	5.1862e-06	0.000500704	1.66149e-05	0.000777132	9.1994e-06	0.000281738	4.16378e-05	3.98451e-06	7.79514e-06	1.50411e-06	1.60913e-06	5.64883e-06	2.71725e-05	2.65304e-07	4.55419e-07	4.36122e-06	4.09448e-08	9.79093e-07
g__Megasphaera;s__Megasphaera sp. DJF_B143	8.29936e-07	4.33168e-05	0.0344531	1.33766e-05	5.85606e-06	2.45126e-06	2.77632e-06	0.000234686	4.25957e-06	2.79796e-06	5.46677e-06	0.000118394	3.94663e-06	1.95099e-06	8.15293e-05	1.97818e-05	2.85598e-05	2.32221e-05	6.55908e-06	2.27085e-05	1.66043e-06	4.05765e-07	0.000196919	1.20355e-05	4.53656e-06	1.17874e-06	4.51871e-06	5.41554e-06	1.14487e-06	4.11814e-05	0.000140053	4.07641e-06	1.46374e-05	1.27981e-05	0.00794535	8.77786e-06	3.19549e-05	1.25385e-05	5.69819e-06	1.26852e-05	4.59788e-05	1.4921e-05	6.77241e-06	2.15508e-05	2.12864e-05	1.5403e-05	9.13725e-05	7.39568e-05	6.21963e-06
g__Sutterella;s__Sutterella wadsworthensis	3.63433e-05	0.00169839	3.85672e-05	0.000291091	0.00164771	0.00020225	1.70211e-07	0.000935387	0.000123817	0.000229851	6.70183e-06	0.000209891	3.41724e-07	0.000903648	4.30817e-06	7.04643e-05	2.16724e-06	0.000249772	3.09112e-07	0.000247063	8.06998e-06	2.27473e-05	7.27962e-06	4.33289e-05	8.06185e-05	0	0	0.000247454	0.000590278	8.49684e-06	4.24038e-06	1.22154e-05	0.000160136	1.4534e-06	5.03583e-05	3.80626e-06	1.67111e-05	0	0.000280373	8.24539e-06	0.00994366	1.40636e-05	1.10249e-05	4.1961e-05	0.00614445	0.0137004	0.000669462	4.63382e-05	0.000352284
g__Megamonas;s__Megamonas funiformis	6.47264e-06	1.64475e-05	0.000479245	3.70507e-05	4.23633e-06	1.77533e-06	2.27731e-05	0.00797015	1.45902e-06	0	5.55071e-06	0.0332648	3.95911e-07	0.00115161	0.00121472	2.91217e-06	1.23825e-05	1.96846e-06	4.33102e-06	2.65401e-05	7.68294e-06	2.64457e-06	2.77366e-07	2.25332e-06	1.54894e-07	0	2.47986e-06	0.000310689	2.12607e-05	4.30523e-05	0.00351996	0	1.54657e-05	4.90524e-06	0	3.8479e-06	5.41129e-06	6.0129e-05	0.0101691	1.39265e-06	1.45536e-05	5.24647e-06	1.00051e-05	2.59442e-05	1.64176e-05	5.35951e-05	4.80717e-06	4.34938e-06	8.85246e-05
g__Roseburia;s__Roseburia faecis	8.1393e-05	0.00369594	0.000340081	0.00020597	0.000496269	0.000337338	0.00522806	0.000305376	0.0164662	0.00670782	0.00182265	8.60105e-05	7.81445e-05	0.010975	0.00491243	0.00470031	0.00530781	0.00170864	0.000146158	0.0133578	0.000277958	0.006283	9.98045e-05	0.00122078	0.00587809	0.0331787	0.000792623	0.000535209	0.00600477	0.000385631	0.000647035	0.000666601	0.00326323	0.000932005	0.00136716	0.000147341	0.0214125	0.0066952	0.00453768	0.0175466	0.00567337	0.000463155	0.000797976	0.000122222	0.000173133	6.55983e-05	0.00329871	0.00297159	0.000217244
g__Bacteroides;s__Bacteroides coprocola	0.0169613	0.000742983	0.0142409	0.000950464	0.00150902	0.00210872	0.00163774	0.0018549	0.0117801	0.000260611	0.000762969	0.00022556	0.000190386	0.00121628	0.0021005	0.000933021	0.000958386	0.000434326	0.00062419	0.00104404	0.00110859	0.000818955	0.000347861	0.00302338	0.000693063	0.000453423	0.000366108	0.000462646	0.000897737	0.000450405	0.000201858	0.000204979	0.000457287	0.000133798	0.00282463	0.000252801	0.00084884	0.00078833	0.00186564	0.000752996	0.0129635	0.00853935	0.000259384	0.000108156	0.000555628	0.00151205	0.000685347	0.0323926	0.000872694
g__Clostridium;s__Clostridium sp. CAG:127	0.000954574	1.71609e-05	1.12234e-05	0.00968383	0.000117177	1.3863e-05	9.67103e-05	1.12176e-06	7.45082e-05	3.18615e-05	0.00699866	7.68868e-06	5.31161e-06	0.00124057	0.00186423	0.000959359	6.64675e-05	0.000997535	0.00101838	0.00116131	1.88172e-05	3.58094e-05	2.38173e-05	0.0266084	2.62249e-05	0.000163891	1.92955e-05	2.87638e-05	0.000119321	2.41564e-05	0.00137672	2.11234e-05	0.0208134	2.38405e-05	0.000946792	9.70666e-06	0.00193848	5.3652e-05	0.0320861	4.54519e-05	0.00109273	1.34004e-05	8.82174e-05	0.00018775	0.000460419	0.00110211	0.00477168	2.5479e-06	0.000384887
g__Prevotella;s__Prevotella sp. CAG:604	0	0.0123991	2.42239e-05	8.0329e-06	0.00459875	0	2.2088e-07	4.90091e-05	0	0	5.99369e-07	0.000919946	9.90457e-06	2.77714e-05	0.00171824	1.22745e-05	4.07513e-05	0.000196282	3.14606e-05	0	0.00250593	4.54202e-06	3.50119e-07	1.41251e-06	0	1.43671e-06	4.08198e-06	4.38158e-06	5.3509e-06	0.00058965	1.38719e-05	1.35148e-08	0.00131115	1.81664e-06	0.00194442	1.62155e-06	0.00298859	0	0.000626511	1.14107e-06	7.05533e-07	6.61911e-06	0.0107371	0.00162916	0.0205644	0.00705531	1.70811e-06	6.79501e-07	0.00636362
g__Clostridium;s__Clostridium sp. AT5	0.00726278	0.000221974	9.6459e-05	0.00076439	3.27977e-05	0.00205879	0.000143895	0.00135176	0.000134213	0.000255564	9.80608e-05	0.0136075	2.09946e-05	0.000100822	6.712e-05	7.92172e-05	0.000106206	0.000185457	8.55379e-05	0.000120435	0.000129298	9.15709e-05	0.00553651	0.00013036	0.000139571	0.00013181	0.0001042	0.000157498	0.00720284	0.000149808	0.000203072	0.000215569	0.000223673	0.000101251	7.98126e-05	0.000181139	0.000127997	0.000631619	0.000120003	0.000195655	0.000192149	0.000137392	5.6919e-05	8.8987e-05	7.29791e-05	0.000532304	0.00075789	0.00269142	0.000243603
g__Roseburia;s__Roseburia inulinivorans	0.00137844	0.00384664	0.00205132	0.000640616	0.00867335	0.00195353	0.00994551	0.00148587	0.0157298	0.00160134	0.00249265	0.00050405	0.000119255	0.0309664	0.0022801	0.00234806	0.00120583	0.00124715	0.000607358	0.00361924	0.00644795	0.00304016	0.000252358	0.00127702	0.0026901	0.00835253	0.00127132	0.000601577	0.00212955	0.000941617	0.00437382	0.000882401	0.00435605	0.000605782	0.000947489	0.00029765	0.0141748	0.0013167	0.00477393	0.00697486	0.00235551	0.000907833	0.000514731	0.000573905	0.000311964	0.000683743	0.00184221	0.00352166	0.000846143
g__Akkermansia;s__Akkermansia sp. CAG:344	0.000128341	3.22343e-06	2.57387e-06	0	7.49528e-08	0	5.20808e-07	0	1.07804e-06	0	0.000109489	4.68624e-08	0	3.53842e-08	3.50256e-06	0.000203807	8.95511e-08	1.55796e-05	6.40323e-06	0.000347667	0	0	6.90784e-08	0.000154963	0	0	0	0.00019583	4.69036e-08	0.00013632	0.000474339	0	4.99254e-05	3.28727e-05	7.45547e-06	0	4.21801e-06	0	7.75076e-05	5.64575e-05	0.000161209	2.9262e-08	2.92483e-06	7.51893e-06	0	2.91956e-06	0.00660044	3.72134e-08	5.41705e-07
g__Bacteroides;s__Bacteroides fragilis	0.011393	0.0023507	0.0112915	0.0050153	0.00650652	0.0216015	0.0133585	0.00592706	0.00303556	0.00466876	0.00325947	0.00939464	0.00120022	0.00555696	0.0019749	0.00514383	0.000729659	0.00275632	0.000289927	0.00293386	0.00350646	0.00239408	0.0307889	0.00254779	0.0050718	0.00261654	0.0013778	0.0019808	0.0156224	0.0030195	0.00069112	0.00117877	0.00122751	0.000779558	0.00111491	0.00551052	0.00162765	0.00227331	0.00323124	0.00274122	0.00457856	0.00603195	0.00259983	0.00114372	0.00270641	0.00319666	0.00389244	0.0105295	0.00364339
g__Unclassified;s__bacterium OL-1	1.27707e-06	2.46303e-06	5.84127e-05	4.75381e-05	8.36027e-07	3.95728e-07	6.87721e-08	5.43989e-07	3.48196e-06	0	1.34863e-06	6.70012e-05	6.86548e-06	1.28187e-06	9.55432e-05	2.6741e-06	2.12891e-06	1.16128e-05	4.92996e-05	7.90994e-06	9.70092e-06	6.31771e-06	2.42546e-06	2.6339e-05	0.000176239	0.000165083	6.96588e-06	0.0107864	1.05754e-06	1.30392e-05	2.44243e-05	9.15537e-06	7.80612e-06	4.33599e-06	0.0297441	2.11069e-05	1.3008e-05	1.08677e-05	3.0146e-05	8.64028e-06	7.22633e-05	1.18411e-05	2.35366e-06	5.05824e-05	0.000607063	1.12292e-05	1.14273e-05	7.60817e-07	1.18884e-06
g__Klebsiella;s__Klebsiella pneumoniae	9.90723e-05	0.0153679	1.07534e-05	6.39669e-05	0.000290742	0.000246945	2.54618e-05	3.86496e-05	0.000296884	4.8601e-05	0.000646	0.000255114	0.00132825	2.46094e-06	0.00166462	7.08463e-06	0.00144622	7.9591e-05	0.000800578	0.000555514	0.000218145	7.15159e-06	4.60452e-05	0.000239249	8.99565e-06	0.00136893	0.0296671	3.46655e-05	0.000733905	2.92374e-05	0.000207861	1.28782e-05	1.95487e-05	0.00317599	0.000732391	8.44074e-05	0.00182364	3.62407e-06	3.13128e-06	3.51038e-05	0.00016323	1.42688e-06	9.1301e-06	2.07123e-05	1.95696e-05	7.22263e-07	7.48513e-06	1.27626e-05	6.66741e-06
g__Chlamydia;s__Chlamydia trachomatis	0.000254213	0.0112569	0.00114172	0.00026944	0.00268767	0.000277741	0.000218516	6.60902e-05	0.000396861	2.72858e-05	0.000140879	0.000614616	1.96106e-05	0.000364547	0.00281736	6.5465e-05	0.00166795	0.000572603	0.000263857	0.000410407	0.000645604	0.000301376	0.000202379	0.000134288	0.000102194	0.000263073	0.00035023	0.000229401	0.000140247	0.000681751	0.000222909	0.000810975	0.00127786	6.93958e-05	0.000554772	0.000115157	0.00475388	0.000136887	0.000839057	0.000579828	0.000108038	0.000245643	0.00114712	0.0217424	0.0081887	0.00345055	0.000184253	0.000190831	0.00106592
g__Alistipes;s__Alistipes indistinctus	0.000125341	6.49197e-06	0.00255191	0.000261656	0.000434518	1.93075e-05	3.41006e-07	2.27923e-06	3.72677e-05	7.65114e-05	0.00043424	3.39142e-05	0.0037805	3.71229e-06	0.000528574	0.000486787	0.00174672	0.00147613	8.46882e-06	0.000172037	2.59536e-07	0.000119898	2.58957e-06	0.000151324	1.62383e-05	3.77664e-06	0.00309514	0.00598718	3.62892e-05	2.84258e-05	0.00106077	6.21091e-05	0.00230409	1.92632e-05	1.82379e-05	2.72051e-05	0.000399838	5.0096e-06	0.00302143	3.88594e-05	0.000157789	0.000558713	0.00317491	0.000377638	0.000255646	0.00178742	0.00013898	4.26139e-06	0.000107855
g__Unclassified;s__Firmicutes bacterium CAG:129	7.7546e-05	5.50891e-06	0.00105413	0.00233391	0.000592237	2.31955e-05	3.3611e-06	1.57968e-05	0.000351081	1.21002e-06	0.0055215	2.08875e-06	2.03016e-05	1.78628e-05	0.000220958	9.08405e-05	0.000400191	0.00266148	0.000301383	0.000588397	1.49727e-05	0.000350139	2.06183e-05	0.001459	2.49441e-05	0.000158782	0.00154167	0.00027831	1.42421e-05	9.58532e-05	0.000895376	0.000292074	0.00151255	1.49673e-05	2.81392e-05	5.70479e-06	0.000200534	8.13392e-05	0.000458525	0.00020906	0.00338038	0.00591737	0.00107341	0.00316412	0.00306995	0.00125366	0.00199857	8.29404e-05	0.000434882
g__Bacteroides;s__Bacteroides eggerthii	0.0024775	0.000159042	0.00102484	0.0152335	0.000342952	0.0119167	0.00175921	0.00508333	0.00593785	0.000361811	0.000709146	0.000279335	6.68567e-05	0.0033813	0.00056821	0.000274238	7.55781e-05	0.00210515	6.92169e-05	0.000677494	0.000899988	0.00440427	0.00735667	0.00069857	0.00103004	0.000714717	0.0002862	0.00232765	0.006041	0.000426148	0.000106126	0.000177861	0.000255828	0.000246916	8.83444e-05	0.000895002	5.04018e-05	0.000474023	0.000695686	0.00051263	0.000338047	0.00285203	9.67686e-05	6.40083e-05	5.01077e-05	0.000252093	0.000434858	0.00100726	4.95227e-05
g__Clostridium;s__uncultured Clostridium sp.	0.00128667	0.00230729	0.00348857	0.00514693	0.00244708	0.00303096	0.00452027	0.00154507	0.0153177	0.00565257	0.00430052	0.0035015	0.000634311	0.00450517	0.00198694	0.004313	0.00460975	0.00904478	0.00322655	0.00554298	0.00449045	0.00297765	0.0116143	0.00631867	0.00477871	0.00754587	0.00326688	0.0040828	0.00495926	0.00350131	0.0238481	0.00506586	0.00926361	0.00213963	0.0023944	0.00103334	0.00733588	0.00760516	0.00773901	0.00656904	0.0083143	0.0107248	0.00178477	0.00483434	0.00585713	0.00197779	0.00350364	0.00350716	0.00406797
g__Bifidobacterium;s__Bifidobacterium pseudocatenulatum	1.198e-05	0.000468766	2.65013e-05	5.12745e-05	0.000147866	3.29067e-05	1.412e-06	2.05054e-05	2.24062e-05	3.67748e-05	3.20446e-05	9.69586e-05	9.51491e-06	0.000840088	1.60909e-05	0.0036417	0.000216117	0.00109651	0.0254251	0.000396242	5.83101e-05	0.0048365	0.0120576	0.0167227	0.00211178	0.00791264	0.00110623	0.00383109	1.36493e-05	1.0009e-05	0.000227762	0.0243584	3.40075e-05	7.96437e-06	0.00251456	2.12902e-05	2.86087e-05	3.06014e-05	2.91086e-05	0.00838234	0.000170553	2.76536e-05	0.000438406	0.00323115	4.51468e-05	2.28824e-06	0.00105496	9.96623e-05	0.000111452
g__Prevotella;s__Prevotella sp. CAG:520	0	0.0017977	0	1.50474e-05	0.00514132	9.85942e-08	0	4.44638e-05	2.93421e-08	0	1.5778e-06	0.000130312	1.94834e-05	6.17013e-05	0.00578159	5.0361e-06	4.78509e-06	0.000732522	9.93049e-06	4.53242e-06	0.0010233	1.33587e-06	1.24089e-05	1.2208e-06	0	0	3.81191e-06	2.13916e-06	6.74103e-06	0.000222949	3.03618e-06	0	7.60643e-05	3.75527e-07	0.000165432	1.16214e-07	0.00127447	0	0.000303947	2.06986e-07	1.95078e-06	7.34155e-05	0.00155993	0.000631913	0.000997621	0.000531716	5.88116e-07	5.24614e-07	0.00133357
g__Lactobacillus;s__Lactobacillus pentosus	1.38376e-07	0	1.016e-07	7.57128e-08	2.79921e-06	2.33614e-07	8.75863e-06	0	1.48317e-05	5.79285e-07	4.19433e-05	0	1.75502e-07	1.57236e-05	0	1.23841e-07	2.30086e-07	2.35279e-06	0	5.40609e-07	0	1.0755e-06	7.99069e-07	3.71252e-08	0	4.14894e-06	1.68423e-07	2.129e-07	1.09899e-06	2.12721e-07	2.34688e-06	0	1.70532e-06	0	0	7.70585e-06	6.52135e-07	0	4.8957e-08	0	0	8.0728e-08	1.31897e-07	0	0	0	0	0	0
g__Mitsuokella;s__Mitsuokella multacida	9.49251e-06	0.024832	0.000116138	1.09623e-06	3.89201e-06	2.69505e-06	1.62972e-07	2.35226e-07	5.04391e-06	0	2.97598e-05	3.24116e-06	1.64337e-06	8.53501e-06	2.39271e-05	1.55367e-06	5.27135e-06	1.31503e-05	7.25489e-06	0.000512979	1.51447e-06	9.30196e-07	1.64725e-06	2.20284e-06	7.24723e-07	4.17079e-08	5.00138e-06	3.88614e-05	1.54759e-05	2.71733e-05	6.89877e-06	4.26578e-06	2.57316e-06	3.75364e-06	0.00646129	2.41611e-05	5.37356e-06	1.09702e-05	2.63715e-05	6.26078e-06	3.73685e-06	8.71499e-07	5.99613e-07	2.95975e-06	9.82125e-07	2.51195e-06	6.22684e-06	3.70711e-05	6.27678e-07
g__Azospirillum;s__Azospirillum sp. CAG:260	0	0	9.94037e-08	0	4.76291e-06	0	0	0	0	0	0	1.76351e-07	8.84121e-07	0.0037386	0	1.75317e-08	2.48583e-07	2.11311e-05	1.76248e-07	0	0	6.33483e-07	0	2.67987e-07	5.15094e-07	0	0	1.85714e-07	2.89985e-08	1.60666e-06	4.29725e-07	0	1.87201e-05	0	0	2.78145e-07	0	4.87302e-08	0	0.000114821	8.06927e-07	0	3.88592e-06	1.66518e-05	8.09788e-07	1.55618e-06	0.00852166	0	0.000208968
g__Clostridium;s__Clostridium sp. CAG:226	7.47505e-06	5.17687e-06	0.0017938	0.000155172	0.000156931	6.4588e-06	1.06076e-05	3.82021e-06	0.000194662	1.06071e-05	0.00046396	7.23401e-07	1.2606e-05	4.54379e-06	0.000153074	5.76039e-05	0.000131986	0.00057101	2.97537e-05	0.000340128	1.69641e-06	2.99288e-05	1.80336e-06	0.00338387	1.1278e-05	2.45137e-05	0.000112264	0.000233716	5.68853e-06	9.09361e-05	0.00473856	3.4769e-05	0.00261851	2.76844e-05	1.86846e-05	3.76498e-06	0.000141348	9.43874e-05	7.80656e-05	7.72709e-05	0.000717105	0.00268494	0.000109409	0.00619479	0.000454059	0.000333073	0.000825665	1.19433e-05	0.00127955
g__Bacteroides;s__Bacteroides ovatus	0.00331242	0.00283292	0.00348042	0.00389874	0.00225866	0.0247406	0.00708113	0.00406706	0.00101315	0.00286561	0.00164199	0.0033143	0.00353906	0.00246671	0.00149787	0.00392454	0.000620157	0.000763169	0.000321886	0.00133602	0.00240118	0.00469323	0.0068281	0.00174197	0.00885629	0.000932475	0.000710483	0.00140436	0.00494324	0.00400678	0.000304351	0.00191008	0.000649222	0.00244551	0.00147769	0.0145938	0.00162423	0.000428557	0.00168167	0.00161866	0.00128921	0.00305505	0.00247988	0.00129507	0.00157343	0.00166603	0.00114318	0.00300015	0.00126308
g__Unclassified;s__Firmicutes bacterium CAG:321	7.62063e-07	8.4136e-07	0	0.000221005	1.15669e-06	0	6.43778e-08	1.83708e-07	1.26813e-05	0	9.04979e-07	3.39308e-08	0	0	2.49897e-06	3.21735e-06	1.36573e-07	0.00168823	1.42288e-07	0.000652051	0	0	9.68552e-08	0.00381032	3.93168e-07	7.80908e-06	0.0244728	0.000155673	5.31876e-06	9.39663e-07	0.00209927	0	0.000433076	2.19226e-07	2.59869e-07	0	0.000321324	1.62483e-07	0.00225208	1.3601e-05	5.22537e-08	4.04977e-05	1.06044e-05	0.000517575	8.24465e-07	0	2.69416e-06	0	0
g__Roseburia;s__Roseburia sp. CAG:197	6.62411e-06	5.70314e-05	5.45173e-06	1.64541e-05	2.36186e-05	6.39343e-06	0.000133253	6.45606e-06	0.000458841	0.000126692	7.98637e-05	4.72035e-05	8.02894e-06	0.000192327	0.000141497	0.00010625	0.000750528	0.000160053	2.74676e-05	0.00221737	5.36391e-05	0.000127535	3.56366e-05	6.59865e-05	0.000134336	0.000776794	3.51453e-05	3.91271e-05	0.000210831	4.51903e-05	6.50121e-05	2.25381e-05	0.0233824	5.39037e-05	5.0397e-05	1.71365e-05	0.000769848	0.000117017	0.000176541	0.0002393	0.000420739	1.69721e-05	5.7202e-06	4.0047e-05	4.73487e-05	2.83034e-06	8.72701e-05	3.48606e-05	5.91109e-06
g__Lactobacillus;s__Lactobacillus ruminis	5.14574e-06	2.22546e-05	5.30666e-06	4.72605e-05	1.99123e-05	2.11442e-05	2.47809e-05	8.75353e-05	6.42397e-05	4.77903e-05	0.000101804	6.15575e-05	1.035e-05	4.22334e-05	6.0199e-05	6.66348e-05	6.7957e-05	0.000141951	3.641e-05	0.000111044	4.42361e-05	4.61243e-05	1.95742e-05	7.75961e-05	8.43644e-05	0.000113913	5.97145e-05	0.0219973	3.50323e-05	0.000144421	6.524e-05	0.000190603	7.78285e-05	3.58479e-05	7.64728e-05	5.16737e-05	5.94262e-05	6.41832e-05	7.91272e-05	0.000117037	5.65138e-05	1.90452e-05	1.6678e-05	5.23213e-05	2.52363e-05	1.37227e-05	7.2943e-05	3.21066e-05	1.31701e-05
g__Alistipes;s__Alistipes obesi	2.60478e-05	2.34347e-05	0.00555375	0.0029771	0.000349275	3.0616e-05	7.77118e-05	4.27991e-05	0.000758169	0	0.00252068	7.70981e-07	0.000496871	2.55465e-05	0.000799604	0.000139903	0.000755106	0.00124349	0.000215458	0.000134813	4.30015e-06	0.000228163	2.34258e-06	0.00294077	5.40226e-05	2.67653e-07	0.00106016	0.00146954	0.000716777	0.000452787	0.000363066	0.000487927	0.000764064	0.00117275	0.00117831	8.08775e-06	0.000852178	0.00536716	0.000840678	8.24878e-05	0.00992934	0.00924267	0.00391835	0.00359984	0.0016006	0.00226272	0.00847168	0.000942118	0.000627472
g__Eubacterium;s__Eubacterium sp. CAG:841	3.44074e-06	1.73466e-06	0.000127785	0.000129119	0.0003012	3.70579e-06	3.28117e-07	7.63142e-07	2.26006e-05	9.86461e-06	0.000113911	6.27358e-07	3.47391e-06	2.07015e-06	1.7415e-05	2.60157e-05	3.84922e-05	4.46043e-05	2.3943e-06	3.97516e-05	6.06797e-07	3.10462e-05	2.95479e-07	0.000153037	7.56047e-06	9.09986e-06	9.15252e-05	3.1352e-05	1.26373e-06	1.51358e-05	9.25726e-05	1.02887e-05	0.00117756	2.21542e-06	2.76252e-06	1.9625e-07	1.96456e-05	3.19823e-05	2.11663e-05	3.55745e-05	6.51147e-05	0.000132726	2.1435e-05	0.0215373	0.0011185	0.00010939	6.45944e-05	7.0088e-06	1.26236e-05
g__Flavonifractor;s__uncultured Flavonifractor sp.	0.000139506	4.31291e-05	0.00258855	0.000939416	0.000255016	0.000560541	5.17729e-05	0.000218727	0.000530776	0.00011959	0.000951203	0.000166035	6.54549e-05	0.000100854	0.000288179	0.00021471	0.000364452	0.000806082	0.00015638	0.000463241	0.000293419	0.000201698	0.000154351	0.0011371	0.000809792	0.000430156	0.000437085	0.000917184	0.000184163	0.000392554	0.000750519	0.00160755	0.000965488	0.000224102	8.89764e-05	0.000980884	0.000245135	0.000655281	0.000299477	0.000526579	0.00160255	0.00133866	0.000464855	0.00179892	0.001791	0.00409754	0.00126698	0.000719689	0.000188319
g__Clostridium;s__Clostridium sp. CAG:533	0	2.21414e-06	0	0	7.25168e-08	0	0	3.42297e-06	8.44164e-07	2.19289e-08	3.25897e-08	0	0	0	8.16143e-07	5.87273e-07	0	1.67164e-06	0	4.24272e-06	0	0	0	0.0207121	0	1.92772e-06	4.4406e-05	1.34659e-06	0	4.75536e-06	6.90965e-06	0	2.39114e-06	0	2.02624e-06	0	2.08518e-06	0	4.38118e-06	4.01469e-07	2.00957e-07	2.45063e-07	0	4.73665e-06	5.50354e-07	0	0	0	0
g__Ruminococcus;s__Ruminococcus callidus	4.33978e-05	8.54011e-05	0.000640179	0.000652891	0.000451251	9.02564e-05	0.00276282	2.0443e-05	0.0014161	7.44114e-05	0.00105044	0.000109724	1.40853e-05	0.000505365	0.00115683	0.00205094	0.0143914	0.000175924	0.0147155	0.00107357	6.15084e-05	0.0129158	1.97114e-05	0.00117124	9.12466e-05	0.00498057	0.00257116	0.0049278	0.000185014	0.000450258	0.0115089	0.000220521	0.00538908	0.000243763	0.00758261	4.6614e-05	0.00291146	0.0132372	0.0205344	0.000598153	0.000929577	0.000302079	0.00257987	0.000439437	0.000152748	0.001697	0.000526483	0.000272364	0.000127086
g__Prevotella;s__Prevotella stercorea CAG:629	0	0.000615362	5.14703e-06	7.39921e-08	0.00921732	1.36702e-07	1.96209e-08	2.06051e-07	0	0	1.23597e-06	9.66817e-05	2.92152e-06	5.41283e-07	0.00129527	5.62756e-06	1.04188e-05	0.00215853	2.35281e-05	9.08493e-06	0.000221087	4.64107e-06	0	1.82912e-06	0	4.19593e-05	9.55583e-06	2.47208e-06	6.8892e-05	9.16755e-05	1.57712e-06	3.61233e-07	5.25056e-05	1.03762e-07	0.000218603	2.06067e-07	0.000477836	1.02963e-07	0.000663971	2.65485e-08	5.07988e-07	2.79994e-05	0.000249522	0.00034198	0.000462011	5.31622e-05	6.2502e-06	1.36213e-07	0.000424804
g__Ruminococcus;s__Ruminococcus sp. CAG:579	6.29038e-06	8.86803e-07	3.30817e-05	0.000118839	1.81971e-05	3.72546e-06	9.34239e-05	1.09762e-06	4.63781e-05	1.08887e-06	0.000109283	1.49259e-06	6.80893e-06	1.14005e-05	3.58914e-05	0.0191625	0.00012538	7.21372e-05	3.77748e-05	0.00209384	3.45055e-06	9.5166e-05	6.50984e-06	8.23359e-05	3.39559e-05	6.93573e-05	0.000130822	6.75068e-05	2.01801e-06	0.000118579	0.000131421	1.40561e-05	0.00109359	1.96365e-05	1.30362e-06	3.46283e-07	2.07503e-05	7.2956e-05	0.000103048	0.000190479	0.00403991	3.7222e-05	3.94062e-05	0.000329892	9.24411e-05	0.000158926	0.000101786	7.68286e-06	6.497e-06
g__Clostridium;s__Clostridium sp. CAG:138	3.88754e-06	3.89103e-06	0.00023395	0.00508679	0.000133738	7.33534e-06	1.09507e-05	2.49105e-06	0.000581831	1.06849e-05	0.00148918	1.51556e-06	6.08377e-06	4.23957e-06	3.43671e-05	2.76141e-05	0.000327108	0.000452392	5.96468e-06	0.000193607	4.10966e-06	1.93961e-05	8.76589e-06	0.0016925	1.06997e-05	1.81033e-05	3.03368e-05	0.00772997	3.2131e-06	2.38203e-05	0.0028774	1.13683e-05	0.00184533	8.72761e-06	5.11588e-06	3.49545e-06	0.000156778	2.01738e-05	4.52398e-05	3.71601e-05	0.000358889	0.000523137	0.000781654	0.0191259	0.000202396	0.000121646	0.00014593	7.19074e-06	0.00034211
g__Lachnoclostridium;s__[Clostridium] bolteae	0.000425968	3.43632e-05	0.000637557	0.00160844	0.000107377	0.000753586	0.000816013	0.000746078	0.00031123	0.00301695	0.000140901	0.00092853	0.000327901	0.000177065	4.97182e-05	0.000120478	0.000338469	0.000450688	0.00015451	0.000232802	8.60296e-05	0.000157097	0.000661792	0.000218109	0.000168636	0.000364723	0.000224524	0.000513674	0.00131323	0.00142067	0.000437802	0.000467858	0.000229264	0.000362838	7.99302e-05	0.018836	0.00017632	0.000306133	0.000179906	0.000211883	0.000167965	0.000398628	0.000100258	0.000214941	7.63798e-05	0.000297247	0.000347755	0.000320236	8.97905e-05
g__Fusicatenibacter;s__Fusicatenibacter saccharivorans	0.000266741	0.00110606	0.000240096	0.000779871	0.000127949	0.000766673	0.000526547	0.000519326	0.00220648	0.0126456	0.00125222	0.000319362	0.000478604	0.0016385	0.00109849	0.00322062	0.00439058	0.00209345	0.00603739	0.00394268	0.00264829	0.0186384	0.000398599	0.00563909	0.00450818	0.00482055	0.00285564	0.00252422	0.00403254	0.0127729	0.00262645	0.0120397	0.00211014	0.00432208	0.0160236	0.000164217	0.00171116	0.00941831	0.00231475	0.014395	0.000377928	0.000594312	0.000351313	0.000570948	0.000438216	0.000309849	0.00110617	0.00109761	0.000459174
g__Phascolarctobacterium;s__Phascolarctobacterium succinatutens	0.000153064	0.0121558	0.00017291	0.000213631	0.00562342	6.93469e-05	0.000142268	5.55351e-05	2.59395e-05	9.14412e-06	0.000106399	0.000309344	1.25641e-05	3.72401e-05	1.88731e-05	1.71587e-05	3.57137e-05	8.20819e-05	5.33457e-05	5.74891e-05	0.000192931	3.61088e-05	1.08564e-05	4.08719e-05	0.000577149	2.44611e-05	5.46158e-05	8.81484e-05	9.71001e-05	0.000106463	7.14094e-05	2.63472e-05	0.00422931	2.00757e-05	3.57372e-05	3.56694e-05	2.1332e-05	4.20538e-05	0.00014844	0.00228064	6.02756e-05	0.00741902	1.00849e-05	0.0128754	0.0185329	0.0100239	5.88767e-05	5.16057e-05	1.21791e-05
g__Clostridium;s__Clostridium sp. CAG:217	2.49569e-05	0.000513392	0.000471023	4.17837e-05	0.000282235	0.000746371	3.05577e-06	1.6044e-06	0.00163503	7.50701e-07	8.14221e-05	2.18284e-08	9.36552e-05	4.92291e-07	4.10172e-05	3.57647e-05	0.00497855	0.00118127	2.79653e-06	0.00018079	1.71093e-06	0.000729025	1.43326e-06	2.35817e-05	3.78176e-06	2.52041e-05	2.51254e-05	2.59826e-05	0.00038395	5.43429e-06	0.00983715	2.12033e-05	0.00180687	0.00186779	2.78691e-06	1.60479e-05	0.0176402	0.00395368	0.00356809	4.05227e-05	0.00454538	2.18537e-05	8.61068e-06	0.000470912	0.00245468	2.12936e-05	0.00181398	0.000148043	0.00115572
g__Unclassified;s__Sutterellaceae bacterium ND3	8.74115e-06	0.000105581	0.000332868	1.47313e-05	1.01737e-06	4.95661e-06	0	4.70068e-06	9.20299e-06	9.78076e-06	5.81485e-06	4.32344e-07	0	2.27291e-06	3.89982e-05	4.28589e-07	1.02868e-06	0.00207051	0	5.71194e-06	0	7.3177e-06	1.1766e-07	3.84192e-05	1.1999e-05	0	8.13832e-08	0.000486572	7.06437e-05	9.73426e-05	3.29195e-05	1.27088e-06	1.43378e-05	3.00231e-06	0.000245175	3.58668e-07	7.46328e-05	7.23481e-08	2.19001e-06	1.16573e-06	2.88906e-06	2.91997e-06	1.03892e-05	3.93597e-06	1.28104e-06	7.04829e-05	7.35199e-05	4.04766e-07	6.37281e-05
g__Megamonas;s__Megamonas rupellensis	4.38977e-06	5.31942e-07	0.000213344	5.71072e-06	4.0228e-07	0	4.12928e-06	0.00359828	1.63695e-06	0	5.72296e-07	0.017163	1.79246e-07	0.00047327	0.000452803	1.15855e-05	2.68081e-07	3.52176e-06	5.88785e-07	3.34371e-06	3.70331e-06	9.9193e-07	9.04982e-06	2.85825e-06	8.70537e-08	7.51063e-07	8.35192e-07	9.69457e-05	4.75756e-06	0	0.0010926	1.70989e-06	8.36418e-06	3.61047e-06	1.87609e-06	1.57574e-06	7.42595e-07	0	0.00310409	1.50228e-06	4.07801e-06	6.23963e-08	2.58721e-07	1.3267e-06	1.77834e-06	6.31532e-06	9.16726e-07	1.97984e-06	4.05931e-05
g__Clostridium;s__Clostridium sp. CAG:302	2.43335e-07	1.03464e-06	1.22531e-07	0.0058839	4.11789e-06	1.75746e-06	2.31974e-08	4.95626e-07	3.30097e-06	1.65855e-06	3.12007e-06	3.12643e-06	0	3.84194e-07	1.65741e-06	3.48327e-06	4.65622e-06	0.00013842	2.68196e-07	0.000894591	2.41662e-07	1.60858e-06	3.96317e-07	0.00610455	3.8033e-07	1.62554e-05	0.0170114	0.00426947	4.7871e-07	1.44929e-06	0.000954591	4.45498e-08	7.79462e-05	5.57928e-08	5.3319e-07	0	0.000916457	1.5952e-06	0.000491234	3.31056e-06	2.1126e-06	5.28325e-05	1.21558e-06	0.000659062	1.80352e-06	1.18029e-07	2.12706e-06	1.0406e-06	1.59017e-06
g__Eubacterium;s__Eubacterium sp. CAG:115	3.11863e-06	7.40638e-07	6.4205e-05	2.59769e-06	0.00118693	1.58124e-05	2.87129e-05	1.68699e-05	1.88346e-05	3.67621e-06	0.000283976	3.92199e-06	2.15408e-06	1.63612e-05	1.15263e-05	0.00065242	2.835e-05	0.00022757	2.60137e-05	5.19739e-05	1.96566e-05	3.47381e-05	5.6885e-06	3.77572e-05	2.16708e-05	0.00021329	4.61651e-05	3.74824e-06	5.81416e-05	2.74553e-06	2.9695e-05	3.49896e-05	0.000446877	7.55498e-06	9.49361e-06	1.00811e-05	1.94721e-05	4.27732e-05	2.45178e-05	0.000998246	4.94502e-05	0.00220697	6.07509e-06	0.00022515	0.000341666	2.12162e-06	1.16734e-05	3.83005e-06	3.5417e-05
g__Alistipes;s__Alistipes sp. CAG:514	1.24403e-07	2.16954e-07	5.88666e-06	1.01886e-06	0.000219597	1.45902e-06	0	1.55675e-06	5.23763e-06	0	1.8279e-06	0	5.45646e-08	3.48995e-06	3.26127e-05	0	9.65536e-07	9.46495e-06	0	1.99983e-06	1.15236e-06	1.33717e-06	0	1.82568e-06	0	0	0	2.01499e-06	6.6837e-06	4.42596e-06	2.46145e-07	1.69814e-06	2.01056e-06	7.2911e-08	1.11854e-06	2.83955e-07	7.22942e-07	0	2.87027e-06	9.21194e-07	2.03199e-06	7.1211e-06	1.97317e-05	1.47047e-06	1.41559e-05	3.57486e-05	0	2.63676e-07	5.71119e-05
g__Ruminococcus;s__Ruminococcus bicirculans	1.68633e-05	1.80369e-05	4.16494e-06	0.000685003	0.000131173	1.91326e-06	0.000764892	3.8311e-08	0.000139836	0	0.000466976	1.46476e-07	8.90362e-07	3.71101e-05	4.06832e-05	0.000461764	2.54526e-05	0.000801574	5.75861e-05	4.63067e-05	4.37484e-08	0.000502345	2.95311e-05	0.000832185	2.61044e-05	0.000497468	0.00113083	5.25277e-06	1.26018e-05	4.59152e-05	9.23747e-05	3.04349e-05	5.40143e-05	6.64633e-05	8.03971e-06	1.69862e-07	1.58654e-05	0.000450087	3.63255e-05	0.000108435	4.10325e-05	8.18124e-06	2.94805e-06	3.87616e-05	1.65854e-05	7.01853e-07	0.0013484	6.24521e-06	9.86329e-06
g__Unclassified;s__uncultured phage crAssphage	0.000262934	7.07954e-06	0.000309942	1.85372e-05	4.82881e-06	0.00401823	3.29786e-08	1.76642e-06	6.68852e-05	0	0.00145945	6.98055e-08	1.72478e-07	0.000303841	1.52272e-05	4.02485e-08	5.70773e-05	0.000707664	0	0.000565767	1.18408e-08	0	4.33415e-07	0.000634388	0.00171896	1.90181e-05	0.00142638	0.00230017	1.01104e-06	1.6618e-05	5.20929e-05	4.1219e-05	1.88994e-05	0.000334379	1.0744e-06	1.40864e-07	0.000110139	0.00226212	4.44036e-05	0.000110956	3.08845e-07	0.00223793	1.59282e-05	0.000532251	1.52054e-06	1.25155e-05	0.000166768	6.26343e-08	3.82432e-07
g__Bilophila;s__Bilophila wadsworthia	0.000902498	4.4231e-06	0.00159325	0.00132777	0.000193229	5.75743e-06	0.000743958	0.000434759	0.000954807	3.94103e-08	0.000508293	0.00236076	0.000553994	0.000350231	0.00109013	0.000275871	0.00147926	0.00426322	0.000153269	0.000351103	0.000253693	0.000368731	3.81633e-08	0.00039706	3.47002e-07	3.13252e-06	1.03981e-06	0.00156316	9.00768e-05	4.10712e-07	0.00053169	0.000321827	0.000581744	0.000538357	0.000376855	2.18071e-06	0.000995697	3.00831e-07	0.000244215	0.000581526	0.00515252	0.00294697	0.002727	0.00221623	0.00127066	0.00332629	0.00285877	4.39884e-05	0.000305924
g__Bacteroides;s__Bacteroides cellulosilyticus	0.000462221	0.000176623	0.00288511	0.00119581	0.000849825	0.00942451	9.16396e-05	0.00018097	0.000241663	0.00517937	0.000187995	7.73259e-05	0.0134916	0.000202496	0.000162319	0.000224432	0.000369729	0.00124677	3.78633e-05	0.000263725	0.000302879	0.000493896	0.00095187	0.00108601	5.55031e-05	7.87124e-05	0.000703054	0.000456601	0.00138124	0.000258151	0.00130302	6.15486e-05	0.000105146	0.00046441	6.08291e-05	0.000205212	0.00022755	0.000136737	0.00151704	0.000379412	0.000135927	0.000632375	0.000240856	0.000242728	9.55825e-05	9.22868e-05	0.000409507	0.000240716	4.52133e-05
g__Clostridium;s__Clostridium sp. CAG:43	0.00130847	0.000220583	5.48736e-05	0.00225899	0.000417486	0.013486	5.42423e-05	0.00256716	0.00229394	8.89888e-05	0.000581182	0.0106027	0.000119973	0.00127133	0.000873377	0.000716946	0.000639421	0.00380932	0.000121207	0.00197561	0.00238251	0.000556479	0.000142663	0.000294709	0.00139404	0.0021766	0.000961298	0.00122355	0.00511267	4.36961e-05	0.00261327	0.000292785	0.0033695	8.27118e-05	0.000167077	1.70834e-05	0.00244157	0.00338185	0.00279888	0.00215243	0.000986855	0.002135	0.0011961	0.000534564	0.00134768	0.00511921	0.00266283	0.00258694	0.00193492
g__Faecalibacterium;s__Faecalibacterium sp. CAG:82	0.000172108	0.000645326	0.000543511	0.000702328	0.000657275	0.000504065	0.000203408	5.35792e-05	0.00138511	0.000361295	0.000836017	2.16903e-05	6.81796e-05	0.00174617	0.000801919	0.00296695	0.00072401	0.00146171	0.000878954	0.0017396	0.00269658	0.000372379	0.00145606	0.000485221	0.0020348	0.00138347	0.000379204	0.00114467	0.000261065	0.000297435	0.000687388	0.00241333	0.0018331	0.000258416	0.00104338	0.00056707	0.00151833	0.00170289	0.000991552	0.00228175	0.00520294	0.00210252	0.00350951	0.00224111	0.005701	0.000298785	0.00081114	0.000735655	0.00108898
g__Clostridium;s__Clostridium sp. CAG:277	6.75616e-06	1.13135e-05	2.16725e-05	2.234e-05	7.8946e-05	6.315e-06	1.51021e-05	3.36077e-06	0.000409598	5.10624e-05	6.71804e-05	8.70525e-05	7.06063e-06	0.00014942	4.45024e-05	0.00104325	3.24802e-05	0.000126513	5.96489e-05	0.000402958	9.12609e-06	1.79866e-05	0.000212439	9.94814e-05	9.9886e-05	0.000258846	4.91694e-05	0.000121271	3.8391e-05	3.21599e-05	7.41873e-05	3.54539e-05	0.000972706	0.000123236	7.0191e-05	1.99646e-06	5.08441e-05	8.66607e-05	5.56574e-05	0.000207408	3.33702e-05	9.04491e-06	1.13997e-06	0.00291812	0.00133181	3.71969e-06	0.000859023	1.34556e-05	1.12166e-05
g__Butyricicoccus;s__uncultured Butyricicoccus sp.	0.000210953	0.000615663	0.000825681	0.00138073	0.000264052	0.00223197	2.65078e-05	0.000570022	0.000892386	0.000997556	0.00171265	0.0013043	0.00163595	0.000883969	0.00110895	0.00241565	0.00203811	0.00241957	0.00249685	0.000745914	0.00346168	0.00166434	0.000113189	0.00153896	0.0035814	0.00114294	0.000527415	0.00248008	0.00282028	0.00248311	0.00163753	0.00209906	0.00327655	0.000804537	0.000261697	0.000921887	0.00166768	0.000859958	0.0010986	0.00140922	0.00351893	0.00254779	0.00164526	0.00114961	0.00422875	0.00278986	0.00234983	0.00244463	0.00338541
g__Phascolarctobacterium;s__Phascolarctobacterium sp. CAG:207	0.0104795	0.000253543	0.00396365	0.0104434	0.000154081	0.00371561	0.00858259	0.00226483	0.00119406	4.41116e-06	0.00313526	0.0131708	0.00034872	0.000971225	3.5559e-05	2.36283e-06	7.3459e-05	0.000784526	0.00172295	0.000102418	0.0118406	0.00113896	1.05304e-06	0.000272033	8.83855e-06	2.46482e-06	0.00137742	0.000315854	0.00357732	0	0.000821327	0.0010768	5.0522e-05	3.87117e-06	1.1532e-07	0.00179409	0.000413998	2.17858e-05	0.00683822	4.26737e-05	0.00247637	6.60958e-05	0.00026857	0.000187575	0.00016751	0.000193302	0.000373855	0.00295733	0.00048722
g__Alistipes;s__Alistipes sp. CAG:29	0.000378611	1.35628e-05	0.000557766	0.000588161	3.62684e-05	0.000465779	0	1.16623e-06	8.65113e-05	0	0.0010075	9.55481e-05	9.72452e-05	0.000164136	5.15617e-05	5.14918e-05	0.000594253	0.000370442	0.000167889	0.00145945	6.7063e-07	0.00011757	8.71344e-07	0.000128222	0.00158412	2.98891e-08	3.23129e-05	0.00080166	0.00201695	2.90049e-05	3.45253e-05	0.000219822	5.23754e-05	0.00251446	3.08569e-05	9.52007e-05	0.000127577	8.82895e-06	0.000145265	0.000332521	0.00148694	0.000244894	0.000790768	5.24834e-05	2.70909e-05	0.000389928	0.000800854	0.000135978	8.74872e-05
g__Unclassified;s__Firmicutes bacterium CAG:882	6.57252e-06	1.05017e-05	4.29828e-05	2.08057e-05	0.000595295	1.01005e-05	1.52749e-05	1.81091e-05	8.83624e-05	7.81228e-05	0.000268418	1.65997e-06	1.00943e-05	4.25685e-05	2.99063e-05	4.01386e-05	2.54765e-05	7.26754e-05	2.21665e-05	9.49112e-05	4.78813e-05	9.69098e-05	2.40957e-05	0.000161855	3.74505e-05	3.10625e-05	0.000123459	2.1505e-05	2.18917e-05	8.27416e-05	0.000226031	1.3217e-05	0.000178233	7.50902e-06	1.84729e-05	1.89603e-06	7.58024e-05	0.000121108	6.62818e-05	5.28316e-05	0.00884523	0.000280139	1.31634e-05	9.02379e-05	3.50783e-05	4.34173e-05	2.47805e-05	4.24656e-06	1.18865e-05
g__Dorea;s__Dorea longicatena	0.000618262	0.00109308	0.000376118	0.000712588	0.000522215	0.00037613	0.000678071	0.000224288	0.00166132	0.00415809	0.00160043	0.0128491	0.00249608	0.00144735	0.00137978	0.00182761	0.00485644	0.00761454	0.0103464	0.00301592	0.00255204	0.00427083	0.00123198	0.00137148	0.00261248	0.00255524	0.00521656	0.00829837	0.000849775	0.00146146	0.00552113	0.00471001	0.0113707	0.00794109	0.000985983	0.000591012	0.00267372	0.00635029	0.00428465	0.00449803	0.000524888	0.000313376	0.000128955	0.00107066	0.000170466	0.000124344	0.000600704	0.000511623	0.000244637
g__Adlercreutzia;s__Adlercreutzia equolifaciens	7.77159e-06	1.55777e-06	1.90819e-05	3.19053e-05	5.71212e-06	2.5424e-06	1.65321e-06	3.0093e-06	0.0011349	1.19264e-06	0.00150645	2.88284e-05	0.0126527	0.00109799	5.18512e-05	0.00615232	0.00518291	0.00196786	0.00122865	0.00126408	8.96169e-06	0.00131363	2.1775e-05	0.00411636	0.000752957	1.47546e-05	0.0029134	0.00221376	9.12401e-06	2.41775e-05	0.000612435	0.0010847	0.000946002	0.000475953	0.0001397	6.60926e-06	0.000185685	2.99123e-05	0.000367868	0.00512548	0.000145946	2.1358e-05	0.000548093	5.49169e-05	0.000214408	2.56867e-05	0.000190479	1.10361e-05	7.55109e-05
g__Eubacterium;s__Eubacterium sp. CAG:38	0.000247162	2.25469e-05	0.000206439	3.0383e-05	0.00208097	0.000450225	0.000905181	0.000111905	0.0124581	4.49524e-05	5.98521e-05	1.23461e-05	1.19738e-05	7.11349e-05	0.00123464	0.000798987	9.99968e-05	0.000237262	3.70084e-05	0.000137092	2.36598e-05	0.000134917	0.00018597	0.000132732	0.00140622	0.000362677	4.58544e-05	8.01685e-05	0.00340404	7.16178e-05	0.00022178	0.000109901	0.000242235	6.72897e-05	2.49321e-05	3.6318e-05	7.78028e-05	6.76132e-05	0.00170809	0.00150684	0.00106749	0.000473956	1.58813e-05	7.7101e-05	7.17327e-05	3.56598e-05	0.000195881	0.00664389	3.9045e-05
g__Collinsella;s__Collinsella tanakaei	3.14233e-07	3.51671e-06	2.96265e-06	3.35418e-06	6.52409e-07	5.50117e-07	4.99484e-06	1.37405e-05	2.22946e-06	9.02484e-08	6.33837e-06	0.0125498	2.14035e-05	1.90445e-06	8.13128e-06	7.70476e-06	2.98896e-05	0.000155461	1.44305e-05	1.03292e-05	3.28233e-05	4.43438e-08	2.93858e-06	2.81693e-05	9.42881e-05	2.72962e-06	9.5261e-05	7.92084e-05	3.6551e-06	3.2859e-06	0.000103923	3.52675e-05	7.32982e-05	2.45846e-05	4.11222e-05	1.73731e-07	3.04493e-05	5.04511e-05	4.86712e-05	7.93897e-06	4.58907e-06	2.87335e-05	3.4881e-05	1.26134e-05	4.27859e-06	0.000779575	6.13497e-06	4.42002e-06	9.3568e-07
g__Azospirillum;s__Azospirillum sp. CAG:239	1.85208e-06	0	1.39672e-07	0	6.22556e-06	3.38314e-06	0	0	0	4.91563e-06	7.59126e-08	0	9.06118e-07	0.00515192	1.19304e-07	1.3311e-06	3.11581e-07	3.09554e-05	0	2.03725e-06	4.37416e-06	3.03405e-06	0	2.22328e-07	5.47788e-07	0	6.17862e-08	2.40773e-06	7.30635e-08	0	3.97329e-07	4.84398e-07	2.0106e-05	1.03519e-07	0	2.46427e-07	4.49591e-07	0	1.13687e-06	1.00423e-06	9.23777e-08	2.33792e-07	5.11879e-06	1.93717e-06	4.88052e-06	1.14105e-06	0.0125234	1.41349e-06	0.000287554
g__Oscillibacter;s__Oscillibacter sp. CAG:241	3.90527e-05	5.64363e-06	0.00778337	0.00050763	0.0022707	6.67456e-05	1.04362e-05	1.39781e-05	0.000854554	1.44732e-05	0.00100968	1.90432e-06	0.000212065	2.0221e-05	0.00161733	0.00127228	0.00204838	0.00140121	0.000353204	0.000320261	2.11156e-05	0.00029674	2.82955e-05	0.000922895	9.40554e-05	0.000137323	0.00380317	0.00650897	2.64861e-05	0.000554252	0.00127541	0.000167862	0.00354007	3.48518e-05	4.17987e-05	6.14951e-06	0.000953102	0.00025844	0.000932414	0.000200571	0.00309745	0.00371974	0.00108533	0.00322538	0.00203177	0.00167333	0.00211854	4.27194e-05	0.000442962
g__Bacteroides;s__Bacteroides dorei	0.00880349	0.00415427	0.00165233	0.00573178	0.00105625	0.00326983	0.00230004	0.00801789	0.00140374	0.00057659	0.00151958	0.000945473	0.000413567	0.0024439	0.00060966	0.00385469	0.000184646	0.000558549	0.000155449	0.00183632	0.00450429	0.00128676	0.000368651	0.000963485	0.00286714	0.00391722	0.000573381	0.000768101	0.00107654	0.0016529	0.000354604	0.000283964	0.000633322	0.000416939	0.000475595	0.0117434	0.00107268	0.00252442	0.000781877	0.00157853	0.00261623	0.00220355	0.000745428	0.000569832	0.000240584	0.000419317	0.00221498	0.00130699	0.000286468
g__Prevotella;s__Prevotella sp. CAG:732	1.48847e-07	0.0119952	8.80567e-06	7.97994e-06	0.0039361	2.55374e-06	9.37099e-05	4.86138e-05	1.20723e-06	0	1.91379e-05	0.00114565	8.41319e-06	1.49428e-05	0.00174148	5.68333e-06	7.28805e-05	0.000311333	3.17852e-05	1.00067e-06	0.00191861	2.35416e-05	1.62566e-05	3.16238e-06	7.70625e-06	3.20031e-06	8.19955e-06	5.54562e-06	5.92609e-06	0.000774698	1.81112e-05	5.25592e-06	0.00106428	6.35405e-06	0.00155236	5.94025e-06	0.00349778	1.48314e-07	0.000616181	7.86576e-06	9.57937e-07	1.56089e-05	0.00625467	0.0020804	0.00843845	0.00196263	1.08802e-05	8.28661e-07	0.00549554
g__Bifidobacterium;s__Bifidobacterium breve	1.22968e-06	9.28058e-05	6.74469e-05	2.29135e-06	3.81886e-05	3.57956e-06	4.24816e-07	3.16958e-06	1.26256e-05	0.000296606	6.7059e-05	0.000378842	4.79015e-07	2.94763e-05	6.32167e-06	0.000267562	3.8059e-05	5.9803e-05	0.000747383	6.55672e-05	4.40934e-05	0.00139097	0.000532586	0.000407177	0.000321693	0.000217269	0.000771317	0.00228405	4.05357e-07	6.42454e-06	0.000122331	0.000804022	1.7517e-05	2.57788e-05	0.00155056	1.92034e-05	2.44688e-05	1.17561e-05	1.16932e-05	0.000201239	1.6182e-05	8.98656e-06	3.59593e-05	0.00012788	6.17733e-06	8.84091e-08	2.19987e-05	2.35674e-05	5.6218e-06
g__Unclassified;s__Firmicutes bacterium CAG:95	4.62572e-06	1.21418e-05	0.000543196	0.0117411	8.79421e-05	2.1506e-05	3.10854e-05	1.91256e-05	0.000352953	6.66211e-05	0.000104587	6.31636e-05	0.000233507	0.000265118	2.94399e-05	0.000616787	7.21765e-05	0.000152366	1.48735e-05	0.000750726	5.05066e-05	2.95398e-05	5.19184e-05	0.000391376	3.64681e-05	4.00396e-05	5.07435e-05	7.90426e-05	5.31027e-05	4.09885e-05	0.000634395	4.57011e-05	0.000599116	2.44493e-05	1.23701e-05	1.71992e-05	8.41109e-05	0.000172684	0.000106541	0.000135678	9.03094e-05	0.000504862	2.58843e-05	0.00285323	5.22746e-05	1.48661e-05	5.25084e-05	4.36404e-06	2.17477e-05
g__Paraprevotella;s__Paraprevotella xylaniphila	0.000210064	0.000542608	0.000259105	0.000187032	0.00123702	0.000348173	0.000280393	0.011733	9.57402e-05	9.02277e-05	0.000340238	8.95354e-05	6.93715e-05	0.000133088	0.000756995	3.73123e-05	5.32573e-05	0.00208918	3.36735e-05	6.98915e-05	0.000341814	0.000318769	3.54643e-05	0.00045907	0.000126481	9.36708e-05	4.66282e-05	0.000433197	0.000102255	6.36496e-05	8.64809e-05	3.16061e-05	0.000175054	3.53288e-05	0.000103862	0.00013217	0.00020945	2.83104e-05	0.00266863	9.05952e-05	0.000388936	0.00257776	0.000460403	0.000163735	0.000439103	0.00057537	0.000106198	0.000663755	0.000289947
g__Blautia;s__Blautia obeum	0.00021887	0.000528961	0.000309579	0.000307561	0.00018954	0.000438901	0.000677586	0.000214277	0.00205707	0.006547	0.00125916	0.00108233	0.000975292	0.00187249	0.00113337	0.00210787	0.00231337	0.005008	0.00476322	0.00182998	0.00120878	0.00231128	0.00122783	0.00352707	0.00449548	0.00283111	0.00520333	0.00193393	0.00370606	0.00473764	0.0083526	0.00196294	0.00309679	0.0114981	0.00444401	0.00263831	0.0026823	0.00537321	0.00193395	0.00449738	0.000367501	0.000279118	0.00011734	0.000646777	0.000182618	8.31912e-05	0.000376024	0.000319177	0.000198875
g__Eubacterium;s__Eubacterium sp. CAG:248	9.19092e-05	0.000258904	2.23102e-05	0.000137723	0.000148325	0.000179441	0.0017541	2.99578e-05	0.00762244	4.045e-05	2.26494e-05	2.1424e-05	9.16266e-06	8.02762e-05	6.13993e-05	1.78314e-05	8.09512e-05	0.000145359	2.04514e-06	0.000102862	0.000401074	6.19265e-05	1.66228e-05	4.75401e-05	0.000412988	0.000699853	4.00259e-05	0.000409468	0.000194214	2.1905e-05	1.35645e-05	1.06989e-05	8.78251e-05	5.4934e-06	1.77274e-05	2.65171e-05	0.000558973	3.61769e-05	0.000106086	8.23103e-05	0.000167387	1.71467e-05	3.9628e-06	2.40527e-05	1.95883e-05	3.33709e-06	4.59811e-05	1.54269e-05	1.35061e-05
g__Lactobacillus;s__Lactobacillus pontis	0	0	0	0	0	1.14765e-07	0	0	2.60187e-07	0	3.40962e-05	0	0	0	0	0	0	0	0	0	0	0.0112823	1.73547e-07	0	0	4.22603e-08	0	0	1.18451e-07	0	0	9.54899e-08	1.17348e-07	0	2.56266e-05	8.28863e-08	7.84614e-07	0	0	0	0	0	0	0	8.69023e-07	0	0	0	3.53709e-06
g__Akkermansia;s__Akkermansia muciniphila	0.00214933	7.21832e-07	2.46102e-06	1.74956e-06	1.32558e-06	4.3632e-06	4.12216e-07	1.04029e-07	1.88119e-05	2.44424e-06	0.00306055	8.7975e-06	2.1768e-07	6.8992e-05	3.30561e-05	2.58296e-05	1.44818e-06	0.000398837	2.41568e-05	0.00583436	8.4639e-07	2.24253e-05	1.42047e-06	0.00227309	5.55362e-06	1.19204e-05	4.00779e-05	0.00527558	2.92516e-06	0.00325081	0.00767916	4.16314e-06	0.000940354	5.75939e-06	1.66494e-05	1.54688e-06	1.76442e-05	2.77971e-07	0.00200212	0.00112371	0.00163986	4.41038e-06	1.66619e-07	9.22268e-06	2.42006e-07	1.3453e-06	0.000872737	1.52973e-06	7.22455e-06
g__Bacteroides;s__Bacteroides oleiciplenus	0.000902527	0.000326213	0.0111904	0.00122736	0.000191704	0.000758076	0.000152111	0.000709416	0.000351988	0.00256472	0.000662981	0.000133334	0.000381842	0.000668033	0.000239781	0.000220671	0.000127357	0.00036613	2.61799e-05	0.000362234	5.88726e-05	0.000335338	0.000659393	0.000407425	0.00025772	0.00012453	0.000172884	0.00031614	0.000411264	0.000336711	0.000714587	3.36008e-05	8.22592e-05	0.000298129	0.000211732	8.01646e-05	0.000159772	0.000636169	0.000545186	0.000144193	0.000478362	0.00029572	0.00215743	6.41358e-05	5.7501e-05	0.000175192	0.000297242	0.0007718	0.000277599
g__Eubacterium;s__Eubacterium sp. CAG:274	0.00179716	5.41474e-06	6.81684e-05	0.00077384	3.65398e-06	9.20908e-06	3.61702e-06	0.000557098	0.000777017	0.00628605	0.000558596	0.0014573	6.31818e-06	0.000543589	0.000182787	7.0338e-06	1.68994e-05	1.65034e-05	6.13952e-06	0.000194502	2.18808e-06	1.11145e-06	0.00541385	0.00171105	0.0111301	0.000992829	8.54948e-06	0.000229739	0.00416035	9.11217e-06	0.00136607	6.76015e-06	0.0014719	0.000522872	4.17444e-06	1.20924e-05	1.20555e-05	0.0098383	1.86469e-05	0.000202312	8.93044e-06	2.31907e-05	1.34022e-05	1.57316e-05	1.32892e-05	4.71103e-06	0.000303816	0.000329568	9.51596e-06
g__Megamonas;s__Megamonas sp. Calf98-2	9.34779e-06	0	7.76292e-05	3.98462e-05	1.11931e-06	1.63784e-06	2.76341e-05	0.00184463	8.946e-08	0	1.35092e-06	0.011115	5.03183e-08	0.000211078	0.000155296	2.57425e-07	9.90615e-06	4.44389e-06	5.23019e-06	3.86101e-07	2.37364e-05	2.49926e-07	4.02472e-06	1.21317e-06	2.95175e-06	0	5.63868e-06	4.70088e-05	1.46774e-06	1.24773e-07	0.000587471	8.95819e-07	6.56945e-08	1.67893e-06	0	7.50189e-07	4.01436e-05	1.80168e-07	0.00183342	3.49926e-08	1.73177e-06	0	3.05365e-08	3.72211e-06	3.76296e-07	2.50821e-06	3.0659e-07	0	3.38572e-06
g__Blautia;s__Blautia producta	4.59484e-05	1.46941e-05	0.000119135	0.000109392	4.23859e-05	3.87595e-05	9.14766e-05	1.67321e-05	0.000742446	0.000197964	0.000128395	0.000516762	4.18185e-05	0.000154338	4.59682e-05	9.03596e-05	0.000203327	0.000367538	0.000116848	0.000208014	0.000110134	5.76642e-05	0.0110068	0.00012614	8.67767e-05	0.000211197	7.38187e-05	5.81928e-05	0.000375362	0.00222062	0.000112178	0.000163514	0.000379109	8.97034e-05	0.000111652	0.000116201	0.000114758	0.000194816	0.000102161	0.000220178	8.08223e-05	0.000112255	3.07966e-05	0.000265853	0.000121939	5.68711e-05	0.000133368	2.81815e-05	2.66247e-05
g__Holdemanella;s__Holdemanella biformis	1.62974e-05	1.02005e-05	3.9286e-05	1.90428e-05	0.000512579	2.09624e-05	3.36359e-05	5.89924e-06	7.95289e-05	8.84901e-05	7.88165e-05	9.35488e-05	3.5692e-05	7.0961e-05	0.00166084	8.65104e-05	0.000105786	0.000217475	0.00135437	0.00153403	5.30727e-05	7.7061e-05	0.000121587	0.000141374	0.00011596	9.13715e-05	0.000143421	0.000123659	5.79198e-05	0.000128248	0.000207249	6.87638e-05	0.000198039	0.000225672	0.000140863	7.03498e-05	0.00178706	0.000247229	0.00374964	8.32703e-05	2.55886e-05	3.53036e-05	1.50791e-05	0.00193857	2.86747e-05	2.15136e-05	3.0014e-05	4.25403e-06	1.19505e-05
g__Blautia;s__Blautia sp. CAG:237	0.000111759	4.4562e-05	4.14463e-05	6.0429e-05	2.34758e-05	0.000137603	5.31843e-05	1.29063e-05	0.00053378	0.000592111	0.000180479	9.61453e-05	0.000106867	0.00137013	6.31696e-05	0.000644141	0.000232854	0.00770173	0.000237964	0.000688084	0.000153684	0.000154871	0.0108612	0.000433034	0.00040448	0.00183077	0.00180395	0.000125439	0.00124903	0.000360084	0.000890301	0.000312126	0.00110795	0.00125358	0.00018904	4.18086e-05	0.000182522	0.00140925	0.000166695	0.00377991	0.000341811	0.000157592	0.000109702	0.000542213	0.000216391	2.83724e-05	0.000132702	0.000451264	0.000212286
g__Roseburia;s__Roseburia intestinalis	0.000260278	0.0012412	0.00056166	0.000468208	0.00104832	0.000954991	0.00175796	0.000254151	0.00197499	0.00210342	0.00402091	0.000457445	0.000237779	0.00191595	0.00180012	0.00149687	0.00198908	0.00180625	0.000579304	0.00251101	0.00225422	0.00123345	0.00060357	0.000980323	0.00217965	0.00563383	0.00194806	0.000725397	0.00117066	0.0012582	0.00226897	0.000884913	0.0020668	0.00058113	0.000904318	0.000445846	0.00182519	0.00164424	0.00220049	0.00194905	0.00247191	0.00066058	0.000248787	0.000616379	0.000509846	0.000312654	0.00318563	0.000479997	0.00230732
g__Clostridium;s__Clostridium sp. CAG:58	0.000430545	1.59355e-05	0.00239137	0.000239451	0.000138116	0.000320059	6.52023e-05	0.000139557	0.000529661	5.11539e-05	0.00100225	0.000130085	4.04762e-05	1.7797e-05	3.5262e-05	0.000278218	0.00231288	0.000341913	1.05259e-05	0.000471244	0.000171677	6.20562e-05	9.38227e-05	0.000166846	4.96474e-05	0.000160242	0.00265403	0.000952119	0.000794018	9.9653e-05	0.00104433	0.000341596	0.000108015	2.91731e-05	9.08013e-06	4.05961e-05	0.000189402	0.000139753	0.00020387	0.000235833	0.000224845	0.000289314	0.000110125	8.96657e-05	0.000113071	0.000890864	0.00125583	0.00033102	0.000132283
g__Unclassified;s__Proteobacteria bacterium CAG:139	0.00117906	1.62716e-07	0.000598171	8.38947e-05	5.46338e-07	0.000700543	2.76083e-07	9.84907e-06	1.74117e-05	0.00055915	5.66169e-05	0	6.0429e-08	5.74068e-06	0.000352198	0.00126834	0.000145144	3.35934e-05	2.47248e-05	3.38783e-06	0.000941519	0.000639811	4.54692e-05	6.64673e-06	0.00219165	0	2.75808e-05	7.39722e-07	4.09069e-05	9.12974e-05	1.75345e-05	3.61739e-05	5.88309e-05	6.37083e-06	0.000275585	1.10296e-06	0.000244668	0	3.62282e-08	2.76104e-05	9.72548e-06	0.00168189	0.000238294	0.00174503	5.04727e-05	4.56078e-06	0.00115391	0.00460002	8.20784e-05
g__Unclassified;s__Firmicutes bacterium CAG:227	0.000144168	8.93995e-06	5.10985e-06	1.83958e-05	0.00020331	3.32948e-05	0.000361329	5.06957e-05	0.000508179	0.00691942	0.000465902	4.62435e-05	9.76949e-05	0.000404682	6.19002e-05	0.000195195	0.000231861	0.000151374	3.41895e-05	0.00164684	0.00327501	0.000174707	0.000153044	0.000518434	0.00128481	0.000364289	0.000649042	0.000112546	8.50835e-05	0.0105158	6.32881e-05	2.72736e-05	0.00668582	4.95961e-05	5.73798e-05	2.17114e-05	3.37126e-05	0.00403971	0.00203306	0.00214416	4.56974e-05	2.67951e-05	1.21132e-05	0.000169975	3.78547e-05	1.45636e-05	7.03137e-05	1.0805e-05	1.68245e-05
g__Streptococcus;s__Streptococcus salivarius	3.91886e-06	1.21902e-05	1.16784e-06	1.41509e-06	0.00176853	5.83824e-06	1.50545e-06	1.24204e-06	0.00198416	0.00015318	0.00179335	8.50273e-06	9.24403e-05	3.61325e-05	2.38468e-06	0.00120231	0.000184581	0.000193536	2.6475e-05	4.01307e-06	3.1464e-05	5.36395e-06	0.000664716	0.000678096	4.75922e-05	0.00050595	0.000321109	0.000592109	2.38099e-05	0.000414787	2.09213e-05	2.86337e-05	0.00010066	3.54539e-06	0.0105049	1.41798e-05	2.69697e-05	0.000165267	0.00759608	9.6368e-05	3.75645e-06	0	6.60185e-07	1.82663e-05	1.8923e-07	1.38072e-07	4.63928e-06	3.85383e-06	3.06569e-05
g__Clostridium;s__Clostridium sp. CAG:62	1.00701e-05	0.000145582	3.18822e-05	2.60863e-05	0.00011447	4.59829e-05	0.000231339	1.88117e-05	0.00324753	3.5468e-05	0.000506518	1.56183e-05	5.10822e-06	0.00021413	3.58106e-05	0.00435423	9.82747e-05	0.00166911	3.48899e-05	0.0013449	9.61405e-06	0.000968003	6.76184e-05	0.000677021	6.68422e-05	0.000274825	0.000244108	2.90146e-05	3.79728e-05	3.56278e-05	0.000124676	0.000109586	0.00158289	5.6431e-05	5.26245e-05	1.4136e-06	0.000365293	0.0104129	6.42683e-05	0.000583005	0.000378527	0.000224167	3.50426e-06	0.000658723	2.94313e-05	4.03187e-06	5.65379e-05	3.96851e-06	1.51505e-05
g__Clostridium;s__Clostridium sp. CAG:780	3.8835e-07	9.00812e-08	1.05354e-06	3.42992e-05	0.000336389	0	1.53435e-07	0	4.45887e-05	3.94736e-06	2.09226e-05	3.41034e-08	2.1589e-07	4.56498e-06	4.06298e-05	4.81692e-05	2.9885e-06	0.0104009	1.39059e-07	4.8372e-05	0	7.70682e-08	1.47357e-06	0.000253928	7.2122e-08	0.000193914	4.2839e-05	5.907e-05	1.47361e-05	9.54993e-07	2.12789e-05	6.22982e-08	9.69655e-05	0.000200576	8.81166e-07	0	7.6742e-06	3.89935e-06	1.99592e-05	0.000282704	1.51128e-06	4.6856e-06	6.71056e-07	0.000104892	3.05174e-06	0.000265786	3.45143e-06	0	9.48897e-07
g__Prevotella;s__Prevotella sp. CAG:474	9.62442e-07	0.000197219	5.70219e-07	1.87029e-06	0.00211835	1.00824e-07	2.42293e-08	5.01107e-05	4.13049e-07	8.03236e-06	6.30455e-07	0.000488112	5.41279e-07	1.0678e-06	0.000394963	1.68076e-05	4.14973e-06	3.5729e-05	8.10962e-07	1.37815e-07	0.000252245	3.57982e-06	0	1.715e-06	7.43876e-07	3.23901e-06	8.89341e-07	8.5883e-07	1.99592e-06	7.21292e-05	4.81134e-06	3.33771e-06	0.000106759	8.47941e-06	0.000118938	3.68599e-06	0.00104441	2.30273e-06	6.65443e-05	1.37369e-06	8.44673e-07	0.000134877	8.35017e-05	0.000106833	0.000889051	0.000307721	3.77994e-07	1.1678e-07	0.0001552
g__Alistipes;s__Alistipes putredinis CAG:67	4.18248e-05	5.14685e-06	0.00112406	0.00226748	0.00023684	5.06922e-05	0.000119308	0.00023294	0.000215567	0.000616509	0.00178735	8.79048e-05	0.000286792	0.00038883	0.000374428	6.17901e-05	1.459e-05	0.00101669	9.83481e-06	0.00133945	3.69288e-05	0.0020261	2.7681e-05	0.000659927	1.41713e-05	5.71982e-06	1.45606e-05	0.0010455	3.46905e-05	3.39444e-05	0.000140916	0.00049418	0.00106535	0.00071897	0.000630316	1.14288e-05	0.000354414	4.51934e-05	0.00068127	0.00145342	0.00199359	0.00400114	0.00196182	7.4116e-05	3.54075e-05	0.0102819	0.0021471	0.000470466	0.000125201
g__Eubacterium;s__Eubacterium sp. CAG:192	3.35923e-05	0.000795819	0.000511613	4.85773e-05	4.96521e-06	3.58111e-06	0.0102516	0.000113069	0.00119948	6.8076e-05	0.000123423	3.59442e-07	9.4286e-06	0.000798951	1.87939e-05	0.000198433	0.000415857	2.81611e-05	6.2182e-05	0.000181446	5.34679e-06	0.000183771	8.34525e-05	0.000161025	0.000543047	7.75847e-05	0.00125177	0.000237141	0.000149908	3.31622e-05	0.00072684	4.08264e-05	0.000784683	3.25193e-05	3.30489e-05	5.35341e-07	7.26206e-05	0.000108521	0.000642436	0.000101884	1.21721e-05	1.40778e-05	1.21724e-06	8.1452e-06	2.00047e-06	6.36758e-07	3.65143e-06	3.99399e-06	5.81597e-06
g__Clostridium;s__Clostridium sp. CAG:75	0.000113805	9.74651e-06	4.82975e-05	1.76061e-06	1.47898e-05	9.67694e-05	1.88359e-05	3.22363e-08	0.0102385	1.1079e-05	0.000710697	9.65688e-06	1.02715e-06	0.000930606	2.25353e-05	0.00236897	9.47923e-06	0.0013304	1.40879e-05	7.32006e-05	1.81523e-06	1.39598e-05	0.00704777	3.14654e-05	1.41432e-05	0.00147338	0.00014465	1.45035e-05	3.00388e-05	4.40555e-06	1.35441e-05	0.000174468	6.14102e-05	0.00295669	2.77872e-06	5.47841e-06	0.000675902	0.000577121	4.34637e-05	2.44058e-05	0.000112205	0.000145132	1.16113e-06	0.000309438	2.57071e-05	1.75041e-06	8.49451e-05	2.88291e-05	4.293e-05
g__Bacteroides;s__Bacteroides coprophilus	0.0012293	0.00118583	0.00118909	0.000723055	0.00102871	0.000529216	0.00206197	0.00145408	0.00061579	0.000344959	0.00514666	0.000101336	2.87275e-05	0.00131078	0.00418778	0.000176058	8.8581e-05	0.000210865	3.55246e-05	0.00126383	0.000959794	0.000539898	0.000287056	0.000557269	0.000273502	0.000267104	0.000190162	0.000239904	0.00059373	0.000128648	0.000166461	0.000510091	0.000336792	7.18613e-05	0.000221873	0.000506016	0.000784283	0.000402566	0.00237998	0.000169122	0.000789812	0.000754835	0.00514502	0.000466559	0.00336405	0.00208069	0.000763437	0.00176617	0.00141742
g__Bacteroides;s__Bacteroides caccae	0.00210606	6.03641e-05	0.00212075	0.0100065	0.000369814	0.00503026	0.000689	0.00234533	0.000418686	0.00192592	0.0099192	0.000165076	0.000430666	0.00636751	0.000309385	0.00055398	0.0002538	0.000981417	0.000513284	0.00348182	0.00149894	0.000792206	0.000886537	0.000658013	0.000626507	0.00120612	0.00161956	0.00954782	0.000521257	0.0022587	0.000584304	0.000924385	0.000217652	0.000116402	0.000120879	0.000982054	0.00072598	0.00204334	0.000897849	0.00105697	0.000681295	0.00134577	0.00028128	0.000736791	5.22343e-05	0.000451889	0.000781174	0.000579264	6.01669e-05
g__Megasphaera;s__Megasphaera elsdenii	0	0.00125937	0.000759477	1.88334e-05	5.64969e-06	1.00353e-05	8.56407e-08	0.00377454	1.5084e-06	0	2.2136e-05	0.00986541	7.8043e-06	1.18711e-05	0.000305984	1.27952e-05	6.095e-05	8.72332e-05	2.35592e-05	1.36185e-05	6.57607e-06	8.38815e-06	1.26349e-05	2.8631e-05	1.14438e-05	7.86724e-06	1.68917e-05	7.38948e-05	5.95351e-06	0.00490495	0.000702671	1.56561e-06	2.13671e-05	2.82692e-05	0.0019168	2.13548e-06	0.000144296	3.96489e-05	7.81273e-05	1.47053e-05	1.50526e-05	7.25698e-06	8.70359e-06	2.17256e-05	3.86381e-06	2.56439e-06	1.93954e-05	0.000898892	6.75569e-06
g__Coprococcus;s__Coprococcus eutactus	2.17684e-05	6.10062e-05	0.000121112	0.000224398	0.000154467	5.10121e-05	0.000214626	1.44851e-05	0.000304953	0.00017851	0.000169218	2.53197e-05	3.31334e-05	0.000207054	0.000195337	0.00532863	0.000185748	0.0002843	0.000155968	0.00243755	7.2033e-05	9.56249e-05	4.92787e-05	0.00185262	0.000148154	0.00974696	0.000193234	0.000141838	0.00028065	0.000129425	0.00161909	0.00012342	0.0004887	0.000142143	0.000191128	6.53116e-05	0.00194144	0.00860666	0.000365021	0.00034739	6.67967e-05	0.000538141	0.000355476	0.000246922	8.3953e-05	7.10944e-06	0.000118265	2.27379e-05	2.23264e-05
g__Dialister;s__Dialister invisus	4.3308e-06	1.69957e-05	4.13622e-05	9.67233e-06	1.08769e-05	6.30044e-07	5.23035e-05	3.88025e-05	7.09308e-05	7.6503e-07	4.70992e-06	1.436e-07	1.03678e-05	1.60605e-06	0.00013703	1.87015e-05	0.000201064	0.000200828	4.99861e-05	1.26434e-05	5.73832e-06	0.000851877	3.41831e-06	7.16201e-05	1.62936e-06	0.00132555	8.12826e-05	0.000269572	3.09528e-06	0.000571203	0.000203584	2.51135e-06	3.30019e-06	7.0809e-06	5.69052e-05	3.93545e-08	5.89189e-05	0.00965605	2.92144e-06	2.69807e-05	3.17153e-05	1.31088e-06	4.50395e-05	1.25384e-06	1.30509e-06	1.43982e-07	5.74984e-05	3.09456e-05	2.39958e-06
g__Ruminococcus;s__Ruminococcus lactaris	0.000270983	0.000142385	5.64089e-05	8.46897e-05	9.10497e-05	0.000137355	0.000143259	3.94343e-05	0.000315528	0.00101036	0.000997952	0.000465973	0.000868196	0.000237534	0.000360577	0.00179784	0.00229532	0.00203426	0.000136729	0.000675413	0.000283866	0.000133989	0.000193376	0.000246265	0.000223915	0.00022289	0.000207999	0.000191048	0.000233952	0.0061773	0.00646777	0.000175146	0.00304081	0.000135178	0.000161561	0.000138647	0.000304095	0.000269197	0.000699713	0.00152871	0.00014548	9.22486e-05	1.66987e-05	0.000297308	9.0612e-05	4.92379e-05	0.000597673	0.000529293	2.17884e-05
g__Bacteroides;s__Bacteroides clarus	0.000788402	0.000304393	0.000462186	0.000547955	0.000231662	0.000617466	0.000104391	0.00193561	0.000671598	7.74295e-05	0.00019685	0.000147724	4.33558e-05	0.00113349	0.000542611	3.72045e-05	1.92212e-05	0.000187642	8.17865e-05	0.000258832	7.35172e-05	0.0094391	0.000733542	0.000222087	0.000727426	0.00100778	0.000207615	0.000386293	0.000332078	0.000115358	5.80623e-05	0.000100996	8.60511e-05	0.000680248	4.61459e-06	0.00030879	7.20005e-05	0.000103813	0.00053387	0.000397188	0.000308483	0.000432609	3.84506e-05	1.94921e-05	4.6625e-05	0.000410571	0.000434702	0.000315549	1.2129e-05
g__Fusobacterium;s__Fusobacterium mortiferum	1.63909e-06	9.40134e-08	8.70646e-07	0	0.00088785	7.22013e-07	8.07806e-07	0.000895437	7.00618e-07	2.89661e-08	1.18598e-06	0.00616113	1.00472e-06	0.00919845	4.14396e-07	0	4.27816e-08	5.92264e-07	1.49742e-06	4.96762e-06	4.29026e-07	2.14833e-06	2.41122e-05	0	8.44329e-07	4.76217e-07	4.05472e-08	4.31197e-07	4.35552e-06	0	1.85746e-06	1.5975e-07	5.89547e-07	9.67939e-07	0	8.20074e-07	5.21871e-07	2.95321e-07	0.000108011	2.54747e-07	2.79201e-07	6.82853e-07	2.34265e-07	4.51804e-07	6.02957e-07	7.79558e-05	3.58399e-06	1.41643e-07	1.67956e-07
g__Anaerostipes;s__Anaerostipes hadrus	0.000863615	0.000492651	6.56558e-05	7.51457e-05	6.98446e-05	0.000221503	0.000280547	6.11251e-05	0.000629179	0.0038452	0.00112896	0.0001507	0.000159302	0.00201904	0.000147622	0.00280964	0.00187486	0.000538841	0.00154602	0.000425051	0.000618308	0.0014825	0.00917234	0.00236847	0.00342631	0.00152478	0.00135101	0.0028433	0.00265994	0.00288642	0.00033566	0.00110248	0.00133784	0.000321725	0.000363659	0.00440659	0.000431912	0.00152461	0.000335268	0.00251631	5.38792e-05	4.16005e-05	2.18917e-05	0.000283153	3.66941e-05	2.12442e-05	0.000166167	4.87398e-05	1.54493e-05
g__Bacteroides;s__Bacteroides finegoldii	0.00147093	0.000285588	0.000761151	0.000760862	0.000790398	0.00914804	0.000854422	0.00136685	0.00068471	0.00222631	0.000637266	0.000428541	0.000245024	0.00165803	0.000558117	0.00252221	0.000128422	0.000320321	0.000128565	0.000461782	0.00158961	0.000856827	0.00107258	0.000779704	0.00122879	0.00060591	0.000305842	0.000749966	0.00110585	0.000539406	0.000114106	0.000756612	0.000524163	0.000137469	0.000160741	0.000766535	0.000377702	0.000625161	0.000883308	0.000611985	0.00107608	0.000810044	0.000180031	0.000225942	0.000135366	0.000245075	0.00145565	0.0017927	0.000403568
g__Unclassified;s__Prevotellaceae bacterium Marseille-P2831	2.70804e-05	0.00163691	0.000205934	4.85201e-06	0.00358213	0.000290051	3.60632e-05	2.00618e-05	1.19723e-05	1.80075e-05	5.73301e-05	0.000133294	6.06265e-06	4.46498e-06	0.000720264	1.08858e-05	3.28807e-06	0.000221599	2.5813e-06	0.000131127	0.00058453	3.06547e-05	4.08749e-08	3.23268e-05	2.2906e-05	4.88894e-06	8.47164e-07	0.000151871	0.000132431	0.000157497	8.52708e-06	3.62329e-06	3.81373e-05	3.64415e-06	0.000103267	1.9449e-05	0.000634333	1.67754e-05	0.000214389	5.60441e-06	0.000103766	0.000580427	0.0014636	0.000842795	0.00398592	0.000538479	1.10151e-05	0.000135017	0.00332362
g__Eubacterium;s__Eubacterium sp. CAG:156	7.25075e-05	4.98989e-05	4.17616e-05	0.000406413	3.07283e-05	2.1773e-05	0.00030074	1.11519e-05	0.000627056	9.60028e-05	0.000442097	5.42877e-06	6.31558e-06	0.000102996	8.84933e-05	0.00207092	5.45035e-05	0.000508111	0.000149866	0.00105546	1.29517e-05	2.17597e-05	1.67324e-06	0.000359147	0.000117855	7.72517e-05	0.000113626	0.000338952	2.00803e-05	7.96468e-06	0.0012223	7.19632e-05	0.000496642	1.39681e-05	0.000127163	1.02694e-06	4.38044e-05	0.000653592	0.00911399	0.000182408	1.20617e-05	1.25023e-05	6.81465e-06	1.87171e-05	2.36589e-05	3.08764e-05	3.60728e-05	3.03329e-06	3.78062e-06
g__Unclassified;s__uncultured bacterium	0.00291294	0.00508263	0.00219554	0.000995296	0.00275003	0.00203556	0.00133601	0.000777174	0.00180435	0.000636353	0.0012509	0.00132361	0.000697967	0.00109766	0.00268499	0.00178827	0.000870617	0.00118124	0.000573538	0.00100302	0.00227027	0.00147088	0.000423488	0.00130582	0.000723735	0.00079467	0.00106901	0.00126179	0.00106361	0.00243674	0.00115292	0.00103584	0.0019375	0.000873744	0.00160526	0.000372257	0.00387387	0.00209862	0.00164289	0.00154314	0.0015332	0.00257951	0.00641883	0.00318909	0.00438926	0.00216091	0.00128887	0.00143053	0.00261956
g__Clostridium;s__Clostridium sp. CAG:343	1.22026e-07	4.72522e-07	2.42484e-06	0.000220574	1.26311e-05	0	2.0482e-06	6.27481e-08	2.1775e-05	0	0.00600394	1.63454e-07	8.8574e-08	1.24437e-06	1.26366e-05	0.000481987	3.73317e-06	0.000217455	6.28511e-07	0.000918916	0	1.12592e-07	1.59197e-06	0.00428964	0	0.00890502	7.05363e-06	1.65969e-05	2.28146e-07	1.07992e-06	1.11654e-05	3.24147e-06	0.00011887	0.00627252	7.12139e-07	7.06507e-08	3.54337e-06	1.63603e-06	1.96263e-05	0.000184324	3.07671e-06	2.25022e-06	6.63747e-07	0.00104035	3.2894e-06	1.86488e-06	1.18843e-07	1.06399e-07	4.16174e-07
g__Sutterella;s__Sutterella sp. CAG:397	1.05177e-06	3.73603e-06	3.79898e-06	4.67703e-05	2.45783e-05	4.6604e-05	0	6.28387e-05	0.00131941	5.21057e-05	8.12779e-06	3.51545e-07	0	6.03121e-07	8.0963e-07	3.91666e-06	2.25371e-07	1.44375e-05	1.9617e-06	1.23298e-06	0	4.77881e-07	4.19797e-07	9.16979e-07	2.99117e-08	0	2.33583e-06	3.69213e-05	0.00884477	5.21228e-07	1.93179e-06	2.11687e-06	0.00100397	1.80518e-06	6.24883e-06	6.41683e-05	5.01597e-06	4.56514e-08	4.1952e-06	0.000109497	6.42388e-05	3.1359e-06	6.84609e-06	0.000249023	1.16346e-05	3.11278e-05	0.00835196	1.55949e-06	0.00643868
g__Bacteroides;s__Bacteroides massiliensis	0.00128316	0.000921909	0.0030862	0.00113922	0.00105111	0.00122166	0.00139435	0.00420424	0.00229103	0.000177126	0.00061386	8.93696e-05	9.54119e-05	0.000726787	0.000863557	0.00105302	0.000319666	0.00232734	3.94999e-05	0.00136905	0.0037172	0.000805154	0.000122186	0.00023866	0.00864708	0.000188277	0.000176468	0.000342197	0.00128882	0.000444597	9.3001e-05	8.61472e-05	0.000743141	0.000145291	0.000143988	0.00069547	0.000467728	0.00151361	0.000509996	0.00169585	0.00345046	0.00123155	0.00240574	0.000294444	0.00144829	0.000757402	0.000477795	0.00159427	0.00049587
g__Blautia;s__uncultured Blautia sp.	0.000214382	0.000717312	0.000687722	0.00045253	0.000276526	0.000407119	0.0017147	0.000282044	0.00155064	0.00157321	0.00163591	0.00104505	0.00052708	0.00138643	0.000755938	0.00254992	0.00232748	0.00619849	0.00284198	0.00299899	0.00119106	0.00133768	0.000798558	0.00595456	0.00178274	0.00257784	0.00647767	0.00173884	0.00153609	0.00336703	0.00532455	0.0019676	0.00364538	0.00236602	0.00205693	0.000815972	0.00153869	0.00435556	0.00177235	0.00346674	0.000732503	0.000712385	0.000321145	0.00131418	0.000653406	0.000360998	0.00109647	0.000456455	0.000432413
g__Alistipes;s__Alistipes senegalensis	0.000104777	0.000110964	0.000586796	0.000818936	0.000147979	7.66106e-05	0	4.2051e-05	0.000149239	6.07112e-05	0.00109212	9.90178e-06	5.44106e-05	0.000202874	0.000485336	0.00387923	0.000274528	0.00113556	9.39158e-05	0.00036023	4.40715e-05	0.000738706	0.000352262	0.000708293	0.00178445	1.106e-05	0.000273256	0.00086319	0.000122125	0.000319514	5.53637e-05	0.000371077	0.000497429	0.000392286	0.000148301	1.80509e-05	0.000100223	7.08328e-05	0.000749887	0.00162458	0.00252917	0.000851546	0.000292157	0.000339955	0.00021067	0.00238416	0.000450238	6.15335e-05	7.34017e-05
g__Eubacterium;s__[Eubacterium] hallii	5.16754e-05	0.000197368	6.70777e-05	9.30827e-05	0.000152319	9.36317e-05	0.000428552	5.0097e-05	0.000948733	0.0023567	0.000505893	0.00022401	0.000969666	0.00040087	0.000268411	0.00156372	0.00308498	0.00257175	0.001359	0.00169809	0.000454483	0.000803259	0.00846836	0.00195688	0.00328446	0.00102278	0.00154505	0.00351491	0.000940013	0.000637413	0.00196027	0.00130795	0.00132198	0.00125895	0.00061101	0.000143402	0.00119548	0.00367549	0.00101651	0.00287712	5.05555e-05	3.31454e-05	1.80371e-05	0.000184835	2.92105e-05	1.04759e-05	0.000167065	6.72679e-05	2.61679e-05
g__Prevotella;s__Prevotella sp. CAG:891	0.000209542	0.000360027	6.20948e-05	2.01923e-05	0.00300023	6.62084e-06	8.31747e-05	1.97005e-06	2.52464e-06	2.3018e-06	6.10157e-05	5.74504e-05	2.491e-06	5.09244e-05	0.000576524	1.4411e-05	4.97109e-06	6.55543e-05	4.4687e-06	1.27912e-05	0.000221939	7.92969e-06	2.34386e-07	2.69152e-05	4.90918e-06	1.57717e-06	5.64083e-07	1.4457e-06	4.6644e-06	2.25205e-05	1.24111e-05	1.83913e-05	9.58307e-05	1.64062e-05	6.37373e-05	6.97306e-07	0.000185247	8.91151e-06	6.92979e-05	4.28274e-07	4.1201e-05	7.73151e-05	0.000103592	7.51329e-05	0.00161734	0.000536082	8.01908e-06	5.12709e-05	2.64792e-05
g__Prevotella;s__Prevotella sp. CAG:1031	5.24998e-06	0.000105239	8.03609e-07	1.61196e-05	0.000118868	4.06661e-06	9.21229e-06	4.18058e-05	4.78757e-06	1.4604e-07	4.75199e-05	5.9297e-05	3.21273e-06	6.11482e-05	3.05976e-05	0.000528652	2.41681e-06	7.88216e-06	6.46992e-06	4.27688e-05	6.8683e-05	5.23369e-06	6.97313e-08	3.06197e-06	5.28051e-07	4.2911e-07	4.92362e-06	2.87632e-06	2.87706e-06	4.90913e-05	8.27364e-07	4.24925e-06	1.60999e-05	5.26347e-07	0.00318204	2.9137e-06	5.23474e-05	1.09071e-06	0.00025752	1.35866e-06	1.3611e-05	8.71706e-05	2.06193e-05	4.9652e-05	3.79977e-06	5.33897e-05	1.70969e-06	3.04598e-06	0.000108995
g__Unclassified;s__Firmicutes bacterium CAG:341	0.000173295	1.3664e-05	6.88293e-06	5.67335e-05	1.01976e-05	8.20543e-06	2.92387e-07	1.92859e-06	0.000264015	3.32668e-06	6.77134e-05	0	3.48538e-05	5.61286e-06	0.00806728	0.00466699	7.96099e-05	0.00270266	3.75875e-05	0.000179994	4.39511e-06	1.67808e-05	2.74713e-06	5.80704e-05	9.17558e-06	0.00485953	8.4004e-05	1.39704e-05	7.58273e-06	1.64149e-05	0.000143381	7.65122e-05	0.000183309	2.04724e-05	4.50945e-06	7.48066e-07	0.000474748	6.74439e-05	4.95408e-05	0.000118162	4.80488e-05	2.58516e-05	1.13076e-05	4.72055e-05	3.82728e-05	4.95786e-06	3.79763e-05	2.24956e-06	1.27568e-05
g__Sutterella;s__Sutterella sp. CAG:351	1.05684e-05	5.34428e-05	0.000156077	3.55622e-06	6.06835e-08	4.42391e-06	0	0	1.33789e-05	0	3.43552e-06	0	0	1.77448e-06	2.1365e-05	2.5913e-06	4.43045e-08	0.00107439	2.21221e-07	1.58426e-06	3.33694e-06	1.90865e-05	0	1.81785e-05	2.35865e-06	0	2.09276e-08	0.000240673	3.84195e-05	4.82128e-05	1.82546e-05	2.2802e-07	4.42447e-06	1.81987e-06	0.000127464	5.64184e-07	3.93734e-05	2.12204e-08	1.21061e-07	8.31584e-07	1.69585e-05	1.22481e-06	4.24493e-06	5.22744e-05	8.77104e-08	2.77151e-07	4.72438e-05	5.92495e-08	3.03641e-05
g__Coprococcus;s__Coprococcus sp. CAG:782	4.58303e-06	1.09314e-05	5.39849e-06	2.43663e-05	6.45544e-06	6.02922e-06	1.08661e-05	1.89119e-06	7.39976e-05	3.68417e-05	5.49931e-05	9.76504e-06	3.33664e-06	3.73726e-05	2.31157e-05	7.66962e-05	1.75783e-05	0.000178087	1.52533e-05	0.00799447	8.62987e-06	1.17637e-05	3.3173e-05	8.76704e-05	6.52336e-06	0.0004028	1.08298e-05	3.82445e-05	1.76193e-05	1.5699e-05	0.000108705	2.11057e-05	0.000233776	2.28125e-05	1.51971e-05	1.27589e-06	5.62963e-05	0.000101183	0.000114951	5.3303e-05	0.00104811	1.35486e-05	3.94693e-06	4.18972e-05	0.00115127	1.4609e-06	1.62029e-05	8.44293e-06	1.42333e-06
g__Flavonifractor;s__Flavonifractor plautii	0.000365685	5.62118e-05	0.00133354	0.00102673	0.000193182	0.000418482	0.000914259	0.000539873	0.00032984	0.00191911	0.000890102	0.00083855	7.5663e-05	0.000145179	0.000159361	0.000263809	0.000344221	0.000614378	0.000174954	0.000723486	0.000226367	0.000208699	0.00398319	0.000475702	0.000258553	0.00103965	0.000452968	0.000462116	0.000207599	0.000489901	0.000679354	0.000605744	0.000899349	0.000210118	0.000101318	0.00116072	0.000213021	0.000727595	0.00038723	0.000338687	0.00253083	0.00130931	0.00038787	0.00144307	0.00283457	0.00360047	0.00134213	0.000559177	0.000174247
g__Alistipes;s__Alistipes shahii	0.000362141	0.000109337	0.00251499	0.00351144	0.00052875	0.000116493	1.74575e-07	1.27305e-05	0.000598497	2.47622e-08	0.00270392	1.44047e-05	4.91838e-05	0.000650546	0.000395114	0.00556601	0.00143691	0.000611187	0.000318998	0.00120199	1.14772e-06	0.00368333	9.71195e-06	0.00309282	0.000139689	5.05522e-07	0.00136098	0.00227011	0.000287404	0.000483387	0.000202042	0.000602156	0.0014422	0.000447008	0.000185299	1.38411e-05	0.000193457	5.57894e-05	0.000986506	0.000750184	0.0034613	0.000702959	0.000504649	0.000455388	0.00113273	0.00492369	0.00102171	0.000130846	0.000277563
g__Clostridium;s__Clostridium sp. CAG:470	1.02643e-06	3.34457e-07	1.23088e-06	0.000168651	1.2359e-05	4.30517e-07	1.6842e-05	1.6255e-07	3.75862e-05	0	0.000104505	8.17235e-08	8.27058e-07	2.35404e-06	3.3758e-05	0.000721921	2.96971e-06	0.000309457	1.25179e-06	0.000139183	2.09601e-07	8.42871e-07	3.57068e-08	0.000214242	6.37081e-06	0.000495476	1.795e-05	6.95294e-05	5.84633e-06	5.38151e-07	9.60879e-06	6.06675e-06	0.000251303	0.00027703	8.36009e-07	1.57564e-06	1.65401e-06	3.73961e-06	1.72772e-05	0.00760353	2.06912e-06	2.74893e-06	5.11262e-08	7.54835e-05	1.26012e-05	9.98498e-06	2.91029e-06	0	4.79204e-07
g__Pyramidobacter;s__Pyramidobacter piscolens	1.92553e-06	2.17736e-06	0.000730343	1.36805e-05	1.19665e-05	5.00303e-06	2.55409e-06	1.84971e-06	8.27534e-06	7.28377e-06	4.90214e-05	4.39431e-07	3.57e-06	1.20457e-06	6.58477e-06	7.92801e-06	2.32022e-05	2.54567e-05	5.21969e-06	2.47581e-05	1.23292e-06	1.00333e-05	2.3097e-06	7.15975e-05	1.14875e-05	9.29945e-06	5.89381e-06	1.28634e-05	2.72039e-05	1.05256e-05	4.9562e-05	4.1013e-05	4.84029e-05	2.03968e-06	4.46929e-06	4.31535e-07	6.66278e-06	3.2589e-06	1.60227e-05	2.017e-05	4.85331e-05	5.00663e-05	1.13492e-05	6.20557e-05	4.13849e-05	0.00109002	5.96579e-05	4.4867e-05	4.18162e-05
g__Prevotella;s__Prevotella sp. CAG:5226	0	0.000422298	0	4.09642e-05	0.00233338	2.46614e-08	7.4448e-05	8.77839e-07	1.75603e-08	1.78452e-08	1.65477e-05	8.54717e-05	2.28436e-06	2.49394e-05	0.000317916	1.86322e-06	6.3099e-06	3.56768e-05	4.02121e-06	0	0.000276657	5.13278e-07	1.68387e-05	1.25173e-05	3.91656e-07	7.22104e-06	0	4.1195e-06	2.45403e-06	9.92627e-05	1.92818e-06	3.04775e-06	4.07623e-05	9.11587e-07	0.000163437	6.95687e-07	0.000394105	1.96047e-05	8.10937e-05	9.14032e-06	1.55691e-07	3.92179e-06	0.000468953	0.00164085	0.00423323	0.000155071	3.50041e-06	1.46557e-07	0.000483857
g__Clostridium;s__Clostridium sp. CAG:245	2.43802e-07	2.39021e-06	0	4.09306e-05	3.11881e-05	0	3.76965e-07	0	1.95629e-05	0	0.000384526	0	1.78293e-07	1.30073e-05	0.00117916	3.42224e-05	4.1492e-07	0.00263957	3.27846e-07	0.000424004	4.87049e-07	0	4.3172e-07	0.000333887	4.96784e-08	0.00119243	4.37626e-06	3.2322e-05	4.8512e-06	9.27059e-08	1.04681e-05	1.62934e-07	0.000392594	9.94453e-05	0	1.58342e-08	1.96914e-05	6.64837e-06	0.000475001	0.000168069	1.7737e-05	1.90398e-06	0	0.000237557	8.59064e-05	0	8.49375e-08	0	0
g__Hungatella;s__Hungatella hathewayi	0.000315249	0.000291504	0.000926508	0.000863428	0.000176116	0.000735221	0.000443589	0.00038803	0.000711563	0.0010909	0.00142329	0.000499052	0.000265467	0.000349404	0.000335966	0.00034366	0.000324547	0.000631449	0.000335116	0.000546315	0.000413422	0.000446136	0.000895053	0.000831189	0.00034729	0.000859147	0.000363152	0.000447191	0.000571872	0.000686587	0.00142444	0.000726732	0.00084044	0.000377939	0.000233738	0.00230296	0.000684319	0.000931599	0.000413213	0.000735027	0.00123287	0.000906758	0.000274745	0.000787448	0.00074079	0.000377139	0.000955346	0.000896163	0.00110272
g__Parabacteroides;s__Parabacteroides sp. YL27	8.98044e-06	9.59465e-07	0.000242152	2.12691e-05	9.34003e-05	1.67205e-06	3.77729e-06	0.00011573	4.04528e-06	6.14143e-05	8.98848e-06	1.85964e-05	1.10141e-05	9.15899e-06	8.56535e-05	0.0010814	4.43557e-06	1.32325e-05	1.11068e-05	2.02797e-05	4.55102e-05	5.69945e-05	6.44249e-06	8.71211e-06	5.1862e-07	1.71064e-05	2.02833e-06	3.78745e-07	2.19086e-05	3.0604e-05	7.36157e-07	3.64661e-07	3.12053e-05	2.30626e-06	0.0073113	6.53757e-06	0.000203745	1.81483e-05	0.000737345	2.04354e-05	7.83436e-06	0.000459321	1.49305e-07	7.3492e-05	0.000116432	0.000143042	3.95632e-06	2.05055e-06	0.000124895
g__Parabacteroides;s__Parabacteroides merdae	0.000863504	4.95166e-05	0.00180688	0.000820334	0.000920646	0.00231604	0.00098924	0.0014167	0.00228052	0.000250452	0.000326829	0.0016221	0.000342865	0.00444777	0.00177936	0.000431995	0.00130805	0.00307089	0.00193975	0.00204949	0.000660613	0.00480572	0.000133407	0.000895966	0.00352918	0.00146191	0.00133806	0.00102065	0.00729922	0.00118234	0.000723011	0.00242883	0.0014018	0.00145349	0.00109423	0.000587283	0.00168915	0.00337662	0.0062044	0.000104196	0.000807732	0.00324259	0.000725686	0.000118058	0.000294769	0.000823979	0.00322601	0.000539112	0.000121679
g__Bacteroides;s__Bacteroides fluxus	0.000405597	0.000600329	0.000731259	0.000427915	0.000288538	0.00108593	0.00100357	0.000466063	0.000491383	0.000521089	0.000429731	0.000181274	0.000758003	0.000903629	0.000192718	0.000131852	0.000103152	0.000264992	3.87881e-05	0.000242831	0.000310575	0.000484769	0.000232069	0.000310229	0.00023389	0.000190256	0.000156907	0.000255236	0.00079116	0.000454609	8.09031e-05	9.90367e-05	9.09141e-05	0.00016607	5.51331e-05	0.000299771	0.000102052	0.000893338	0.000660563	0.000357976	0.0018103	0.00404104	0.00017453	0.000207973	0.000330908	0.000114732	0.00281146	0.000173447	0.000620214
g__Alistipes;s__Alistipes sp. HGB5	7.58293e-05	1.28516e-05	0.000768339	0.000529153	6.32629e-05	0.00027573	9.65735e-08	1.49052e-05	5.10501e-05	2.24234e-05	0.00022733	4.43642e-05	4.19088e-05	0.000124861	3.34497e-05	0.000344915	0.000189669	0.000124456	5.63106e-05	0.000509654	2.98792e-08	0.000241565	1.51451e-06	0.000317001	0.000250031	2.39899e-08	0.000113496	0.000348802	0.000233929	0.000902291	6.97192e-05	0.000238658	0.000386765	0.000461615	4.09497e-05	1.36863e-05	3.95827e-05	2.97446e-05	0.000191633	0.000154584	0.000413116	8.94318e-05	0.000135769	7.63048e-05	0.000179384	0.00657377	0.000207419	3.16103e-05	3.49843e-05
g__Clostridium;s__Clostridium sp. CAG:798	1.60687e-07	8.77744e-07	0	2.38237e-05	3.51262e-05	0	8.60669e-08	0	8.67884e-05	2.99265e-07	9.50557e-05	0	0	3.3524e-07	1.29456e-05	3.82747e-05	1.46888e-06	0.000160605	0	0.000201234	0	1.85144e-06	1.22065e-05	0.00720743	0	8.09611e-05	8.21785e-05	1.89868e-05	1.6053e-07	8.51666e-07	9.47423e-06	1.22629e-07	0.00186992	3.19881e-05	8.64773e-07	0	2.32174e-06	1.93298e-07	6.04649e-06	3.3115e-05	1.45371e-07	4.88064e-06	1.95859e-07	0.00013829	1.38303e-06	0	5.47681e-07	0	5.03025e-08
g__Veillonella;s__Veillonella parvula	2.21529e-05	2.01724e-05	7.06412e-06	1.83403e-05	0.000652432	1.7076e-05	6.4505e-05	2.54379e-05	0.00027727	0.000200286	6.03613e-05	7.60149e-06	3.67863e-06	8.95807e-06	6.78493e-06	4.75008e-05	2.09573e-05	3.86533e-06	6.70994e-06	2.34954e-06	4.06572e-05	7.29243e-05	0.000144197	1.16299e-05	1.17626e-06	2.04455e-05	2.78128e-05	1.03219e-05	3.53133e-05	0.00074497	1.34684e-05	4.73661e-06	3.15762e-05	1.38728e-07	8.0312e-05	1.03276e-05	1.14328e-05	8.68373e-05	0.000123025	1.46537e-05	7.40891e-06	6.98839e-07	6.93461e-08	5.56772e-06	2.83984e-07	3.40909e-08	2.0862e-06	7.62047e-06	5.49011e-06
g__Clostridium;s__Clostridium sp. CAG:299	3.35348e-05	4.78112e-06	4.61235e-05	2.65714e-05	2.12256e-05	0.000129781	2.63224e-05	1.5755e-05	1.99426e-05	3.30748e-05	1.16374e-05	0.000103545	6.01568e-05	2.41769e-05	1.22517e-05	1.68756e-05	4.46778e-05	2.68516e-05	2.18327e-05	2.78489e-05	2.55852e-05	1.50163e-05	4.78676e-05	3.00171e-05	1.978e-05	2.02344e-05	2.08485e-05	2.21795e-05	5.79058e-05	3.76697e-05	2.64299e-05	8.26841e-06	3.18218e-05	4.66411e-05	6.36081e-06	2.93079e-05	1.62685e-05	3.87707e-05	3.46813e-05	4.79849e-05	2.33721e-05	3.56538e-05	1.03647e-05	1.70514e-05	1.99882e-05	2.50528e-05	4.42678e-05	3.3754e-05	4.10184e-05
g__Ruminococcus;s__Ruminococcus sp. CAG:254	0.000441298	2.0296e-05	2.9265e-05	5.38413e-05	0.000390808	8.03385e-07	4.07277e-05	1.47692e-06	0.000728042	6.70712e-06	0.00267306	9.23639e-08	1.3767e-06	0.00208948	0.00137841	0.00691182	0.000187122	4.1673e-05	9.8225e-05	0.00635341	3.19729e-07	8.96346e-05	2.94284e-06	0.000123178	4.75491e-06	6.07875e-05	0.00199793	5.72192e-05	4.72407e-05	0.00362617	8.14712e-05	5.25215e-07	0.00268059	0.0019211	2.99369e-05	8.91079e-07	2.22947e-05	6.01548e-05	0.000113963	0.00428637	0.000226521	0.000214308	3.7772e-05	0.00171422	0.000445124	7.97849e-06	8.0442e-06	3.28725e-06	4.43959e-06
g__Butyricimonas;s__Butyricimonas virosa	2.33981e-05	6.62832e-07	0.00113521	0.00457135	0.000950377	3.55865e-05	7.81979e-07	0.000193775	0.000888697	2.47309e-07	0.00674162	1.56403e-05	0.000232248	0.000345504	0.00042825	7.8518e-05	0.000786788	0.0017027	0.000119687	0.000235326	0.000196457	0.000119149	2.87343e-06	0.000491721	1.09399e-05	7.39513e-07	0.000320968	0.00307623	1.66932e-05	2.70996e-05	0.000635809	1.19269e-05	0.00223458	0.00138334	6.64813e-05	5.9114e-06	0.00024971	3.03168e-06	0.000511253	0.0010696	0.00141531	0.00102328	5.95109e-05	0.00111487	0.00149203	0.00164888	0.00234582	0.000130209	9.15906e-05
g__Bacteroides;s__Bacteroides gallinarum	0.000196078	1.41398e-05	0.00030573	0.00018225	2.03374e-05	0.000228989	0.00017606	0.000326923	0.000257237	9.32547e-05	0.000152562	7.20308e-05	2.01475e-05	0.00022012	0.00011886	6.265e-05	2.48225e-05	9.1986e-05	3.31972e-05	6.39494e-05	6.76444e-05	0.00119243	0.000147219	4.21555e-05	0.000146105	0.000223142	0.00018239	6.34846e-05	0.000121119	0.000137003	3.56405e-05	2.74108e-05	3.92249e-05	7.60366e-05	7.40224e-05	0.000154689	7.2615e-05	6.46127e-05	0.000154006	0.000132819	2.21138e-05	0.000568356	8.03244e-06	6.54736e-05	5.38361e-05	0.000278016	0.000126001	7.2183e-05	1.81874e-05
g__Paraprevotella;s__Paraprevotella clara	0.000288771	0.000232064	0.000235374	0.000324387	0.000409354	0.000315868	0.000514863	0.0015405	0.000123379	0.000106851	0.000301844	9.9297e-05	6.58918e-05	9.83931e-05	0.00080672	8.29504e-05	5.37116e-05	0.001818	2.39134e-05	0.000167326	0.00026589	0.000308842	0.000218909	0.000522391	0.000278542	0.000104316	5.43952e-05	0.000534243	0.000278189	7.88749e-05	9.64166e-05	6.16867e-05	0.00016837	2.35674e-05	0.000122713	0.000158321	0.000286318	6.05382e-05	0.00304873	0.000118648	0.000314036	0.0026374	0.000194415	0.000113683	0.00023946	0.000312739	0.000195554	0.00191376	0.000371973
g__Megamonas;s__Megamonas funiformis CAG:377	0	0	3.03024e-05	5.72995e-06	0	0	0	0.000488863	5.95603e-07	0	8.64368e-07	0.00664709	3.05716e-08	7.11844e-05	7.60722e-05	6.46726e-08	6.55997e-07	0	2.74485e-08	4.75723e-07	1.59582e-07	0	0	2.55421e-07	0	0	7.37222e-08	9.71222e-06	2.90039e-07	0	0.000209346	0	2.36829e-06	1.08401e-06	4.61731e-07	1.55307e-07	0	9.59424e-06	0.000368208	0	1.82542e-07	0	0	6.60429e-07	3.63963e-07	5.43513e-07	8.20419e-08	0	8.93414e-07
g__Blautia;s__Blautia wexlerae	0.000313011	0.0002497	0.000228836	0.000327018	9.97125e-05	0.000186863	0.00051786	8.25444e-05	0.00210544	0.0045918	0.000951949	0.00137502	0.000529331	0.00184444	0.000473418	0.00165734	0.00310121	0.00229175	0.00203366	0.000988863	0.00122976	0.000835324	0.000501508	0.00194768	0.00120195	0.00229061	0.00111765	0.000777629	0.0061846	0.00661132	0.00228439	0.000708476	0.00184058	0.00223603	0.00201264	0.00656735	0.00094538	0.00288525	0.0012922	0.00180818	0.000310448	0.000295009	9.2117e-05	0.000654921	0.000167625	0.000155781	0.000413106	0.000146239	7.06235e-05
g__Eubacterium;s__Eubacterium eligens CAG:72	4.4704e-05	1.99228e-05	4.51087e-05	5.96236e-05	0.000231227	0.000134071	0.00026133	1.58032e-06	0.000142512	0.000354234	5.18671e-05	6.49468e-07	7.78893e-05	1.04212e-05	2.82388e-05	0.000102563	0.000103516	7.40165e-05	8.68645e-06	8.8423e-05	4.51812e-05	2.78832e-05	1.40887e-05	0.000116104	1.86285e-05	0.000124812	5.3456e-05	1.55966e-05	5.94511e-05	0.000248516	8.67467e-05	5.06683e-06	8.14567e-05	1.89642e-05	2.36973e-05	1.17057e-06	7.41482e-05	1.19373e-05	0.00013301	7.7123e-05	1.17854e-05	5.07037e-06	1.68576e-06	9.52029e-05	1.7195e-05	8.40599e-07	1.36373e-05	0.000127296	5.41464e-06
g__Unclassified;s__Firmicutes bacterium CAG:65	3.43723e-06	1.93996e-05	8.28094e-05	8.45416e-05	0.000149081	1.6923e-05	2.62896e-05	2.8842e-06	0.00397232	7.22137e-05	0.00017408	1.08512e-05	3.873e-06	0.000200584	2.77605e-05	0.000132024	0.000151694	0.000502457	2.07811e-05	0.000239942	9.71036e-06	4.99148e-05	0.000217381	0.000852447	1.58079e-05	9.2725e-05	9.33511e-05	2.60365e-05	3.12313e-05	1.7811e-06	0.000291768	7.57554e-06	0.00086842	4.96042e-05	5.81933e-06	4.43091e-06	0.000332569	0.000254894	0.000852931	0.000174903	0.000126523	0.00131366	1.49614e-05	3.98103e-05	0.00023131	3.10384e-05	4.82042e-05	6.67137e-05	0.000167684
g__Unclassified;s__Firmicutes bacterium CAG:137	3.31686e-05	3.01193e-06	0.000456657	0.000233623	0.000112612	4.39516e-05	6.29634e-06	7.58018e-06	0.000300603	5.07403e-06	0.00140185	3.19831e-06	6.54524e-05	5.91642e-05	0.000214687	0.000264051	0.000151165	0.00104973	3.04502e-05	0.000712812	1.51085e-05	9.14892e-05	7.10626e-06	0.000344649	7.27322e-05	3.66015e-05	0.000139007	0.000251655	3.96434e-06	0.000404307	0.000530735	0.000135865	0.000658007	0.000327293	0.00016176	8.42452e-06	0.000108118	0.000226259	0.000120213	0.000110166	0.000828301	0.000919004	0.000637432	0.00651745	0.000735808	0.00378309	0.00272437	4.29418e-05	0.000220206
g__Unclassified;s__Firmicutes bacterium CAG:41	6.86843e-06	3.97817e-06	0.000124452	0.000205438	6.42505e-06	5.2825e-06	0.000178023	2.06099e-05	0.000242901	0.000527373	8.37583e-05	1.39491e-06	1.61189e-06	0.000200476	1.98803e-05	0.000473817	0.00053337	0.00103101	0.000139939	0.000104745	1.86033e-06	0.000169758	0.00243318	0.000125324	0.000714868	0.000146221	2.29364e-05	0.000585762	5.73807e-05	0.000202619	0.00650887	0.000145491	0.000216106	1.9205e-05	0.000107596	7.13103e-05	7.79828e-05	0.000123224	0.000414742	3.14494e-05	6.25481e-06	2.5743e-05	2.78533e-06	8.5256e-05	3.26351e-05	6.1442e-06	1.93543e-05	4.35814e-07	3.02924e-06
g__Prevotella;s__Prevotella sp. KHD1	8.65981e-05	0.00152823	0.000149159	0.000219819	0.00437734	0.000101017	5.76748e-05	0.000492788	1.79268e-05	3.4845e-05	6.43107e-05	0.000469016	4.28744e-06	0.000118075	0.00129563	3.70179e-05	1.55985e-05	7.18951e-05	3.56758e-05	1.65956e-05	0.00127086	2.93968e-05	3.18838e-05	3.21289e-05	8.5493e-05	9.71672e-05	2.37919e-05	1.65578e-05	4.7248e-05	0.00053503	1.6587e-05	3.26714e-05	0.000400154	1.48516e-05	0.000758127	1.61107e-05	0.00272291	3.85733e-05	0.000355714	3.74393e-05	3.02039e-05	0.000204857	0.00314866	0.00166576	0.0022473	0.00122133	0.000105132	0.000213432	0.000601727
g__Megamonas;s__Megamonas hypermegale	4.28395e-06	1.68643e-05	9.31219e-05	5.67231e-07	5.09828e-06	1.92355e-06	6.046e-07	0.00145231	2.61412e-06	3.47021e-06	1.90419e-06	0.00640343	7.14149e-08	0.000152191	0.000153833	4.59356e-06	2.73876e-06	8.25574e-06	1.04143e-05	6.93292e-06	3.92297e-06	0	4.87676e-08	2.038e-06	1.03098e-05	6.51236e-06	3.36114e-06	4.79341e-05	1.04825e-06	7.41969e-06	0.000404862	4.83011e-07	1.2677e-05	2.57593e-06	8.39124e-06	1.24293e-05	7.79698e-07	6.51611e-06	0.00122175	1.04061e-06	4.15044e-06	1.06526e-05	6.41065e-07	9.508e-06	7.65363e-06	2.03241e-06	1.2331e-06	1.61625e-06	1.03197e-05
g__Blautia;s__[Ruminococcus] torques	0.000404978	0.00184203	0.000559705	0.000734379	0.000985625	0.000891165	0.00210959	0.000235744	0.00237812	0.00101848	0.00116564	0.00633123	0.000534795	0.00217863	0.000898269	0.00142384	0.00301968	0.00329548	0.00251381	0.00347343	0.00433029	0.000929119	0.000844171	0.00177177	0.00267621	0.00156735	0.00189322	0.00233654	0.00200841	0.00153087	0.00292754	0.00172234	0.00233612	0.000846195	0.00245976	0.00107544	0.00176948	0.00173429	0.0027855	0.00186723	0.000673822	0.000374269	0.000369872	0.000680177	0.000393703	0.000293729	0.000924915	0.000350788	0.000272896
g__Desulfovibrio;s__Desulfovibrio fairfieldensis	5.11406e-06	5.64096e-08	9.45289e-06	1.47734e-05	1.54843e-05	0	8.36163e-07	3.30057e-06	1.31633e-06	0	2.59865e-05	7.86041e-06	9.00567e-07	1.88531e-06	3.53154e-06	9.13932e-07	3.01942e-05	0.000161495	2.24497e-06	5.91788e-05	1.22893e-06	2.9378e-06	1.86029e-06	7.39573e-05	0	0	0	6.69453e-07	9.257e-08	0	1.32892e-05	5.05182e-05	0.00017131	3.25043e-06	5.5935e-07	0	3.61711e-06	0	7.12396e-06	2.06004e-05	8.90375e-06	1.38641e-06	2.80123e-06	1.14898e-05	4.41474e-06	0.00115543	6.7757e-06	0	8.83117e-05
g__Bacteroides;s__Bacteroides intestinalis	0.000683139	0.000195678	0.000951839	0.00614155	8.87751e-05	0.00167976	0.000111653	0.000356167	0.000367136	0.0021037	0.000202411	5.29508e-05	0.00154597	0.000253106	0.000167347	0.000194193	0.000355054	0.000382116	3.56161e-05	0.000294061	0.000243983	0.000378247	0.00392725	0.0012754	0.000171481	0.000239717	0.000161371	0.0019419	0.000404593	0.000100986	0.00270988	5.57071e-05	6.85451e-05	0.00096837	8.53499e-05	0.000178896	7.30629e-05	0.000173618	0.0011441	0.00023879	0.000216652	0.000854321	4.57886e-05	0.000122181	0.000562942	0.000131763	0.0005716	0.000540458	4.31621e-05
g__Unclassified;s__Cellulophaga phage phiST	0	0	9.09514e-06	0	4.59528e-07	0	0	0	8.07772e-08	0	6.57034e-06	0	0	0	2.68343e-07	0	4.69927e-06	0	0	0	0	0	0	8.00688e-06	0	0	0	0	0	7.66416e-06	2.93345e-06	0	0	9.799e-07	5.66912e-06	0	0	0	0	0	0	0	0	0	0	1.92379e-07	0	2.65997e-08	1.44067e-07
g__Bacteroides;s__Bacteroides sp. CAG:927	2.18296e-05	0.000328591	0	1.16315e-05	0.000234844	1.00825e-05	0.000105029	0.000105739	6.19925e-06	6.27383e-08	5.05483e-06	0.000191565	8.83071e-07	3.37846e-06	0.000201181	0.0010358	2.79881e-06	8.56927e-06	4.43459e-06	2.76487e-07	0.000120532	4.91244e-07	2.3988e-05	3.56065e-06	2.40867e-06	3.08883e-06	1.9904e-06	1.55188e-05	1.76054e-05	4.66673e-05	2.208e-06	4.84772e-06	5.9366e-05	2.06551e-06	0.00602148	4.23591e-06	0.000441046	4.64823e-06	0.000519395	6.14798e-06	6.36775e-07	0.000506622	0.000493159	0.000206264	0.000201329	0.000218257	4.64774e-06	0.000255886	0.000132923
g__Desulfovibrio;s__Desulfovibrio piger	1.20116e-06	1.68191e-06	9.02902e-06	0.000140348	2.76381e-07	0	0	0.000152159	2.93334e-06	0	0.000269969	3.74316e-06	3.46107e-07	1.24407e-05	6.13446e-07	1.27851e-05	0.000296028	0.00143343	1.62342e-06	0.000572549	6.65556e-08	4.82719e-07	4.9252e-07	0.000745189	0	0	4.83845e-07	7.73196e-07	1.62136e-06	2.76161e-07	7.25346e-05	0.000511904	0.00167713	2.13068e-06	5.36747e-07	6.83716e-08	2.789e-06	2.17044e-08	0.000761194	4.30162e-07	4.83932e-05	2.62769e-06	5.56685e-06	6.20237e-06	1.02267e-05	2.76876e-06	3.081e-05	6.461e-07	2.81364e-06
g__Eubacterium;s__Eubacterium sp. CAG:251	0.0036205	8.03432e-06	1.1496e-05	9.2735e-05	4.27089e-05	1.39719e-05	2.18139e-05	2.0242e-06	0.00275998	5.42273e-08	7.37369e-05	1.005e-07	0.000879139	1.34594e-05	0.000709788	0.000432627	7.32593e-05	0.00030782	1.80407e-05	0.00166374	4.82869e-07	3.52899e-05	4.34591e-06	3.90856e-05	6.27296e-06	0.000400931	0.00201014	5.65085e-06	6.99089e-06	1.05778e-05	0.000167024	0.00195634	0.00283148	4.18521e-05	1.00669e-05	1.09557e-07	0.00598805	7.19237e-05	6.25577e-05	0.0030383	5.96493e-05	0.00019117	9.17601e-05	7.08909e-05	3.96999e-05	2.79362e-05	3.55532e-05	3.11081e-06	1.37935e-05
g__Bacteroides;s__Bacteroides xylanisolvens	0.000622044	0.0014198	0.0008578	0.00107876	0.000372816	0.00329943	0.00088068	0.000763263	0.000355763	0.000753858	0.000754943	0.000378829	0.000393137	0.000403381	0.00035297	0.00586027	0.000303375	0.000584509	0.000149116	0.000470191	0.000563103	0.000588355	0.00596177	0.000394198	0.00159838	0.000185814	0.000388567	0.000720787	0.00240791	0.00107724	0.000374868	0.000353388	0.000193687	0.000260027	0.000332105	0.00193435	0.000455786	0.000198307	0.000758716	0.00093395	0.000454268	0.00181211	0.000530066	0.000190922	0.000120753	0.000177849	0.000522676	0.000521731	0.000116851
g__Bacteroides;s__Bacteroides coprocola CAG:162	0.00413815	0.000121999	0.00593699	2.62771e-06	0.000278998	2.34845e-05	0.000260033	0.000109792	0.0058375	0	5.68923e-05	1.52682e-05	1.82052e-06	9.36625e-05	0.000554055	0	0.0002089	7.18526e-06	0.000124381	0.000129155	1.81053e-05	2.37748e-05	5.00162e-05	0.000571949	5.5226e-06	1.61411e-06	2.3815e-07	6.52376e-06	1.06156e-06	7.97994e-07	6.6613e-05	9.72514e-06	9.15383e-05	2.17497e-08	0.000670314	5.10089e-05	2.6133e-06	9.58134e-05	0.000575695	5.83858e-06	0.00298791	0.00173609	4.83353e-07	3.43616e-06	5.95448e-05	0.000194508	2.10859e-05	0.00509483	0.000140693
g__Romboutsia;s__Romboutsia sp. DR1	0.00163334	1.44182e-05	2.39728e-05	9.77083e-07	0.000354751	1.43993e-07	2.97438e-05	0.000499722	0.000935181	1.9882e-06	0.000817394	7.13512e-06	0.00186814	8.08619e-06	8.35576e-05	0.000481614	9.24058e-05	0.000823832	2.19868e-06	0.0025837	1.9994e-05	0.00145424	0.000283638	0.00493363	0.00236635	0.00340638	0.000147526	0.00145937	0.000241499	6.85462e-07	0.00155196	0.00112227	0.00584981	0.000893467	0.000252322	0.000398217	0.00105681	0.00139737	0.000379425	0.000716987	5.0387e-06	5.56259e-06	2.91601e-06	1.83273e-05	1.13179e-05	2.94413e-06	1.03791e-05	6.17626e-05	0.000370404
g__Blautia;s__[Ruminococcus] gnavus	0.000884639	0.000203038	9.17201e-05	0.000157203	0.000542127	0.00104767	0.000434467	6.94229e-05	0.000559004	0.00151385	0.000499288	0.00217644	0.000100812	0.000436237	0.00021525	0.00019559	0.000425024	0.000904992	0.000391237	0.00050681	0.000660226	0.00151851	0.00584952	0.000984069	0.000339432	0.00103971	0.000246193	0.000316273	0.000990977	0.000619231	0.000518683	0.000365375	0.00040549	0.000350013	0.000295665	0.00461839	0.000293663	0.00100549	0.000523611	0.000582983	0.000249665	8.79793e-05	4.90023e-05	0.000239265	8.00172e-05	0.000100791	0.000271472	0.000165001	7.55612e-05
g__Prevotella;s__Prevotella sp. CAG:1185	0.000232051	5.31054e-07	3.34977e-05	0.000429091	0.000512259	7.52498e-08	0.000453484	9.85491e-06	4.91764e-07	0	0.000102426	6.64363e-05	1.60602e-06	2.26595e-06	0.00022593	1.37738e-05	2.75685e-06	2.83551e-05	2.66837e-06	2.91377e-05	0.000174936	1.71429e-05	5.81147e-08	6.18049e-05	4.25165e-06	0	9.72111e-06	7.57208e-06	1.56191e-06	1.54956e-05	1.88572e-06	1.48933e-05	3.54509e-05	7.76072e-07	4.89765e-06	0	0.00025458	0	7.52638e-05	1.29511e-05	1.18953e-05	0.000195193	1.64664e-05	0.000105929	0.000142935	8.57856e-05	6.10483e-06	9.3787e-06	5.90941e-05
g__Prevotella;s__Prevotella sp. DNF00663	0	0.000204255	0	3.6154e-08	0.000224652	0	6.71426e-08	0	0	0	9.46075e-07	1.8264e-05	5.64034e-07	0	0.000186527	0	0	0	9.39749e-06	0	2.35212e-05	0	0	5.11034e-08	0	2.48066e-07	1.45212e-06	0	3.01759e-07	0	1.73997e-06	0	0	0	0.000287205	2.06395e-07	0.000449154	0	5.5864e-06	0	3.59395e-08	4.9897e-07	9.97189e-09	0.000160595	7.50481e-05	1.96607e-05	0	0	0.00574723
g__Unclassified;s__Firmicutes bacterium CAG:102	4.91057e-05	6.34502e-06	8.51245e-05	0.0023116	0.000697991	1.18547e-05	0.000588797	4.60686e-06	0.000533618	1.15646e-05	0.00102671	3.35003e-05	0.000404272	0.000276572	5.22453e-05	4.13042e-05	0.00101287	0.00153573	6.28323e-05	5.10778e-05	0.0010282	6.25329e-05	7.36944e-06	7.44692e-05	0.000997188	0.000113804	0.000440155	0.00158412	0.00027317	1.41168e-05	0.000952132	7.85336e-05	0.00144415	1.87279e-05	1.66226e-05	3.3481e-06	2.66826e-05	5.11524e-05	0.000979722	0.00103281	0.000358554	0.000392614	0.000720356	0.00121217	0.000379365	0.00316738	0.00066832	0.000568427	0.000128691
g__Bacteroides;s__Bacteroides sp. Marseille-P3108	0.000121901	0.000108157	0.000263646	5.7761e-05	0.000198593	0.000135549	0.000412677	0.000229326	0.000152057	3.14297e-05	0.0001613	0.000165969	0.00011035	0.000184606	0.00014378	0.000166693	2.26482e-05	6.66458e-05	4.3858e-06	8.54251e-05	0.000202715	7.6184e-05	1.92732e-05	9.96108e-05	2.26848e-05	1.67374e-05	5.22176e-05	5.02696e-05	3.72533e-05	0.000118707	9.89617e-06	3.76631e-05	7.10645e-05	3.54104e-05	3.71585e-05	4.6094e-05	0.000135433	3.61812e-05	7.86702e-05	8.7133e-05	0.000131705	7.24893e-05	1.68106e-05	5.63147e-05	2.76573e-05	8.78587e-05	7.79696e-05	0.000136752	1.27834e-05
g__Roseburia;s__Roseburia sp. CAG:18	3.37444e-05	0.000467252	2.93137e-05	1.47857e-05	5.17113e-05	6.86385e-06	0.000879524	4.14369e-05	0.00297706	0.00110393	0.000377992	2.52182e-06	5.06024e-06	0.00174089	0.000754433	0.000725152	0.0010077	0.000272316	5.02554e-06	0.00222825	2.32185e-05	0.000856133	3.69279e-06	0.000122018	0.000927742	0.00560709	0.0001446	9.42803e-05	0.00120008	4.87411e-06	1.69411e-05	8.0297e-05	0.000439337	0.000125659	0.000169073	8.65596e-06	0.00332108	0.0010599	0.000732269	0.00286808	0.00110747	7.62125e-05	0.000152068	1.46574e-05	2.58616e-05	7.09778e-06	0.000560168	0.000632203	3.96873e-05
g__Parabacteroides;s__Parabacteroides distasonis	0.0010961	0.000873407	0.00093088	0.00246132	0.000934935	0.00310214	0.000232815	0.00147597	0.00118253	0.000187904	0.00129601	0.00146773	0.000188732	0.002104	0.000730288	0.000741745	0.000169255	0.000695858	0.000183497	0.000775831	0.00121862	0.00113104	0.000994036	0.000684459	0.00115707	0.000449056	0.000348861	0.000848711	0.00414239	0.00104156	0.000207952	0.000248187	0.000417787	0.000238913	0.000204521	0.00117653	0.000657161	0.00170823	0.00227015	0.00102577	0.000486721	0.00135598	0.000483161	0.000412282	0.000479704	0.000670436	0.00179861	0.000785191	0.000172998
g__Ruminococcus;s__Ruminococcus sp. CAG:108	2.51282e-05	7.16283e-06	0.000591357	0.00021754	1.83042e-05	0.00176275	0.00558365	0.00187143	0.000672322	1.95517e-06	0.000537951	7.87983e-08	8.93978e-05	0.00171398	0.00013501	0.00017209	0.000233748	0.000272125	0.000142451	0.000615709	2.16712e-05	0.00148036	7.32522e-05	8.74619e-05	0.00193225	0.000941463	0.00342169	1.61289e-05	0.00290613	1.83856e-05	0.000686646	0.00397166	0.00117886	0.000352806	8.96531e-06	2.34068e-06	7.85906e-05	0.00139523	4.35827e-05	0.00241152	0.000120814	8.4347e-05	6.7356e-06	0.000348091	3.02252e-05	1.39652e-06	4.83006e-05	9.75679e-05	1.28283e-05
g__Prevotella;s__Prevotella multisaccharivorax	1.37956e-06	0.000904856	4.46269e-06	8.84792e-06	0.00109606	3.44902e-06	0	2.825e-07	6.85342e-07	0	7.70629e-06	0.000120614	1.7991e-06	4.22293e-06	0.00063792	5.40335e-05	3.72302e-06	6.40546e-05	5.86463e-06	6.8996e-07	0.000329699	3.08556e-05	6.58156e-08	1.5377e-05	0	5.8281e-05	6.65194e-07	2.56253e-07	1.60594e-06	6.49519e-05	3.21994e-06	1.37679e-06	0.000173724	1.28983e-07	0.000328175	5.27535e-07	0.000687329	0	4.72226e-05	3.44849e-05	5.84463e-07	1.45268e-05	6.19549e-05	0.00051182	0.00076422	0.000110859	1.25053e-06	3.50345e-07	0.005572
g__Alistipes;s__Alistipes sp. CAG:53	0.000293712	3.85626e-07	0.00181366	0.00203759	0.000342716	8.03218e-06	0	1.74128e-06	0.00046935	0	0.00189299	2.44026e-06	5.63878e-06	0.000440914	0.000215743	0.00407169	0.00123528	0.000515609	0.000236465	0.000739739	1.95486e-06	0.00225862	4.80446e-06	0.00208555	2.23973e-05	1.03687e-07	0.0010053	0.00136931	0.000142607	0.000295264	0.000118926	0.000404223	0.000871895	3.10461e-05	6.24344e-06	1.36156e-06	0.000112147	8.92708e-06	0.000601461	0.000645857	0.00285448	0.000517614	6.18856e-05	0.000312807	0.000909178	0.00215515	0.000613597	1.18635e-05	0.00021638
g__Enterococcus;s__Enterococcus hirae	0	0	1.11964e-06	0	1.09048e-07	0	0	0	2.63572e-08	9.78366e-07	8.60811e-07	1.10636e-07	0	0	8.21238e-06	0	1.0935e-06	0	0	6.86455e-07	0	1.62538e-07	0	7.02169e-07	0	0	0	2.03431e-06	0	0	3.27512e-08	7.87103e-08	0	0.0054342	1.07258e-06	0	9.94769e-08	0	4.77433e-06	3.90685e-08	0	0	0	1.12168e-07	0	0	0	0	0
g__Bacteroides;s__Bacteroides clarus CAG:160	0.000361401	3.29889e-05	0.000341334	0.000347603	0.000119442	0.00011958	1.21836e-06	0.00113735	0.000242995	3.05199e-05	8.76765e-05	8.99261e-05	1.97895e-05	0.000644571	0.000139192	5.89268e-06	3.15587e-06	5.88387e-05	2.04368e-05	7.93369e-05	0.000110144	0.00542255	0.000134488	6.86849e-05	0.000325038	0.000247407	9.88678e-05	6.1295e-05	0.000101896	3.62266e-05	1.27163e-05	4.17366e-05	3.92245e-05	0.000372162	2.44948e-05	0.000186673	4.3289e-05	2.256e-06	6.13104e-05	0.000217952	0.00015708	0.000136111	0.000235624	1.53312e-05	2.98711e-05	0.000111078	7.78813e-05	0.000129073	0.000228125
g__Eubacterium;s__Eubacterium sp. CAG:86	1.742e-05	2.62078e-05	1.12429e-05	2.98484e-05	0.000557287	5.45086e-05	0.00147092	7.80003e-06	0.000601772	0.00290265	0.00195706	4.85178e-06	0.000389188	0.00143808	0.00111358	0.000102194	0.000188178	0.000327826	2.50714e-05	0.000500787	5.76688e-05	5.43937e-05	1.27672e-05	0.000446489	0.000378636	0.00306771	0.000254127	0.00416736	0.00148004	3.26447e-05	2.7183e-05	1.17978e-05	0.00112733	4.72118e-05	0.00114647	3.47958e-06	0.000370525	0.000358536	0.000229267	0.00066973	0.000581756	0.000128369	7.28018e-06	0.000149702	4.44244e-05	1.95538e-05	0.00071027	4.74972e-05	7.52183e-05
g__Clostridium;s__Clostridium sp. KLE 1755	0.000121796	1.41739e-05	0.000446451	7.62269e-05	1.2466e-05	4.30357e-05	5.93867e-05	6.16845e-05	8.42526e-05	8.43934e-05	0.000138295	0.000175283	2.619e-05	3.81822e-05	3.2313e-05	6.69153e-05	8.76833e-05	0.000375946	8.08309e-05	0.000113029	4.33888e-05	7.16916e-05	0.000213179	8.87257e-05	6.0327e-05	5.98617e-05	9.8601e-05	0.000139359	0.000133635	0.00028666	0.000243695	0.000213668	0.000150356	0.000366619	8.39652e-05	5.1709e-05	0.000145814	0.000181843	7.7835e-05	0.000212487	6.59875e-05	5.91908e-05	2.68678e-05	0.0002378	2.65247e-05	4.43528e-05	6.08368e-05	3.97479e-05	3.51431e-05
g__Alistipes;s__Candidatus Alistipes marseilloanorexicus	3.77663e-05	1.41087e-06	8.51708e-05	0.00136441	0.000219833	6.48622e-05	7.3985e-05	6.29816e-06	3.54453e-05	8.18162e-05	0.000219322	2.33558e-06	6.67481e-05	4.67313e-05	3.17371e-05	9.23693e-06	0.000434703	0.00278489	0.000568267	0.00356586	3.22373e-05	0.0027357	8.52367e-06	0.00164118	3.0492e-05	2.3774e-05	1.78297e-05	0.000416708	6.96001e-06	6.8249e-06	0.000581603	0.00243976	0.000427749	5.89496e-06	8.53595e-05	2.35803e-07	1.79302e-05	4.19432e-05	0.000568558	0.000375759	0.000573572	0.00205253	0.00189566	3.08011e-05	2.62376e-05	0.000969273	8.37595e-05	7.47351e-06	1.75768e-05
g__Megasphaera;s__Megasphaera sp. BL7	0	0.000887521	0.00010393	0	0	0	3.20397e-08	0.00342687	1.88708e-06	0	9.251e-06	0.000428621	0	0	0.000132679	3.9421e-06	0	0	0	5.8586e-08	0	0	5.0771e-06	1.25907e-07	0	0	0	1.15004e-07	0	0.000202049	0.000383267	0	4.26682e-06	2.80065e-06	0.000971634	1.20846e-06	0	0	0	0	0	0	0	2.49833e-07	0	4.34799e-08	0	0.00048338	0
g__Clostridium;s__Clostridium sp. CAG:609	0	0	0	5.05584e-06	2.40564e-06	0	0	0	4.15366e-07	0	6.80096e-06	0	0	0	1.55361e-07	4.12746e-06	2.93855e-07	5.11633e-06	9.56776e-08	2.80051e-05	0	0	0	0.000101645	1.19731e-06	9.66744e-06	3.62459e-05	1.70133e-05	0	0	2.24914e-05	0	2.28656e-06	8.72734e-07	0	0	1.37356e-06	4.18411e-07	6.32622e-06	4.17857e-06	3.56314e-07	3.74472e-08	2.06523e-08	0.000428438	1.62329e-06	0	0	0	0
g__Dialister;s__Dialister invisus CAG:218	1.50471e-06	6.74322e-06	4.37891e-06	5.75595e-06	8.07344e-06	4.47225e-07	2.26798e-05	2.77202e-06	1.89735e-05	5.07039e-07	0	2.86995e-08	2.46614e-06	1.09456e-06	1.54245e-06	1.30277e-06	2.00395e-06	6.2093e-06	3.78386e-08	6.79364e-06	1.17696e-06	0.000376549	3.0179e-06	4.26821e-07	0	0.000505853	3.43642e-05	6.42873e-06	1.19889e-06	8.83072e-06	9.70188e-07	8.77401e-07	1.55505e-05	2.35651e-06	3.5352e-05	0	5.53652e-06	0.00512404	1.41249e-05	3.8001e-06	1.97501e-05	2.35704e-06	1.59624e-07	9.76051e-06	7.43663e-06	2.75912e-06	2.54235e-06	1.24766e-05	2.07443e-06
g__Ruminococcus;s__Ruminococcus sp. CAG:724	3.15858e-06	1.75828e-06	4.2762e-05	3.37783e-05	3.18865e-05	2.38426e-05	9.54373e-08	1.91686e-05	4.61027e-05	6.11368e-06	0.000111216	0	3.65327e-06	5.21864e-06	2.20855e-05	6.20895e-05	3.7512e-05	6.98364e-05	2.13839e-05	4.40728e-05	4.74737e-06	1.2545e-05	2.18754e-05	0.000129691	6.54719e-06	2.25405e-05	7.78583e-05	1.93953e-05	1.45071e-05	1.36095e-05	0.000164194	3.37227e-05	0.00018813	9.08269e-06	6.24086e-06	6.61865e-06	2.28225e-05	2.03675e-05	1.14052e-05	2.01602e-05	3.62302e-05	9.9293e-05	1.21567e-05	0.00498963	0.000129217	5.203e-05	5.93957e-05	6.95685e-06	6.60119e-06
g__Clostridium;s__Clostridium perfringens	2.8045e-05	1.90117e-05	3.55257e-05	2.56871e-05	0.00120872	5.93809e-06	0.000219854	2.43168e-05	0.000690494	5.55045e-06	6.2908e-05	1.4114e-05	5.96632e-06	2.98706e-05	0.00498804	3.97612e-05	0.000124734	6.70472e-05	9.02109e-06	6.42232e-05	1.53212e-05	1.31696e-05	1.28942e-05	6.866e-05	1.63304e-05	8.58028e-05	2.57125e-05	1.94628e-05	1.68024e-05	1.42577e-05	6.32861e-05	1.67565e-05	6.22381e-05	1.03394e-05	0.000160537	1.33496e-05	0.000975393	2.52311e-05	0.000638175	5.27017e-05	1.71243e-05	5.72495e-06	1.934e-06	4.53947e-05	1.24541e-05	9.41797e-06	7.24735e-06	3.15626e-06	3.77395e-06
g__Lachnospira;s__Lachnospira pectinoschiza	8.58751e-05	0.00103956	0.000547592	0.000150597	0.000367951	8.44963e-05	0.0013152	0.000557312	0.000472328	0.000160323	0.000173716	7.0375e-05	2.54764e-05	0.000720308	0.000986966	0.000164916	0.000365778	0.00020958	8.39341e-05	0.000450088	0.000396833	0.000120156	8.03382e-05	0.000156118	0.000372296	0.0032959	0.00046804	0.00011763	0.00364928	0.000103698	0.000204731	0.000157576	0.00042565	0.000104802	0.000119354	4.31768e-05	0.00109861	0.000132234	0.00171322	0.000905746	6.40949e-05	2.76071e-05	2.91995e-05	0.000267598	2.80761e-05	1.53135e-05	0.000540981	3.89625e-05	0.000169105
g__Dorea;s__Dorea formicigenerans	8.3041e-05	0.000321195	0.000102379	9.34989e-05	9.25566e-05	0.00013054	0.000151273	8.78592e-05	0.000676445	0.000351429	0.000682153	0.000605529	0.000183045	0.000348228	0.000285379	0.000468699	0.000742203	0.000732803	0.00221749	0.000416991	0.000466967	0.000474949	0.000544661	0.000590847	0.000511769	0.000849203	0.000639451	0.00141797	0.000605566	0.00493379	0.00141891	0.000803931	0.000945102	0.00051497	0.000331558	0.000548011	0.000486763	0.000848678	0.000455861	0.000761269	0.000123111	8.45243e-05	1.8612e-05	0.000232222	7.39266e-05	2.74047e-05	0.000194492	8.39127e-05	3.56434e-05
g__Sutterella;s__Sutterella parvirubra	5.35625e-08	4.49558e-06	5.79163e-06	0.000826458	1.13696e-05	5.32805e-06	0	0.00486971	0.000112567	0	5.93095e-07	1.11352e-06	1.19075e-07	1.17325e-05	2.53703e-06	0	5.70925e-07	3.65872e-05	2.86543e-07	1.2173e-05	0	3.07943e-08	0	2.46197e-07	0	1.1848e-06	4.91481e-08	1.02304e-05	0.000746334	8.15078e-07	5.4031e-07	1.63955e-07	0.000155263	2.97896e-07	4.52768e-07	6.22946e-06	9.62776e-07	0	8.53748e-06	1.26839e-05	0.000253161	9.39466e-08	1.31442e-07	1.16951e-06	1.89091e-06	0.000288271	0.000737528	9.48737e-08	0.000589608
g__Bacteroides;s__Bacteroides stercoris CAG:120	0.00231606	8.10924e-05	0.000943669	0.000139444	8.47394e-05	0.000510616	3.5267e-05	0.00217155	0.00089945	6.97381e-05	0.000339381	6.14099e-05	2.49326e-05	0.000629004	0.000381487	2.22683e-05	1.14144e-05	0.000253704	6.93237e-05	0.000257376	5.3445e-05	0.00014242	0.000115939	0.000159934	0.00177539	0.00144121	0.000484961	6.33496e-05	0.000162645	7.72417e-05	3.54903e-05	9.14845e-05	3.05941e-05	3.11674e-05	8.21449e-06	0.000537717	2.74685e-05	3.75657e-05	0.000109742	0.00041812	0.000304217	0.000211576	0.000104782	2.51234e-05	2.30177e-05	0.000194139	0.00066658	0.000757582	4.66178e-05
g__Barnesiella;s__Barnesiella intestinihominis	7.43577e-06	1.04235e-06	0.00108206	0.00022234	1.94168e-05	7.18479e-06	1.20258e-07	6.27599e-05	0.000378626	0	1.71482e-05	7.23584e-06	8.17922e-07	3.67884e-05	0.000708825	1.85138e-05	0.00087938	1.87653e-05	0.000884228	0.000855195	5.21594e-05	0.00484091	3.20853e-07	0.00134462	1.51492e-05	1.45774e-07	2.35574e-06	0.00213668	5.27416e-07	3.6463e-06	0.000240814	5.93632e-06	0.00115998	0.00117265	4.12613e-05	1.21633e-05	0.000421515	1.06414e-05	0.000127189	3.06218e-06	3.80701e-06	0.000157662	0.000265924	1.46555e-05	5.33824e-05	0.000456619	0.00086264	1.52213e-06	5.33908e-05
g__Clostridium;s__Clostridium sp. GD3	0.000233699	8.90841e-06	0.00364729	0.000524107	0.000140517	6.15819e-05	6.67534e-06	0.000102421	0.000172844	1.215e-05	0.000211306	3.49193e-05	0.000393132	9.56657e-05	6.39604e-05	7.35508e-05	0.000408868	0.000489738	6.17679e-05	0.000165784	7.49609e-05	0.000206698	7.18032e-06	0.000238522	0.000824226	0.000100685	0.000256086	0.000519631	4.50727e-05	0.000419546	0.000699847	0.000340418	0.000211771	9.688e-05	9.56559e-06	9.09713e-05	0.000104628	4.05902e-05	0.000130814	0.000160543	0.000596605	0.000345726	0.000746123	0.000510967	0.000393465	0.00128559	0.00164654	0.000104499	0.000119955
g__Prevotella;s__Prevotella sp. CAG:1092	6.78623e-06	0.00360871	0.000114127	1.54287e-05	0.00201001	4.44846e-06	0	3.26913e-07	4.44014e-07	0	4.33632e-06	0.000637139	3.44863e-06	2.15878e-06	0.00152542	2.36234e-05	3.43803e-05	0.00018003	3.17364e-05	3.71044e-06	0.00075409	0	5.09261e-08	1.04796e-06	1.58454e-07	1.67023e-05	1.72468e-05	1.83328e-05	5.41448e-06	0.00041002	1.10725e-05	3.66522e-06	0.000141262	5.98332e-06	0.000793782	2.56965e-06	0.00239229	1.62903e-05	0.000132722	0.00011745	5.83695e-07	0.000124361	0.00200718	0.001649	0.00208728	0.000831023	9.58785e-06	7.55432e-08	0.00324295
g__Eubacterium;s__Eubacterium sp. CAG:786	6.9396e-06	8.85223e-07	4.49338e-05	3.44835e-05	0.000174407	4.17616e-06	1.53207e-05	3.15613e-07	4.05978e-05	6.88216e-06	7.41608e-05	1.56478e-06	4.26946e-06	1.1816e-06	5.87835e-06	0.0001259	4.84125e-05	5.71107e-05	5.57956e-06	0.000117161	1.03484e-06	2.72227e-05	2.32343e-06	6.49839e-05	1.03568e-05	5.41071e-05	7.25381e-06	2.02101e-05	3.83917e-05	1.03988e-05	3.64832e-05	9.3743e-06	0.000136361	1.44816e-05	1.81889e-05	5.43467e-08	1.0867e-05	2.41895e-05	1.11998e-05	0.000163173	7.58382e-05	0.000244909	1.47983e-05	7.81998e-05	5.46766e-05	3.94172e-05	2.53557e-05	1.77156e-05	8.53705e-05
g__Unclassified;s__Firmicutes bacterium CAG:114	0.000218822	8.44113e-06	0.000189187	0.00049004	0.000126004	0.000176865	1.55841e-05	3.37493e-05	0.000668298	1.11782e-05	0.00148933	1.70266e-05	8.99173e-06	0.000165969	0.000221198	0.000398506	0.00178614	0.00457777	0.00281907	0.000661738	8.17347e-05	0.00130576	2.83167e-05	0.000619573	1.4495e-05	0.00119985	0.00399006	0.00263475	0.000143079	0.00149694	0.00104264	0.00179753	0.00385301	0.00118548	0.00028478	4.67808e-06	0.000807898	0.00201807	0.00107996	0.000588246	0.00105377	0.00022538	0.000230625	0.000665377	0.000910294	0.000554313	0.000503714	1.8638e-05	0.000350452
g__Bacteroides;s__Bacteroides sp. CAG:530	7.09908e-05	0.00094504	8.65743e-05	3.48619e-05	0.00083847	6.16706e-05	0.000156457	0.000683454	8.01928e-05	2.79588e-05	0.000109214	0.000139744	4.64078e-06	0.000241303	0.000763751	3.52958e-05	1.83953e-05	8.32128e-05	5.33664e-06	3.5276e-05	0.000309488	3.88606e-05	9.07697e-06	3.53532e-05	1.7025e-05	1.61314e-05	2.64905e-05	1.64288e-05	1.66645e-05	0.000116282	6.20557e-06	2.27473e-05	0.000174985	4.71787e-06	8.4114e-05	4.59936e-05	0.00457465	2.50906e-05	0.000268045	1.31117e-05	9.66003e-05	0.000204575	0.00107679	0.000270122	0.000517404	0.00035679	2.80292e-05	0.000893628	0.000231016
g__Veillonella;s__Veillonella tobetsuensis	7.28198e-06	4.25452e-06	1.90778e-08	4.81167e-06	0.00452808	1.99441e-06	4.04572e-06	3.75663e-06	9.07185e-05	4.65896e-06	1.63297e-05	1.33611e-05	1.09123e-07	5.42476e-06	3.2965e-06	8.33128e-05	2.83434e-06	4.52138e-06	1.09922e-07	3.62611e-07	5.43024e-06	2.2842e-06	0.00019461	7.49738e-06	3.22352e-07	1.08308e-05	3.05969e-06	1.96624e-06	1.06511e-05	1.07625e-06	3.69884e-07	2.85428e-07	2.433e-06	5.98245e-08	0.000102311	1.23992e-06	2.79241e-07	2.83796e-05	1.33832e-05	5.7698e-06	3.6662e-06	4.40035e-07	5.00662e-08	3.77743e-05	1.4666e-07	1.15203e-07	8.60527e-07	2.35973e-06	1.94543e-05
g__Clostridium;s__Clostridium sp. CAG:91	1.47026e-06	4.70693e-06	2.03479e-05	2.57248e-05	0.000194327	1.50075e-05	1.51838e-06	7.72802e-06	0.000734392	7.67979e-05	4.98151e-05	7.06077e-06	3.16127e-06	0.0001812	3.25473e-05	9.52815e-05	7.21698e-05	0.000311592	2.17401e-05	4.2509e-05	1.6214e-05	2.54676e-05	0.000541342	0.000138938	2.94295e-05	6.34209e-05	3.90216e-05	3.29766e-06	2.51232e-05	1.35246e-05	7.56081e-05	4.03154e-05	0.000122509	5.6239e-05	1.12166e-06	1.20272e-07	7.2154e-05	0.000443851	0.000265038	0.000152313	0.000323732	0.00126824	3.69474e-05	6.07296e-05	6.13947e-05	3.16001e-06	3.18219e-05	0.000100129	2.2271e-05
g__Fusobacterium;s__Fusobacterium perfoetens	4.25224e-07	4.6387e-07	5.05062e-07	2.04085e-06	8.77105e-06	1.91955e-06	1.15129e-06	0.0044308	9.31383e-07	5.92824e-08	2.56057e-07	7.56749e-05	2.2451e-07	0.000136106	1.49254e-07	5.66353e-07	7.64959e-07	1.83734e-06	8.43771e-08	5.06162e-07	2.15325e-07	2.30786e-07	2.05682e-06	1.84423e-06	4.16408e-07	1.08158e-07	5.14276e-07	2.03775e-07	1.26174e-06	0	2.33414e-06	8.00854e-07	3.4314e-06	0	2.12604e-07	0	7.01039e-07	4.6969e-07	2.52369e-05	3.49913e-06	2.3777e-06	1.04517e-06	4.00547e-07	1.65173e-06	1.02406e-06	2.3516e-06	1.26954e-06	1.2553e-06	3.77789e-07
g__Alistipes;s__Alistipes sp. AL-1	0.000146188	9.75105e-06	0.000203333	0.000198559	1.5109e-05	0.00014321	0	6.25354e-06	2.00192e-05	0	0.000273143	2.10643e-05	3.55583e-05	3.56618e-05	4.30164e-05	2.98836e-05	0.000133039	0.00011293	4.5113e-05	0.000265235	5.56868e-06	0.000113992	2.2888e-06	0.000175101	0.000283071	5.92088e-07	2.80272e-05	0.000262588	0.000331319	2.30813e-05	1.39763e-05	6.43341e-05	8.05606e-05	0.000451789	2.55173e-05	1.99519e-05	4.05647e-05	2.6435e-05	6.0462e-05	0.000110402	0.000361287	0.000179228	0.000261541	2.45148e-05	1.81608e-05	0.000281565	0.000220542	6.83446e-05	2.29575e-05
g__Streptococcus;s__Streptococcus pneumoniae	4.06304e-06	1.23319e-06	2.98839e-05	1.61471e-05	5.80375e-05	3.65495e-06	8.42489e-06	1.49776e-06	9.01405e-05	4.9338e-05	4.24465e-05	8.93456e-06	4.07417e-06	5.62791e-06	2.36568e-06	3.45068e-05	3.34879e-05	4.51123e-05	1.64736e-05	9.62427e-06	4.06598e-06	1.05939e-05	3.49256e-05	2.92293e-05	8.56503e-06	2.58672e-05	3.97801e-05	8.67542e-05	5.37228e-05	7.54777e-05	2.69807e-05	1.23996e-05	1.24209e-05	5.35316e-05	0.000275746	2.3193e-05	8.48657e-06	1.29852e-05	0.000270642	1.43972e-05	7.30024e-05	9.71346e-07	6.30222e-06	0.00435889	4.16296e-05	3.92666e-06	1.40755e-05	1.1078e-06	0.000212207
g__Kluyvera;s__Kluyvera ascorbata	1.95699e-05	0.000140031	1.05678e-07	6.67676e-06	3.52131e-05	2.13263e-06	9.30007e-07	3.49858e-06	5.40369e-05	1.75977e-06	2.07194e-05	4.86779e-06	9.03819e-05	4.5624e-08	0.00434329	3.61375e-07	7.16221e-05	3.66243e-06	5.5148e-05	5.08942e-05	1.97933e-05	1.17788e-06	5.24918e-07	2.1738e-06	3.54999e-06	1.1457e-05	0.000289665	2.44508e-06	9.34995e-06	3.58827e-06	3.55546e-06	4.16063e-08	6.63143e-07	7.64961e-05	6.51183e-06	8.57137e-06	1.31957e-05	6.23471e-07	5.81535e-06	3.73809e-07	1.65576e-06	1.79602e-07	4.44586e-07	1.33217e-07	2.41092e-06	5.61958e-08	6.7479e-07	2.08225e-06	8.46186e-06
g__Oscillibacter;s__Oscillibacter sp. 1-3	0.000138015	5.44008e-06	0.000853139	0.000512726	0.000314366	4.07411e-05	5.22565e-05	5.16198e-05	0.000238202	2.13174e-05	0.000638124	5.71203e-05	5.72596e-05	5.10912e-05	0.000226766	0.000140328	0.000225764	0.000280292	4.30883e-05	0.000217051	4.0975e-05	0.000132643	1.53124e-05	0.000796256	0.000114722	0.000145077	0.00024651	0.000394774	1.45717e-05	0.000116752	0.000722593	5.461e-05	0.000501363	4.37313e-05	4.64881e-05	1.60113e-05	0.000105541	0.000129732	0.000194826	0.000258677	0.00219344	0.00147078	0.000634898	0.00135597	0.00202036	0.00249126	0.00367976	0.000280227	0.000399637
g__Roseburia;s__Roseburia sp. CAG:45	2.08118e-06	5.11236e-06	5.46007e-07	6.3106e-06	0.000185003	3.20197e-06	7.83287e-06	6.76872e-07	4.30967e-06	5.17214e-08	9.88567e-06	0	3.58256e-06	4.28804e-05	2.03928e-05	2.16604e-05	1.53889e-05	4.91938e-05	2.65156e-06	3.0741e-05	1.4974e-06	3.21523e-06	5.28851e-06	4.97505e-05	1.42297e-05	0.000141173	4.54297e-06	4.09923e-06	1.67418e-05	2.46497e-05	1.40696e-05	3.93023e-06	5.92242e-05	5.32927e-06	1.13327e-06	0	4.38803e-05	3.37866e-05	1.07783e-05	7.864e-06	2.38094e-06	1.06154e-06	7.64164e-07	8.45399e-06	4.0544e-06	2.18491e-06	5.72795e-06	1.30533e-07	2.36104e-06
g__Bacteroides;s__uncultured Bacteroides sp.	0.000680854	0.0017476	0.000666112	0.000342005	0.00177105	0.00105189	0.00390293	0.00427354	0.00105397	0.00113569	0.00119788	0.000300686	0.000226409	0.00249755	0.00110882	0.00152381	0.000100061	0.000220204	3.11412e-05	0.000595017	0.000963403	0.000341473	0.000715996	0.000638308	0.000208525	0.000180408	0.000122191	0.000373236	0.000159541	8.99591e-05	0.000290006	0.000217217	0.000550444	0.000164573	0.000283763	0.000238433	0.00216605	0.000238883	0.000838717	0.000249187	0.00139555	0.00113998	0.0004626	0.0012736	0.000611712	0.000645738	0.000445001	0.00281338	0.00153292
g__Eubacterium;s__uncultured Eubacterium sp.	0.000282953	0.000120636	0.000288374	0.000262166	0.00027801	0.000191554	0.000263758	9.90266e-05	0.000712824	0.000946203	0.00114551	0.000104397	0.000278892	0.00064873	0.000454621	0.00098853	0.00180346	0.00423428	0.00360725	0.000847279	0.000439819	0.0011054	0.00310303	0.00360915	0.00145941	0.00145061	0.00164028	0.00216329	0.00132061	0.00216118	0.00350992	0.000830614	0.00326394	0.00179354	0.000351426	0.000226837	0.000685625	0.00215558	0.000811283	0.00233045	0.00036807	0.000255778	0.000295725	0.000950333	0.000674933	0.000216037	0.000417682	4.16865e-05	5.07123e-05
g__Lactobacillus;s__Lactobacillus gasseri	3.968e-07	3.16352e-07	0	0	2.15396e-07	9.23351e-07	0	3.25288e-07	2.03815e-06	0	0.00419386	2.05453e-06	4.12884e-07	0	0	1.82339e-06	1.54894e-06	8.0988e-07	2.35777e-06	5.91066e-06	0	0.00129753	2.75363e-05	2.88676e-06	1.55853e-06	1.11599e-05	8.66402e-07	6.98727e-08	6.43418e-05	1.18123e-06	2.22514e-06	1.54453e-06	1.38137e-05	3.91668e-06	3.23879e-05	0	0.000138965	2.19413e-06	7.36587e-07	6.37515e-07	0	0	0	1.78296e-06	4.30149e-07	0	5.3678e-08	0	0
g__Roseburia;s__uncultured Roseburia sp.	3.73162e-05	0.00022973	0.000117688	8.55226e-05	0.000271134	0.000111816	0.000276352	4.33997e-05	0.00025316	0.000133307	0.000146023	2.48202e-05	2.33263e-05	0.000202969	9.2316e-05	0.000109554	0.00014703	0.00064785	4.64834e-05	0.000346511	0.000136317	6.47961e-05	4.00958e-05	0.000287664	0.0002525	0.000506934	0.000116468	0.000205253	0.00020769	7.65898e-05	0.000274936	7.53229e-05	0.000392309	7.17749e-05	8.58097e-05	4.19892e-05	0.00026558	0.000219628	0.00017174	0.000214354	8.47455e-05	6.07168e-05	3.61301e-05	0.000245522	6.64791e-05	0.000105334	0.000136676	2.48074e-05	1.64263e-05
g__Unclassified;s__Firmicutes bacterium CAG:313	0	0	1.74108e-06	1.67071e-06	5.06243e-05	3.37194e-07	1.09372e-07	0	5.37793e-07	1.07728e-06	3.73844e-06	0	0	5.69842e-08	3.56204e-07	1.18141e-06	1.9888e-06	6.355e-07	1.21771e-06	5.17204e-06	0	0	2.64158e-08	2.38183e-05	1.19827e-06	1.1203e-07	4.68075e-06	2.83715e-06	4.1199e-07	3.06044e-07	3.36339e-05	1.97454e-07	7.13187e-06	1.96706e-07	4.35152e-07	1.01159e-06	9.22409e-07	6.39435e-07	5.89735e-07	2.32298e-07	2.02803e-05	1.00279e-05	7.60783e-07	0.00416816	7.64459e-06	2.08678e-07	2.2485e-06	0	8.84796e-07
g__Coprococcus;s__Coprococcus catus	0.000120372	0.000115112	0.000255056	7.44502e-05	0.000106785	0.00015986	0.000130718	0.000131257	0.000673109	0.00016625	0.00102517	0.000118795	0.000175952	0.000510164	0.000366049	0.00134084	0.00118282	0.00165795	0.00069185	0.00168452	0.000404045	0.00198873	0.000104322	0.00416055	0.00106902	0.000756323	0.00169761	0.00143946	0.000358913	0.00180987	0.000914464	0.000883375	0.00259124	7.57708e-05	0.000265138	4.04742e-05	0.00104868	0.00138947	0.00162775	0.00324608	0.000264582	0.000107079	9.63203e-05	0.00120719	0.000133393	7.21141e-05	0.000288493	4.52546e-05	0.000123331
g__Ruminococcus;s__Ruminococcus sp. CAG:57	2.72617e-06	6.55563e-06	0	0.000174526	1.05005e-05	0	7.43403e-05	1.15513e-07	2.09724e-05	0	0.000127068	1.10766e-08	8.1503e-08	1.49425e-05	4.302e-06	1.16092e-05	0	7.61956e-05	1.85743e-05	5.31492e-06	0	4.30551e-05	2.63325e-06	0.000179491	3.0738e-06	6.5772e-05	0.000148251	1.05774e-06	1.69161e-06	1.36036e-06	9.08184e-06	0	2.84473e-05	8.44529e-06	5.91445e-08	4.37659e-08	4.23482e-06	0.000160722	0	5.5006e-06	1.34704e-06	6.47687e-07	0	2.75797e-06	1.06991e-06	0	0.000195363	1.0474e-06	1.82354e-06
g__Collinsella;s__Collinsella sp. 4_8_47FAA	2.27339e-08	3.85799e-05	3.43372e-05	2.37146e-06	1.06022e-05	8.0424e-06	3.37628e-07	4.23494e-06	2.0904e-05	6.46371e-08	5.66553e-05	0.00136941	6.3672e-06	1.35062e-07	0.000119742	6.23392e-06	0.000389059	0.00111821	0.00217662	0.000180071	0.000359316	7.27063e-05	4.45975e-06	0.000288553	0.000235588	1.07852e-06	0.00136892	0.000495942	1.79735e-06	1.65288e-06	0.000769758	0.00047488	0.00146981	0.000293807	0.000239419	2.43808e-07	0.00020146	0.0005645	0.000525481	3.10421e-05	5.50489e-05	3.66492e-05	0.000252592	0.000100528	6.18524e-05	0.00022376	5.27662e-05	0.000113975	9.53848e-05
g__Megasphaera;s__Megasphaera sp. NM10	0	0.000777974	0.000233142	0	5.88211e-08	0	0	0.00252849	3.89609e-06	0	7.43458e-06	0.000563508	0	0	0.000164173	1.8443e-05	0.000141358	0.000158972	4.94675e-05	0	0	8.708e-08	6.96054e-06	6.0236e-05	9.25174e-07	2.96805e-08	0	0.000415354	2.27537e-07	0.000537668	0.000449302	0	3.00202e-06	2.51791e-06	0.000753157	1.32193e-06	4.77769e-05	1.15084e-07	7.52142e-08	6.66217e-08	0	3.4606e-07	0.000276026	2.99244e-07	7.39663e-08	1.26292e-06	7.10552e-05	0.000423083	7.80201e-07
g__Ruminococcus;s__Ruminococcus sp. CAG:624	4.34248e-07	8.23933e-07	5.54457e-06	7.31189e-06	1.21028e-05	2.75418e-06	5.45551e-06	7.81937e-08	3.39025e-06	9.32709e-07	2.88807e-05	0	2.20547e-06	4.53586e-06	1.05839e-05	1.90985e-05	2.15513e-05	1.68863e-05	2.96831e-05	2.57193e-05	1.52174e-06	1.27366e-05	2.44241e-07	0.00404378	5.28704e-06	1.04225e-05	2.81909e-05	8.45311e-06	7.90386e-06	3.5476e-06	4.56798e-05	7.83594e-06	7.36144e-05	3.15557e-06	7.61177e-06	0	8.59935e-06	2.65756e-05	2.01413e-05	2.73253e-05	4.82544e-06	5.90972e-06	5.62313e-06	0.000306667	5.30476e-06	1.28233e-05	1.16038e-05	1.79706e-07	7.53065e-07
g__Clostridium;s__Clostridium sp. L2-50	0.000163605	0.000223298	0.000246838	0.000303569	0.000147893	0.000766525	0.000433692	0.000148364	0.000564351	0.000221885	0.000529698	0.000954316	3.01361e-05	0.00131126	0.000521332	0.00192686	0.000267477	0.00275645	0.000224824	0.0011347	0.000158685	0.00032197	0.00017112	0.000449699	0.00041337	0.000889922	0.00022291	0.000857193	0.000399938	0.000313684	0.00402871	0.000766675	0.000667283	0.000183382	0.00021914	0.000106133	0.00215023	0.000766076	0.00172365	0.000312289	0.000421048	0.000276501	0.000162047	0.00182292	0.000374523	0.000136511	0.000434987	0.000329425	0.000323782
g__Eubacterium;s__Eubacterium sp. CAG:146	6.63831e-06	1.12067e-05	4.77672e-06	3.02086e-06	3.6674e-06	2.82601e-06	9.97699e-06	2.33846e-06	0.000141377	9.57559e-05	0.0004851	1.55399e-05	5.68156e-05	0.000346864	0.000155644	0.000187034	0.000519083	0.00402675	0.00261699	0.000136433	3.43475e-05	0.000370809	0.000468785	0.00211726	0.00025389	0.000420267	8.15107e-05	0.000179336	3.85239e-05	0.000553886	0.000113791	6.01431e-05	0.000817191	0.000694512	2.61858e-05	7.23739e-08	9.28194e-05	0.000618623	4.61084e-05	0.00136482	2.84154e-06	3.10028e-06	8.49531e-07	7.91164e-06	4.40479e-06	2.86671e-06	3.05703e-06	1.3681e-06	1.89295e-06
g__Lactobacillus;s__Lactobacillus vaginalis	0	1.77096e-06	1.4732e-06	0	2.81073e-07	1.20976e-07	0	0	5.0727e-07	0	0.00402191	0	6.10127e-08	0	0	0	1.48816e-06	5.7724e-08	0	1.9691e-06	8.66866e-08	0.000222743	2.24187e-06	5.40134e-07	0	1.58624e-06	3.59993e-06	7.88301e-06	1.25032e-06	3.16933e-06	9.09417e-07	3.37915e-07	3.89116e-06	5.17283e-07	0.000290721	1.10121e-07	4.19799e-06	0	3.286e-08	0	9.66743e-08	1.24534e-07	0	4.10511e-08	0	0	0	0	3.74615e-08
g__Roseburia;s__Roseburia sp. CAG:303	4.64143e-06	1.21828e-05	1.12708e-05	1.54389e-05	0.000116977	0.000110205	3.92438e-05	9.68908e-06	5.06266e-05	2.72477e-05	4.61415e-05	1.1381e-05	7.04758e-06	7.31072e-05	2.5526e-05	0.000239796	8.03027e-05	0.00045562	6.42083e-06	0.000190119	2.3543e-05	1.85474e-05	9.4054e-05	0.00400067	2.11334e-05	6.37274e-05	3.20442e-05	4.91661e-05	4.97974e-05	0.000123791	8.50751e-05	2.58682e-05	0.000308589	0.000290439	3.85663e-05	3.54547e-05	3.68552e-05	5.04773e-05	4.76194e-05	0.00106836	0.000715787	4.00151e-05	2.93231e-06	0.0001079	1.57118e-05	1.02942e-06	2.07319e-05	1.2711e-05	7.59419e-06
g__Prevotella;s__Prevotella histicola	1.03974e-06	5.96044e-08	2.90626e-06	8.25648e-05	0.000313134	7.85467e-06	0	2.47394e-07	8.9311e-07	0	2.52028e-06	1.78953e-05	1.46081e-06	1.72421e-06	6.26281e-06	5.49555e-06	8.44763e-07	3.83427e-06	9.02642e-06	4.83275e-07	0	5.39079e-06	3.32198e-05	2.23979e-06	3.93507e-06	1.84636e-06	9.24129e-06	5.96558e-06	4.10194e-07	8.1224e-06	3.16147e-07	4.4274e-06	4.8626e-05	1.79275e-06	3.14978e-05	0	0.000484449	5.28697e-08	3.7939e-05	0	3.6624e-06	3.26699e-06	2.29212e-06	0.00395693	0.00126414	0.000404241	9.59427e-07	2.63676e-08	4.91823e-07
g__Unclassified;s__Firmicutes bacterium CAG:555	5.24611e-06	2.11708e-06	0.000289334	0.000260094	4.30438e-05	4.67897e-05	7.85373e-05	4.44933e-06	5.71462e-05	9.28063e-06	0.000286502	3.86511e-05	2.31338e-05	5.74734e-05	0.000101532	8.40593e-05	0.000226946	0.000377264	2.5878e-05	0.000273621	1.00244e-05	8.35134e-05	2.99373e-05	0.000485972	0.000109924	5.02145e-05	0.000465567	0.000190846	9.60399e-06	0.000221538	0.000319983	0.000117646	0.000598512	1.79269e-05	2.00114e-05	2.63094e-06	0.000102648	0.000199534	7.54199e-05	0.000182264	0.000992152	0.00233078	0.000234952	0.000984406	0.00199563	0.000533776	0.00247826	1.85458e-05	9.68613e-05
g__Roseburia;s__Roseburia sp. CAG:380	1.94105e-06	5.29526e-06	5.69837e-05	1.31954e-05	0.000603998	2.37474e-05	9.1901e-06	1.92106e-06	0.00018676	1.96486e-05	6.89699e-05	1.40067e-05	6.0858e-06	3.58825e-05	2.39021e-05	0.000126041	2.7953e-05	6.47188e-05	0.000435741	0.000113345	4.77004e-06	4.14574e-05	9.98876e-05	4.67776e-05	1.79002e-05	0.000331151	0.000220382	0.000890117	6.85304e-06	2.82928e-05	3.94201e-05	1.87434e-05	0.000161097	6.07022e-05	1.39763e-05	2.67677e-06	0.000166184	0.000104881	3.47899e-05	3.76515e-05	3.53735e-05	3.01454e-05	1.16111e-05	0.000210977	6.88118e-05	4.31457e-06	6.40449e-05	7.05314e-06	7.02632e-05
g__Blautia;s__Blautia sp. CAG:257	6.18331e-05	2.77006e-06	4.16936e-05	8.84219e-06	7.58713e-06	1.04618e-05	2.98198e-05	2.23758e-05	5.52462e-05	0.000104277	2.37163e-05	0.00387626	8.07551e-06	5.70746e-05	2.26768e-05	4.20942e-05	7.32073e-05	0.000111064	9.05326e-05	7.74299e-05	3.65712e-05	3.72672e-05	0.00211165	5.87431e-05	6.87273e-05	0.000116577	6.69938e-05	3.43551e-05	0.000331074	0.000126461	0.000104258	2.3881e-05	6.60248e-05	0.000121579	5.4632e-05	6.07025e-05	2.78112e-05	5.87893e-05	3.38025e-05	5.29186e-05	1.5498e-05	1.29854e-05	4.22089e-06	1.86906e-05	3.95026e-05	4.68835e-06	9.55634e-06	1.17401e-05	4.45246e-06
g__Bacteroides;s__Bacteroides sp. CAG:709	1.0516e-05	8.29716e-05	2.23908e-05	9.25185e-06	7.09955e-05	5.04955e-06	0	2.62114e-07	2.09374e-05	0	5.98435e-06	1.26919e-06	2.00853e-07	5.81827e-06	5.12756e-06	5.91924e-05	1.57069e-05	2.46515e-05	2.45056e-06	2.29631e-06	0.000120225	3.10243e-06	1.00822e-06	8.54769e-06	1.20203e-08	9.70349e-07	4.60856e-06	1.43558e-05	5.01888e-06	3.98111e-06	1.77217e-06	1.61983e-06	1.54219e-05	2.02083e-06	1.93995e-05	3.37196e-08	0.000209859	0	3.02409e-05	1.61908e-05	5.25926e-06	2.3058e-05	8.55109e-05	2.84578e-05	2.02122e-06	2.15084e-05	1.34362e-05	7.9076e-07	8.73555e-07
g__Bacteroides;s__Bacteroides sp. D20	0.000102562	0.000116063	0.000786827	0.000134106	0.000345636	0.000800065	0.000248105	0.000874551	0.000245395	0.00107496	0.000468101	0.000177924	0.000175563	0.000617962	0.000175559	0.0004252	0.000210946	0.000800668	2.80797e-05	0.000190468	8.49963e-05	0.000477336	2.37078e-05	0.000485669	0.000208289	0.000118507	0.00013464	0.000273202	0.00277139	0.000722247	7.15056e-05	0.000537008	0.000210596	5.10514e-05	6.19069e-05	0.000377534	0.000119571	0.00167619	0.0012835	0.00056859	0.00028697	0.000619912	3.99495e-05	2.33673e-05	5.32769e-05	6.16698e-05	0.00386013	0.00010417	0.000126518
g__Unclassified;s__butyrate-producing bacterium SS3_4	0.000189923	0.000275619	6.21337e-05	0.000371949	5.95989e-05	0.000315556	0.000125294	0.000381698	0.000491809	0.000830512	0.000143324	0.000484801	1.37303e-05	0.000180563	0.000130592	7.09349e-05	8.61414e-05	0.000173425	8.73568e-05	0.000129706	0.00120119	0.000106757	0.000222219	0.000117024	0.000203071	0.000289896	7.39076e-05	7.25877e-05	0.000894558	0.000141249	0.000169343	0.000175436	0.000244974	4.03277e-05	6.46745e-05	4.33998e-05	0.000262604	0.000453889	0.000234721	0.000477135	0.000474274	0.000214065	0.000158187	0.000167538	0.000212148	0.000130619	0.000289917	0.000634669	0.000298718
g__Unclassified;s__Proteobacteria bacterium CAG:495	0	0	6.60756e-08	1.55383e-06	1.56583e-06	0	0	0	8.95573e-07	0	0	0	4.12264e-07	0.00165052	0	0	4.24261e-06	1.08413e-05	0	7.38771e-07	0	2.80563e-06	0	0	2.57446e-07	0	0	0	8.73579e-06	0	0	0	6.26865e-06	7.68404e-08	5.16159e-05	2.75134e-07	1.97473e-07	3.23862e-08	6.74845e-06	3.4426e-07	0	0	2.21989e-06	5.93538e-06	1.01941e-07	1.85733e-08	0.00383527	0	9.8647e-05
g__Veillonella;s__Veillonella sp. CAG:933	0.000949799	5.06873e-06	0.00375645	0.000527344	4.48647e-05	2.72591e-05	4.62434e-06	1.46209e-05	2.17667e-05	1.0389e-05	6.53681e-06	1.06945e-05	1.18245e-05	0.000397364	0.00010547	1.78538e-05	0.000344913	0.000316017	0.000247093	0.000272748	1.35183e-05	6.54894e-06	0.000126908	4.65301e-05	5.71998e-05	0.000250685	0.000576434	0.000121783	4.3728e-06	0.000352	7.67857e-05	7.63699e-05	9.27842e-05	1.09016e-05	6.11917e-05	0.000144673	4.55274e-05	7.85433e-06	0.000624597	0.000115886	9.8394e-06	1.22556e-06	6.84812e-05	0.000621084	3.56782e-06	7.44105e-07	5.76332e-05	2.30503e-06	1.44717e-06
g__Bifidobacterium;s__Bifidobacterium bifidum	1.93674e-05	5.66006e-05	5.66718e-05	1.1133e-05	1.65784e-05	4.71774e-05	0.000109533	0.000109609	6.7846e-05	6.60209e-05	9.8818e-05	0.000110303	1.37335e-05	0.000603173	2.80446e-05	0.000212223	9.81074e-05	7.20705e-05	0.000522292	9.93899e-05	3.74007e-05	0.000695339	0.000239584	0.000296141	0.00144484	0.000208667	0.00307798	0.00297446	7.0363e-05	9.47942e-05	0.000136763	0.000308168	7.85614e-05	3.63335e-05	0.00381835	5.20198e-05	0.000869013	6.64261e-05	6.63763e-05	0.000240121	2.84673e-05	1.70912e-05	0.000718001	0.000168077	1.14709e-05	8.84544e-07	3.64153e-05	3.12619e-05	9.89254e-06
g__Bacteroides;s__Bacteroides sp. 4_3_47FAA	0.00255165	0.000146114	0.000322866	0.00059385	0.000221911	0.000739253	0.000279604	0.00152534	0.000332739	4.13152e-05	0.000240828	2.50632e-05	1.08971e-05	0.000399151	0.000255903	0.000835721	2.88895e-05	6.22882e-05	3.44609e-05	0.000293655	0.000742572	0.000211299	0.000220584	0.0001753	0.000474621	0.00016962	0.000113312	0.00024986	9.7218e-05	0.000251871	3.94332e-05	4.19337e-05	0.000103423	3.0435e-05	0.000106047	0.00129837	0.000170092	0.000240303	9.68466e-05	0.00020641	0.000579256	0.000558268	0.000250069	0.000111443	5.3614e-05	0.000213212	0.000340294	0.00224902	7.78699e-05
g__Eubacterium;s__Eubacterium sp. CAG:252	1.2004e-05	4.27903e-05	9.71605e-06	2.7671e-05	0.00121277	5.36262e-05	0.000183953	1.71101e-05	0.000672887	6.0795e-05	3.07281e-05	1.6631e-06	9.83124e-06	5.01155e-05	3.23018e-05	3.75984e-05	3.67778e-05	0.00119127	2.1873e-05	6.4028e-05	4.48794e-05	1.48224e-05	4.58206e-06	5.21366e-05	0.00376259	0.000150507	3.07695e-05	8.05138e-05	9.56758e-05	2.54514e-05	1.06458e-05	7.84238e-05	3.82088e-05	8.28194e-06	1.34863e-05	1.7934e-06	6.31689e-05	3.52514e-05	6.80744e-05	5.12707e-05	0.00160541	2.13972e-05	4.03633e-06	0.000102922	7.40207e-05	1.67898e-06	4.14672e-05	3.3288e-05	5.52324e-06
g__Anaerotruncus;s__Anaerotruncus sp. CAG:390	6.48868e-06	4.69832e-06	0.000837806	0.000108157	7.57715e-05	1.06171e-05	1.49386e-05	3.73126e-06	0.000139811	1.87381e-06	0.000379294	2.29978e-07	2.48748e-05	1.12313e-05	0.000110335	0.000107191	0.00018746	0.000115715	6.37099e-05	0.000114557	1.75366e-05	5.29081e-05	2.32724e-06	0.000263573	4.06624e-05	2.7411e-05	0.000288335	0.000191241	7.07078e-06	0.000177413	0.000311258	2.71982e-05	0.000593011	1.6829e-05	8.4341e-06	8.59537e-06	6.96662e-05	7.01314e-05	0.000104712	3.2007e-05	0.00019187	0.000348332	6.51835e-05	0.00156295	0.000276442	0.000436921	0.000362358	6.99353e-06	5.03313e-05
g__Chitinophaga;s__Chitinophaga arvensicola	0	7.16714e-06	1.09461e-05	2.57025e-07	2.45498e-06	0	0	0	2.94539e-07	0	1.79028e-05	0	0	0	6.82134e-08	0	2.36447e-06	1.47343e-06	0	1.29536e-06	3.233e-06	1.82043e-06	0	1.10213e-05	0	0	6.1461e-07	5.4137e-07	0	4.62967e-06	1.09662e-06	8.17528e-07	1.97624e-06	1.34213e-06	3.44622e-06	0	0	2.73476e-06	2.35384e-06	2.32103e-07	3.35855e-07	4.2276e-08	1.12113e-07	3.51831e-06	2.5296e-07	2.67088e-05	1.03574e-06	0	5.364e-08
g__Clostridium;s__Clostridium sp. CAG:169	2.95352e-05	1.85029e-06	0.000284299	2.88498e-05	7.30851e-05	1.47081e-06	1.18525e-06	1.11919e-05	1.12383e-05	5.54833e-07	0.000416453	3.86517e-06	4.42333e-05	1.92567e-06	4.91658e-05	2.15612e-05	0.000130915	0.00373159	2.43711e-05	6.53452e-05	1.00855e-05	1.18638e-05	3.82636e-06	5.12828e-05	9.40578e-06	2.06482e-05	0.000557757	0.00110455	2.69327e-05	4.21154e-06	0.000165389	3.11831e-05	0.000541558	1.38323e-05	9.02683e-06	3.57486e-06	0.000374677	1.52131e-05	0.000868216	4.58863e-05	1.8354e-05	7.15256e-05	1.20938e-05	0.000243963	6.3164e-05	0.000664047	2.17635e-05	1.01465e-05	8.63951e-06
g__Clostridium;s__Clostridium sp. CAG:413	1.09087e-05	7.32058e-06	0.00118761	0.000220791	4.64034e-05	2.28695e-05	4.20001e-05	4.42685e-05	0.000197142	1.71879e-06	0.000221245	5.5394e-07	1.38289e-05	3.95943e-05	0.000160427	9.69868e-05	0.000162947	0.000140946	7.80079e-05	0.000165606	1.08563e-05	9.05112e-05	1.81381e-05	0.000222315	4.37404e-05	8.93404e-05	0.000294916	0.000314761	5.81958e-05	0.000151039	0.000268084	0.000135902	0.000607364	2.52605e-05	1.76769e-05	1.99504e-05	0.000118553	0.000120706	9.64024e-05	0.000144877	0.000134066	0.000230908	8.14971e-05	0.000793334	0.000230158	0.000537013	0.000165129	1.84899e-05	3.09384e-05
g__Bacteroides;s__Bacteroides eggerthii CAG:109	0.000133165	3.98407e-06	9.68903e-05	0.00203967	3.01424e-05	0.00159783	1.40944e-07	0.000258094	0.000806276	2.09643e-06	2.88493e-05	1.649e-05	2.8486e-06	0.000366238	5.49534e-05	2.8963e-05	1.43367e-06	0.000307488	8.30868e-06	1.69775e-05	8.75386e-06	0.000512604	0.001537	6.29967e-05	9.70257e-05	8.2974e-05	2.90304e-05	0.000309157	0.00115266	5.19609e-05	2.65621e-06	1.333e-05	2.162e-05	1.42402e-05	6.11504e-07	0.000175977	4.43442e-07	9.12471e-06	5.15233e-05	3.7772e-05	2.62505e-05	0.000453865	3.52837e-06	1.20803e-06	2.81445e-06	1.70973e-05	2.96048e-05	3.31348e-05	2.35346e-06
g__Clostridium;s__Clostridium sp. CAG:253	2.08081e-05	7.10467e-06	1.41129e-06	4.1042e-05	0.000147869	4.84753e-05	5.45933e-05	1.41856e-06	0.00208186	4.78075e-05	0.000300462	4.02729e-06	1.78214e-06	0.000344694	6.82364e-05	4.69522e-05	1.53084e-05	0.000230233	8.29958e-06	8.37018e-05	1.40268e-05	1.51111e-05	9.49101e-05	8.1716e-05	0.000160344	8.95288e-05	1.97117e-05	7.69749e-06	5.92915e-05	2.08166e-05	7.88484e-05	1.36973e-05	0.000199136	1.92097e-05	3.29868e-05	9.06375e-06	8.85816e-05	5.28571e-05	5.33111e-05	8.87243e-05	2.92665e-05	7.85421e-06	1.42977e-06	5.97628e-05	3.93483e-05	1.21965e-05	7.12913e-05	1.07905e-05	7.41889e-07
g__Ruminiclostridium;s__[Eubacterium] siraeum	4.69934e-05	1.62489e-05	0.000397787	0.000554871	0.000102513	5.39558e-05	0.000106053	4.51787e-05	0.00169965	8.46214e-05	0.000684488	1.49873e-05	3.59418e-05	0.000138586	0.000136929	0.00021761	0.000204132	0.000381767	0.000273699	0.000550586	5.06704e-05	0.000188444	8.80249e-05	0.00140676	0.000144158	0.000236726	0.000308541	0.000131135	0.000159715	0.000178426	0.000337629	0.000211614	0.00141462	6.52801e-05	4.79216e-05	5.4056e-05	0.00123595	0.000262947	0.000283083	0.000291543	0.00137721	0.000208283	4.46126e-05	0.0012826	0.000222963	0.000160838	0.000207043	6.34671e-05	5.78874e-05
g__Shigella;s__Shigella sonnei	6.48719e-05	0.000600767	2.50561e-06	0.000253068	2.2213e-05	9.71801e-06	6.65566e-06	9.95773e-05	4.85044e-05	4.54187e-05	0.000250857	5.19581e-05	0.00266282	2.13991e-06	0.00155894	1.79963e-06	0.00162669	0.000139476	0.00174155	0.000124587	0.000708719	8.72797e-06	5.71761e-07	5.01085e-06	2.69734e-06	1.43057e-05	0.000251175	8.93366e-05	9.50025e-06	0.000127701	1.76606e-05	3.9441e-07	2.45111e-05	0.00231829	1.29912e-05	0.000244421	2.82335e-05	1.50105e-05	7.36447e-07	1.27169e-07	3.98313e-06	3.3672e-06	4.2064e-06	1.58338e-05	3.444e-07	6.13119e-07	2.09932e-05	1.23851e-05	4.76329e-06
g__Roseburia;s__Roseburia sp. CAG:309	1.6614e-05	4.53699e-05	1.2181e-05	1.74802e-05	8.02023e-06	1.88426e-06	6.51086e-06	4.26236e-06	9.18688e-05	1.70361e-05	2.92818e-05	3.37665e-07	2.10258e-06	2.00614e-05	1.30752e-05	8.71323e-05	1.31625e-05	5.49375e-05	1.97354e-05	3.37511e-05	3.61864e-06	1.64586e-05	1.46935e-05	0.00360361	2.35014e-05	1.91177e-05	1.82659e-05	1.60191e-05	1.39373e-05	7.32106e-06	4.23505e-05	4.04381e-05	9.91494e-05	4.53545e-06	2.3042e-05	1.34128e-05	1.17713e-05	0.000134457	7.02979e-05	4.27998e-05	1.34155e-05	1.53324e-05	2.89086e-06	2.68783e-05	2.02731e-05	1.50037e-05	2.22233e-05	1.43449e-06	4.7175e-06
g__Unclassified;s__Firmicutes bacterium CAG:460	8.62225e-08	0	2.00423e-06	2.3617e-05	6.23304e-06	0	0	3.15945e-06	2.21562e-06	0	1.68949e-06	0	1.55547e-06	0	1.83133e-06	3.01139e-07	2.12681e-06	2.07675e-05	0	0.000232593	0	0	0	0.000104825	0	7.68704e-06	2.63325e-05	2.60989e-07	2.46431e-06	0	0.000117514	0	9.59042e-06	1.52552e-06	0	0	2.31348e-06	2.59361e-08	2.54111e-06	4.91147e-07	3.28184e-07	1.96761e-06	0	9.48422e-05	2.20383e-06	1.89393e-07	0	0	0
g__Alistipes;s__Alistipes onderdonkii	9.9556e-05	9.73174e-06	0.000230072	0.000324075	3.44234e-05	9.77547e-05	0	3.49917e-05	4.76764e-05	0	0.000239049	1.79374e-05	4.15918e-05	0.000114435	4.38721e-05	6.76445e-05	0.000166033	0.000107151	3.69666e-05	0.000345627	2.99461e-05	0.00014044	1.57679e-06	0.000153475	0.000272274	1.09399e-05	7.62472e-05	0.000242305	0.000355029	4.95847e-05	2.6512e-05	9.46069e-05	8.77037e-05	0.000595285	1.82631e-05	2.67144e-05	4.47739e-05	3.23042e-05	8.80119e-05	0.000120681	0.00043402	0.000110071	0.000236508	2.25331e-05	3.97546e-05	0.000362648	0.00027702	7.06635e-05	3.33173e-05
g__Oscillibacter;s__Oscillibacter sp. CAG:155	0.000111032	1.73658e-06	0.000445441	0.000356778	0.000214876	1.05816e-05	3.49281e-05	9.99511e-05	0.000165479	3.81489e-06	0.000555073	6.64583e-06	3.39012e-05	5.05311e-05	0.000188644	6.86356e-05	0.000151608	0.00015617	3.0134e-05	0.000123467	3.42289e-05	0.000104794	1.37628e-05	0.000454122	5.14968e-05	9.64915e-05	0.000159787	0.000247936	6.17253e-06	7.31373e-05	0.000504694	3.17153e-05	0.000321399	2.56195e-05	2.81619e-05	9.82742e-06	6.85844e-05	6.78892e-05	0.000105236	0.000196409	0.00182956	0.00143167	0.000496198	0.000727282	0.0016164	0.00177983	0.00298071	0.000193837	0.000322569
g__Bacteroides;s__Bacteroides salyersiae	0.000380912	4.69342e-05	0.00024728	0.00355698	6.95673e-05	0.00080657	0.000155594	0.000369456	0.000228025	0.000229527	0.000200779	3.79517e-05	5.01997e-05	0.000346928	0.000166382	0.000264937	9.09916e-05	0.000226609	2.29552e-05	5.64601e-05	0.000102525	0.000155655	0.000107706	0.000101631	0.000161804	0.000154129	5.60482e-05	9.6569e-05	8.68486e-05	8.46429e-05	4.64693e-05	4.2677e-05	0.000439949	4.33479e-05	4.91192e-05	0.000195698	2.30578e-05	7.97594e-05	0.00163402	0.00100909	0.000258231	0.000145805	6.76646e-06	0.000161358	3.14423e-06	6.38365e-05	0.000968044	0.000108406	7.2039e-06
g__Unclassified;s__Firmicutes bacterium CAG:240	5.07353e-06	8.87726e-07	0.000189321	0.000157074	2.76712e-05	2.49373e-05	6.12625e-05	2.05516e-06	5.09808e-05	3.92611e-06	0.000193236	6.11993e-08	1.96631e-05	5.38483e-06	5.6851e-05	4.1479e-05	0.000151596	0.00144187	4.50943e-05	0.000132144	4.59682e-06	7.77062e-05	2.46002e-05	0.00354532	4.59288e-05	1.51629e-05	0.000298465	0.000125726	2.61771e-06	0.000172906	0.00020552	2.99655e-05	0.000576764	3.16733e-05	1.37529e-05	5.73173e-08	5.71692e-05	0.000101283	6.25547e-05	0.000143397	0.000734211	0.00147273	0.000177441	0.0029506	0.00161268	0.000427634	0.00193566	2.36843e-06	7.02451e-05
g__Unclassified;s__Firmicutes bacterium CAG:194	3.29852e-06	7.08627e-06	3.63796e-06	3.16838e-05	7.81623e-05	2.09513e-05	2.01953e-05	2.91718e-06	2.2151e-05	3.86677e-05	0.000106934	1.35613e-06	6.13818e-06	5.96507e-05	0.0011072	1.19675e-05	2.81193e-05	0.000140786	5.24617e-06	0.00312705	1.02802e-05	5.74779e-06	2.24185e-05	6.59495e-05	7.27317e-06	5.89871e-05	1.78535e-05	1.57212e-05	6.66885e-06	4.41733e-05	3.00282e-05	3.98164e-06	0.00353956	1.63547e-05	2.64888e-05	7.91549e-06	0.000158754	2.65121e-05	4.08918e-05	4.77257e-05	5.51162e-05	2.40066e-05	4.78703e-06	3.15857e-05	0.000996306	8.6945e-06	8.9558e-06	1.32346e-05	7.5064e-06
g__Oxalobacter;s__Oxalobacter formigenes	6.18527e-06	1.95227e-07	5.06389e-06	0.00352112	4.10352e-06	3.81033e-05	8.95847e-08	4.39919e-06	2.389e-05	5.04869e-06	2.37514e-06	1.78627e-05	0	2.01807e-05	4.65345e-06	3.29881e-06	6.07293e-06	5.02226e-06	1.43261e-07	2.60936e-07	3.38751e-06	2.62066e-06	0	0.000234293	6.64251e-06	3.82083e-06	1.50025e-06	2.15038e-06	1.30163e-05	0.000129275	1.0055e-05	2.40855e-06	2.93773e-05	1.22794e-07	6.93771e-07	6.43445e-07	1.42573e-06	9.44391e-08	1.06782e-06	0.000229697	2.0143e-05	1.21767e-05	2.21254e-06	0.000100614	2.05047e-06	9.80136e-06	0.000579396	4.34795e-05	2.54911e-05
g__Ruminococcus;s__Ruminococcus sp. JC304	2.14377e-05	7.09203e-05	0.000128359	9.49625e-05	4.4071e-05	5.99454e-05	0.000100673	1.31253e-05	0.000516742	0.00266603	0.00060594	0.000199775	0.00021784	0.000375321	0.000315041	0.000494168	0.000970814	0.00118415	0.000858693	0.00189641	0.000497091	0.00032566	0.000165203	0.000470962	0.00047637	0.000478342	0.000307346	0.000624448	0.000603953	0.00350357	0.000853907	0.000100618	0.000725765	0.0011726	0.00118213	0.000917095	0.00108238	0.000631079	0.000427158	0.000691437	7.96241e-05	7.4901e-05	1.95237e-05	0.000254345	6.20616e-05	1.72353e-05	5.20909e-05	2.43395e-05	1.18491e-05
g__Dorea;s__Dorea sp. CAG:105	1.15351e-05	7.75484e-06	3.66565e-05	3.84157e-05	3.33819e-05	3.2115e-05	2.82773e-05	2.46753e-05	0.000586948	4.52934e-05	0.000148508	4.45508e-05	0.000221781	2.16667e-05	0.000182516	3.45251e-05	0.000105865	0.00129887	0.00206858	0.00105709	0.000182698	0.000607011	7.08822e-05	0.000445447	3.82468e-05	0.000121666	0.00246541	0.000934174	2.64147e-05	4.26147e-05	0.00350195	0.00142877	0.00146695	2.72911e-05	0.000191554	1.18692e-05	0.00113083	8.51925e-05	0.000634415	0.000328075	1.30969e-05	1.91862e-05	1.51703e-05	5.80666e-05	1.08298e-05	9.78363e-06	1.51769e-05	5.1735e-06	2.06787e-05
g__Bacteroides;s__Bacteroides coprosuis	5.27443e-05	0	0.000161954	5.03715e-07	7.89183e-05	0	0	3.11374e-06	3.74938e-07	1.20519e-06	4.25504e-06	3.28115e-06	0	0	7.9851e-05	1.79278e-06	1.2846e-05	1.65251e-05	0	7.33889e-06	4.40526e-05	0	1.82188e-06	8.6879e-06	2.19751e-06	0	1.94627e-07	3.25849e-07	0	2.2038e-05	6.34337e-06	9.6642e-06	6.22217e-07	6.81158e-07	8.25589e-06	5.68783e-06	7.41605e-05	2.26592e-06	2.11841e-05	0	5.99394e-07	2.14198e-07	1.83065e-06	3.29811e-05	1.49411e-06	5.3727e-06	1.82158e-06	0	8.25948e-05
g__Bacteroides;s__Bacteroides nordii	6.26826e-05	2.70543e-05	0.000251636	0.000186499	0.000177005	0.000551271	5.5238e-05	2.50265e-05	0.000130604	0.000197612	0.000997553	8.40451e-05	6.07543e-05	0.000190821	7.85705e-05	0.00339236	6.92527e-05	0.000291826	1.3287e-05	0.000304911	3.83674e-05	0.000102942	9.47422e-05	6.38656e-05	0.00025204	0.000110572	0.000220455	2.88637e-05	0.000151461	0.000395973	2.90165e-05	0.000234096	4.86645e-05	6.47291e-05	0.000134961	4.60407e-05	0.000140651	1.76791e-05	0.000227738	0.00012496	4.02529e-05	9.05409e-05	3.80418e-05	1.48655e-05	3.74789e-05	7.16068e-05	9.71334e-05	2.3058e-05	8.40727e-06
g__Coraliomargarita;s__Coraliomargarita sp. CAG:312	1.05786e-06	0	7.10375e-08	8.3972e-07	5.29464e-07	0	0	8.26438e-08	4.15374e-07	5.27019e-06	8.86544e-07	1.08965e-06	1.42108e-07	1.54038e-05	1.84563e-06	1.3895e-05	1.66322e-06	1.95973e-06	6.75371e-07	7.18709e-07	0	0	4.4619e-06	1.19746e-06	3.61309e-06	1.03761e-07	1.26732e-07	1.40287e-06	2.91666e-06	1.1227e-06	1.15026e-06	0	2.94453e-06	2.78208e-07	0	0	7.16924e-07	2.24709e-05	7.29408e-07	3.03739e-07	6.28022e-06	9.64657e-07	5.56232e-07	6.73365e-06	4.92332e-06	1.96518e-05	5.86391e-05	0	1.13155e-05
g__Unclassified;s__Croceibacter phage P2559Y	0	0	0.0033628	1.72017e-05	3.72414e-05	1.52015e-06	0	0	2.67763e-06	0	8.18912e-05	0	2.76321e-08	1.50266e-06	0	1.80987e-08	7.38418e-05	0	0	2.82527e-05	0	0	0	0	4.10271e-07	0	0	0	2.35779e-07	1.70653e-08	0	0	0	9.08485e-07	0	2.25591e-07	5.05875e-07	6.59814e-07	0	8.42749e-05	6.11093e-06	0	0	0	2.10864e-07	0	0	0	0
g__Collinsella;s__Collinsella sp. CAG:166	0	1.97166e-05	1.61768e-05	1.53798e-06	5.31766e-06	4.10211e-06	2.03067e-05	2.34426e-06	9.04541e-06	0	3.14303e-05	0.00109144	9.35371e-08	1.34493e-07	9.06397e-05	4.56627e-07	0.000213852	0.00055915	0.00127078	9.55601e-05	0.000226911	0	2.00014e-07	0.00016171	0.000118985	2.7866e-08	0.000721496	0.000360258	5.62667e-07	1.16615e-07	0.000472718	0.000303396	0.000803272	0.000190472	0.000133664	3.57123e-07	0.000129041	0.000464379	0.000337019	2.67228e-05	3.11497e-05	2.14968e-05	0.000173294	7.57213e-05	3.75335e-05	0.000161617	2.87009e-05	7.75559e-05	1.62456e-05
g__Unclassified;s__Clostridiales bacterium 1_7_47FAA	5.0845e-05	8.88119e-06	0.000103166	0.000179101	3.88225e-05	7.6515e-05	0.00021922	2.17788e-05	0.000106351	5.288e-05	9.65573e-05	0.000484474	9.93564e-05	6.30709e-05	1.84872e-05	0.000135074	7.03103e-05	9.66961e-05	3.7172e-05	0.000124119	0.000154928	6.73896e-05	0.00021211	7.16786e-05	0.000120301	0.000155414	0.000101075	0.000128405	7.04084e-05	0.000182419	9.31548e-05	0.00043226	8.6959e-05	2.94759e-05	4.28937e-05	0.00048163	8.95996e-05	0.000190669	4.91514e-05	0.000172205	0.000122292	8.22305e-05	6.81747e-05	8.54513e-05	9.86548e-05	7.76231e-05	0.00013672	6.81344e-05	4.81409e-05
g__Bacteroides;s__Candidatus Bacteroides timonensis	0.00014164	0.000253062	0.000398818	0.000236636	0.000157224	0.000660065	0.000288927	0.000176526	0.000116272	0.00333977	0.000121105	5.51553e-06	0.000659704	0.000180466	6.60642e-05	4.89192e-05	8.39494e-05	0.000182696	1.46945e-05	6.39361e-05	0.000214869	0.000182295	0.000330019	0.000202131	6.07228e-05	5.14046e-05	7.29195e-05	0.000190991	0.00015875	9.68698e-05	0.000255903	1.99995e-05	7.76415e-05	0.000151125	2.39687e-05	2.36285e-05	2.1469e-05	6.58155e-05	0.000240213	9.71706e-05	5.61738e-05	0.000175083	5.57745e-05	1.94725e-05	3.55005e-05	2.86036e-05	9.15587e-05	0.000214396	2.53326e-05
g__Paraprevotella;s__Paraprevotella clara CAG:116	1.73489e-05	0.00037541	1.93662e-05	3.16704e-05	0.000114338	7.89084e-07	2.1091e-06	0.000981015	2.58171e-05	1.01675e-05	0.000108425	2.23912e-05	1.42894e-06	2.07573e-05	0.000308118	4.96491e-05	8.4001e-06	0.000954826	1.34187e-05	7.24446e-06	5.8425e-06	0.000142628	2.27951e-06	0.000213027	1.65973e-05	2.83334e-06	8.49539e-07	0.000229125	2.71027e-05	1.53642e-05	5.28018e-05	1.68676e-06	6.08022e-05	2.72954e-07	0.000100887	1.19201e-05	3.433e-06	2.65638e-06	0.00129578	3.73469e-05	2.06743e-06	0.00107533	1.44891e-05	9.30433e-06	4.41168e-05	4.43079e-05	4.98374e-06	5.14384e-06	9.80215e-05
g__Streptococcus;s__Streptococcus mutans	0	2.0133e-07	0	1.72126e-06	1.74457e-05	1.96289e-07	0	1.04437e-07	6.59889e-05	1.43228e-05	0.00330951	0.000496375	1.47349e-05	5.87159e-07	2.8746e-07	5.06161e-05	2.86748e-06	3.65501e-06	2.66999e-07	4.00868e-06	6.11255e-07	2.35408e-07	0.00019688	1.99792e-05	2.41962e-06	0.000235574	1.38251e-05	8.64068e-07	2.25022e-06	2.42779e-05	2.503e-06	8.37336e-06	2.50033e-05	7.38944e-06	1.88398e-05	1.68057e-06	2.28398e-05	3.13447e-06	4.34066e-05	9.71595e-06	6.36562e-07	5.98112e-06	4.79768e-07	1.48396e-05	1.10454e-06	1.2782e-06	1.00975e-07	1.21648e-08	1.59975e-07
g__Ruminococcus;s__Ruminococcus sp. CAG:330	1.35034e-05	4.35013e-05	4.65872e-05	6.54596e-05	0.00012981	3.46065e-06	0.000183784	1.41839e-06	6.24329e-05	2.32145e-05	0.000203334	1.35763e-06	1.72666e-06	4.47721e-05	0.00330397	0.000230991	0.000733589	4.8781e-05	0.000297174	0.000153138	3.33907e-07	0.000371905	1.50845e-05	0.000126857	8.40834e-06	0.000328319	0.000180708	0.000114672	3.26249e-05	0.00010049	0.00037472	2.60469e-05	0.00123688	4.12797e-05	0.000154782	3.5016e-06	0.000110164	0.000288596	0.000918286	8.02481e-05	7.17803e-05	2.26639e-05	0.000120293	9.45243e-05	2.21314e-05	7.70283e-05	0.00125947	8.64974e-06	6.77058e-06
g__Prevotella;s__Prevotella bivia	0.000103892	0.000976757	0.000163099	0.000157544	0.00105596	0.000149915	0.000194575	0.000200472	0.000111124	3.27853e-05	0.000139903	6.69788e-05	1.97121e-05	0.000108592	0.000458953	0.000160771	2.08753e-05	9.94452e-05	1.25206e-05	8.51583e-05	0.000328651	8.90223e-05	0.000115753	0.000121862	0.000104225	6.89177e-05	3.34576e-05	0.000134437	7.72444e-05	9.55376e-05	1.92335e-05	3.39508e-05	0.000189798	2.2409e-05	0.000224162	0.000139327	0.000717669	3.90583e-05	0.000152697	9.42209e-05	0.000257826	0.000339554	0.00283344	0.000628139	0.00303439	0.000847388	0.000115186	0.000496604	0.00101028
g__Collinsella;s__Collinsella intestinalis	0	6.83366e-06	7.77775e-07	1.0111e-07	7.35827e-07	4.13169e-07	0.000180055	1.23804e-07	3.0341e-06	0	1.51769e-06	8.81082e-05	0.000299678	7.35809e-05	3.32814e-06	6.48015e-06	7.01664e-06	7.90646e-05	6.99331e-06	7.29662e-06	2.28276e-06	1.44049e-06	4.07676e-08	1.76321e-05	1.99144e-05	4.11322e-07	3.59351e-05	3.91513e-05	1.6183e-07	5.81698e-07	1.33435e-05	4.4415e-05	2.20871e-05	1.18743e-05	4.62647e-05	7.27286e-08	9.25091e-06	1.05216e-05	4.78347e-06	2.92833e-06	9.58947e-07	1.46816e-06	6.07625e-06	1.42972e-06	1.51039e-06	2.21456e-05	5.97755e-06	5.92486e-06	6.40839e-07
g__Unclassified;s__Gordonia phage GMA6	0	0	0	1.73141e-06	1.31849e-07	0	0	0	0	0	2.27487e-06	0	0	4.77268e-06	0	0	1.24455e-06	0	0	1.2686e-07	0	0	0	1.77376e-07	0	0	0	0	0	2.37144e-06	0	0	0	1.58424e-07	2.17374e-06	0	0	0	0	0	0	0	0	0	0	0	0	0	0
g__Unclassified;s__Lachnospiraceae bacterium 1_4_56FAA	0.000241643	6.06063e-05	1.05845e-05	1.47748e-05	1.29102e-05	4.93539e-05	0.000137566	3.33281e-05	4.39474e-05	0.000150216	4.94774e-05	0.000686723	1.71817e-05	6.46579e-05	1.93928e-05	3.98128e-05	7.79872e-05	0.000265142	3.08308e-05	6.75312e-05	4.19996e-05	0.000100557	0.000661488	3.56619e-05	4.14617e-05	5.21361e-05	3.76124e-05	8.77143e-05	0.000205865	6.3038e-05	7.98496e-05	6.2997e-05	0.00025109	9.08801e-05	9.86748e-05	0.00322291	0.000475384	5.92183e-05	6.31555e-05	0.000579576	1.58953e-05	1.32624e-05	7.90422e-06	5.99148e-05	5.44091e-06	1.24508e-05	3.67959e-05	9.74827e-05	1.92667e-05
g__Lactobacillus;s__Lactobacillus plantarum	4.93273e-06	0	5.60104e-08	1.33186e-07	0	0	1.74223e-05	7.23292e-06	1.88599e-05	3.9309e-06	6.06778e-05	0	1.10528e-07	7.56402e-06	8.5919e-07	5.46697e-06	1.00191e-06	2.81665e-05	3.58442e-06	1.33633e-05	8.23077e-06	2.11635e-05	1.46993e-07	7.90133e-06	3.20327e-06	1.80742e-06	9.91051e-07	2.73109e-06	2.63471e-07	0	6.53165e-06	6.18316e-05	1.27264e-05	4.54804e-06	5.4324e-06	0	3.68432e-06	3.47973e-07	3.67841e-07	7.57609e-06	1.18089e-05	2.83048e-07	1.52473e-06	1.69402e-07	3.30372e-07	0	5.65966e-06	3.72445e-06	7.58836e-08
g__Clostridium;s__Clostridium sp. CAG:269	5.36981e-07	2.60474e-07	1.0922e-07	8.40665e-05	0.000276442	0	1.25954e-06	0	1.72764e-05	1.27558e-06	6.41761e-05	5.01972e-08	0	2.90759e-08	1.88035e-05	8.38817e-05	3.99295e-07	0.0023718	5.02307e-07	0.000334598	1.11117e-07	2.92496e-07	6.33514e-07	0.00317172	0	0.00145406	5.36015e-06	2.56249e-05	2.91715e-06	2.09681e-06	5.35401e-06	1.76199e-07	0.00114455	7.2531e-05	3.01972e-07	2.76459e-07	3.48582e-06	5.23919e-06	6.04497e-05	0.000222434	2.96835e-06	4.23978e-05	5.0741e-07	0.000299596	9.83667e-06	5.52557e-08	3.29925e-07	0	4.1716e-06
g__Veillonella;s__Veillonella dispar	2.92213e-05	7.68252e-05	2.99756e-05	2.55786e-05	0.000473207	2.75326e-05	0.000113254	0.000141143	0.000812629	0.000168977	0.000147725	0.000173818	1.34231e-05	7.37583e-05	2.83478e-05	0.000123874	5.81422e-05	8.86661e-05	5.73689e-05	5.03749e-05	5.62582e-05	6.41751e-05	0.000336507	8.73167e-05	5.05941e-05	0.000121499	6.11305e-05	3.30839e-05	0.000108099	0.000176346	0.000100081	3.45732e-05	7.67568e-05	6.72526e-05	0.000389309	5.84379e-05	5.43281e-05	0.0001465	0.000117145	9.25234e-05	0.000181577	5.54454e-05	3.6655e-05	8.88542e-05	2.86935e-05	3.17865e-05	0.00010498	0.000200094	9.21824e-05
g__Ruminococcus;s__Ruminococcus sp. CAG:488	2.9392e-06	3.07266e-07	0.000150316	0.000149676	9.56971e-06	1.73694e-05	2.43523e-06	9.80012e-07	6.01261e-06	9.64872e-08	8.80766e-05	0	1.73136e-06	7.26034e-07	3.3403e-05	1.59361e-05	1.62577e-05	2.52092e-05	4.48034e-07	3.99254e-05	3.56059e-07	1.4854e-05	1.01924e-05	5.76558e-05	8.14783e-06	1.17124e-05	4.59762e-05	3.56768e-05	1.88524e-06	2.27929e-05	0.00309006	1.3463e-05	0.00023439	2.6947e-06	1.44553e-05	0	5.28866e-05	1.95717e-05	0.00103981	1.35136e-05	3.1232e-05	4.62802e-05	1.22675e-05	0.000160521	7.08307e-05	2.68185e-05	4.3971e-05	6.03371e-07	4.08656e-06
g__Ruthenibacterium;s__Ruthenibacterium lactatiformans	4.04955e-05	6.84009e-05	0.00134276	0.000304188	4.76427e-05	7.04629e-05	9.57407e-05	2.92965e-05	0.0004817	2.34484e-05	0.000412295	2.8412e-05	0.000382462	0.000126169	0.000274124	0.000337022	0.000422461	0.000611101	0.000286329	0.000547855	0.000239686	0.000383633	0.000213485	0.000539249	0.000341362	0.00046276	0.000413592	0.000479235	6.49778e-05	0.00104199	0.000835219	0.000524483	0.000521918	0.000296235	0.000173973	0.00010632	0.000264155	0.00127461	0.000200865	0.000319909	0.000660872	0.00079693	0.000335725	0.00063893	0.000479203	0.000323224	0.000306279	0.000110916	0.000111191
g__Butyrivibrio;s__Butyrivibrio crossotus	1.59997e-05	0.000105597	6.16704e-05	2.94049e-05	7.78878e-05	0.000208809	0.000217165	1.4865e-05	0.000200268	9.24646e-05	0.000110645	2.09363e-05	5.52966e-06	0.000148702	5.83108e-05	0.000240709	5.87853e-05	7.06817e-05	8.44462e-06	0.00307942	4.3664e-05	0.000109631	1.72297e-05	7.17649e-05	0.000387765	0.000153967	4.58858e-05	6.03464e-05	0.000153138	6.79629e-05	0.000116512	1.80585e-05	0.000162477	3.04196e-05	0.000321276	1.586e-05	0.000210477	8.84776e-05	0.000111239	0.000143032	4.14068e-05	3.6665e-05	1.36412e-05	4.89916e-05	2.68015e-05	3.5652e-05	6.3131e-05	2.54687e-05	1.82211e-05
g__Coprococcus;s__uncultured Coprococcus sp.	2.18059e-05	0.000147357	5.65281e-05	3.0038e-05	9.81117e-05	6.07711e-05	9.35972e-05	2.16612e-05	0.00027975	5.01846e-05	0.000296461	4.98742e-05	3.28528e-05	0.00110172	0.000182499	0.000261653	0.000147103	0.00203905	0.000127227	0.000571605	0.000167202	0.00013791	3.52573e-05	0.000134997	0.000135372	0.000159974	0.000119163	0.000688039	9.92135e-05	0.000120047	0.00306291	0.000115353	0.000301318	0.00010537	0.000126443	2.92737e-05	0.00175668	0.000189073	0.000288639	0.000141595	4.5572e-05	9.09741e-05	1.22745e-05	0.00120805	3.94908e-05	1.7322e-05	4.68614e-05	2.08679e-05	2.04358e-05
g__Bacteroides;s__Bacteroides sp. 3_1_40A	0.00217238	9.21142e-05	0.000506266	0.000471567	0.00021132	0.00091971	0.000335162	0.000967527	0.00020485	0.000227822	0.000219973	3.18054e-05	2.26309e-05	0.000651542	0.000133325	0.000901566	3.35445e-05	0.000121152	2.35309e-05	0.000294364	0.00101022	0.000246278	2.44469e-05	0.000154863	0.000846944	0.000252007	0.000114576	0.000182306	0.000157198	0.000253735	3.65905e-05	2.90046e-05	0.000125595	1.80297e-05	4.79192e-05	0.00154379	0.000103002	0.000503972	0.000130594	0.000386218	0.00037948	0.00041359	0.000110254	8.43747e-05	0.000109626	0.000254794	0.000382087	0.00235477	4.25043e-05
g__Lachnospira;s__uncultured Lachnospira sp.	2.56415e-05	6.86193e-05	8.12116e-05	0.000161884	7.49549e-05	5.79371e-05	0.000494203	3.35537e-05	0.00115709	0.00304612	0.000313896	3.96054e-05	0.00010854	0.000216511	0.000193757	0.00144853	0.00123576	0.00176721	0.000160544	0.000790241	0.000282191	0.000665482	4.02881e-05	0.000970012	0.000513172	0.00067538	0.000152122	0.000770353	0.000884712	0.000381378	0.000690613	8.72647e-05	0.000633275	0.000115064	0.000306473	1.71873e-05	0.000936812	0.00275526	0.000495375	0.00198182	0.000145041	0.000126002	2.70327e-05	0.000374222	6.85112e-05	2.28233e-05	0.000109388	5.11478e-05	5.08905e-05
g__Bacteroides;s__Bacteroides sp. CAG:545	9.12922e-06	0	7.65847e-06	9.32881e-06	1.342e-06	0	0	9.22179e-07	0	0	5.13334e-06	3.31813e-06	2.39316e-07	4.19381e-06	3.91273e-05	6.02124e-06	3.00349e-06	1.91725e-06	2.79543e-06	2.34701e-06	1.89724e-06	5.79717e-06	0	7.85691e-06	4.37023e-06	3.59574e-07	6.73198e-08	2.55429e-06	8.23431e-07	3.8677e-07	1.81613e-06	9.89149e-07	4.32258e-06	6.29528e-06	3.60359e-05	0	4.67571e-05	3.19429e-06	1.16972e-05	3.0091e-05	5.89411e-06	3.77551e-06	2.32847e-07	3.49072e-05	4.93451e-06	2.89448e-06	1.45913e-05	4.87375e-07	3.84637e-07
g__Clostridium;s__Clostridium sp. CAG:440	0	0	6.05942e-06	0.000181263	8.43236e-06	0	1.31004e-05	0	0.000325892	0	5.47081e-05	0	6.3082e-08	2.50962e-06	2.31472e-05	0.000171173	3.80572e-06	0.00203185	4.78388e-07	7.54246e-05	4.55949e-08	2.54227e-05	8.83176e-07	0.000253386	4.34497e-08	0.000282279	4.43831e-05	2.70925e-05	9.84643e-06	2.36099e-07	1.32144e-05	1.40062e-06	6.33006e-05	0.000221973	0	0	1.98519e-06	1.15355e-05	1.15699e-05	0.000207124	7.98451e-07	2.14186e-06	0	0.000291733	3.38452e-06	0	1.35603e-06	2.74702e-07	4.29946e-08
g__Alistipes;s__Alistipes finegoldii CAG:68	7.31935e-06	5.58667e-05	0.000250111	0.000139533	1.76633e-05	2.36746e-05	4.9172e-06	9.68153e-06	1.82397e-05	7.46167e-06	7.71313e-05	4.36396e-06	6.93612e-06	4.2977e-05	1.50151e-05	2.36258e-06	9.60969e-06	3.17429e-05	4.15041e-06	6.39768e-05	5.91512e-06	6.03075e-05	5.79764e-05	0.000106706	2.4289e-05	1.71288e-06	2.64008e-05	4.32556e-05	2.83246e-05	0.000398734	2.73252e-05	5.70869e-05	0.000165664	2.99968e-05	2.29453e-05	8.49752e-05	1.79669e-05	2.1536e-05	5.85931e-05	7.92856e-06	1.39407e-05	1.53557e-05	3.46384e-06	3.16706e-05	7.34975e-05	0.0028189	4.20871e-05	1.67778e-06	2.66042e-06
g__Oscillibacter;s__uncultured Oscillibacter sp.	0.00015898	4.71757e-06	0.00175392	0.000313966	0.000250622	0.000138995	2.82203e-05	0.000221607	0.000186383	0.000328889	0.000676963	3.56645e-06	4.92154e-05	4.41401e-05	0.000156395	0.000106373	0.00025035	0.000378606	9.87709e-05	0.00022275	2.84453e-05	0.000252519	1.32546e-05	0.000734949	0.000131597	0.000190536	0.000557564	0.00032558	0.000198925	0.000224654	0.00124766	8.63166e-05	0.00049394	8.7722e-05	7.53122e-05	2.54632e-05	7.7147e-05	9.21762e-05	0.000263216	0.000115816	0.000831661	0.00097986	0.000536904	0.00131095	0.00109471	0.00201674	0.00219722	0.000221141	0.000133734
g__Prevotella;s__Prevotella amnii	2.83972e-05	0.000249221	0.000147058	7.16679e-06	0.000924979	2.65907e-06	0	3.52811e-06	1.93269e-05	0	5.74381e-07	0.000176032	1.29215e-06	2.30581e-06	3.05784e-05	3.21272e-06	4.97506e-05	3.65013e-05	7.58797e-07	3.41356e-06	0.00041717	1.36346e-05	1.47224e-05	5.08275e-06	1.26752e-05	1.44194e-05	6.14729e-06	1.32677e-06	2.73902e-05	9.04379e-05	2.58912e-06	1.20537e-06	5.88604e-05	5.08864e-06	0.0002093	2.27899e-06	0.000369974	2.75005e-07	8.75948e-05	1.51291e-06	1.8677e-05	3.19716e-06	8.15905e-05	0.000201501	0.000116344	3.17022e-05	3.05761e-06	4.35619e-06	0.00298381
g__Bacteroides;s__Bacteroides sp. 3_1_13	0.0002849	2.37007e-05	0.000137619	0.000193797	7.73167e-05	0.00168124	0.000166362	0.000152998	0.000156307	0.00222279	0.00018151	0.000140195	3.38384e-05	0.000112635	4.14636e-05	0.000734634	3.94158e-05	0.000101301	1.52731e-05	8.00435e-05	0.000209736	0.000240466	0.00298157	0.000131141	0.000309322	0.000151109	8.51292e-05	0.000159837	0.000915659	9.28803e-05	5.2211e-05	6.05946e-05	4.90186e-05	4.76342e-05	4.23624e-05	0.000296682	3.44015e-05	9.69167e-05	0.00017586	0.000235244	0.000126178	0.000373404	8.5303e-05	2.46707e-05	1.28736e-05	6.03142e-05	0.00011394	0.00023084	9.73692e-06
g__Acidaminococcus;s__Acidaminococcus fermentans	5.69245e-06	1.76033e-05	9.17585e-05	1.19883e-05	5.65451e-07	1.98824e-06	1.12715e-05	0.000140417	8.53647e-06	0	2.41616e-06	1.86519e-05	1.39361e-05	3.81187e-06	5.61142e-06	2.5538e-05	4.66991e-05	6.91323e-05	1.88809e-05	4.89202e-05	2.1835e-05	7.77226e-08	2.09862e-06	6.36049e-06	3.3374e-06	6.89449e-06	4.32041e-06	2.68543e-05	1.02245e-05	0.00297117	5.66493e-05	3.66346e-06	5.99115e-06	6.38732e-06	6.83737e-05	2.79417e-06	3.94134e-05	4.43773e-05	1.78298e-05	1.64849e-05	1.20596e-05	6.44797e-06	8.9492e-05	9.655e-06	3.04315e-06	3.91709e-05	8.19834e-06	2.60392e-05	1.0679e-06
g__Intestinimonas;s__Intestinimonas butyriciproducens	8.4884e-05	2.41446e-05	0.00107881	0.00038544	0.000196522	8.30443e-05	0.000200677	4.01379e-05	0.000261744	8.34503e-05	0.000707979	4.4118e-05	8.21023e-05	0.000146652	0.000207701	0.000191722	0.000345055	0.000386048	0.000156463	0.00044093	0.00010877	0.000257789	6.08317e-05	0.000554352	0.000149882	0.000272172	0.00041622	0.000366337	0.000175324	0.000128018	0.000636502	0.000455951	0.000608381	0.000121459	8.67074e-05	6.26228e-05	0.000221621	0.00027468	0.000218048	0.000328387	0.000864834	0.000921375	0.000280569	0.00114295	0.00104692	0.00100142	0.00106775	0.000199914	0.000182238
g__Eggerthella;s__Eggerthella lenta	1.60031e-05	6.09321e-07	5.81194e-06	3.23529e-06	1.45908e-06	4.72583e-06	1.9655e-06	5.36946e-07	3.86116e-05	5.72344e-06	2.89777e-05	0.000167712	8.42658e-05	6.80843e-05	6.18189e-06	6.53889e-05	0.000236195	0.000106011	0.000248579	6.15087e-05	7.7787e-05	0.000216642	0.000447889	7.94242e-05	7.0227e-05	0.000864447	0.000373496	7.00791e-05	6.67806e-05	0.000825461	4.11282e-05	5.12653e-05	0.000140013	0.000147612	1.24202e-05	0.000315338	1.26605e-05	0.00120237	1.64654e-05	7.63037e-05	1.12177e-05	6.02279e-06	2.03214e-05	2.14983e-05	9.83497e-06	6.48928e-05	2.32184e-05	8.17642e-06	5.95516e-06
g__Olsenella;s__Olsenella scatoligenes	0	3.24258e-07	1.49399e-05	3.2629e-07	1.4681e-06	0	0	1.01878e-07	1.82254e-06	0	2.42326e-05	2.17026e-05	1.55748e-06	5.53035e-06	1.05646e-05	5.89311e-06	8.86693e-06	8.78234e-06	8.7973e-05	1.40252e-05	4.1257e-06	2.28346e-06	1.5643e-06	9.955e-06	0.00020534	5.48773e-06	2.85092e-06	0.000904374	6.87998e-08	7.32463e-06	9.54666e-06	1.1317e-06	9.28498e-05	6.20667e-06	0.00293684	3.18909e-06	2.44447e-06	3.15647e-05	1.17387e-05	7.7548e-06	7.85034e-06	1.57718e-05	1.89473e-06	1.01517e-05	1.94119e-05	1.49525e-05	2.78326e-05	2.21948e-08	1.57762e-06
g__Clostridium;s__Clostridium sp. CAG:914	0	1.26754e-07	0	3.30298e-05	2.38057e-06	0	0	4.03498e-06	6.29252e-06	0	2.00561e-05	0	0	0	2.82027e-06	3.32361e-06	6.40704e-07	3.70749e-05	8.31979e-08	2.95186e-05	0	0	0	0.00120507	0	5.39961e-05	0.000406732	3.46979e-05	1.12538e-08	5.66663e-07	2.34711e-05	0	2.0993e-05	7.46148e-06	0	0	1.11034e-05	1.61236e-07	3.19334e-05	1.63537e-06	1.6628e-07	1.04711e-06	1.83589e-07	0.000120977	6.53778e-07	0	0	0	0
g__Streptococcus;s__Streptococcus lutetiensis	1.90602e-06	8.7045e-06	9.53194e-07	3.99557e-06	3.46783e-06	1.59427e-05	1.54504e-06	1.66339e-06	0.000166028	0.00292814	6.04938e-06	3.20564e-07	2.12294e-06	2.57983e-06	1.55606e-06	8.17958e-06	8.0978e-06	1.35804e-05	8.524e-06	1.97302e-05	3.31931e-06	8.68049e-06	5.07343e-06	1.55047e-05	2.28998e-05	8.73161e-06	1.58403e-05	6.92004e-06	3.55785e-06	0.000167561	2.02932e-05	4.7338e-06	1.26626e-05	2.47673e-06	6.96481e-06	0	1.32969e-05	1.775e-05	1.79879e-05	2.70041e-05	2.26745e-07	8.25754e-07	5.70755e-07	3.5652e-06	5.78282e-07	9.64463e-07	6.30082e-06	8.24107e-07	1.10878e-06
g__Tyzzerella;s__Tyzzerella nexilis	0.000266589	0.000377023	0.000728308	0.000335042	0.000209435	0.000399897	0.00235768	0.000111394	0.000749175	0.000808936	0.00291942	0.000871271	8.4576e-05	0.000456035	0.000421158	0.000507258	0.000670811	0.000977863	0.000475405	0.000946809	0.00120797	0.000564489	0.00220239	0.000722449	0.000703264	0.000593309	0.000483316	0.000610839	0.000579009	0.00115709	0.000761115	0.00172566	0.000839079	0.000447846	0.000509165	0.0019038	0.000658276	0.00099733	0.00061419	0.000816263	0.000431168	0.000468015	7.79081e-05	0.000837219	0.00016158	0.000106432	0.000381062	0.00025475	0.000141358
g__Mycoplasma;s__Mycoplasma sp. CAG:611	0	3.13102e-07	0	5.5062e-06	1.97605e-06	0	2.38474e-08	0	4.05339e-06	0	2.39333e-06	0	3.63253e-08	9.92242e-08	1.72525e-07	0	0	5.54076e-06	0	1.49945e-05	0	0	0	0.00291595	0	1.19538e-05	0.000141615	3.17063e-06	0	7.48702e-07	0.000536979	0	5.17126e-06	0	2.68606e-07	0	4.59832e-06	0	5.06405e-06	0	0	4.49305e-07	2.84343e-08	0.000122543	5.42788e-07	0	0	0	0
g__Unclassified;s__Clostridiales bacterium KLE1615	4.41089e-05	0.000482849	0.000312253	0.000255825	0.000100949	0.000119618	0.000510323	4.10546e-05	0.00112306	0.0029074	0.000362052	0.00012356	0.000105829	0.000285324	0.000186916	0.00137183	0.00115113	0.00181292	0.000193935	0.000867291	0.000222526	0.00059195	0.000217071	0.00104617	0.000671712	0.000723885	0.000255319	0.00108585	0.000858457	0.000677861	0.000740447	0.000204889	0.000770346	0.000166407	0.000401396	6.86778e-05	0.000841851	0.0024587	0.000490013	0.00160139	0.000170002	0.000139462	6.75027e-05	0.000395406	0.000115538	6.5897e-05	0.000170572	8.4012e-05	5.55978e-05
g__Ruminococcus;s__Ruminococcus bromii	2.68066e-05	2.03021e-05	0.000418613	0.0010342	5.91879e-05	0.00103409	0.00288479	0.00140883	0.00208806	3.03257e-05	0.000702595	1.01823e-05	9.43665e-05	0.0012032	0.000150391	0.000450431	0.000228632	0.00034767	0.00051815	0.00137239	1.89719e-05	0.000539144	6.26544e-05	0.000449145	0.000980241	0.000826462	0.00143178	0.000102071	0.00137962	9.20417e-05	0.000724574	0.0024556	0.00103393	0.000278555	4.3577e-05	3.65964e-06	0.000620791	0.00137928	0.000138828	0.00217109	0.000288369	0.000223871	5.4212e-05	0.00145052	0.000109734	0.000217545	0.000441794	9.26722e-05	2.33773e-05
g__Eisenbergiella;s__Eisenbergiella tayi	5.22115e-05	0.000330604	0.00116442	0.000255838	0.000120353	8.15592e-05	9.84197e-05	0.000301167	0.000417601	6.13682e-05	0.00037727	2.73212e-05	7.36149e-05	0.000261245	0.000155234	0.000301842	0.000250729	0.000324491	0.000125644	0.000627304	8.20636e-05	0.000159712	0.000160599	0.000852125	0.000242451	0.000249712	0.000917473	0.000267409	0.000245009	0.000324404	0.00124691	0.000348453	0.000568983	9.4833e-05	9.6201e-05	0.000180837	0.000167768	0.000452977	0.000297419	0.00038463	0.000635109	0.00108956	0.000262098	0.000906823	0.000435935	0.00214881	0.000663851	9.17268e-05	0.000151694
g__Unclassified;s__Ruminococcaceae bacterium D16	3.10147e-05	6.62101e-06	0.000536564	0.000132639	9.47134e-05	4.93508e-05	4.75887e-06	5.11443e-05	0.000160912	3.63815e-05	0.000509677	2.37017e-05	2.16641e-05	6.38808e-05	0.00012246	0.000100948	0.000146218	0.000319902	5.02045e-05	0.000196096	5.63617e-05	0.000149227	5.09484e-05	0.000166982	7.43088e-05	9.80305e-05	0.000122102	0.00016128	4.12811e-05	0.00014718	0.000250643	0.000137175	0.000383246	6.15114e-05	2.73463e-05	0.000157689	0.000736006	0.000166997	0.000131472	0.000151403	0.000507557	0.000419207	0.000147221	0.0020541	0.000632766	0.000670343	0.00151068	0.000113577	0.000289945
g__Streptococcus;s__Streptococcus infantarius	4.19599e-08	5.41084e-08	6.72235e-06	0	9.11345e-06	5.42018e-08	5.4614e-08	4.52456e-08	0.0013222	0.00285462	6.47638e-06	4.1283e-07	5.3066e-06	6.5948e-07	2.42034e-06	3.87513e-06	8.79608e-06	3.69288e-05	1.95953e-07	6.10306e-06	8.90387e-07	2.39474e-07	2.08252e-06	1.17831e-05	2.37645e-07	2.49551e-06	2.57396e-06	3.84295e-06	4.14756e-08	0.000249935	2.25914e-06	4.28746e-07	3.3222e-06	3.00015e-06	2.57739e-05	8.46293e-08	1.71854e-06	4.32672e-06	2.72825e-05	9.11052e-06	4.48597e-08	0	0	2.95616e-07	0	0	5.19402e-08	0	2.10763e-07
g__Desulfovibrio;s__Desulfovibrio desulfuricans	1.8628e-06	8.37608e-07	1.03302e-05	7.30179e-05	8.53139e-08	0	8.01475e-06	2.00482e-06	9.6496e-06	0	0.000138145	9.10469e-06	2.43415e-06	1.3883e-06	7.17688e-06	9.33868e-06	0.0001592	0.000765317	3.61007e-07	0.000302269	0	1.57722e-06	2.22915e-07	0.000395267	0	0	0	5.61706e-06	9.1611e-07	0	3.70583e-05	0.000273246	0.000737793	2.08089e-06	6.18574e-06	1.84798e-06	1.89887e-06	0	6.55781e-06	8.82406e-07	1.08503e-05	1.40926e-05	2.56487e-05	4.92628e-05	4.62542e-06	1.05663e-05	4.18502e-06	0	3.05074e-07
g__Coprobacillus;s__Coprobacillus sp. 8_1_38FAA	1.28059e-05	6.81957e-05	1.17541e-05	2.57788e-05	4.45974e-05	2.52715e-05	3.8307e-05	1.38541e-05	0.000243095	4.26604e-05	0.00133853	4.7427e-05	6.04144e-05	0.000149821	3.72835e-05	0.000123955	0.000598872	0.000172407	9.20006e-05	8.42538e-05	0.000323816	4.62227e-05	0.000487229	0.000454436	8.28665e-05	0.00279042	0.000111161	0.0001269	0.000115143	6.68796e-05	0.000579899	6.81695e-05	0.00033193	3.15399e-05	6.7428e-05	4.23946e-05	0.000145113	6.77273e-05	0.000506763	7.91056e-05	8.26444e-06	1.01665e-05	1.00066e-06	3.47132e-05	4.05819e-06	5.21429e-06	1.87166e-05	1.89037e-06	2.77007e-06
g__Butyrivibrio;s__Butyrivibrio sp. CAG:318	1.44597e-06	3.79446e-06	3.37535e-05	5.69983e-05	1.1656e-05	4.16773e-05	2.44147e-05	4.24257e-06	5.08157e-05	1.69214e-05	2.84973e-05	7.23922e-06	5.84193e-06	3.94661e-05	3.16692e-05	3.12548e-05	2.08965e-05	4.19301e-05	6.49387e-06	8.55534e-05	1.56532e-05	1.54011e-05	9.54614e-06	3.32698e-05	3.0733e-05	4.90126e-05	2.80833e-05	4.18003e-05	3.06802e-05	1.68379e-05	7.81888e-05	3.35295e-05	0.00118357	1.05571e-05	4.21716e-05	9.02425e-06	3.43662e-05	3.27647e-05	1.99789e-05	5.29897e-05	7.11386e-05	3.07958e-05	6.74603e-06	9.2841e-05	2.588e-05	1.66136e-05	6.36295e-05	4.3708e-06	8.34416e-06
g__Senegalimassilia;s__Senegalimassilia anaerobia	4.83028e-07	3.3172e-06	3.76581e-05	3.78148e-06	1.27348e-05	2.42358e-06	2.58877e-06	6.66758e-07	9.41511e-06	9.97146e-07	1.0224e-05	0.000121957	5.91192e-05	3.34175e-06	0.000386414	4.73853e-05	3.12295e-05	0.00271213	0.000264461	0.000561134	8.10815e-06	8.69735e-05	1.0437e-05	4.24955e-05	0.000552694	1.90472e-05	5.68471e-05	8.50141e-05	1.32771e-05	2.12689e-05	0.000421102	2.45158e-05	0.00113234	3.95315e-05	5.5035e-05	6.25087e-06	0.000178118	2.72152e-05	0.000264134	3.40397e-05	4.76798e-06	7.04933e-05	2.39863e-05	0.000266295	1.14493e-05	3.83881e-06	1.24131e-05	0.000156677	8.48301e-06
g__Bacteroides;s__Bacteroides intestinalis CAG:315	9.91933e-06	0.000206329	0.000173922	0.00110996	4.34088e-06	0.000540617	1.58609e-06	6.59166e-05	6.62425e-05	0.000429357	4.21361e-05	2.11822e-05	0.000239426	2.76077e-05	3.44809e-05	1.34273e-05	0.000279713	5.62258e-05	1.04152e-05	0.000156117	7.57566e-07	9.63918e-05	0.000878671	0.00057023	3.06648e-05	1.66585e-05	1.57512e-05	0.000289875	0.000124818	0.000151369	0.00270111	6.41602e-06	9.6312e-06	0.000967646	2.2964e-05	2.5817e-05	0.000107533	5.03863e-05	0.000679769	4.14033e-05	1.40404e-05	0.000271835	5.33789e-05	3.4578e-06	1.26558e-05	5.99282e-06	0.000263832	1.14139e-05	0.000189388
g__Prevotella;s__Prevotella bryantii	6.67535e-07	0.00195083	5.80671e-05	1.67225e-05	0.00122637	6.1123e-05	7.63446e-05	5.54136e-05	5.41559e-06	8.90313e-06	2.1662e-05	0.000105089	6.85506e-06	6.08102e-06	0.00067845	0.000105616	9.97561e-06	0.000142189	9.65654e-06	1.8818e-05	0.000479602	4.36238e-06	2.86849e-05	9.77242e-06	2.8996e-07	1.1681e-05	1.00013e-05	5.1446e-06	1.75707e-05	4.0135e-05	4.80374e-06	7.84176e-06	0.00012803	3.71313e-06	0.000313269	6.29139e-06	0.000769741	1.07022e-05	7.52117e-05	3.18887e-05	5.2121e-06	2.34959e-05	0.000437944	0.000365243	0.000970289	0.000145093	1.16543e-05	2.07362e-05	0.00264033
g__Bacteroides;s__Bacteroides sp. CAG:20	0	2.84889e-08	0.000605052	0.000130829	1.18135e-05	4.47154e-05	0	8.15315e-06	0.000202397	0	1.64673e-05	5.27664e-08	2.36937e-06	3.06112e-06	0.000383052	5.22228e-05	0.000454952	1.47894e-05	0.000463487	0.000427086	1.04548e-07	0.00259927	2.99009e-07	0.000714195	1.9768e-06	0	5.56135e-06	0.00103402	7.85934e-07	3.09464e-06	0.000131223	4.59333e-06	0.000595591	0.000553462	5.90686e-06	1.6276e-07	0.000227944	0	7.74505e-05	2.13118e-05	1.01898e-05	8.41073e-05	0.000123274	2.993e-06	2.79016e-05	0.00022005	0.000631186	2.26945e-06	2.24092e-05
g__Bacteroides;s__Bacteroides pyogenes	0.000152748	1.6028e-05	0.000170575	0.000133303	0.00259611	0.000269408	0.000307485	0.000184027	8.36028e-05	0.000271432	0.000185177	0.000111128	2.18701e-05	0.000146352	0.00101777	0.000165326	2.06929e-05	8.65218e-05	1.037e-05	9.37041e-05	4.05065e-05	8.52328e-05	0.000345823	9.8267e-05	0.000186719	9.34858e-05	5.26766e-05	8.26513e-05	0.000124926	0.000196778	3.71651e-05	3.33236e-05	0.000326586	3.78188e-05	0.000666533	0.00056268	0.000733252	9.3427e-05	0.000252391	0.00012254	3.55673e-05	0.000121417	0.00111327	0.000341702	8.74403e-05	0.000345438	0.000135797	0.000489711	6.03517e-05
g__Akkermansia;s__Akkermansia muciniphila CAG:154	0.000491767	4.93185e-08	0	1.37348e-06	0	8.76052e-08	1.19931e-07	0	1.56151e-06	0	0.000431547	1.28338e-07	0	0	0	2.64639e-06	3.08976e-07	6.56878e-05	0	0.000773052	2.54868e-08	0	2.14104e-07	0.00033063	0	0	0	0.000644729	2.44129e-07	0.00043028	0.00201459	1.27088e-07	0.000144659	7.39303e-07	1.74796e-07	0	1.56121e-07	1.16122e-07	0.000224748	0.000285304	0.000418363	1.69965e-07	0	0	0	0	0.000117025	8.41164e-08	8.03295e-07
g__Olsenella;s__Olsenella sp. KH3B4	2.14008e-06	1.13334e-06	1.47127e-05	7.07765e-06	4.17331e-06	2.99102e-07	3.08902e-07	2.25229e-07	4.54833e-06	0	9.63817e-06	5.11734e-05	1.87131e-06	1.83097e-06	1.49107e-05	5.96772e-06	1.64047e-05	0.000172234	6.29037e-05	8.93686e-06	1.24879e-05	3.3645e-06	2.87107e-08	1.68965e-05	0.000265977	2.32839e-06	1.97825e-05	0.000836328	5.40356e-07	7.80287e-06	3.14276e-05	1.37736e-05	0.000116474	1.95993e-06	0.00256304	2.13147e-06	1.0991e-05	3.16483e-05	3.47678e-05	1.01193e-05	4.05261e-05	1.66797e-05	1.59308e-05	1.5293e-05	1.41143e-05	5.02706e-05	7.18376e-05	4.32085e-06	1.13883e-05
g__Coprococcus;s__Coprococcus comes	0.000140572	0.000612481	0.000151174	0.000205657	0.000212878	0.000446855	0.000350606	0.000188947	0.0011333	0.000518426	0.000574099	0.000844022	0.000343251	0.000362285	0.000500923	0.000802488	0.000966674	0.00194199	0.00138067	0.000946822	0.00087415	0.00106892	0.000370521	0.00113594	0.00100339	0.00100193	0.00169	0.000821484	0.000364344	0.000742331	0.000935453	0.00131264	0.00121914	0.000351135	0.000542885	0.000134328	0.000786161	0.00132567	0.000765659	0.000686202	0.00019042	0.000126378	4.31371e-05	0.000422681	0.000165459	8.37839e-05	0.000289254	9.91616e-05	8.36237e-05
g__Dysgonomonas;s__Dysgonomonas sp. HGC4	6.70166e-08	0	0.000586873	5.30611e-06	2.33888e-06	2.01977e-05	0	7.9004e-07	3.47093e-06	1.15163e-05	1.92987e-05	0	0	1.56938e-05	5.13134e-06	1.29823e-05	1.45621e-05	3.1211e-06	1.35374e-06	5.45578e-06	1.58578e-05	1.36747e-05	1.35655e-07	9.91206e-08	1.02641e-06	1.02924e-07	1.0826e-06	1.53284e-06	0	3.37918e-06	1.00701e-05	3.24939e-06	4.49093e-06	1.66536e-06	1.5049e-06	5.83463e-07	3.76504e-07	0	6.62596e-06	1.40942e-05	5.85392e-07	2.47152e-06	2.20446e-07	0	9.7563e-08	4.2641e-08	2.55305e-05	2.37931e-07	6.0047e-07
g__Dysgonomonas;s__Dysgonomonas macrotermitis	1.61819e-06	0	0.000579933	1.1362e-05	1.24607e-06	1.81778e-06	0	5.27797e-07	6.21703e-07	1.06194e-05	3.10039e-05	1.09101e-06	1.65311e-06	2.39136e-06	2.70167e-06	4.26051e-05	2.42218e-05	1.47857e-06	2.8692e-06	7.07974e-06	5.38884e-06	6.92185e-06	6.03955e-06	7.21403e-06	1.15397e-05	1.37974e-07	7.19066e-07	2.65312e-05	6.21212e-06	2.36908e-06	6.91912e-07	1.58058e-06	4.47878e-06	2.33391e-06	1.0796e-06	9.8911e-08	4.13416e-06	2.98804e-06	1.11367e-05	1.31363e-05	7.89774e-07	1.71961e-06	7.19459e-07	4.06772e-07	3.68093e-06	1.11498e-05	2.4237e-06	0	0
g__Ruminococcus;s__Ruminococcus sp. CAG:403	1.67432e-05	7.47649e-06	5.1217e-05	2.10408e-05	4.89341e-05	5.21953e-06	0.000116087	1.24362e-06	6.79659e-05	8.07801e-06	0.000128517	2.0445e-06	6.15782e-06	9.08487e-05	0.000135068	0.000335846	0.000486905	5.07084e-05	0.000348818	0.000283448	4.40904e-06	0.000353126	7.34907e-06	0.000141015	1.53872e-05	0.000217063	0.000203111	0.000106444	7.13166e-06	0.000166258	0.000285233	1.67341e-06	0.00055219	6.99133e-05	0.000227156	4.55918e-06	0.000127844	0.000378265	0.000457646	0.000196636	5.41242e-05	2.96005e-05	3.79755e-05	0.000137617	5.00335e-05	7.78598e-06	7.43619e-05	7.47343e-06	0.000181211
g__Clostridium;s__Clostridium sp. CAG:465	2.05123e-05	1.50779e-05	0.000206042	0.000185259	7.10254e-05	5.70382e-05	0.000102606	1.25019e-05	0.000221281	3.43398e-05	0.000201084	2.37483e-06	2.22233e-05	0.000208119	0.000143943	0.000362824	0.000191218	0.000269219	0.000226792	0.00209371	0.000182996	0.00016007	0.000120575	0.000266409	0.000242194	0.00034324	0.000219464	0.000366755	0.000162891	9.86799e-05	0.000262962	0.00103253	0.000363101	0.000200236	0.000124074	4.30799e-05	0.000221167	0.000376411	0.000105173	0.00036968	0.00044781	0.00027782	0.000194747	0.000485481	0.000390365	0.000101769	0.000186291	0.000198299	0.000150077
g__Haemophilus;s__Haemophilus parainfluenzae	5.15484e-05	4.70632e-07	1.40841e-06	3.3562e-06	0.00110489	1.83783e-05	0.000387334	5.39302e-06	0.00160037	2.60049e-08	1.21496e-05	1.11322e-05	3.75753e-07	7.14121e-05	1.24338e-07	2.13308e-05	1.76079e-07	3.65676e-07	1.8263e-07	5.9476e-07	7.92033e-07	5.23415e-07	1.06559e-05	4.78963e-06	2.56138e-05	2.1961e-05	1.78847e-06	1.4098e-06	2.31863e-06	1.02522e-07	5.01345e-08	7.31027e-07	4.78419e-06	0	0.00240736	1.62099e-05	6.96978e-06	1.63321e-06	4.22595e-06	1.16242e-06	5.69555e-05	1.3357e-05	0	4.18397e-05	1.24207e-06	0	3.66294e-07	2.13326e-05	3.93932e-06
g__Prevotella;s__Prevotella disiens	0.00011599	0.000295281	0.000217969	8.22421e-05	0.000388779	0.000134398	9.28739e-05	9.23418e-05	6.43638e-05	9.63635e-05	5.64883e-05	4.41295e-05	1.98908e-05	7.02605e-05	0.000132022	4.12327e-05	2.5126e-05	5.96819e-05	5.41871e-06	4.68541e-05	0.000177877	5.66489e-05	4.95251e-05	6.6718e-05	9.06184e-05	4.11107e-05	2.42219e-05	4.69508e-05	4.57743e-05	4.91371e-05	9.37824e-06	1.30516e-05	4.58849e-05	1.93072e-05	7.43116e-05	7.5922e-05	0.00021302	2.20149e-05	8.46842e-05	4.82287e-05	0.000233071	0.000248143	0.000124226	0.000329861	0.000319078	0.000188013	0.000109421	0.000570794	1.39082e-05
g__Bacteroides;s__Bacteroides sp. CAG:443	0.000261446	3.76054e-08	0.00101349	6.91538e-05	8.61821e-05	0.000269058	6.7445e-05	0.000336482	0.000888622	9.79097e-06	0.000287151	1.94375e-05	2.33008e-06	0.000174654	0.000157223	0.000170612	3.02149e-05	1.04378e-05	1.45328e-05	0.00018101	8.28315e-05	6.84852e-05	6.88911e-06	6.13527e-05	2.44493e-05	3.55094e-05	2.1021e-06	1.15141e-05	6.30326e-05	1.12382e-06	1.53083e-05	4.09508e-06	3.5006e-05	2.16006e-06	6.00347e-05	9.0774e-06	1.64957e-05	1.92997e-05	0.00018788	4.85593e-06	0.00026185	0.000238812	0.000242612	1.07096e-05	2.07139e-05	4.0465e-05	4.04981e-05	0.00088081	0.000542604
g__Prevotella;s__Prevotella sp. S7-1-8	0	0.000117772	8.19151e-07	3.62634e-08	0.000517888	0	0	9.31809e-07	0	8.61549e-06	0	2.47226e-06	1.98493e-06	0	0.000195098	9.0187e-06	8.71242e-06	1.86522e-05	1.25344e-06	0	6.3725e-05	0	0	1.11665e-06	0	2.59431e-06	0	1.01971e-06	1.20957e-05	8.59767e-05	1.94061e-06	0	3.21596e-05	1.20877e-07	0.00012656	1.13948e-07	0.000375175	0	3.86755e-05	0	6.92833e-08	4.37735e-08	3.74333e-05	6.34091e-05	4.44729e-05	4.21036e-05	0	0	0.00027797
g__Lachnoclostridium;s__[Clostridium] scindens	1.86693e-05	5.45078e-06	7.38185e-05	7.72424e-05	9.69154e-06	7.23038e-06	0.000111825	1.78531e-06	3.25032e-05	4.78957e-05	4.72596e-05	0.000103406	7.15318e-05	4.66308e-05	1.08997e-05	6.37125e-05	0.000108139	8.87542e-05	0.000119277	9.96158e-05	3.32394e-05	3.88383e-05	0.00072737	6.23491e-05	6.66599e-05	5.26498e-05	7.76162e-05	0.000142755	8.53995e-05	0.00234481	0.000160088	8.45733e-05	0.000227355	0.000722838	1.36922e-05	0.000131304	3.88984e-05	0.000174098	6.16871e-05	5.37159e-05	4.77044e-05	3.59975e-05	1.532e-05	0.000104061	5.68775e-05	2.39948e-05	2.88158e-05	3.57143e-06	9.59199e-06
g__Clostridium;s__Clostridium sp. CAG:417	0	1.16606e-07	0	4.09278e-05	8.39209e-06	0	4.2133e-07	5.75388e-08	0.00104309	0	1.82447e-05	0	1.7685e-06	2.28885e-05	4.4508e-05	1.35095e-05	5.91355e-06	2.82416e-05	7.94149e-07	3.96326e-05	1.47847e-06	4.31087e-07	0	0.000890086	1.0723e-06	0.00232566	0.000127992	3.05273e-05	5.27444e-08	1.22315e-06	6.05236e-05	4.39614e-08	1.39444e-05	9.84493e-06	6.35083e-07	2.55804e-07	7.97228e-06	1.58079e-06	1.43595e-05	1.008e-05	0	4.14859e-05	0	6.44835e-05	2.81076e-06	1.61581e-07	2.67061e-06	6.24324e-08	0
g__Streptococcus;s__Streptococcus thermophilus	1.23398e-06	2.04484e-05	5.27776e-07	3.30593e-07	0.00039237	9.30077e-06	8.64244e-07	8.54691e-07	0.000375849	5.35009e-05	0.000281195	2.20344e-05	0.000658111	9.88432e-06	4.79758e-06	0.000125647	0.000823356	0.00021164	1.34979e-05	8.12596e-06	0.000133563	1.37678e-05	0.000113311	0.000870395	7.35869e-06	0.000121547	5.5288e-05	8.92385e-05	3.17976e-05	6.2145e-05	1.78621e-05	5.94735e-06	4.50562e-05	2.41596e-05	0.0015163	6.37991e-06	1.30256e-05	0.000647404	0.00211334	2.16994e-05	4.76742e-06	1.85793e-06	6.67184e-06	4.39035e-06	1.27694e-06	2.52572e-06	2.00716e-06	2.05949e-06	7.25217e-06
g__Mitsuokella;s__Mitsuokella jalaludinii	7.52154e-08	0.00231025	2.25557e-05	1.38212e-07	1.39206e-07	0	9.56861e-07	0.000140344	0	0	4.27713e-06	2.14168e-05	2.81421e-06	0	3.91533e-06	3.24183e-06	3.32781e-05	1.68775e-05	6.26993e-06	0.000814223	4.25553e-07	0	7.62213e-07	8.02756e-06	0	3.37362e-07	2.0705e-07	1.25087e-05	2.97389e-07	2.61455e-05	1.51775e-05	6.37342e-06	5.54429e-06	1.36514e-07	0.000860786	1.37466e-06	2.61106e-06	9.92425e-08	1.46376e-07	2.87573e-06	8.65291e-08	1.02475e-06	0	2.80879e-07	6.64336e-07	1.56718e-07	6.38291e-07	2.0773e-05	5.26842e-07
g__Unclassified;s__Flavobacteria bacterium RIFCSPLOWO2_12_FULL_35_11	0	0	1.55459e-06	3.94536e-07	1.59339e-07	1.62313e-07	0	0	0	0	3.18445e-06	0	0	0	3.70336e-07	0	9.34642e-07	5.43533e-08	0	2.75584e-07	0	1.29369e-07	0	2.56289e-06	0	0	0	0	0	1.85921e-06	5.51745e-07	0	0	2.20109e-07	1.74238e-06	0	3.65183e-07	0	0	0	0	0	0	2.14468e-08	0	2.76658e-05	0	0	3.13171e-08
g__Bacteroides;s__Bacteroides sp. AR20	3.35657e-05	4.6031e-05	7.32973e-05	7.14059e-05	9.62337e-06	0.00010999	0.000125809	6.43317e-05	1.52861e-05	0.00230525	5.49096e-05	1.32095e-05	1.21951e-05	3.47607e-05	8.42238e-06	0.000138394	2.49774e-05	3.15878e-05	7.01649e-06	1.35124e-05	1.28424e-05	3.51433e-05	0.00024213	3.69796e-05	6.30965e-05	9.23547e-05	1.79164e-05	1.2127e-05	4.51232e-05	2.2644e-05	3.26893e-05	5.07441e-06	1.46673e-05	5.94596e-06	3.82218e-05	0.000121436	4.66106e-06	1.25914e-05	5.66761e-05	6.58285e-05	1.56074e-05	6.47486e-05	0.000155966	3.23628e-05	6.39757e-06	2.09268e-05	3.93412e-05	1.69858e-05	3.61296e-06
g__Unclassified;s__Verrucomicrobia bacterium IMCC26134	0	0	0	0	0	0	0	0	0	0	3.19973e-06	0	0	0	4.91471e-07	0	0	1.98571e-07	0	0	0	0	0	2.49939e-06	0	0	0	6.04254e-06	0	7.6905e-06	1.45894e-05	0	1.11672e-06	2.77456e-07	1.55836e-06	0	0	0	1.52783e-06	1.91209e-06	2.39905e-06	0	0	0	1.64005e-05	2.75769e-07	5.49437e-06	0	9.75647e-08
g__Bacteroides;s__Bacteroides faecis	3.31411e-05	0.00227531	4.02188e-05	6.07065e-05	0.00103959	0.000319623	0.000129096	2.46205e-05	3.90135e-05	0.000263674	3.31664e-05	5.3342e-05	5.86569e-06	4.86542e-05	0.000709046	6.5568e-05	1.31549e-05	0.000280631	4.89471e-06	2.55158e-05	0.000595238	6.52751e-05	3.90069e-05	1.65575e-05	4.497e-05	4.09071e-06	8.56421e-06	3.54871e-05	2.13307e-05	0.000412335	2.04994e-05	1.23608e-05	6.30895e-05	2.07807e-05	9.78453e-06	8.09158e-05	4.55414e-05	2.17808e-05	8.52466e-05	2.27331e-05	4.158e-06	4.45908e-05	1.7836e-05	1.17225e-05	0.000410164	0.000280139	5.64861e-05	3.62685e-05	5.19149e-07
g__Enterococcus;s__Enterococcus faecium	0.000128547	0.000105932	0.000246611	0.000110329	3.2772e-05	4.75406e-05	9.65439e-05	5.79552e-05	0.000161203	0.00020895	0.000271436	0.00131349	3.23444e-05	5.1693e-05	0.000187458	0.000132249	0.000180511	0.000154668	0.000255979	0.00021658	8.73073e-05	0.000132214	0.000170914	0.000319047	0.000126479	0.000157657	0.000174017	0.000230566	0.000123191	0.000301601	0.000721883	0.000215352	0.000287777	0.00226679	8.59002e-05	0.000164636	0.000129077	0.000170016	0.000197285	0.000112777	5.96779e-05	7.65543e-05	2.46951e-05	0.000112756	8.44965e-05	3.76667e-05	3.96815e-05	2.38664e-05	2.6615e-05
g__Prevotella;s__Prevotella sp. CAG:485	0	3.94807e-08	2.74572e-06	8.45555e-07	1.61776e-05	0	0	4.21068e-06	2.41509e-07	0	8.93583e-07	0	3.2432e-06	2.56395e-06	6.48639e-07	0.00127665	2.13933e-06	3.89524e-06	1.73303e-06	1.14864e-07	0	1.82899e-07	0	1.14946e-06	0	0	9.08939e-08	1.97917e-07	1.34139e-08	0	1.88496e-06	0	0.000483486	2.29139e-07	0.000354888	1.58973e-07	2.37486e-08	0	7.42796e-05	6.62445e-07	2.84709e-07	4.12485e-06	5.08325e-08	1.62039e-07	0.000113508	2.08498e-06	1.9335e-06	0.000112902	7.42724e-07
g__Prevotella;s__Prevotella sp. AGR2160	0	0.000650069	6.5281e-06	3.57364e-07	8.41626e-05	0	0	0	8.85957e-07	0	6.00168e-06	2.51108e-05	1.43034e-06	0	0.00016335	3.04825e-06	5.86515e-06	7.83076e-05	7.18446e-06	5.60987e-07	0.000345691	0	7.70423e-05	2.8029e-05	0	2.75034e-05	9.75572e-08	6.48054e-06	3.28253e-07	8.26044e-05	1.4678e-06	1.9796e-07	5.46538e-05	1.12978e-06	0.000150574	4.30048e-08	0.000257907	0	9.11777e-06	2.89334e-07	3.97469e-06	2.81766e-06	0.00135831	0.00012419	0.00109531	0.000165706	3.37664e-07	1.96414e-07	0.000180512
g__Bacteroides;s__Bacteroides sp. CAG:875	8.1225e-05	0.000105131	0.000200233	8.48168e-05	7.84594e-05	4.58695e-05	0.00224237	0.00104693	7.1997e-05	3.15966e-06	0.00064876	9.67579e-05	7.48842e-06	0.000753137	0.000240802	6.9973e-05	1.13977e-05	1.16412e-05	7.13915e-06	0.000289368	0.000118858	0.00011153	1.53514e-05	0.000205797	1.34493e-05	3.9589e-06	1.3348e-05	4.81811e-05	3.15058e-05	1.35688e-05	7.5364e-06	5.35746e-05	0.000131409	1.50513e-05	3.11702e-05	4.0182e-05	4.31237e-05	6.64087e-06	0.000124221	6.97851e-05	0.000258442	0.000362766	0.00018918	1.61359e-05	9.34396e-05	6.9308e-05	6.47501e-05	0.00148907	9.35041e-05
g__Bacteroides;s__Bacteroides stercorirosoris	0.000248284	1.46888e-05	0.00047685	0.000265899	0.000338474	0.000317011	2.80176e-05	1.94664e-05	0.000159268	0.00221221	0.00060521	9.45731e-05	0.000306837	7.15366e-05	5.54635e-05	9.87612e-06	5.28366e-05	9.5863e-05	5.37336e-06	4.66611e-05	1.77663e-05	6.54741e-05	0.000279733	0.000141208	5.02712e-05	6.63351e-05	2.27412e-05	9.72771e-05	0.000101993	4.48548e-05	0.000290613	1.21276e-05	4.05183e-05	7.08251e-05	4.22879e-05	2.01483e-05	0.000745937	6.84921e-05	0.000140986	4.56293e-05	1.47299e-05	0.000189054	9.23769e-06	2.05934e-05	4.29657e-05	6.13168e-06	5.26002e-05	5.6952e-06	0.00034709
g__Ruminococcus;s__Ruminococcus albus	1.14405e-05	2.9608e-05	0.000589332	0.000213648	5.85021e-05	2.56925e-05	0.000235914	1.82488e-05	0.000168203	2.35518e-05	0.000178503	1.54431e-05	1.41521e-05	3.20607e-05	5.78854e-05	0.000515315	0.000203698	0.000225053	0.000130721	0.00023779	3.55108e-05	0.000190722	4.32868e-05	0.000604343	4.38261e-05	0.000228471	0.00024743	8.91245e-05	0.000252313	3.80787e-05	0.000288206	0.00036167	0.000196355	9.91003e-05	8.60311e-05	1.78297e-05	8.53041e-05	0.000253236	0.000183796	0.00118578	0.000109271	6.8458e-05	9.47829e-06	0.000164693	4.72527e-05	8.43769e-05	0.000191215	4.05429e-06	7.75404e-06
g__Prevotella;s__Prevotella buccalis	4.38729e-06	0.000278144	1.38133e-05	2.10601e-05	0.000386523	1.23052e-06	5.5923e-05	3.30328e-06	2.25823e-05	0	3.89442e-05	2.82e-05	1.8374e-05	1.09138e-06	0.000230847	1.63498e-06	5.15811e-06	3.66742e-05	2.85018e-06	2.08951e-06	5.39844e-05	4.74601e-06	1.14209e-07	2.03558e-06	6.59849e-06	4.40556e-07	6.97328e-06	4.11061e-06	8.17445e-06	2.38956e-05	1.65208e-06	4.58949e-06	4.1112e-05	4.20007e-05	0.000184175	4.44544e-07	0.000957257	2.8771e-06	5.32463e-05	2.21142e-06	1.04543e-06	1.08325e-05	0.00217136	0.000584272	0.000119179	2.59002e-05	4.06072e-06	5.14939e-06	0.00220142
g__Blautia;s__Blautia sp. KLE 1732	8.40274e-05	0.000255012	5.27982e-05	4.67138e-05	4.57165e-05	9.71364e-05	0.000405813	5.71911e-05	0.000319449	0.000390026	0.000244733	0.000123953	0.000390552	0.000639639	0.000321041	0.00133033	0.00142589	0.00188833	0.00190089	0.000434682	0.000825629	0.000223473	0.00015235	0.00217558	0.000665034	0.00102588	0.00191806	0.000444109	0.000473303	0.000607287	0.000953893	0.00095162	0.000837905	0.000435098	0.000362537	0.000193793	0.000583384	0.00174424	0.0005831	0.00104519	0.000128828	0.000135997	4.00623e-05	0.000151213	7.9894e-05	2.43378e-05	9.01191e-05	4.77745e-05	3.45149e-05
g__Cryptobacterium;s__Cryptobacterium sp. CAG:338	0	5.70267e-07	2.3162e-05	4.8245e-07	4.04373e-07	0	0	2.3279e-08	2.65171e-05	0	0.000500333	1.39611e-07	1.33381e-05	2.40396e-07	0.000230229	4.23225e-06	1.35012e-05	8.5224e-06	0.000388118	6.93024e-06	2.61394e-07	1.85758e-06	3.33636e-06	0.00213739	7.062e-06	5.24935e-07	5.75321e-06	2.82166e-05	5.62498e-07	2.02498e-06	1.086e-05	2.8788e-06	0.000293809	4.03319e-06	2.16359e-05	1.02024e-06	8.94746e-05	1.50041e-05	3.20979e-06	6.79971e-06	9.3106e-07	2.88719e-06	1.47906e-06	0.000392227	6.61114e-06	0	7.07593e-07	2.39517e-07	2.90015e-06
g__Coprobacillus;s__Coprobacillus sp. CAG:235	4.21235e-07	0.000298613	2.16185e-05	6.5613e-05	0.000179351	9.49353e-05	9.06493e-07	3.33077e-05	0.00069739	7.38264e-07	0.000148337	8.79419e-07	0.000274904	0.00031762	4.25931e-05	0.000229461	0.000767351	0.000499345	0.000125034	4.40771e-05	0.000378683	1.35383e-06	0.00195808	0.000838174	0.000198755	0.000670309	0.000401455	0.000246034	0.000260383	2.12116e-05	0.00209969	0.000110397	0.00139064	2.88522e-05	0.000216084	3.22377e-06	9.3604e-05	0.000210138	0.00213556	0.000233299	2.33623e-07	2.126e-06	2.34983e-06	6.56791e-05	1.45552e-06	2.62415e-07	6.27542e-06	5.20817e-06	8.16585e-07
g__Alloprevotella;s__Alloprevotella rava	0	6.48311e-05	4.04519e-08	8.23678e-06	0.00110929	9.76635e-07	0	0	4.34561e-08	0	2.75596e-07	6.62845e-06	5.27297e-07	7.87875e-06	0.000129891	4.91802e-06	6.28423e-07	4.65265e-05	3.78104e-06	1.42151e-05	3.961e-06	1.04433e-07	1.26324e-05	1.84198e-07	0	9.55927e-07	1.09789e-06	1.27673e-05	1.16619e-06	1.80424e-05	7.43301e-07	2.87241e-06	7.532e-06	0	4.00764e-05	5.53606e-08	4.27777e-05	3.52373e-06	6.00276e-06	1.65903e-06	5.3887e-07	2.81875e-05	9.66343e-06	1.03909e-06	7.77496e-05	1.0201e-07	3.483e-07	0	3.46812e-08
g__Clostridium;s__Clostridium sp. CAG:433	0	2.44343e-07	0	1.21831e-05	5.6113e-06	0	5.72739e-08	3.02936e-07	0.00057862	0	2.61736e-05	0	0	2.02347e-07	0.000912556	1.89257e-05	9.64092e-07	3.41138e-05	0	5.9628e-05	0	0	0	8.72483e-05	0	2.85942e-05	0.000143409	2.3106e-05	1.72242e-07	0	0.00137976	0	1.44067e-05	0	0	0	4.41394e-06	4.29567e-08	7.11414e-05	5.03024e-06	8.15937e-07	7.62267e-07	6.1073e-08	0.000104171	1.2576e-05	0	0	0	3.57999e-08
g__Pichia;s__Pichia kudriavzevii	1.07713e-05	0	0	0	0	0	3.57052e-07	0	0	0	0	0	0	0	0	0	0	0	0	0	0	0	0	0	0	0	0	0	0	0	2.85951e-07	0	0	0	0	0	0	0	0	0	0	0	0	2.37046e-06	4.15216e-07	0	0	0	0
g__Odoribacter;s__Odoribacter splanchnicus	8.55846e-05	3.38846e-05	0.00195302	0.00210581	0.000543195	0.000340478	8.78442e-05	0.000309886	0.00157627	1.91634e-05	0.000992434	6.6545e-06	2.46395e-05	0.00135666	0.00158737	4.86873e-05	0.000344185	0.000894841	0.000609717	0.00141797	0.000349912	0.000826162	1.9281e-05	0.000710075	4.55557e-05	0.000120605	0.000412319	0.000895682	6.01798e-05	0.000564283	0.000139662	0.00057938	0.00109959	0.000168582	4.95149e-05	0.000107802	0.000602282	4.6521e-05	0.000401782	0.00042903	0.00120107	0.000794714	0.000474438	0.000799875	0.000924292	0.000645146	0.000846173	0.000599018	2.45608e-05
g__Subdoligranulum;s__Subdoligranulum sp. 4_3_54A2FAA	2.24314e-05	3.68468e-05	0.000292272	0.000146438	1.67469e-05	2.52683e-05	1.57711e-05	1.79771e-05	3.27814e-05	2.67929e-05	0.000134483	1.50522e-05	0.000214525	2.76296e-05	3.18255e-05	6.62557e-05	0.000133826	0.000139911	0.000137111	0.000218409	0.000111806	5.4431e-05	0.000123103	0.000154613	5.14269e-05	0.000166993	0.000159325	9.09491e-05	2.65014e-05	0.000381081	0.000300951	0.000156783	0.000165664	0.00012302	3.58579e-05	1.93354e-06	7.05766e-05	0.000198636	7.91857e-05	7.08172e-05	0.00010727	0.000217282	4.5422e-05	0.000226089	8.01761e-05	0.000108067	9.47703e-05	1.79414e-05	1.46313e-05
g__Bacteroides;s__Bacteroides sp. 3_1_33FAA	0.00105688	0.0013992	0.000215801	0.000811234	0.000632493	0.000413141	0.000235435	0.000756644	0.000302308	0.000107703	0.000134582	0.000208269	7.33312e-05	0.000573731	0.000391865	0.000272722	5.06512e-05	0.000187529	2.77772e-05	0.000219331	0.000818901	0.000191945	0.000158455	0.000141919	0.00043744	0.000600914	8.62856e-05	0.000141459	0.000327362	0.000453857	7.32311e-05	9.3276e-05	0.000389577	6.6566e-05	0.000305311	0.000855557	0.000673407	0.000401545	0.000226816	0.000204763	0.000673119	0.000870818	0.00117116	0.00044159	0.000492296	0.00030465	0.000443449	0.00125832	0.000263759
g__Unclassified;s__Burkholderiales bacterium 1_1_47	0.000479342	0	0.000128118	4.81387e-05	5.4041e-06	0.00165688	1.98208e-08	2.57093e-05	2.64993e-05	0.00105561	0.000123188	8.22736e-07	0	1.3294e-05	7.28747e-05	0.00039742	4.88893e-05	0.00010092	3.75948e-05	7.12809e-06	0.000231307	0.000226886	7.26424e-05	1.29569e-05	0.000588062	0	5.67783e-05	1.37163e-06	1.1725e-05	0.000218945	3.44317e-05	6.52347e-05	7.93787e-05	1.29748e-05	8.29046e-05	7.93858e-08	0.000149384	0	7.88488e-07	4.98006e-05	1.06527e-05	0.000464755	0.000326509	0.000665174	8.23284e-05	0.00014136	0.000182283	0.000830394	5.56433e-05
g__Unclassified;s__Bacillus phage SP-10	0.000191469	2.67608e-06	1.8576e-06	0	1.32416e-06	0	0	6.77679e-07	1.5903e-05	0	2.44477e-05	0	0	0	5.73311e-08	0	1.22442e-05	7.77492e-06	0	0	0	0	0	2.55797e-05	0	0	0.000117539	3.99721e-06	5.17676e-08	1.38292e-06	1.51857e-05	9.5511e-06	0	2.99588e-07	1.9383e-06	0	0	0	7.46524e-06	5.03894e-06	0	0.000272686	2.3659e-06	0	6.18785e-08	3.30485e-05	3.9742e-06	0	0
g__Prevotella;s__Prevotella albensis	2.06638e-06	0.000396776	6.59751e-06	2.15173e-05	0.000816887	0	2.66438e-05	1.25368e-05	2.43104e-06	0	5.78058e-06	2.31317e-05	6.18747e-08	1.78708e-05	0.000446166	2.05045e-05	7.24341e-06	2.85609e-05	6.92649e-06	1.81859e-06	0.000198516	1.62114e-06	8.19197e-08	3.22375e-05	1.63834e-05	5.90246e-06	2.73065e-06	0	1.24048e-06	6.75061e-05	4.81315e-06	3.26982e-06	9.17795e-05	6.71082e-07	0.000314027	1.84727e-07	0.000389061	4.17681e-06	4.43999e-05	2.20034e-07	1.0788e-06	5.11472e-07	0.000446385	2.98154e-05	0.000753413	9.09916e-05	7.57043e-06	1.58348e-05	0.000893261
g__Clostridium;s__Clostridium sp. CAG:242	8.31996e-06	8.92867e-07	7.1681e-05	0.000337223	1.41857e-05	4.57053e-06	1.25273e-07	1.76607e-06	1.24376e-05	2.10317e-06	9.9849e-05	8.58638e-06	1.38093e-05	9.7435e-07	0.000120555	1.27585e-05	0.00204025	0.000474629	9.69918e-06	3.94867e-05	8.5696e-06	8.09802e-06	5.51499e-06	7.9762e-05	4.99164e-06	4.03403e-06	7.07615e-05	0.000153722	2.01945e-05	1.55822e-05	9.08621e-05	1.07162e-05	0.000122011	6.36063e-06	1.96421e-05	2.80432e-06	5.53779e-05	1.05503e-05	0.000307325	1.57688e-05	3.14127e-05	9.15623e-05	3.38428e-06	0.000253079	6.49076e-05	0.000135815	6.36353e-05	0.000105965	9.23819e-06
g__Roseburia;s__Roseburia sp. CAG:100	9.10751e-06	2.65276e-05	0.000109498	8.24947e-05	0.000346664	6.27686e-05	0.000115088	1.87517e-05	0.000191676	0.000112441	5.88129e-05	2.83014e-05	1.63004e-05	0.000253183	7.18921e-05	6.52192e-05	6.52444e-05	0.000122521	1.86089e-05	0.000242251	5.75426e-05	0.000168396	3.09805e-05	0.000137219	0.000122412	0.00023448	2.6713e-05	3.55681e-05	8.29452e-05	6.54558e-05	9.73175e-05	3.04832e-05	0.000206029	5.6905e-05	3.01426e-05	9.53375e-06	0.000283608	0.000217837	0.000121008	0.000281452	0.000280919	0.000354271	1.7971e-05	7.19586e-05	4.79873e-05	2.19858e-05	4.52963e-05	7.88362e-05	2.20792e-05
g__Prevotella;s__Prevotella sp. CAG:755	8.08028e-08	1.43259e-06	0	9.14858e-06	0.00103925	2.92017e-08	0	0	0	0	2.17544e-05	8.40325e-06	2.32772e-06	2.45791e-07	2.0072e-05	1.03706e-05	1.46483e-06	0.000196791	1.18085e-06	2.47154e-07	1.13322e-05	1.27233e-06	0	1.48462e-06	0	6.45721e-06	2.51456e-08	4.28336e-06	3.47676e-06	6.31577e-06	5.36321e-06	2.55598e-06	2.31477e-05	0	1.12867e-05	0	1.70286e-05	7.6857e-08	1.2401e-05	2.84896e-06	1.93349e-07	0.000142066	2.35045e-05	3.06289e-05	3.32234e-05	4.62514e-05	2.55018e-06	6.22348e-07	6.62649e-05
g__Bacteroides;s__Bacteroides sp. CAG:98	0.000364907	1.51533e-05	4.51848e-05	7.30676e-05	0.000354185	5.43984e-05	2.26948e-07	0.00073383	0.000373697	1.03263e-05	8.64034e-05	1.06646e-05	9.64528e-06	0.000142969	1.16104e-05	0.000467712	6.00866e-05	0.000897465	4.71223e-06	0.000263415	0.000577115	4.06786e-05	2.46117e-06	3.42949e-05	0.00195703	5.32868e-05	1.95624e-05	6.08844e-05	4.7561e-06	4.64858e-05	1.07756e-05	6.62831e-06	0.000111332	3.00889e-06	3.98739e-05	0.000172674	3.7465e-05	3.84194e-05	2.90335e-05	0.000365455	0.000454373	0.000131749	4.01475e-05	2.18494e-05	6.96282e-07	2.19098e-05	3.67837e-05	0.000246737	4.34875e-05
g__Dorea;s__uncultured Dorea sp.	1.15407e-05	8.20659e-05	2.66309e-06	1.18844e-05	1.56125e-05	2.26308e-05	1.61495e-05	7.8688e-06	9.21736e-05	2.07463e-05	4.43858e-05	0.000150165	3.7783e-05	2.74538e-05	4.66755e-05	3.29734e-05	9.85559e-05	9.0338e-05	0.000494651	5.50897e-05	5.51777e-05	7.72629e-05	0.000104318	5.51508e-05	5.53485e-05	9.20764e-05	0.000101541	0.000262332	4.1094e-05	0.00193513	0.000297095	0.000170464	0.000157773	9.78475e-05	3.51896e-05	6.90006e-05	5.7877e-05	0.000118208	0.00010128	8.79889e-05	1.84137e-05	6.34537e-06	3.65865e-06	2.98821e-05	6.65341e-06	1.13163e-05	4.11747e-05	7.95786e-06	6.62666e-06
g__Acidiphilium;s__Acidiphilium sp. CAG:727	0	0	8.43265e-06	2.12919e-06	0.000111316	0	0	0	4.00328e-06	0	3.36598e-05	0	6.57376e-07	2.3596e-06	7.9309e-06	1.08479e-05	8.67867e-06	9.98285e-06	9.75342e-07	5.42664e-06	1.33427e-07	1.0542e-06	7.13127e-06	1.61469e-05	9.0497e-08	4.20878e-06	1.50057e-05	0.000160172	1.55538e-07	3.12029e-06	1.12827e-05	3.98997e-06	4.22189e-05	3.0359e-06	9.34457e-07	0	1.10781e-05	1.83582e-05	3.38187e-06	1.02494e-05	1.11561e-05	1.63864e-05	4.12537e-06	0.00193484	0.000243725	2.62425e-05	2.13548e-05	1.07855e-07	1.13319e-06
g__Bilophila;s__Bilophila sp. 4_1_30	0.000185152	7.30759e-07	0.000172405	0.000185874	2.56545e-05	0	7.43789e-05	4.394e-05	0.000158496	0	6.92619e-05	0.00030745	5.90151e-05	5.22808e-05	0.000133881	4.04825e-05	0.000267912	0.000604071	3.3151e-05	6.65306e-05	3.13182e-05	4.67732e-05	1.99134e-07	8.81638e-05	2.58798e-08	0	1.2063e-07	0.000243223	1.63025e-05	2.84277e-06	0.000179465	6.02611e-05	0.000188739	6.78344e-05	7.15575e-05	2.38562e-07	0.000105215	2.78012e-08	4.42362e-05	8.21836e-05	0.000706815	0.000449976	0.000450137	0.000251656	0.000286707	0.000483705	0.000384269	1.09483e-07	5.34823e-05
g__Bacteroides;s__Bacteroides sp. D22	0.000150611	0.000150088	0.0001053	0.000203923	9.34343e-05	0.000328261	8.01582e-05	6.52286e-05	3.0943e-05	8.02577e-05	7.88775e-05	3.15755e-05	4.79347e-05	8.34983e-05	1.78486e-05	0.000292937	1.77471e-05	2.74256e-05	9.32356e-06	2.4826e-05	3.65642e-05	7.68657e-05	0.000402274	0.000136721	0.00014218	4.88391e-05	4.85469e-05	3.57893e-05	0.000228081	7.30811e-05	1.42543e-05	2.94462e-05	1.68989e-05	3.71886e-05	1.95848e-05	0.000202287	1.17874e-05	6.68769e-06	7.30244e-05	8.57213e-05	2.52461e-05	0.000210233	2.13503e-05	6.35779e-06	1.07895e-05	6.84146e-06	3.31051e-05	1.18858e-05	2.53668e-06
g__Parasutterella;s__Parasutterella excrementihominis	0.000608423	5.37518e-06	0.000136181	2.65915e-05	5.57115e-06	0.00145578	4.44996e-08	4.61489e-05	4.91311e-05	0.00121098	0.000113488	3.90369e-07	0	2.02011e-05	8.90545e-05	0.000451203	3.3417e-05	0.000119896	5.70764e-05	1.12281e-05	0.000268658	0.000318315	8.63394e-05	1.03499e-05	0.000580019	0	7.06933e-05	7.33635e-06	0.00010115	0.000254472	3.26461e-05	5.8062e-05	3.30599e-05	1.41173e-05	0.000106015	3.49631e-07	0.000224109	0	9.21761e-07	5.89617e-05	3.56644e-05	0.000608178	0.000300276	0.000862062	6.84204e-05	1.60661e-05	0.00041458	0.00105789	9.60203e-05
g__Castellaniella;s__Castellaniella caeni	0	0	0	0	5.58538e-08	0	0	0	0	0	7.32327e-07	0	0	0	3.79256e-08	0	1.93313e-07	0	0	0	0	0	0	1.6601e-06	0	0	0	0	0	1.92471e-06	0	0	0	3.79851e-07	1.34221e-06	0	0	0	0	0	0	0	0	0	2.04669e-08	0	8.06906e-06	0	0
g__Enterobacter;s__Enterobacter cloacae	3.70742e-05	0.000109963	7.37687e-07	1.48679e-05	0.000181391	1.01921e-06	5.45387e-06	6.92041e-05	0.000274055	5.53227e-06	1.96117e-05	3.3222e-05	0.000434144	0	0.00118979	6.58021e-07	0.00024212	4.76087e-05	0.000374611	3.58429e-05	6.43213e-05	6.63572e-06	1.8643e-06	2.29766e-06	5.49743e-07	1.2758e-05	0.000184717	1.02206e-05	8.03558e-06	4.50777e-05	9.84921e-06	4.33077e-08	5.10621e-06	0.000118156	3.34914e-05	6.83779e-05	5.52472e-05	9.26743e-07	1.0322e-05	1.0375e-06	1.02826e-06	8.3485e-07	6.56927e-05	9.12034e-06	6.969e-06	3.0926e-05	8.61805e-07	9.97862e-07	0.000194323
g__Sutterella;s__Sutterella wadsworthensis CAG:135	0	0.000160303	8.30073e-07	8.04428e-06	1.7012e-05	1.42887e-06	0	2.78752e-05	1.29408e-05	2.49774e-05	8.4516e-08	1.05132e-06	0	9.95725e-06	2.94682e-07	0	0	8.47997e-06	0	1.09005e-05	0	1.53142e-06	0	6.01238e-07	5.77513e-06	0	0	1.84366e-05	5.67905e-05	2.74409e-07	8.68999e-08	0	4.33002e-06	0	1.03222e-06	0	5.18259e-07	0	2.60004e-06	1.94066e-07	0.000537082	0	0	1.24277e-07	0.000617596	0.000199816	3.54641e-05	5.86111e-07	1.12657e-05
g__Prevotella;s__Prevotella corporis	2.51748e-05	0.000105928	1.28164e-05	1.07801e-05	0.000709379	7.16921e-05	8.10046e-05	1.44907e-05	6.02276e-06	0.000139679	1.30738e-05	0.000271806	3.36958e-05	2.18978e-05	0.00016353	4.6857e-06	9.57949e-06	2.47803e-05	9.28056e-07	1.47678e-05	2.01403e-05	7.24604e-06	1.85682e-05	2.14817e-05	6.88182e-05	1.87316e-05	1.15275e-05	7.01271e-06	1.64507e-05	8.16936e-05	4.38166e-06	4.22008e-06	4.31336e-05	6.10741e-06	8.45272e-05	2.40998e-05	0.000429652	2.61449e-06	2.86392e-05	6.23041e-05	0.000287232	0.00020383	1.22579e-05	0.000234553	0.000740611	6.83413e-05	5.65201e-06	3.67474e-05	1.50137e-05
g__Klebsiella;s__[Enterobacter] aerogenes	0.000491599	0.000136654	6.89399e-08	9.15049e-07	2.76608e-05	1.16264e-06	1.01184e-05	6.43544e-07	2.58741e-05	6.65947e-07	7.93464e-06	9.33891e-06	2.42394e-05	0	0.00107169	4.93265e-08	1.75475e-05	8.48543e-07	1.09996e-05	1.53557e-05	3.59727e-05	3.35157e-08	3.98175e-07	1.11007e-06	2.33083e-06	9.80088e-06	0.000237592	6.78376e-07	1.66377e-05	6.86024e-07	3.04365e-06	2.40201e-08	1.15978e-06	6.23485e-05	9.1502e-06	2.33967e-06	1.15019e-05	6.72365e-08	2.00927e-07	1.2048e-06	8.63891e-07	0	3.48795e-08	4.99341e-08	2.32081e-07	0	4.79714e-08	9.74932e-05	4.99777e-07
g__Acetobacter;s__Acetobacter sp. CAG:267	0	0	4.80583e-08	5.6893e-06	1.52477e-06	2.05684e-06	8.35391e-08	4.61862e-06	1.12558e-06	0	4.06327e-08	0	3.61036e-08	0.000947704	0	0	3.94907e-07	5.35735e-06	4.29322e-08	2.23631e-07	0	4.61915e-08	0	2.12208e-07	1.70958e-07	0	5.97014e-07	1.73182e-07	2.14375e-08	0	4.17788e-07	0	5.04149e-06	0	0	2.05888e-07	8.6926e-08	0	6.99822e-06	8.18423e-07	1.19913e-07	4.1192e-07	9.44242e-07	5.30289e-06	1.01941e-07	4.25044e-08	0.0018258	0	3.96945e-05
g__Eubacterium;s__Eubacterium rectale CAG:36	0.00015885	0.00157388	2.32132e-06	1.62998e-05	7.78019e-06	0.000612689	0.00182133	0.00014566	9.87012e-05	1.81258e-05	0.000349715	6.86434e-06	2.04311e-05	0.000426482	0.000260067	0.00041536	0.0005097	1.93295e-05	1.58373e-06	0.0005682	0.000336982	0.000239995	1.76577e-05	0.000177887	0.000914919	0.0004681	0.000244736	8.08053e-05	0.00115668	1.11335e-05	0.000720714	0.000240894	0.000113296	4.86255e-05	0.000535006	0.000168149	0.000137096	4.54064e-05	0.000457211	0.000332732	2.96392e-05	2.71681e-05	1.44923e-06	6.20416e-06	6.07468e-06	5.74885e-06	0.000185857	3.97396e-07	1.25631e-05
g__Prevotella;s__Prevotella sp. CAG:873	5.67891e-08	1.51678e-06	2.61266e-06	1.75805e-06	5.59723e-05	0	0	0	1.72902e-06	1.17467e-05	0	0	8.87291e-07	1.20607e-06	4.16302e-05	0.00028043	4.96468e-06	1.45383e-05	3.23709e-07	1.30804e-06	4.29344e-05	2.83064e-06	6.53999e-07	1.5511e-06	1.48448e-05	1.70168e-08	0	0	1.22412e-05	3.29804e-06	1.35067e-05	1.18868e-06	8.57597e-06	4.24526e-07	0.00181505	2.60642e-06	0.000107796	7.49789e-08	0.000118713	3.58107e-06	3.61669e-07	0.000588306	0	0.000153109	0.000171047	0.000132757	2.08505e-06	0	1.30127e-06
g__Succinivibrio;s__Succinivibrio dextrinosolvens	9.57596e-08	1.11692e-07	1.28749e-05	4.01414e-06	1.98068e-06	1.1375e-06	2.66997e-07	2.75355e-07	2.0144e-05	0	4.31379e-06	1.5566e-06	2.91914e-08	1.53826e-06	1.82089e-06	1.08495e-05	5.39997e-06	2.36246e-05	5.14024e-07	1.5025e-05	9.77115e-07	3.35081e-06	1.51471e-05	1.67988e-05	8.81151e-07	2.59332e-06	1.00126e-06	3.88438e-07	2.20572e-05	4.22797e-06	2.99862e-06	6.82206e-06	1.23824e-05	1.34514e-06	4.24782e-07	1.52955e-07	1.60014e-06	9.43798e-06	4.82002e-06	2.7306e-06	1.10235e-06	1.24179e-06	2.48014e-07	0.00181181	4.53129e-07	1.5392e-07	1.97387e-05	3.36373e-06	1.59897e-05
g__Dialister;s__Dialister sp. CAG:486	8.70531e-06	3.76666e-05	9.67235e-05	1.09633e-06	1.932e-05	3.27567e-07	7.32418e-07	0.000141147	9.0608e-06	3.0927e-07	2.63395e-06	2.47691e-05	1.93885e-05	1.80171e-06	0.000106449	4.58015e-05	0.000323645	0.00037175	7.06588e-05	0.00180238	1.02829e-05	1.76605e-05	1.56722e-06	0.000126888	4.92751e-06	8.21484e-06	1.12428e-06	0.000404561	2.83081e-06	0.00091996	0.000328641	1.97478e-06	2.24196e-05	3.33296e-05	8.54734e-05	8.88422e-08	0.000130155	0.000141261	1.83177e-06	2.51876e-05	3.56314e-08	1.23135e-06	0.000207895	6.22713e-05	2.32376e-05	4.62517e-06	0.000130615	1.02941e-06	5.41411e-07
g__Bacteroides;s__Bacteroides coprophilus CAG:333	4.52539e-05	3.07683e-07	0.000207434	1.01429e-05	2.46389e-05	3.5635e-05	6.70871e-05	6.19732e-05	5.44485e-05	1.61287e-05	0.000742185	1.09918e-05	3.66356e-06	5.79948e-05	0.000663584	9.63512e-06	8.26927e-07	2.5583e-06	4.03255e-07	4.78394e-05	6.47147e-06	9.625e-06	1.33983e-05	1.45162e-05	1.10817e-05	5.65999e-06	1.50717e-06	5.682e-06	9.30642e-06	2.01117e-05	1.5224e-06	5.56515e-05	1.00918e-05	2.72655e-06	8.84613e-07	1.35674e-05	1.25097e-06	2.19162e-06	0.000506576	8.70189e-06	8.05452e-06	1.75844e-05	0	1.49348e-06	8.33868e-07	5.07928e-05	6.13336e-06	0.000202993	1.04742e-06
g__Bacteroides;s__Bacteroides sp. 4_1_36	0.000245457	7.86159e-05	0.000573638	9.41258e-05	8.66378e-05	0.000354238	7.61833e-05	0.000302414	8.67383e-05	0.00040171	0.00025623	9.91733e-06	9.3321e-05	0.000229463	0.000118368	8.66524e-06	7.60522e-05	0.00019195	1.21741e-05	0.000150701	9.56169e-05	0.000254634	2.1615e-07	0.000493052	9.77431e-05	5.71963e-05	0.000130421	0.000288388	0.000932054	0.000366334	4.90303e-05	0.000206335	9.20578e-05	0.000100546	3.25701e-05	0.000216629	0.00015248	0.000488312	0.000706979	0.00030796	0.000170839	0.000251198	6.06797e-05	1.75587e-05	4.40594e-06	2.46878e-05	0.000639481	1.99331e-05	2.92273e-05
g__Bacteroides;s__Bacteroides thetaiotaomicron CAG:40	7.10445e-05	3.36893e-05	5.05622e-05	3.39508e-05	0.000261557	9.1962e-05	0.000136451	1.20801e-05	1.00882e-05	0.00175359	7.7371e-05	1.1259e-05	3.82841e-06	3.81663e-05	3.8993e-05	0.000112404	7.43147e-06	2.23922e-05	5.52582e-06	1.11469e-05	2.01552e-05	3.99952e-05	0.000388816	1.45689e-05	9.75169e-05	1.42265e-05	2.25873e-05	2.35026e-05	8.28425e-05	4.90768e-05	5.17263e-05	1.04717e-05	1.80578e-05	3.99964e-06	2.52901e-05	6.66719e-05	5.23304e-06	3.21293e-05	5.31087e-05	8.52605e-05	5.06304e-06	2.22481e-05	3.60765e-06	4.49746e-06	4.88254e-06	5.57379e-06	3.58012e-05	2.0752e-06	2.03829e-05
g__Clostridioides;s__Clostridioides difficile	0.000257309	0.000581601	0.000705625	0.000612558	0.000287584	0.00029638	0.000779249	0.000168019	0.000906381	0.00092525	0.000796486	0.000657182	0.000233173	0.000631022	0.00028189	0.000832894	0.00094711	0.000936092	0.0007344	0.000849519	0.000437087	0.0010763	0.00175245	0.00125322	0.000802065	0.00126602	0.000982369	0.000627139	0.0010158	0.00163511	0.00107017	0.00151671	0.000954778	0.000749113	0.00047969	0.000951719	0.00082339	0.00166137	0.00077599	0.000915271	0.00059389	0.000575286	0.000388073	0.000844633	0.000479179	0.000349597	0.000496713	0.00041236	0.000248465
g__Streptococcus;s__Streptococcus parasanguinis	5.64007e-06	2.4904e-06	1.28244e-06	1.85262e-06	0.000253934	3.09959e-06	3.25471e-06	2.47204e-06	0.00174617	4.94739e-05	0.000432089	1.17148e-05	3.63101e-05	1.44364e-05	9.10857e-06	6.59391e-05	4.01485e-05	2.7129e-05	6.5279e-06	1.62254e-06	1.5826e-05	7.14955e-06	2.77531e-05	2.99619e-05	8.81666e-06	6.49055e-05	2.82322e-05	2.73991e-05	2.08039e-05	6.30313e-05	1.10341e-05	7.44788e-06	2.59186e-05	6.35371e-06	0.00121079	3.41269e-06	3.91057e-05	0.000112069	0.000621318	2.21267e-05	1.85708e-05	3.21711e-07	4.07975e-07	1.31619e-05	5.65541e-07	0	3.13373e-06	1.94413e-06	2.17038e-05
g__Bacteroides;s__Bacteroides sartorii	0.000312505	8.31632e-05	0.000463672	9.9003e-05	0.000152615	0.000284945	0.000539135	0.000350091	9.09246e-05	0.000124328	0.000689835	7.06936e-05	6.3265e-06	0.000156928	0.000150938	0.000326613	3.0334e-05	7.55699e-05	1.56854e-05	6.00339e-05	0.000550522	0.000107579	0.000120732	6.07451e-05	0.000176023	0.000112871	5.01379e-05	9.18164e-05	3.26497e-05	7.4931e-05	2.15226e-05	3.38441e-05	6.13756e-05	2.20249e-05	0.000105263	0.00043039	0.000258601	6.01154e-05	9.19957e-05	0.000130143	0.000196542	0.000376785	1.52719e-05	0.000195049	2.22865e-05	7.61987e-05	7.19052e-05	0.000235821	0.000225989
g__Unclassified;s__Clostridiales bacterium VE202-28	1.02545e-05	1.52551e-05	0.000179851	0.00019021	7.78543e-06	4.5582e-05	9.00561e-05	6.89099e-06	4.14638e-05	1.00881e-05	4.17118e-05	0.000193992	4.7589e-05	6.38661e-06	1.1476e-05	2.31771e-05	3.77955e-05	0.00010605	1.24132e-05	2.1035e-05	5.56155e-06	3.33491e-05	0.000124779	6.73411e-05	4.76724e-05	3.04956e-05	0.000115248	2.95982e-05	4.60758e-05	0.000114294	6.32776e-05	5.00144e-05	6.48641e-05	1.39074e-05	5.24478e-05	0.00022107	3.00069e-05	8.91591e-05	2.04466e-05	3.99462e-05	4.94834e-05	6.49218e-05	2.6273e-05	6.5243e-05	3.80442e-05	2.93785e-05	3.90183e-05	2.08557e-05	3.98601e-05
g__Bacteroides;s__Bacteroides sp. CAG:1076	0.000282993	0.000104203	0.000416144	4.8942e-05	8.26748e-05	1.20282e-05	0.000124297	0.000253025	0.000435832	3.35445e-05	5.01707e-05	2.42036e-06	9.27617e-07	3.04287e-05	6.703e-05	1.89789e-05	2.458e-05	7.38136e-06	2.28841e-05	3.19113e-05	4.66416e-05	8.29003e-06	1.26416e-05	5.2318e-05	2.95944e-05	8.01054e-06	1.72748e-06	2.03512e-05	2.42517e-05	1.65838e-06	6.90886e-06	3.02512e-06	1.95879e-05	6.86369e-06	3.76736e-05	8.20271e-06	2.02387e-05	6.03785e-06	8.11332e-05	1.93433e-05	5.12874e-05	5.93369e-05	7.92826e-07	7.09803e-06	6.38588e-06	5.3578e-06	2.45168e-05	0.000117113	2.09901e-06
g__Bacteroides;s__Bacteroides sp. 9_1_42FAA	0.000425912	0.000143347	0.000106155	0.000444639	0.000207328	0.000318413	0.000277083	0.000490804	9.58987e-05	2.54467e-05	0.000193234	6.24034e-05	5.20552e-05	0.000211415	0.000131618	0.00022602	3.93206e-05	8.24944e-05	1.76898e-05	0.000229128	0.000356567	0.000252044	2.4087e-05	9.88958e-05	0.000195509	0.000300573	8.88097e-05	9.46254e-05	1.57639e-05	6.84547e-05	1.7048e-05	7.09821e-05	0.00011819	3.05632e-05	2.98833e-05	0.000570589	6.02961e-05	0.000117184	0.000154151	0.000118239	0.000168864	0.000315103	4.9022e-05	4.07693e-05	8.07593e-05	0.000197177	0.000227078	0.000124744	3.25568e-05
g__Unclassified;s__Clostridiales bacterium VE202-27	5.73726e-07	7.23276e-06	7.03951e-05	1.46024e-05	3.1795e-06	1.68507e-06	1.94531e-05	2.07197e-06	3.0908e-05	2.6026e-05	1.80873e-05	2.48498e-05	1.03928e-06	1.98225e-05	3.75533e-06	9.15807e-06	9.94488e-06	6.50085e-05	2.58622e-05	2.63331e-05	2.68316e-06	1.32977e-05	6.12536e-05	1.80243e-05	2.01883e-05	3.79831e-05	3.7474e-05	1.01752e-05	7.1155e-06	2.7531e-05	9.80592e-05	0.000118767	1.76884e-05	7.86516e-05	4.53888e-05	5.41575e-06	7.70381e-06	1.40896e-05	2.72361e-05	1.87136e-05	3.88488e-06	1.41679e-05	1.20256e-06	1.32858e-05	1.52532e-05	9.75508e-07	4.0716e-06	7.20868e-06	2.90556e-06
g__Blautia;s__Blautia sp. CAG:37	3.11464e-05	0.000110495	2.90484e-06	6.14924e-05	9.43343e-05	7.22149e-05	2.0092e-05	4.97515e-05	0.00016649	0.00107743	8.83395e-05	3.11461e-05	3.3053e-05	0.000114007	0.000117207	0.000214831	0.000331493	0.00017225	0.000427359	0.00027359	0.000213292	0.00171882	1.35429e-05	0.000440728	0.00041777	0.000341088	0.000230554	0.000196758	0.000385926	0.000796293	0.000184689	0.00106947	0.000197906	0.000323903	0.00171134	8.09332e-06	0.000169332	0.000737389	0.000167353	0.000826715	2.39093e-05	4.19709e-05	0.000678595	4.15384e-05	0.000357911	0.000227801	8.20929e-05	8.11838e-05	0.000664252
g__Clostridium;s__Clostridium sp. CAG:628	0	1.11423e-07	0	5.46062e-06	4.14382e-07	0	0	3.33649e-08	2.75955e-06	0	1.6994e-06	0	0	9.52285e-08	4.94432e-08	3.21763e-06	0	8.90701e-06	0	2.1536e-06	0	0	0	9.80972e-05	3.81424e-06	8.83227e-08	0.000147433	1.29897e-05	4.17232e-08	1.31674e-08	1.30684e-05	0	2.12676e-06	0	0	0	6.07747e-06	0	1.41011e-05	7.25665e-06	0	5.50011e-07	0	0.000374678	0	0	0	0	0
g__Leptospirillum;s__Leptospirillum ferrodiazotrophum	0	0	0	0	0	0	0	0	0	0	0	0	0	0	4.20974e-08	0	0	0	0	0	0	0	0	1.02625e-07	0	0	0	0	0	1.92087e-06	0	0	5.62413e-06	2.56647e-07	1.16092e-06	0	0	0	0	2.08015e-06	0	0	0	0	0	2.2288e-07	8.85777e-06	0	1.52201e-07
g__Lachnoclostridium;s__[Clostridium] asparagiforme	7.22693e-05	9.47503e-06	0.000822872	0.000436116	2.68416e-05	0.000114189	6.01053e-05	3.45621e-05	0.000231624	0.00013159	6.52792e-05	7.03478e-05	4.77215e-05	7.34102e-05	2.64341e-05	5.354e-05	0.000111308	0.000336751	3.98604e-05	9.87402e-05	5.48762e-05	4.73045e-05	0.000124684	0.000138455	7.61162e-05	7.10295e-05	5.88194e-05	0.000132436	8.53827e-05	0.000156215	0.000214011	7.09796e-05	9.78907e-05	0.000168217	3.01403e-05	0.000865406	5.14846e-05	9.61708e-05	5.6899e-05	7.74748e-05	9.48793e-05	0.000241402	3.05738e-05	9.48304e-05	0.000105674	0.000207342	0.000183438	0.000111793	4.71814e-05
g__Roseburia;s__Roseburia sp. CAG:471	1.20587e-06	1.12352e-05	8.47e-05	1.55545e-05	3.56341e-05	1.65262e-05	1.22351e-05	1.88703e-05	6.32506e-05	2.70572e-05	0.000114736	7.18971e-05	2.24913e-05	0.000330713	0.000111444	0.000273641	0.00068818	0.000985301	0.000362237	0.000124417	0.0004594	4.03178e-05	1.78047e-05	0.000351203	0.000208977	0.000179773	4.96216e-05	9.39997e-05	8.59094e-06	2.03797e-05	0.000207208	1.63912e-05	0.000302481	1.9346e-05	0.000266416	2.95738e-05	0.000458269	0.000152119	0.000155269	0.000524812	5.26815e-05	1.76307e-05	1.60972e-05	0.000219173	1.83589e-05	5.06227e-06	7.26847e-05	6.51399e-06	4.84981e-06
g__Streptococcus;s__Streptococcus gallolyticus	8.3389e-06	2.07619e-05	5.5626e-06	7.41353e-06	1.14441e-05	2.27999e-06	2.75994e-05	6.932e-06	9.77149e-05	0.000595429	4.04019e-05	2.79951e-05	4.79335e-06	9.39556e-06	1.13854e-05	1.51785e-05	3.0482e-05	3.08762e-05	1.45757e-05	4.02916e-05	1.23191e-05	2.53428e-05	0.000127729	6.37427e-05	2.0095e-05	2.36059e-05	1.66734e-05	3.25628e-05	5.92249e-05	0.00164741	5.49626e-05	1.76605e-05	6.84141e-05	1.49171e-05	6.73444e-05	3.74292e-05	1.89547e-05	4.37616e-05	0.000113355	3.6678e-05	1.94044e-06	6.90484e-07	1.93775e-07	2.72494e-06	6.07371e-07	1.6372e-07	4.65835e-06	3.89565e-07	1.75744e-06
g__Unclassified;s__Ruminococcaceae bacterium AM2	1.74242e-05	4.49793e-05	0.00135353	0.000147402	5.98573e-05	2.15428e-05	3.02585e-05	4.01587e-05	0.000251672	4.80413e-05	0.000255917	1.16575e-05	5.0957e-05	0.000151685	0.000217199	0.000403703	0.000319669	0.000528857	0.000188627	0.00045344	0.000173353	0.000514904	9.08645e-05	0.000567678	0.000257458	0.000518425	0.000270316	0.000245471	0.000103932	0.000577337	0.000549413	0.000581663	0.000562157	0.000140466	0.000112128	7.47233e-05	0.000241074	0.00163427	0.000187856	0.000437068	0.000532172	0.000629312	0.00036142	0.000441099	0.00075175	0.000207866	0.00025676	7.74429e-05	0.000111196
g__Bacteroides;s__Bacteroides sp. CAG:714	1.81512e-05	9.811e-05	0.000153546	3.09847e-05	0.00011809	3.69534e-06	0.00163134	0.000157521	4.84004e-05	1.47127e-06	0.000444801	4.9185e-05	4.15049e-06	0.000414438	0.000118306	0.000112772	2.21916e-05	1.10659e-05	1.20868e-07	0.00020158	0.000141166	0.000106111	4.20181e-06	0.000142094	1.9212e-05	2.57554e-05	1.16722e-05	2.15401e-05	8.29399e-06	2.47207e-05	2.86645e-06	3.59171e-05	2.02896e-05	2.83226e-06	1.35852e-05	6.12732e-06	3.54962e-05	2.28527e-05	3.24548e-05	2.5635e-05	8.29822e-05	0.00010949	3.13092e-05	5.17797e-05	1.44606e-05	1.4652e-05	3.59007e-05	0.000189105	1.28924e-05
g__Parabacteroides;s__Parabacteroides sp. 20_3	4.2571e-05	3.8732e-05	0.00022388	0.00102263	4.278e-05	0.00079132	3.14807e-06	0.000290552	0.000194377	8.22979e-07	6.78655e-05	5.40674e-05	1.13792e-05	0.000159081	5.63331e-05	0.000252864	3.36387e-05	5.17783e-05	5.84306e-05	6.4399e-05	3.18342e-05	0.000357801	4.00694e-05	5.42401e-05	0.000102323	7.61263e-05	1.75388e-05	0.000106225	0.000628307	0.000219457	2.66178e-05	3.22174e-05	6.66982e-05	2.36009e-05	1.07305e-05	0.00110191	1.84296e-05	0.000593436	0.000527036	6.39354e-05	0.000161681	0.000142529	9.41905e-06	2.98954e-05	7.99056e-06	4.88953e-05	0.000387485	3.31927e-05	5.53596e-06
g__Clostridium;s__Clostridium sp. CAG:492	0	2.80637e-08	0	1.7912e-05	5.39221e-06	1.63784e-07	6.25707e-07	7.60488e-08	0.000628122	5.80524e-08	9.19895e-06	0	0	3.93892e-06	0.000367055	0.000560665	4.11819e-07	8.95682e-05	1.67436e-06	4.20522e-05	0	3.13299e-07	5.64506e-06	0.00118438	1.13664e-06	0.00146941	3.05293e-05	0.00122544	0	1.53276e-07	1.13029e-05	2.53256e-07	5.41468e-05	2.18149e-05	9.16831e-07	0	5.73732e-06	3.87905e-07	2.85243e-06	0.000340507	8.56066e-06	3.56421e-06	3.41212e-07	8.19583e-05	3.27941e-05	1.00902e-06	8.25195e-07	0	3.09896e-07
g__Bacteroides;s__Bacteroides salanitronis	0.000509673	0.000575138	0.000163551	0.000298837	0.000504401	0.000251691	0.00138914	0.000557054	0.000126773	0.000101216	0.000315723	0.00011836	0.000133593	0.00028542	0.000810416	0.000162699	3.75523e-05	0.000110508	1.92687e-05	0.000224856	0.000310951	0.000161969	5.40987e-05	0.000147375	0.000132438	4.0228e-05	4.72366e-05	0.000126226	0.000298778	0.000183052	1.68174e-05	5.77696e-05	0.00010391	3.76431e-05	0.000234044	0.000149014	0.000480372	3.52413e-05	0.000216981	6.38793e-05	0.000342842	0.000241836	0.000377005	9.80368e-05	0.000169465	0.000186045	0.000128895	0.0016122	0.000814357
g__Clostridium;s__Clostridium sp. CAG:264	8.16815e-07	4.08822e-05	2.21558e-05	1.38215e-05	8.93306e-06	3.04406e-07	8.89841e-07	1.12574e-06	9.85352e-05	2.81003e-05	0.000108189	7.20573e-08	2.61793e-07	0.00047246	9.58025e-05	0.000153959	1.54532e-05	0.000930444	1.47488e-05	0.00028855	3.65595e-06	6.2565e-06	1.14602e-07	5.34997e-05	2.3859e-06	4.15784e-05	2.00643e-06	0.000312408	2.86851e-06	1.43144e-05	0.00160822	6.06902e-06	0.000153009	1.57285e-05	9.06972e-07	3.15673e-08	0.000906259	7.68946e-05	0.000144127	4.58115e-05	5.98157e-06	4.98768e-06	9.26192e-07	0.000677642	6.80122e-07	1.64256e-06	1.54384e-05	2.29193e-06	1.06989e-05
g__Oscillibacter;s__Oscillibacter ruminantium	3.06476e-05	5.12917e-06	0.000277298	0.000213259	7.57117e-05	6.16766e-05	1.72009e-05	2.04397e-05	7.95057e-05	8.517e-06	0.00039385	3.84502e-05	1.30739e-05	1.77653e-05	6.16168e-05	4.45734e-05	0.000114534	0.000105702	2.62662e-05	8.18041e-05	3.49245e-05	6.5503e-05	9.80319e-06	0.000238836	4.31402e-05	5.53833e-05	0.000112929	0.000121556	3.22304e-05	3.81585e-05	0.000242385	6.96627e-05	0.00024123	2.9614e-05	2.6756e-05	1.25867e-05	4.20363e-05	3.95382e-05	6.69491e-05	7.56572e-05	0.000523519	0.000650213	0.000154909	0.000472453	0.000527913	0.000555558	0.000823379	5.06435e-05	8.57687e-05
g__Bifidobacterium;s__Bifidobacterium catenulatum	1.73427e-07	1.95902e-05	1.16838e-06	2.26662e-06	2.51643e-06	1.90885e-06	6.28121e-07	3.42966e-06	1.9265e-06	0	9.78688e-06	4.46745e-06	1.29179e-07	4.9957e-05	5.08279e-06	0.000214408	2.89241e-05	5.45937e-05	0.00158755	3.22249e-05	6.72945e-06	0.000539939	0.000515349	0.000838415	0.000159584	0.000447005	0.000174766	0.000379319	9.817e-08	3.43305e-06	2.72021e-05	0.00132976	1.58783e-05	1.81822e-06	0.000272743	2.29663e-07	1.41968e-06	8.214e-07	1.67711e-06	0.000424771	9.15606e-06	5.53731e-06	2.31328e-05	0.000157995	6.56749e-06	5.24922e-07	6.09795e-05	9.74103e-06	5.86705e-06
g__Clostridium;s__Clostridium sp. CAG:1024	4.38579e-06	1.20447e-06	0.000650367	4.96896e-05	2.63227e-05	5.21691e-06	4.02523e-06	1.10598e-05	3.83267e-05	2.00966e-06	0.000144911	7.11391e-05	7.68831e-06	3.45527e-06	2.34317e-05	1.67187e-05	4.20506e-05	9.51591e-05	1.25469e-05	5.47832e-05	1.03202e-05	1.56685e-05	9.58776e-06	0.00039116	6.8099e-06	1.53233e-05	4.71981e-05	6.94967e-05	6.5995e-06	1.37422e-05	0.000388939	1.15562e-05	0.000205243	3.7446e-06	4.55688e-06	9.04673e-08	4.40338e-05	3.11335e-06	3.33239e-05	4.1917e-05	0.000117236	0.000322618	3.5298e-05	0.000999128	0.000164639	0.000114484	0.000186802	1.07572e-05	6.02083e-05
g__Bacteroides;s__Bacteroides sp. CAG:633	3.89055e-05	4.41119e-08	0.0004496	7.82054e-05	5.5533e-06	3.98629e-05	0.000224235	0.000226817	0.000318861	3.73084e-07	0.000113371	1.14713e-05	6.99811e-06	0.000254409	3.45453e-05	7.5789e-06	1.15891e-05	2.16522e-05	4.95635e-07	9.89081e-05	1.84659e-05	4.73058e-05	5.52508e-06	4.9973e-05	1.05985e-05	1.86208e-05	4.8286e-05	1.93094e-05	1.45867e-06	4.65119e-05	1.04115e-05	2.99187e-05	0.000259416	3.0217e-05	6.49378e-06	2.2117e-07	6.05258e-06	6.22281e-06	8.03793e-05	3.66307e-05	2.77715e-06	9.43552e-05	8.27149e-05	7.41506e-06	2.09973e-06	4.63096e-05	3.63138e-05	8.16679e-07	2.16661e-06
g__Capnocytophaga;s__Capnocytophaga sp. oral taxon 380	0	0	0	0	0	0	0	0	0	0	9.3306e-06	0	0	0	0	0	1.7962e-06	0	0	0	0	0	0	1.55324e-06	8.14214e-08	0	0	0	0	2.59577e-06	0	0	0	3.4682e-07	2.19634e-06	0	0	3.59899e-06	0	0	0	0	0	0	8.67423e-07	0	0	0	0
g__Ruminococcus;s__Ruminococcus sp. 5_1_39BFAA	8.07258e-06	2.61913e-05	1.36768e-05	1.73121e-05	1.22806e-05	2.76478e-05	5.98131e-05	5.28987e-06	0.000296698	0.000636316	0.00029775	0.000187343	9.90318e-05	0.000205901	8.65192e-05	0.000174145	0.000261565	0.00042128	0.000275213	0.000171228	0.000194095	8.16363e-05	0.000139475	0.000175621	0.000184227	0.000216409	0.000146486	8.26158e-05	0.000734459	0.00154799	0.000358304	6.79069e-05	0.00029143	0.000320859	0.000264545	0.000521917	9.12261e-05	0.000488106	0.000178979	0.000233093	2.38104e-05	1.77785e-05	6.42794e-06	4.16047e-05	9.12188e-06	6.77509e-06	2.66181e-05	1.51532e-05	1.04581e-05
g__Prevotella;s__Prevotella dentasini	0	1.34305e-07	2.34043e-06	3.73736e-08	0	0	2.71252e-08	8.91607e-06	4.90433e-07	0	0	3.54813e-06	0	6.40311e-06	3.9773e-06	4.6919e-06	0	9.21935e-07	0	1.5321e-06	0	0	0	3.6508e-06	2.44178e-05	5.23503e-07	0	0	1.24797e-07	0	8.87215e-07	0	4.56813e-06	2.06064e-06	0.000113815	1.48366e-07	4.69081e-05	0	2.42442e-05	1.21386e-06	5.8687e-07	2.24308e-05	2.51723e-05	9.58744e-06	0.00154422	4.668e-07	0	0	5.71877e-08
g__Eggerthella;s__Eggerthella sp. CAG:298	5.39714e-08	0	1.9032e-06	1.66595e-06	3.09529e-06	6.47575e-07	1.43792e-06	0	4.64674e-06	0	1.29921e-05	7.86524e-06	0.0003683	8.40339e-06	2.95073e-06	1.83682e-05	0.000947395	0.000655929	1.15946e-05	0.0015136	5.33742e-08	9.62207e-06	5.31392e-06	0.000162117	5.79737e-06	1.16861e-06	2.89706e-05	0.00112002	1.43908e-06	9.59158e-06	0.000401654	0.000157999	5.45978e-05	1.48612e-05	1.12608e-06	7.52915e-06	4.56702e-06	1.09601e-05	0.000112278	0.000499392	6.65014e-05	7.94635e-06	0.000105377	0.000358082	4.6453e-05	7.97954e-06	4.59221e-05	5.8298e-07	6.75696e-06
g__Bacteroides;s__Bacteroides sp. CAG:770	3.28807e-05	6.42187e-07	3.0113e-05	8.71365e-05	0.000339864	1.25659e-06	1.06193e-06	4.93707e-07	2.84137e-05	3.74498e-06	5.59549e-05	8.566e-07	3.12925e-07	3.96122e-05	5.7063e-05	2.90848e-05	2.00701e-05	2.82466e-05	1.52921e-06	1.50348e-05	8.6131e-05	6.49637e-05	1.30707e-06	3.36733e-05	3.55675e-06	1.84048e-06	1.61808e-05	4.36017e-05	5.34407e-06	3.93441e-05	4.64063e-06	1.47623e-06	1.80742e-05	1.65217e-05	5.91991e-05	4.04122e-06	2.65858e-06	3.42866e-06	3.45101e-05	1.34836e-05	4.60914e-05	8.13025e-06	0.000112147	4.60051e-05	0.000128868	0.000130817	4.12414e-05	6.45806e-07	0.00025716
g__Clostridium;s__Clostridium sp. M62_1	7.51825e-05	0.000101063	0.000297069	0.000148842	8.22891e-05	0.000144337	2.56905e-05	5.88989e-05	0.000296753	0.000230448	0.000249753	0.000369301	2.5706e-05	0.000766582	0.000164838	0.000114627	0.000185311	0.00042631	7.41962e-05	0.000185007	0.000233613	0.000121138	7.57779e-05	0.000215024	0.000107991	0.000181208	0.00015321	0.000181214	0.000153476	0.000190733	0.000263776	0.000302749	0.000308083	0.000189236	6.42132e-05	8.72525e-05	0.00018464	0.000149912	0.000105442	0.000206651	0.000136728	0.000339389	8.84325e-05	0.000777821	0.000158642	9.36134e-05	0.000295787	6.10326e-05	7.25335e-05
g__Unclassified;s__Lachnospiraceae bacterium A4	0.000160849	0.000307663	0.000200201	0.000221278	0.000208262	0.000384308	0.000647414	0.000128512	0.000913519	0.000687229	0.000483627	0.000599608	0.000126228	0.000670783	0.000282622	0.000648616	0.000559933	0.000782766	0.000489651	0.00065315	0.000440138	0.000421567	0.000822418	0.000640614	0.000680335	0.000873141	0.000487748	0.00050599	0.000734599	0.000804229	0.000941551	0.000462922	0.00094024	0.000351673	0.000451122	0.000448344	0.000686797	0.00087896	0.00072024	0.00093266	0.000706069	0.000359933	0.000124915	0.000429088	0.000166698	0.000125228	0.000458765	0.000704097	0.000252219
g__Acidaminococcus;s__Acidaminococcus intestini	7.68395e-06	4.71706e-05	0.000202014	3.72736e-05	6.1899e-06	2.06412e-07	1.88818e-05	3.75089e-05	1.85926e-06	3.47426e-06	2.37819e-06	0.000231535	4.29046e-06	4.10784e-06	4.25929e-05	9.22378e-06	7.55584e-05	5.49944e-05	7.46927e-07	3.74107e-06	2.93787e-05	4.85235e-06	1.69583e-05	6.33515e-06	9.90888e-07	3.28088e-08	3.71122e-06	1.99312e-05	7.39758e-07	0.000674575	0.000119906	4.08356e-07	3.52325e-06	1.04963e-06	0.000107474	8.94966e-06	2.05048e-05	5.41234e-07	1.71097e-05	1.8073e-06	6.49395e-07	8.25957e-08	1.97094e-06	2.71636e-06	3.51176e-06	2.36961e-07	9.41478e-06	8.92963e-05	0
g__Subdoligranulum;s__Subdoligranulum sp. CAG:314	7.61436e-07	2.22766e-07	1.03742e-05	3.1328e-05	1.63649e-05	2.6154e-06	0	1.03012e-05	4.28853e-06	2.7204e-06	1.38378e-05	0	8.92181e-07	1.93702e-06	4.55519e-06	1.95224e-06	2.20633e-06	1.39888e-05	2.38466e-07	5.46223e-06	5.81983e-07	1.2547e-05	0	0.000436644	1.84329e-06	2.46842e-06	1.84999e-05	2.66613e-05	2.72459e-07	1.61833e-05	1.71213e-05	1.43359e-06	2.00719e-05	1.1982e-07	4.29519e-07	7.26251e-07	2.83447e-06	2.17262e-05	7.92304e-06	4.23015e-06	1.0602e-05	1.25852e-05	1.05656e-06	0.000325013	1.53661e-05	2.37024e-06	9.30915e-06	1.11206e-06	1.20986e-06
g__Unclassified;s__Lachnospiraceae bacterium CAG:215	9.67136e-05	2.52216e-05	7.35178e-05	1.56716e-05	1.09256e-05	3.14839e-06	6.7495e-05	2.4549e-06	1.75083e-05	4.08213e-05	0.000530039	0.000328454	5.60943e-06	1.92379e-05	5.65499e-05	1.4915e-05	2.5988e-05	4.14305e-05	1.95672e-05	5.65678e-05	6.73017e-05	3.00424e-05	0.000222694	4.14767e-05	1.51162e-05	2.98422e-05	2.51954e-05	1.15942e-05	1.0291e-05	3.27281e-05	3.03756e-05	1.56407e-05	3.59621e-05	3.73426e-05	8.44157e-06	0.00147624	7.65281e-05	7.22543e-05	0.000102357	1.77203e-05	8.41224e-06	8.52283e-06	8.46133e-06	1.26354e-05	5.78402e-06	3.99655e-06	1.87142e-05	3.24003e-06	1.05402e-06
g__Enterobacter;s__Enterobacter hormaechei	8.32098e-06	3.87894e-05	1.80939e-07	9.73451e-07	4.70922e-05	6.25232e-08	7.08181e-07	2.53285e-07	5.57197e-05	8.08374e-07	3.36341e-06	3.4625e-06	1.945e-05	0	1.57032e-05	2.1763e-06	1.07696e-05	3.20494e-06	0.000621376	1.5317e-05	1.98921e-06	3.75215e-06	1.54809e-07	2.02813e-07	4.72028e-08	3.25706e-06	5.27173e-05	2.02967e-07	1.22447e-06	3.19081e-07	1.57876e-06	0	1.09268e-06	7.60554e-06	1.91228e-06	9.37354e-07	1.75959e-06	0	0	1.37064e-07	4.83646e-07	3.28844e-07	8.29028e-08	2.35464e-06	1.51719e-06	0	0	4.49234e-07	1.31363e-06
g__Prevotella;s__Prevotella paludivivens	0.00010657	0.000286996	6.67129e-05	7.79628e-06	0.000893967	0	0	3.97473e-05	6.29332e-06	2.52761e-05	7.10066e-06	9.4717e-05	1.07806e-06	6.25988e-07	0.000307939	6.58335e-06	5.29055e-06	4.39313e-05	9.69451e-06	1.72681e-06	0.000354221	1.77923e-07	0	4.24745e-06	5.63811e-08	3.99021e-06	3.62292e-06	3.50577e-06	1.1298e-06	7.09191e-05	2.55773e-06	2.47154e-06	0.000111191	1.01801e-07	0.000273273	3.89784e-06	0.000274344	3.0356e-06	1.93139e-05	1.56988e-08	1.08964e-06	4.547e-05	8.70186e-05	9.84774e-05	0.000506537	0.000252325	0	0	0.00146717
g__Unclassified;s__Candidatus Magasanikbacteria bacterium GW2011_GWE2_42_7	0	0	1.88458e-06	0	1.29957e-07	0	0	0	0	0	2.04756e-06	0	0	0	4.79938e-08	0	1.43188e-06	9.73386e-08	0	0	0	0	0	1.45968e-06	0	0	0	0	0	1.51953e-06	8.40729e-07	0	0	1.67197e-07	1.5e-06	0	0	0	0	0	0	0	0	0	0	0	0	0	0
g__Unclassified;s__Clostridia bacterium UC5.1-2F7	1.15049e-05	3.28464e-05	0.000155252	4.30503e-05	1.74421e-05	1.65735e-05	4.25726e-06	3.45553e-06	3.39854e-05	1.62524e-05	0.000116907	3.21627e-06	2.0345e-05	3.35849e-06	2.25628e-05	2.7949e-05	4.67334e-05	4.48071e-05	6.49639e-06	0.000101657	8.28656e-06	2.69385e-05	3.77986e-06	0.000162679	3.3637e-05	9.25887e-06	3.99029e-05	3.02548e-05	2.59779e-05	8.11169e-06	0.000101316	7.76185e-05	0.000155283	1.14248e-05	2.48691e-05	5.87056e-06	3.22218e-05	1.50894e-05	3.43517e-05	2.26919e-05	7.85977e-05	0.000189663	6.53356e-06	0.000434067	0.00011004	3.03817e-05	8.34654e-05	5.28067e-06	2.69769e-05
g__Catenibacterium;s__Catenibacterium mitsuokai	6.17008e-05	9.03342e-05	0.000493586	7.14632e-05	5.0531e-05	0.000481276	1.40912e-05	0.000212836	0.000167553	0.000538793	0.000221521	4.24165e-05	8.20659e-05	0.000264595	8.31302e-05	1.79111e-05	0.000160526	0.000195903	3.35898e-05	0.000118674	6.02594e-05	0.000360685	0.00010548	0.000340257	0.000148506	0.000100155	9.05874e-05	0.000167574	0.000845196	0.000333108	9.09595e-05	0.000107271	0.000148627	3.98223e-05	3.94094e-05	0.000403774	5.37071e-05	0.000444248	0.000689228	0.00037481	0.000100967	0.000402504	1.44037e-05	3.54534e-05	1.43861e-05	3.37906e-05	0.000770068	1.59915e-05	2.84974e-06
g__Intestinibacter;s__Intestinibacter bartlettii	1.33889e-05	3.19561e-06	4.57611e-05	8.25141e-06	1.94199e-05	3.65249e-06	3.77415e-05	5.29093e-06	0.000704037	7.91141e-05	0.000149518	2.02215e-07	1.7862e-05	2.25336e-05	1.11819e-05	0.000772419	3.65565e-05	5.11395e-05	9.29604e-05	0.0014448	1.32953e-05	0.000790594	0.000198092	0.000717391	5.01817e-05	0.000594916	5.40133e-05	5.45457e-05	3.99374e-05	0.000111637	0.000212888	0.000622704	0.000101547	0.000122794	7.38593e-05	0.00017713	0.00122656	0.00024194	0.000204674	1.76752e-05	1.50438e-06	8.1995e-07	6.44837e-07	6.93868e-05	5.64672e-07	0	1.25243e-05	8.93427e-08	2.62232e-06
g__Bacteroides;s__Bacteroides sp. HPS0048	3.12084e-05	0.000204365	0.000268846	6.62021e-05	0.000207063	0.000333338	5.55661e-06	1.27524e-05	4.17825e-05	0.000254512	0.000454358	1.24436e-05	3.04885e-05	7.43467e-05	7.60968e-05	0.00144312	3.10224e-05	0.000107549	3.21109e-06	0.000132438	0.000124147	0.00016251	0.000171441	7.30003e-05	9.79523e-05	1.81301e-05	8.49661e-05	0.000101166	0.000128139	0.000336197	7.96072e-06	9.40507e-05	0.000132315	3.26599e-05	0.000225917	3.80185e-05	0.000105172	1.60986e-05	0.000172822	0.000197003	3.94962e-06	6.2192e-05	0.000474634	7.78073e-05	0.000106502	1.78641e-05	4.36825e-05	4.23876e-06	0.000132145
g__Unclassified;s__bacterium P201	2.78978e-06	0.000104914	9.34727e-06	1.53418e-05	0.000302321	2.58516e-05	0	2.64031e-07	2.14375e-05	1.81172e-05	2.94066e-07	7.68164e-05	1.03688e-05	1.06418e-06	6.34839e-05	0.000508752	7.90192e-06	9.13523e-06	1.30096e-05	6.06679e-06	0.000512628	0.000286522	9.80594e-06	2.02626e-05	1.06228e-06	4.70717e-06	1.12918e-06	1.53575e-05	1.12933e-05	9.83622e-05	1.62551e-05	5.85281e-05	0.000110273	8.79504e-06	0.00034024	2.50872e-06	0.000352732	7.6091e-05	2.59838e-05	3.95661e-06	1.91977e-05	6.43914e-05	7.00007e-05	5.92862e-05	6.86718e-05	5.62297e-05	6.31764e-05	2.1523e-07	0.000604596
g__Lachnoclostridium;s__[Clostridium] glycyrrhizinilyticum	9.65071e-05	5.48553e-05	5.31808e-06	6.18483e-06	4.23454e-06	3.41021e-05	8.65238e-05	3.63286e-06	3.51981e-05	3.77773e-05	7.89237e-05	0.000309855	4.07471e-06	7.22827e-05	1.61449e-05	1.11835e-05	3.13934e-05	5.80685e-05	1.33779e-05	5.47446e-05	2.33574e-05	1.81553e-05	0.00026474	3.39559e-05	6.58613e-05	5.07695e-05	1.28321e-05	2.20425e-05	5.62948e-05	5.45698e-05	0.000100907	2.87773e-05	4.88833e-05	2.22624e-05	1.30666e-05	0.00142917	5.25112e-05	6.46182e-05	4.33881e-05	9.289e-05	2.27529e-05	1.34635e-05	6.5344e-06	1.59298e-05	3.56396e-06	3.54728e-06	2.45515e-05	5.23724e-06	7.98574e-07
g__Oscillibacter;s__Oscillibacter valericigenes	3.35966e-05	2.58004e-06	0.000402049	0.000173324	6.71897e-05	2.97763e-05	8.80456e-06	1.28036e-05	6.36637e-05	2.13507e-05	0.000286649	2.29418e-06	1.56232e-05	5.9333e-05	6.58599e-05	8.35156e-05	0.000100053	0.000126597	3.6549e-05	8.51996e-05	1.54394e-05	6.24994e-05	2.68137e-05	0.000185773	3.11783e-05	7.3179e-05	0.000126622	0.000124865	6.84085e-06	0.000107473	0.000273811	4.74056e-05	0.000226668	1.74424e-05	2.68105e-05	1.27345e-05	5.06155e-05	7.34361e-05	0.000100379	7.28029e-05	0.000419457	0.000388271	0.000128239	0.000496227	0.000480011	0.000295771	0.000548246	3.04137e-05	7.51403e-05
g__Lachnoclostridium;s__[Clostridium] clostridioforme	0.000337822	0.000153756	0.000411496	0.000814886	0.000177704	0.000570805	0.000922591	0.000218167	0.000735096	0.000564539	0.000497948	0.00108079	8.61303e-05	0.000411913	0.000210026	0.000431211	0.000334051	0.000592065	0.00024301	0.000469567	0.000336932	0.000312091	0.000694731	0.000489568	0.000399312	0.000525073	0.000381843	0.000348817	0.000669779	0.000948079	0.000632268	0.000759045	0.000504262	0.000298308	0.000311031	0.00120765	0.000466794	0.000961481	0.000581969	0.000473957	0.000331791	0.000374369	9.91465e-05	0.000438108	0.000248299	0.000136758	0.000371286	0.000334717	0.000191849
g__Aquimarina;s__Aquimarina macrocephali	0	2.15401e-07	1.51084e-05	1.52448e-05	0	0	0	0	4.52275e-06	0	0	0	0	0	0	0	0	0	0	0	0	0	0	6.85797e-07	0	0	2.61244e-07	0	0	4.74814e-06	1.9288e-06	0	0	1.22504e-06	0	0	0	1.66061e-06	6.91707e-08	0	0	0.000166246	1.873e-07	8.26802e-07	0	1.04445e-06	0	0	0
g__Bacteroides;s__Bacteroides sp. HMSC067B03	7.00101e-05	1.74292e-05	0.000392113	0.000157532	3.99361e-05	0.000173563	0.000157839	2.36776e-05	0.000159182	0.000563435	5.71864e-05	2.05687e-05	2.30088e-06	0.000186217	6.04796e-05	0.000108588	1.64826e-05	4.44851e-05	4.24203e-06	0.0001197	7.60942e-05	8.73392e-05	0.000110955	8.76596e-05	0.00010378	1.80017e-05	3.82796e-05	0.000117291	1.81611e-05	2.72652e-05	1.62903e-05	3.80228e-05	3.66875e-05	0.000180413	1.19894e-05	0.000220452	2.55693e-05	1.73273e-05	0.0001132	7.17552e-05	0.000102872	5.4975e-05	4.55102e-06	8.34744e-06	2.57115e-06	3.24151e-05	0.000171561	0.000146432	6.64497e-06
g__Bacteroides;s__Bacteroides sp. 3_1_19	0.000293144	0.000539863	0.000272961	0.000492996	0.000230806	0.000473624	6.06138e-05	0.0003082	0.000242614	9.44187e-05	0.000236507	0.000169889	2.14121e-05	0.00140412	0.000110995	2.79338e-05	4.3292e-05	0.000101054	1.84509e-05	0.000170109	0.000353346	0.000385396	9.02078e-05	0.000669763	0.000170081	0.000203998	0.000163804	0.000315594	0.000566016	9.66172e-05	0.000128516	3.77921e-05	0.00011993	6.94328e-05	2.71585e-05	0.000180575	8.89942e-05	0.000200275	0.000231778	0.000305328	0.00029908	0.000336605	0.000111055	6.135e-05	0.000108897	0.000120952	0.000234478	0.000455068	6.33811e-05
g__Alloprevotella;s__Alloprevotella tannerae	2.33447e-07	7.25806e-07	4.60183e-07	2.0243e-05	0.00077393	9.7326e-07	5.06302e-07	3.68146e-07	3.22476e-07	1.10604e-05	1.28964e-06	8.39577e-07	2.51777e-06	2.93803e-06	8.93276e-07	4.98781e-06	2.67908e-08	6.04526e-05	7.86391e-08	3.26524e-07	7.75846e-05	8.17371e-06	5.54462e-05	6.99019e-06	1.76216e-07	2.73282e-07	5.07832e-08	1.38105e-07	2.62088e-06	1.39309e-06	1.23134e-05	5.4185e-07	2.45389e-06	3.09827e-07	6.65747e-06	2.30588e-07	3.13414e-06	7.26312e-08	3.79335e-06	1.25025e-06	1.07187e-06	2.47899e-05	6.65684e-06	3.82049e-06	0.000247245	1.11385e-06	2.93421e-06	2.41073e-06	2.06474e-07
g__Ruminococcus;s__Ruminococcus flavefaciens	1.641e-05	4.72046e-05	0.00014887	0.000193334	7.6748e-05	2.23723e-05	0.000151342	6.41145e-06	0.00012754	8.47413e-05	0.000236234	3.4301e-05	1.57492e-05	0.000138404	0.000175101	0.000394629	0.000608816	0.000252106	0.000434576	0.000278671	1.83971e-05	0.000240541	3.4572e-05	0.00139344	8.03296e-05	0.000298314	0.000278666	0.000180925	7.0486e-05	0.000193057	0.000518009	0.000276382	0.000464424	8.02159e-05	0.000251478	2.73507e-05	0.00019822	0.000407038	0.000703965	0.00028699	0.000173895	0.000164611	5.86709e-05	0.000376358	0.000182758	8.18612e-05	0.000211285	2.16288e-05	2.54359e-05
g__Lamprocystis;s__Lamprocystis purpurea	0	0	0	0	0	0	0	0	0	0	0	0	0	0	0	0	0	0	0	0	0	0	0	5.67884e-08	0	0	0	0	0	1.46424e-06	0	0	0	7.60811e-08	1.33835e-06	0	0	0	0	0	0	0	0	0	0	0	0	0	1.04863e-07
g__Butyricicoccus;s__Butyricicoccus pullicaecorum	1.7455e-05	1.91382e-05	0.000198117	7.92702e-05	4.41606e-05	4.71036e-05	9.10354e-06	1.70731e-05	0.000127487	3.90242e-05	0.00015213	2.08845e-05	2.51398e-05	5.81064e-05	4.29639e-05	5.76174e-05	8.23209e-05	0.000114672	0.000102716	7.9024e-05	8.52053e-05	4.30967e-05	5.22047e-05	0.000105991	5.96478e-05	0.000103815	8.07675e-05	0.000202995	2.64213e-05	4.4595e-05	0.000288205	5.72332e-05	0.00026805	4.66691e-05	2.53273e-05	4.03063e-05	0.000112154	5.88238e-05	5.59201e-05	6.03327e-05	0.000224879	0.00020997	0.000319799	0.00138739	0.000292997	0.000160891	0.00032211	3.90589e-05	0.000244039
g__Bacteroides;s__Bacteroides sp. D2	5.6477e-05	0.000188774	3.85416e-05	6.26247e-05	2.97947e-05	0.000824529	5.48553e-05	0.000131357	2.60413e-05	0.00022761	9.92783e-05	8.188e-05	5.21145e-05	6.4896e-05	0.000121092	0.000280877	3.64399e-05	1.72084e-05	4.23307e-06	5.04432e-05	0.000123445	0.00029515	0.000327232	4.00789e-05	0.00033347	2.82022e-05	1.63025e-05	0.00016853	0.000181021	5.47084e-05	2.83122e-05	3.88273e-05	1.57858e-05	4.36594e-05	0.000103497	0.000191852	0.000220322	5.38329e-06	7.98465e-05	7.94326e-05	1.63534e-05	3.6899e-05	2.41215e-05	2.6522e-05	2.44278e-05	2.96745e-05	4.45771e-05	3.35911e-06	5.85439e-05
g__Streptococcus;s__Streptococcus equinus	5.16883e-07	1.45837e-05	1.08049e-06	1.18099e-05	1.82063e-06	1.7059e-06	8.22314e-07	9.38385e-06	0.000293028	0.00138	2.1503e-05	4.96486e-06	3.37999e-06	3.00411e-05	1.38518e-05	1.87723e-05	4.08031e-05	3.1533e-05	1.83505e-05	2.67778e-05	3.51454e-06	5.0657e-06	2.92802e-05	1.78519e-05	1.87461e-05	1.12663e-05	6.67394e-06	1.55341e-05	1.58867e-05	0.000610331	1.27106e-05	3.29656e-05	3.47731e-05	5.88573e-06	2.814e-05	4.69747e-06	6.10405e-06	1.46831e-05	5.94092e-05	3.06776e-05	2.247e-06	6.86022e-07	2.16949e-07	1.42698e-05	2.21728e-06	7.32802e-07	4.5479e-06	5.24605e-08	7.82577e-08
g__Desulfovibrio;s__Desulfovibrio legallii	6.96576e-08	8.7628e-07	1.9345e-06	4.20316e-05	7.19954e-08	0	1.27687e-05	4.32587e-06	0.000224958	0	8.63244e-05	5.02201e-06	9.94754e-07	0	2.30927e-05	9.87776e-06	8.8322e-05	0.000436868	8.53176e-08	0.000170063	3.89899e-07	3.25526e-07	1.14284e-07	0.000210378	6.03314e-07	5.41937e-08	0	1.40659e-07	3.81874e-07	5.58879e-08	3.95143e-05	0.000151062	0.00050664	7.95353e-08	5.51952e-05	1.02557e-07	1.32237e-05	1.56574e-07	6.2567e-06	9.30271e-07	5.78647e-05	3.01856e-06	8.7344e-06	0.000821878	1.08957e-06	4.28747e-06	4.51543e-06	6.09478e-07	1.92259e-06
g__Bacteroides;s__Bacteroides sp. 1_1_14	8.11911e-05	6.60261e-06	0.000140806	3.2469e-05	1.2453e-05	0.000139377	0.000199186	0.000258892	1.63167e-05	0.00136596	0.000110349	7.34497e-05	6.96326e-06	0.000161538	1.05994e-05	0.000195638	6.52594e-06	2.42699e-05	5.26772e-06	2.23917e-05	4.87906e-05	9.67523e-05	0.000210137	3.66013e-05	0.00027891	0.00022503	2.41286e-05	2.38888e-05	0.000118432	3.10377e-05	7.54922e-05	3.11523e-05	1.72886e-05	4.23526e-05	2.94983e-05	0.000217894	1.36201e-05	4.72487e-05	3.61346e-05	7.48452e-05	3.07526e-05	2.84876e-05	8.85709e-06	7.60596e-06	4.36547e-06	1.15905e-05	7.22305e-05	5.05953e-05	1.64343e-06
g__Bifidobacterium;s__Bifidobacterium kashiwanohense	1.78313e-05	1.92972e-05	1.53562e-05	2.07472e-05	8.07301e-06	6.10262e-06	4.91261e-06	3.54415e-06	6.70496e-05	1.49117e-05	3.97057e-05	1.45861e-06	7.497e-06	4.69761e-05	1.9224e-05	0.000199172	8.85421e-05	6.84955e-05	0.00136587	3.61812e-05	1.33124e-05	0.00106574	0.000533065	0.000910486	0.00021749	0.000395968	0.000225786	7.3163e-05	1.68318e-05	4.43077e-05	7.26866e-05	0.00104128	2.01686e-05	2.64774e-05	0.000363874	1.51517e-05	2.23443e-05	5.2257e-05	1.74539e-05	0.000464482	7.97017e-05	2.09129e-05	3.60327e-05	0.000156762	6.10185e-05	1.74032e-05	6.68768e-05	3.20955e-05	2.39632e-05
g__Acinetobacter;s__Acinetobacter sp. CAG:196	0	0	2.47291e-08	7.15059e-08	5.47297e-08	0	3.26153e-07	0	0	0	1.13869e-07	0	2.76321e-07	2.7112e-05	2.78002e-08	0	6.4576e-08	0.000141564	0	5.79246e-07	0	3.8834e-07	4.65044e-08	2.71084e-08	2.34844e-08	0	4.66171e-07	1.26454e-07	0	0	1.6543e-06	0	1.4281e-05	0	0	1.43444e-07	0	7.4081e-08	0	7.51943e-06	2.35302e-08	1.59586e-07	5.16308e-08	0.00136205	2.70047e-07	9.751e-08	8.59871e-05	6.45668e-08	4.06845e-07
g__Dysgonomonas;s__Dysgonomonas mossii	1.70111e-06	7.74392e-06	1.21936e-05	6.47094e-06	1.09113e-05	1.65186e-06	0	1.67421e-06	9.66484e-06	0.000105463	0.000109377	4.04662e-05	7.70503e-06	1.50279e-06	6.23305e-05	1.84275e-05	3.16931e-06	5.92441e-05	1.39287e-06	1.89011e-06	3.7865e-05	1.69293e-05	8.54167e-07	2.04269e-05	1.53206e-05	0	0	2.16977e-05	2.53148e-06	2.78224e-05	4.12641e-06	2.86551e-06	3.58703e-05	2.49044e-05	8.95879e-07	5.7001e-06	8.74066e-05	1.27434e-05	0.000102698	2.33913e-05	7.38368e-06	5.28412e-05	0.000487549	2.3638e-05	1.85397e-06	0.000114141	3.01279e-05	1.58206e-07	0.001172
g__Unclassified;s__Lachnospiraceae bacterium 7_1_58FAA	4.38452e-05	1.00603e-05	0.00058427	0.000171919	5.94549e-05	4.73721e-05	1.90338e-05	3.36198e-05	0.000124787	6.62604e-05	0.000279453	3.62994e-05	1.30435e-05	3.51848e-05	7.77025e-05	4.10906e-05	9.39052e-05	0.00019278	6.34567e-05	0.000117546	8.29244e-05	5.23935e-05	0.000536046	0.000130405	0.000131235	0.000279233	0.00015413	0.000236532	2.43324e-05	2.78411e-05	0.000103415	0.000173041	0.000250962	5.95456e-05	4.28547e-05	0.000139535	8.12752e-05	8.98702e-05	0.000111252	0.00010438	0.000244726	0.000310359	8.18922e-05	0.000438837	0.000283433	0.000306025	0.000363274	2.8834e-05	3.2345e-05
g__Bacteroides;s__Bacteroides caecimuris	0.000774545	2.81472e-05	0.000169752	0.000289699	3.3544e-05	0.000258565	6.51771e-05	0.000278947	0.000114633	0.00134937	0.000117104	5.20278e-05	2.38655e-05	0.000125946	8.02516e-05	0.000310022	5.29318e-05	5.17367e-05	1.96517e-05	5.18386e-05	4.65315e-05	9.82531e-05	0.000483604	6.78931e-05	0.000193963	4.48361e-05	2.21018e-05	6.25092e-05	0.000150067	2.88535e-05	2.35748e-05	2.28188e-05	5.27073e-05	2.48208e-05	1.82073e-05	0.000117952	2.07054e-05	2.67376e-05	0.000406074	0.000256473	1.50617e-05	0.000241309	2.41606e-05	5.53564e-06	1.05007e-05	0.000111382	6.13068e-05	6.14451e-05	2.15872e-06
g__Bacillus;s__Bacillus cereus	1.3099e-05	5.39798e-05	6.22238e-05	1.4183e-05	6.4145e-06	1.89405e-05	2.59195e-05	1.89791e-06	2.54397e-05	1.08487e-05	2.8662e-05	9.03139e-06	4.30184e-06	2.52739e-05	7.3564e-06	1.15232e-05	2.22432e-05	1.66658e-05	2.38397e-05	2.67869e-05	2.68532e-05	1.13259e-05	7.51542e-06	8.87602e-05	3.43379e-05	3.12416e-05	2.58556e-05	1.99476e-05	9.91364e-06	2.92288e-05	3.42663e-05	6.14388e-05	5.32476e-05	9.98982e-06	8.74723e-06	5.89128e-06	3.17333e-05	2.91729e-05	3.01567e-05	5.51911e-05	1.38069e-05	6.58058e-06	3.7694e-07	1.21645e-05	4.88182e-05	3.70386e-07	4.35104e-06	1.4729e-06	3.02239e-07
g__Anaerotruncus;s__Anaerotruncus colihominis	4.8541e-05	2.29378e-05	0.000275836	0.000264172	7.0218e-05	5.11626e-05	2.33222e-05	4.75292e-05	0.000314409	7.27524e-05	0.00026223	9.26802e-05	4.07514e-05	7.22266e-05	8.80473e-05	0.000165557	0.000182993	0.000227281	0.000112618	0.000221006	6.97411e-05	0.000144832	7.82779e-05	0.00025863	0.000115073	0.000141527	0.000264411	0.000168463	0.000169945	0.000142041	0.000302492	0.000271409	0.000383039	9.58206e-05	3.97161e-05	8.67495e-05	0.000179127	0.000144476	0.000115391	0.000182234	0.000277748	0.000425149	0.000167819	0.00104976	0.000399613	0.000261959	0.000364974	7.11778e-05	7.52162e-05
g__Prevotella;s__Prevotella sp. CAG:617	1.98463e-06	0.00026319	3.01717e-05	6.38135e-05	0.00068984	2.1971e-05	0	4.75104e-05	6.69742e-07	2.42504e-06	2.75776e-05	6.85984e-05	5.69075e-06	2.94565e-05	8.33106e-05	9.71242e-06	2.64484e-06	0.000129259	2.53145e-06	1.2523e-05	6.9613e-05	6.6453e-06	2.071e-06	1.86003e-05	9.32851e-07	5.84376e-05	7.60172e-06	1.45612e-05	1.81183e-06	3.42897e-05	4.26796e-06	2.05958e-06	3.51135e-05	1.60791e-06	0.000128316	2.38473e-06	8.83653e-05	0	3.22933e-05	6.54503e-07	1.29698e-06	0.000193711	0.000273022	2.5101e-05	0.000178285	0.000105994	1.3573e-05	3.946e-05	0.000466464
g__Alistipes;s__Alistipes sp. CAG:831	9.42727e-08	2.00358e-07	2.81051e-05	1.17661e-05	0.000140723	2.43108e-06	4.56393e-06	1.68268e-05	4.72738e-07	1.56474e-05	4.06525e-05	1.49907e-05	6.69999e-06	5.02945e-06	8.28118e-05	5.66585e-06	1.08586e-05	2.09088e-05	1.57286e-06	1.11758e-05	9.55513e-05	2.33565e-06	0	3.54836e-05	0	3.10706e-06	2.20313e-05	1.69725e-05	5.56873e-05	1.71535e-05	7.47586e-06	2.33824e-05	1.89749e-05	5.1555e-07	0.000136799	3.61869e-08	5.73885e-05	1.31591e-05	6.87502e-05	2.76232e-05	3.86081e-06	4.47671e-06	5.86121e-05	3.78491e-05	5.8728e-05	2.30081e-05	2.71657e-05	7.24056e-07	7.69705e-05
g__Anaerotruncus;s__Anaerotruncus sp. MT15	5.53806e-06	3.92945e-06	0.000207639	2.45896e-05	1.6978e-05	2.15752e-05	1.76381e-05	7.43715e-06	1.92045e-05	1.50195e-05	0.000124616	0.000272431	2.39847e-05	2.53435e-05	2.08087e-05	3.63115e-05	3.23727e-05	7.98566e-05	1.68333e-05	6.26626e-05	5.49026e-06	1.63388e-05	6.01123e-05	0.000161812	1.12804e-05	2.51087e-05	6.50188e-05	3.59293e-05	2.59391e-05	3.11108e-05	0.000134198	1.10328e-05	0.000196541	2.59125e-05	8.11203e-06	4.23457e-06	3.65799e-05	2.14498e-05	2.73544e-05	3.54492e-05	8.16495e-05	0.000287307	2.81918e-05	0.000299225	0.000131218	4.55678e-05	4.78272e-05	1.76083e-05	1.91493e-05
g__Bifidobacterium;s__Bifidobacterium sp. 12_1_47BFAA	1.94696e-07	3.17058e-06	5.03547e-06	0	1.02861e-07	0	5.42505e-08	0	8.17053e-07	2.63281e-05	1.04901e-06	1.85886e-05	0	1.77334e-06	1.3559e-07	2.80192e-05	0	3.06057e-06	1.04294e-05	2.23168e-06	1.2302e-06	4.33486e-05	4.05234e-05	1.47731e-06	2.50725e-06	1.39706e-06	3.73493e-06	4.98367e-06	0	0	6.9088e-06	0.000188206	0	8.15463e-06	3.14534e-05	3.14671e-06	5.07222e-07	0	0	6.05366e-06	9.90105e-07	1.04679e-06	1.44439e-06	2.16164e-05	0	0	1.07908e-06	1.16947e-07	5.23192e-07
g__Eubacterium;s__Eubacterium desmolans	1.22485e-05	1.64828e-05	0.000145382	0.000108108	2.95115e-05	3.11623e-05	4.76656e-06	1.77239e-05	9.82154e-05	2.25237e-05	0.000109323	2.04957e-05	6.04594e-05	9.31271e-05	0.000107874	0.000105507	0.000108283	0.000165736	6.01863e-05	5.21875e-05	0.000444457	5.33043e-05	1.35205e-05	0.000133105	0.000174347	7.32846e-05	6.24172e-05	0.000147513	5.36569e-05	8.55568e-05	0.000169504	0.000153207	0.00030828	3.91021e-05	3.02501e-05	3.25811e-05	0.00016425	3.18761e-05	5.55663e-05	0.000145282	0.000398513	0.000304022	0.000116017	0.000144735	0.000576351	0.000256978	0.00021688	4.84856e-05	0.000316531
g__Prevotella;s__Prevotella sp. tc2-28	0	0.00067652	1.57338e-05	3.31999e-05	0.000641498	7.64151e-06	0	5.24923e-06	7.57609e-06	9.31421e-06	3.80755e-06	8.32725e-05	7.72972e-07	4.9895e-06	0.00015469	5.86303e-05	5.39646e-06	4.30496e-05	1.90692e-06	1.28023e-07	0.000219697	4.08311e-05	7.09417e-05	6.77909e-06	0	2.34267e-07	1.10847e-07	4.19827e-06	4.1302e-07	8.92776e-05	1.52473e-06	1.06881e-06	0.000110143	7.94578e-07	4.81376e-05	0	0.000226544	1.12753e-05	3.36727e-06	2.21246e-05	0	8.2785e-05	3.23243e-05	0.00016313	0.000709788	1.90379e-05	0	0	0.00112274
g__Thermonema;s__Thermonema rossianum	0	0	0	0	0	0	0	0	0	0	0	0	0	0	0	0	0	0	0	0	0	0	0	1.40857e-07	0	0	0	0	0	1.74869e-06	0	0	0	1.88711e-07	1.65982e-06	0	0	0	0	0	3.91247e-07	0	0	0	0	7.8008e-07	0	0	8.79048e-08
g__Candidatus Stoquefichus;s__Candidatus Stoquefichus sp. KLE1796	5.40219e-06	5.79892e-06	4.88725e-05	4.25357e-06	8.69404e-06	8.95045e-06	1.81791e-05	3.89628e-06	3.3432e-05	2.90407e-05	3.14564e-05	3.00445e-05	5.84208e-06	3.28483e-05	4.30387e-06	3.32868e-05	5.21879e-05	4.10356e-05	1.83713e-05	3.33064e-05	1.99142e-05	3.72954e-05	7.57424e-05	5.15221e-05	2.92203e-05	6.27249e-05	4.86736e-05	3.0493e-05	3.6263e-05	5.60971e-05	6.52764e-05	1.77146e-05	2.70797e-05	7.11825e-05	8.11982e-06	0.00126977	3.12488e-05	6.35259e-05	6.98168e-05	2.4969e-05	5.46703e-06	8.41401e-06	2.48918e-06	1.38502e-05	3.51567e-06	2.39397e-06	8.77593e-06	9.21455e-07	1.87333e-06
g__Parabacteroides;s__Parabacteroides sp. D13	0.000424507	0.00100834	0.000231431	0.000626339	0.000298815	0.000409475	0.000111056	0.000163534	0.000165467	2.01696e-05	0.000204986	0.000229801	8.8452e-05	0.000501119	0.000346104	3.63668e-05	4.50442e-05	0.000168566	1.19913e-05	0.000235354	0.000424443	0.000296887	0.000139377	9.05119e-05	0.000220646	0.000187143	6.29668e-05	9.62792e-05	0.000652124	0.000154646	5.62231e-05	6.25296e-05	0.000199642	6.78108e-05	6.64169e-05	0.000184021	0.000355313	0.000146881	0.000313247	0.000143725	0.000344358	0.000527723	0.000404843	0.000160811	0.000896719	0.000493726	0.000565741	0.000617569	9.04459e-05
g__Unclassified;s__Ruminococcaceae bacterium cv2	1.5824e-05	5.69432e-05	0.000384074	0.0001536	3.22164e-05	2.17102e-05	2.19103e-05	9.48727e-06	0.00016314	3.30541e-05	0.000218814	4.98252e-06	0.000125973	3.46248e-05	0.000124499	0.000133146	0.000132061	0.000183604	0.000137784	0.000236779	6.07168e-05	0.000169094	4.91302e-05	0.000239875	0.000118438	0.000279402	0.000187568	0.000361435	3.00341e-05	0.000519208	0.00022257	0.000134067	0.000302639	6.947e-05	8.88264e-05	2.70134e-05	0.000173421	0.00040263	9.94526e-05	0.00035833	0.000469138	0.000347842	0.000184541	0.000383104	0.000409862	0.000106377	0.000354422	5.93263e-05	3.47947e-05
g__Parabacteroides;s__Parabacteroides goldsteinii	0.000187296	3.92049e-05	0.000222341	0.00028947	7.82556e-05	0.000188967	8.20694e-05	0.000224247	6.62869e-05	0.000293799	0.00126508	5.35276e-05	2.955e-05	0.000279679	0.000120652	0.000191593	0.000340888	7.18944e-05	2.74895e-05	9.13861e-05	0.000225869	9.84011e-05	0.000225007	0.000250812	0.000125693	4.97588e-05	0.000433186	0.000420787	0.000180117	6.60772e-05	9.46188e-05	4.6364e-05	4.68751e-05	2.31285e-05	6.12983e-05	0.000100431	5.71795e-05	5.62495e-05	0.00023963	7.27949e-05	0.000143713	0.000236081	9.84913e-05	4.59692e-05	0.000229368	0.000179499	0.000182952	0.000728851	0.000151267
g__Parabacteroides;s__Parabacteroides johnsonii	0.000228077	0.000105351	0.00013343	0.0010386	0.000176872	0.00017419	0.000115162	0.000519871	0.000276106	0.000156968	0.00014315	0.00015591	2.97689e-05	0.000331907	0.00012942	0.000104115	0.00011951	0.000272414	6.16521e-05	0.000162907	0.000140824	0.000378601	0.00016793	0.000214471	0.000224129	0.000206471	0.000196217	0.000106759	0.000579591	0.000165665	7.81468e-05	0.000116604	0.00011386	0.000105368	5.25872e-05	0.000526818	0.000132568	0.000223018	0.000373425	5.73999e-05	0.000212381	0.000387833	9.9595e-05	8.82286e-05	1.48264e-05	9.27629e-05	0.000260799	0.000160428	2.54742e-05
g__Myroides;s__Myroides odoratus	0	3.31325e-07	0	1.80647e-06	1.24952e-06	8.46522e-08	0	0	9.04172e-07	0	1.41787e-06	4.7234e-07	0	1.11062e-05	4.48727e-07	0	0	8.24832e-07	1.10246e-07	0	0	0	0	3.19698e-07	0	5.6223e-08	1.35044e-06	4.34286e-08	0	1.93747e-06	0	0	4.16402e-08	8.80697e-07	1.58638e-06	0	1.25173e-07	0	1.39216e-06	2.68686e-07	0	2.27478e-06	8.81784e-08	4.41078e-07	0	1.10625e-05	1.24049e-05	0	0
g__Tyzzerella;s__Tyzzerella sp. Marseille-P3062	0.000223818	4.98817e-05	4.52609e-05	2.8446e-05	5.64336e-05	4.50343e-05	0.000506491	1.06476e-05	0.000141698	0.000201793	0.00105151	0.000115595	1.23959e-05	0.000160158	0.000100982	9.71016e-05	0.000177753	0.000121809	9.77327e-05	0.000134353	0.000401302	8.72811e-05	0.00123929	8.95161e-05	0.000119983	9.29923e-05	8.01898e-05	7.77717e-05	8.2412e-05	0.00012464	0.000132194	8.22544e-05	0.000103723	8.19275e-05	7.98502e-05	0.000788517	5.38673e-05	0.000161292	0.000143565	7.17612e-05	4.57087e-05	6.56543e-05	6.2852e-06	6.27747e-05	4.70026e-05	1.78061e-05	3.46616e-05	2.12842e-05	7.31889e-06
g__Clostridium;s__Clostridium sp. ATCC BAA-442	8.69228e-05	1.85873e-05	0.00022897	0.000245832	6.52814e-05	0.000111205	0.000129147	0.00016789	0.000111684	0.000401867	0.000400973	0.000344385	1.67964e-05	7.56334e-05	5.08133e-05	7.27396e-05	0.000117968	0.000178539	2.08473e-05	0.000194798	3.88163e-05	5.63448e-05	0.000707702	0.000312977	7.2232e-05	5.58559e-05	0.000150509	0.000175995	3.21644e-05	0.000115427	0.000195381	0.000145158	0.000127471	4.61062e-05	2.18136e-05	0.000210456	6.50784e-05	0.000162079	9.93937e-05	5.64117e-05	0.000196182	0.000317698	0.000155548	0.000295873	0.000247071	0.000788146	0.000641007	0.000108593	4.65817e-05
g__Blautia;s__Blautia hansenii	7.83034e-05	6.10479e-05	0.000111251	5.77013e-05	5.14305e-05	7.63992e-05	4.40401e-05	1.53095e-05	0.00022605	8.02217e-05	0.00019731	6.42013e-05	2.12081e-05	9.53351e-05	6.79171e-05	0.000121345	0.000258471	0.000144596	7.79629e-05	0.000165412	8.49081e-05	0.000184312	0.00122273	0.000200514	0.00032579	0.000335546	0.00016509	6.3579e-05	0.000205662	9.04083e-05	0.000177015	0.000121713	0.000193682	0.000135181	5.88727e-05	0.000123983	0.000280307	0.00028361	9.69351e-05	0.00034666	0.000262994	0.00016625	7.60831e-05	0.000150312	0.000185603	7.01598e-05	0.000123463	0.000114191	6.95343e-05
g__Clostridium;s__Clostridium sp. CAG:352	2.4635e-08	7.87163e-07	3.61537e-05	3.88452e-05	5.64492e-06	1.94283e-06	5.12769e-07	3.04273e-06	9.16243e-06	0	1.90765e-05	0	8.38337e-07	7.6949e-06	8.5501e-06	2.16255e-05	2.16109e-05	1.4739e-05	5.20804e-06	1.12714e-05	2.53367e-06	1.71077e-05	3.64137e-07	2.66389e-05	1.09346e-05	7.11212e-06	5.1195e-06	1.32718e-05	9.43406e-06	1.93264e-05	3.03541e-05	6.01194e-06	3.71809e-05	1.70073e-06	1.90325e-06	2.04721e-06	8.24862e-06	1.48368e-05	6.58854e-06	2.13486e-05	1.91712e-05	3.48333e-05	5.51557e-06	3.48575e-05	1.24971e-05	1.8859e-06	2.29255e-05	1.44085e-06	3.77228e-06
g__Eubacterium;s__Eubacterium sp. CAG:161	6.38584e-06	9.32406e-05	9.67132e-05	1.70739e-05	1.18564e-05	3.77357e-05	0.00122077	1.86763e-05	0.0002563	5.03639e-05	7.07917e-05	1.40728e-05	6.05992e-06	0.000153399	1.33867e-05	7.86034e-05	0.000119795	2.5693e-05	6.18975e-05	6.91303e-05	8.09994e-06	2.82474e-05	6.72915e-06	0.000136254	9.51911e-05	6.17372e-05	0.00022881	0.000234617	3.65736e-05	3.04106e-05	0.000765537	3.07486e-05	0.000166668	1.24253e-05	3.37499e-05	1.84041e-07	1.79347e-05	4.02229e-05	0.000259442	0.000128094	8.09161e-06	2.06383e-05	1.45152e-06	3.23763e-05	5.00536e-06	2.90047e-06	7.20345e-06	1.29904e-06	4.63569e-06
g__Salmonella;s__Salmonella enterica	4.05548e-05	0.000243081	2.35936e-06	9.75751e-05	1.4673e-05	1.01536e-05	5.04907e-06	7.79408e-05	4.13606e-05	1.67736e-05	6.90611e-05	2.80032e-05	0.0011804	1.68e-05	0.000951714	5.18354e-07	0.0011917	8.34989e-05	0.000838327	7.43902e-05	0.000402505	1.26849e-05	5.49219e-07	4.13488e-06	9.58644e-07	1.46515e-05	0.000264341	2.52704e-05	2.05308e-05	5.18651e-05	1.34599e-05	5.21155e-06	8.64674e-06	0.00121675	6.46857e-06	0.000132731	2.18848e-05	5.67402e-06	4.73111e-06	1.22457e-06	1.47179e-06	3.04318e-06	2.30023e-06	3.01333e-06	1.43214e-06	3.14909e-06	3.01163e-05	1.37254e-05	8.43822e-06
g__Shigella;s__Shigella dysenteriae	1.82759e-05	9.0342e-05	6.90448e-07	8.34759e-05	5.5276e-06	2.1026e-06	1.85124e-06	3.22406e-05	9.68639e-06	1.78943e-05	5.85051e-05	1.37457e-05	0.00098062	3.64786e-07	0.000493459	3.62943e-07	0.000570467	4.75751e-05	0.00121116	4.78151e-05	0.000259669	3.38646e-06	1.24486e-07	1.64389e-07	1.27484e-06	1.70411e-07	1.93496e-06	2.21788e-05	1.03222e-06	4.77315e-05	6.04747e-06	0	7.06389e-06	0.000642551	1.10315e-06	8.00122e-05	4.6892e-06	4.80535e-06	8.34373e-07	6.38228e-07	4.34021e-07	6.9147e-07	1.71972e-06	1.11763e-06	1.30953e-07	3.86629e-08	2.26842e-06	1.3956e-06	7.94378e-07
g__Prevotella;s__Prevotella buccae	7.25154e-07	0	1.31064e-06	0	0.000427577	0	0	0	1.02098e-07	0	1.77436e-05	0.000129394	4.77121e-07	2.09889e-05	0.000156956	4.50873e-06	8.15269e-06	1.84174e-05	1.91172e-06	1.21648e-05	0.000167275	1.77873e-06	0	1.15607e-05	0	1.41778e-05	6.48553e-06	1.19132e-05	4.5256e-07	2.53005e-05	1.77148e-06	2.99498e-06	2.19706e-05	1.86246e-08	0.000232129	1.88348e-07	0.00028849	0	3.41272e-05	1.4172e-06	4.33774e-06	1.1144e-05	0.000804976	0.000159399	0.000420597	0.0001191	2.05689e-08	9.77263e-07	0.00121035
g__Prevotella;s__Prevotella oryzae	0	0.000396387	3.20446e-05	3.79611e-07	0.000944295	3.2915e-07	0.000108748	6.39872e-05	1.09088e-06	1.81899e-05	4.26991e-05	4.44015e-05	2.33089e-06	4.22445e-06	0.000309109	1.8921e-05	3.28321e-07	2.14181e-05	2.48872e-06	3.54538e-05	0.000450907	8.91707e-06	1.99362e-06	2.7982e-05	1.75265e-05	2.30477e-06	5.98921e-07	1.31739e-06	1.26782e-06	9.65068e-05	2.26057e-06	1.70036e-06	7.36407e-05	2.74783e-08	0.000160481	5.92326e-06	0.000492745	0	8.45028e-05	2.57267e-06	4.85694e-07	6.27805e-06	0.000460524	0.000313977	0.000187768	6.03956e-05	3.61516e-06	2.09476e-05	7.38527e-05
g__Bacteroides;s__Bacteroides sp. 2_2_4	0.000443534	5.97415e-05	0.000515748	0.00060276	0.000157279	0.000918403	0.000117648	0.00023713	0.000112602	0.000609141	0.000184742	0.000102264	9.04785e-05	0.000219418	9.51221e-05	0.000447255	3.42625e-05	0.00013904	3.90752e-05	0.000143157	0.000361879	0.000204441	0.000346725	9.36106e-05	0.000567876	9.35413e-05	0.000140519	0.000174446	0.000262329	0.000212339	3.76562e-05	0.000108019	4.59625e-05	4.57989e-05	0.000117154	0.000489975	9.61442e-05	0.000224532	0.000214646	0.000198775	0.000165126	0.000373397	0.00022293	9.51939e-05	0.000192094	0.000240415	0.00016575	0.000222506	1.63755e-05
g__Ruminococcus;s__Ruminococcus sp. NK3A76	4.97441e-07	8.58676e-07	3.43877e-06	4.66205e-05	1.17946e-05	0	4.44341e-05	0	3.13237e-05	2.47976e-07	1.2537e-05	8.55489e-07	1.63904e-06	4.86677e-06	3.38455e-06	6.81646e-05	2.74686e-05	2.69306e-05	2.13765e-06	2.09805e-05	1.37326e-06	4.33765e-05	2.25683e-06	6.89964e-05	3.66362e-06	3.7071e-05	3.60955e-05	3.96371e-06	1.78826e-05	9.82849e-06	3.05e-05	2.84409e-06	5.81818e-05	8.4743e-06	5.32424e-07	6.56489e-08	1.04493e-05	1.5754e-05	2.0892e-05	4.45679e-05	1.1735e-05	1.30054e-05	2.49113e-06	2.96719e-05	5.65197e-06	1.39953e-05	8.15182e-05	8.35321e-07	2.06617e-06
g__Prevotella;s__Prevotella sp. CAG:1058	0	0.000737882	4.4969e-05	7.10292e-05	4.43979e-05	0	0	4.2519e-05	3.35592e-06	0	2.30446e-05	5.45686e-06	3.75875e-07	1.10116e-05	0.000132988	1.84386e-05	3.34173e-06	2.94415e-05	2.22729e-06	4.17972e-06	0.000122164	7.84059e-07	1.0142e-05	1.73271e-05	1.52042e-06	1.3458e-07	4.65846e-07	4.39386e-06	3.58885e-07	2.33937e-05	2.49635e-07	0	3.36106e-05	2.49657e-08	1.93589e-05	3.25686e-06	5.97791e-05	0	1.9606e-05	6.4387e-06	7.41893e-06	6.29677e-06	2.09832e-05	7.87665e-06	6.25751e-05	4.17339e-05	1.91131e-06	5.12157e-08	0.000253835
g__Unclassified;s__Firmicutes bacterium CAG:552	1.79952e-07	0	2.08137e-05	1.00168e-06	3.04145e-05	1.86192e-06	8.52588e-07	1.9301e-07	6.92931e-06	0	1.02778e-05	0	3.2708e-07	4.95357e-07	1.48423e-05	7.06423e-06	6.52639e-06	4.7188e-06	1.00357e-05	9.46065e-06	0	2.9252e-06	5.16185e-07	1.95065e-05	1.85256e-06	1.8954e-06	3.4698e-06	3.8169e-05	1.12267e-07	9.21602e-06	2.13807e-05	2.39672e-06	2.06459e-05	4.66914e-07	2.88172e-07	0	2.86003e-06	0	1.46007e-06	1.54349e-06	1.30154e-05	5.10019e-05	3.75561e-06	0.00119545	2.57537e-05	1.50781e-05	4.21741e-05	4.01216e-08	1.43722e-06
g__Ruminococcus;s__Ruminococcus sp. SR1_5	0.000208639	5.59307e-05	7.78781e-06	5.71261e-05	6.28273e-06	0.000322115	0.000106226	6.45895e-06	0.000161009	0.000115525	6.49207e-05	1.72598e-05	4.69877e-05	0.00015062	5.32589e-05	0.000140231	0.000191174	0.000246382	0.0001805	9.30248e-05	9.85067e-05	6.68924e-05	5.47046e-05	0.000255469	0.000115441	0.000229326	0.000233666	5.94851e-05	0.00119459	0.000210334	0.000245855	9.59708e-05	0.000135363	0.000489799	0.000138872	6.27683e-05	0.00011387	0.00032819	0.000297241	0.000318561	0.000148489	1.96885e-05	5.12027e-05	3.92199e-05	1.45632e-05	4.66134e-06	9.40094e-05	1.01664e-05	4.72231e-06
g__Clostridium;s__Clostridium sp. CAG:81	5.69316e-05	7.94544e-05	1.93347e-05	9.63101e-05	1.48933e-05	0.000219623	6.78305e-05	0.000103843	0.000162526	0.000261655	3.3523e-05	0.000214639	4.8729e-06	6.23532e-05	4.66582e-05	3.18515e-05	3.13276e-05	5.04961e-05	3.42904e-05	5.52139e-05	0.000290039	4.33877e-05	2.03224e-05	2.12863e-05	6.04084e-05	0.000279595	3.91052e-05	5.07678e-05	0.000215469	8.47975e-06	6.87248e-05	0.0001197	8.92365e-05	2.12288e-05	2.85605e-05	4.18158e-07	5.89151e-05	0.000170191	7.12509e-05	0.000124198	0.00023749	8.92567e-05	5.46712e-05	6.88717e-05	9.96133e-05	6.16614e-05	9.79293e-05	0.000218765	0.000174103
g__Unclassified;s__Clostridiales bacterium VE202-03	2.79164e-05	1.02888e-05	0.00035886	0.000131656	9.56943e-05	6.49476e-05	4.35155e-05	5.85716e-05	9.16099e-05	7.62378e-05	0.000566272	5.1463e-05	1.6775e-05	2.16584e-05	0.000106471	4.2387e-05	9.89455e-05	0.000188966	4.45774e-05	7.03244e-05	3.36943e-05	0.000101143	0.000450633	0.000196718	3.08118e-05	4.48816e-05	6.20195e-05	7.10852e-05	1.59943e-05	3.49424e-05	0.000217351	4.75965e-05	0.000185089	1.969e-05	6.68926e-06	0.000103254	4.65063e-05	6.5752e-05	9.23987e-05	7.46482e-05	0.00034624	0.000414663	0.000141525	0.000399874	0.000525286	0.00040895	0.000459619	6.23305e-05	4.08887e-05
g__Unclassified;s__Firmicutes bacterium ASF500	4.24506e-05	2.55874e-06	0.000463088	0.000108247	9.45069e-05	3.19894e-05	4.62839e-05	4.09088e-05	9.37429e-05	1.92875e-05	0.000431064	1.75701e-05	1.58634e-05	5.42732e-05	6.84204e-05	7.46666e-05	8.27337e-05	0.00014778	4.34015e-05	0.000119395	3.66977e-05	8.0902e-05	5.60904e-05	0.000171344	4.02981e-05	6.13342e-05	9.77281e-05	0.000109378	5.61188e-06	5.15851e-05	0.00027673	0.000120303	0.000309596	2.98079e-05	2.90301e-05	1.0081e-05	6.29072e-05	6.27007e-05	0.0001022	7.91133e-05	0.000492936	0.000445371	0.000132816	0.000511441	0.000578641	0.000811192	0.000507468	8.79905e-05	9.39403e-05
g__Lachnoclostridium;s__[Clostridium] symbiosum	0.000152196	0.000114817	0.000138222	0.000233486	4.0459e-05	0.000155927	0.000159181	0.000109705	0.000243329	5.40713e-05	9.8208e-05	0.000106935	8.23939e-05	7.72511e-05	4.54113e-05	6.95298e-05	9.55817e-05	0.000168253	3.79233e-05	0.000174648	5.74181e-05	3.92038e-05	5.77264e-05	0.000126136	7.18251e-05	0.000126849	5.62147e-05	8.0279e-05	9.15584e-05	0.000162589	0.000171442	0.000159421	0.000188392	5.14796e-05	0.000106174	0.00118236	0.000118105	0.000124488	0.000122811	8.73684e-05	6.35757e-05	9.70952e-05	3.33239e-05	0.000120869	7.36464e-05	5.82331e-05	9.82849e-05	5.60995e-05	5.10034e-05
g__Prevotella;s__Prevotella salivae	9.51921e-05	4.26772e-06	2.29036e-05	0.000123499	0.000190619	0.000216009	4.4039e-05	4.22237e-05	5.28823e-05	1.44269e-05	8.13037e-05	3.35723e-05	1.27138e-05	5.91779e-05	0.000282632	2.09127e-05	2.35928e-05	3.83365e-05	6.367e-06	1.27521e-05	0.000112399	7.93108e-05	7.01309e-06	4.81603e-05	5.49172e-06	3.00664e-05	5.89363e-06	1.91249e-05	6.3224e-05	8.62128e-05	4.93004e-06	1.59244e-05	2.31975e-05	9.93983e-06	8.70913e-05	0.000131802	0.000206236	0.000111612	5.27028e-05	2.1761e-05	0.000129925	0.000120785	0.000613786	5.64805e-05	0.000912568	0.000269797	7.10116e-05	0.000412149	0.000957596
g__Pseudoflavonifractor;s__Pseudoflavonifractor capillosus	3.68783e-05	3.74072e-05	0.000589559	0.000206968	0.000119155	4.58965e-05	5.08826e-05	6.37532e-05	0.000194176	0.000112349	0.000459561	0.00014623	2.91881e-05	4.88885e-05	0.000110287	0.000160862	0.000189292	0.000299256	8.52053e-05	0.000202685	4.86829e-05	0.000194858	0.000208286	0.000301209	0.000104358	0.000130395	0.000210413	0.000263119	0.000107806	0.000220549	0.000502561	0.000126447	0.000372017	0.000110599	0.000200318	2.91673e-05	0.000135709	0.000249216	0.000200147	0.000157376	0.000467702	0.000446722	0.000207604	0.000672009	0.000610689	0.000522663	0.000445042	0.000156696	0.000249751
g__Ruminococcus;s__Ruminococcus sp. CAG:563	6.45405e-06	1.6655e-06	0.000648511	5.24764e-05	6.86835e-06	3.11562e-06	9.9445e-06	4.89447e-06	1.3196e-05	3.14805e-07	4.80955e-05	1.31133e-06	2.36182e-06	2.82478e-06	2.96854e-05	2.34099e-05	2.80521e-05	2.13092e-05	1.19124e-05	5.16369e-05	1.28694e-06	1.8797e-05	1.6284e-06	8.9687e-05	1.52881e-05	8.60549e-06	0.000145797	4.76604e-05	2.27898e-06	2.13632e-05	0.000335065	8.7561e-06	0.000144239	2.62089e-06	2.28183e-06	6.22589e-07	1.58845e-05	3.86964e-06	0.000108791	2.24204e-05	3.01796e-05	5.10178e-05	1.12652e-05	0.000160237	9.6295e-05	0.000165648	7.92587e-05	6.3944e-07	4.8475e-06
g__Clostridium;s__Clostridium sp. CAG:510	7.23783e-06	4.25555e-05	5.21505e-05	0.00011329	3.91196e-05	3.6144e-05	3.93385e-05	7.53776e-06	0.000147634	1.87928e-05	9.21019e-05	4.25016e-05	1.7628e-05	3.79806e-05	2.55767e-05	6.96764e-05	8.43998e-05	0.000104018	2.66511e-05	0.000134344	1.54937e-05	5.13295e-05	1.89322e-05	0.000139857	3.46874e-05	8.7242e-05	8.17167e-05	3.33122e-05	2.93566e-05	9.01362e-05	0.000177417	1.22376e-05	0.000284218	2.00749e-05	1.72213e-05	4.3528e-06	8.16501e-05	0.00014824	0.000150568	8.26813e-05	9.57826e-05	0.00012116	3.84699e-05	0.000157538	7.18568e-05	6.71631e-05	7.2861e-05	1.78993e-05	3.03314e-05
g__Anaerotruncus;s__Anaerotruncus sp. G3(2012)	2.14348e-05	2.36902e-05	0.00011774	6.80319e-05	3.02482e-05	4.79169e-05	1.0648e-05	2.14982e-05	5.49953e-05	2.42781e-05	0.000223355	7.3624e-05	2.12514e-05	6.52202e-05	4.61584e-05	0.000138839	7.51823e-05	0.000108507	4.94864e-05	0.000130019	0.000136075	4.87887e-05	4.51395e-05	0.000167602	3.58235e-05	0.000104103	7.9086e-05	4.81758e-05	5.27697e-05	7.01702e-05	0.000198526	0.000119787	0.000201939	3.77001e-05	3.19547e-05	2.91215e-05	8.52465e-05	0.00021832	4.06513e-05	0.000162222	0.000112096	0.000216357	4.30396e-05	0.000208585	0.000256525	5.19685e-05	5.69016e-05	2.89922e-05	3.37217e-05
g__Unclassified;s__Erysipelotrichaceae bacterium 6_1_45	3.69317e-06	3.4821e-06	1.05555e-05	1.57916e-05	6.92766e-06	3.58421e-06	1.55601e-05	7.79723e-06	8.38279e-05	0.000109696	1.26273e-05	4.73444e-05	3.93172e-06	1.57554e-05	1.69688e-05	3.57763e-05	3.157e-05	3.81117e-05	4.85296e-05	1.94943e-05	2.03014e-05	3.71524e-05	0.000255172	6.411e-05	1.29739e-05	0.000103152	2.17753e-05	6.06402e-05	4.97264e-06	4.77508e-05	4.86316e-05	5.35443e-05	2.51221e-05	4.70832e-05	4.7177e-06	3.57103e-05	2.93802e-05	5.43768e-05	9.39525e-05	1.56065e-05	1.54112e-05	1.02585e-05	4.35753e-06	7.43223e-05	8.5091e-06	5.21006e-06	1.46621e-05	4.80164e-06	4.33179e-06
g__Prevotella;s__Prevotella sp. P4-65	9.98558e-05	0.00114285	4.88312e-06	4.06805e-05	0.000464516	0	1.27286e-05	3.57839e-05	1.07282e-06	0	6.86306e-06	3.61954e-05	7.75262e-06	2.25705e-05	6.28391e-05	9.97127e-06	4.91051e-06	5.17135e-05	5.37137e-07	3.96548e-06	3.12297e-05	4.0716e-06	0	1.24248e-05	1.37252e-05	1.83792e-07	7.8526e-07	6.27516e-06	1.47889e-05	9.2521e-05	8.71343e-07	2.39245e-06	1.30644e-05	9.55261e-07	0.000189665	0	6.88603e-05	0	0.000160779	3.30951e-05	5.82902e-06	1.99032e-06	0.000154283	9.18936e-05	0.000116061	2.20575e-05	4.44464e-06	0	0.000325251
g__Unclassified;s__Lentisphaerae bacterium GWF2_44_16	6.8147e-07	0	3.78798e-07	3.67555e-06	6.45022e-06	0	0	0	1.24887e-07	0	3.41455e-06	0	7.47503e-08	4.12772e-07	4.22199e-06	1.24568e-05	3.52172e-06	6.62173e-06	1.27815e-06	6.20965e-07	0	0	3.60382e-08	1.01593e-05	1.40421e-07	0	0	2.54461e-06	0	7.02748e-07	1.80594e-05	1.0101e-07	5.54904e-06	0	0	0	5.14183e-07	0	3.00406e-06	2.33373e-07	6.65747e-05	5.4864e-06	1.12942e-07	4.75729e-05	5.0293e-06	0.000226788	0.000237391	1.06775e-07	8.55229e-06
g__Odoribacter;s__Odoribacter splanchnicus CAG:14	6.09872e-07	5.80496e-06	0.000814562	0.000485246	0.000115312	6.34164e-06	0	4.9386e-05	0.000418921	0	0.000976304	1.26463e-07	5.19458e-06	0.000312576	0.00051186	2.53333e-06	0.000108985	0.000304198	0.000173445	0.000476788	4.49258e-06	0.000157299	9.63778e-07	0.00022998	1.21738e-06	1.88845e-06	0.00035741	0.000657391	8.7111e-07	0.000263016	3.42034e-05	0.00015467	0.000324623	0.000108509	1.52491e-06	1.33158e-06	9.32166e-05	6.57317e-07	9.51832e-05	9.66891e-05	0.00027352	0.00021031	0.000105693	0.000242125	2.79749e-05	0.000150655	0.000237121	0.000286412	1.06365e-05
g__Prevotella;s__Prevotella sp. CAG:1124	4.27362e-05	0.000171819	1.48216e-06	7.71075e-07	0.000390834	0	0	4.57552e-06	4.6512e-06	7.53264e-05	1.89859e-06	9.34413e-05	6.97481e-07	2.24131e-06	0.000200269	3.3916e-05	5.99756e-06	3.00202e-05	2.05903e-06	6.02011e-06	0.000121989	7.8526e-06	4.72727e-07	2.80298e-06	0	8.98776e-08	5.61693e-08	5.45387e-06	1.75639e-05	7.98447e-05	3.4514e-06	4.64091e-06	2.05738e-05	2.21278e-06	0.000104897	7.41832e-06	0.000109704	5.18722e-08	1.34408e-05	4.07943e-06	2.16317e-05	4.51448e-06	0.000762669	3.46131e-05	0.00035898	8.24925e-05	2.51432e-05	1.22022e-06	0.000608235
g__Porphyromonas;s__Porphyromonas cangingivalis	0	0	4.53438e-07	0	9.58278e-05	0	0	2.66831e-06	0	0	9.99123e-07	7.05937e-05	0	0	9.32778e-07	1.52717e-06	3.27907e-07	2.8201e-06	0	0	0	0	6.94641e-06	4.45502e-07	0	1.72893e-06	0	9.84718e-07	1.27623e-07	9.35968e-07	4.02314e-08	0	1.658e-06	7.63047e-07	1.19507e-06	0	4.81072e-05	0	1.0233e-05	1.27334e-07	7.69814e-08	4.12979e-08	0	2.63313e-06	0	2.1731e-07	1.29664e-05	0	0.000195669
g__Prevotella;s__Prevotella sp. P5-60	7.69288e-05	0.000809495	3.12661e-07	1.58383e-07	0.000232768	1.22174e-07	0.0011203	0	0	0	3.42632e-08	1.87282e-05	6.44668e-07	0	0.000855659	0	0	0.000148719	1.05613e-06	1.13566e-06	4.23685e-05	8.89614e-08	0	9.57399e-06	0	1.03481e-07	0	2.96462e-07	8.10833e-07	4.94454e-05	1.27536e-05	1.22445e-06	0.000161977	1.7341e-07	0.000137103	3.17488e-07	0.000986446	0	5.13183e-05	4.98265e-08	0	2.60889e-06	5.90702e-05	0.000700583	6.59605e-05	8.24447e-05	7.91235e-07	0	6.92682e-05
g__Eubacterium;s__Eubacterium ramulus	0.000653271	0.000345183	0.00021645	0.00015116	7.43474e-05	0.000359056	0.000446169	6.01905e-05	0.000478953	0.000364144	0.000615798	0.000191481	5.10892e-05	0.00044593	0.000198587	0.000351158	0.000641281	0.000580122	0.000418824	0.000411436	0.000317645	0.000358881	0.000867653	0.000447735	0.000696267	0.0011135	0.000392815	0.000320659	0.000440058	0.000399731	0.00067925	0.00034409	0.000548281	0.000492333	0.000387274	0.000494416	0.000606953	0.000962332	0.000298354	0.000856699	0.000281661	0.000250254	8.29323e-05	0.000237207	0.000157326	8.54775e-05	0.000244897	0.000106519	9.34961e-05
g__Eggerthella;s__Eggerthella sp. CAG:1427	1.80452e-05	0.000251927	7.21039e-05	4.51411e-05	4.70866e-05	1.16691e-05	0.000189736	1.00019e-05	3.75056e-05	2.23166e-06	0.000175528	5.17117e-07	1.04238e-05	1.43753e-05	7.76954e-05	5.75242e-05	4.84047e-05	9.13671e-05	6.53688e-05	0.000248771	0.000118015	0.000205056	8.76865e-06	0.000382043	5.62731e-05	0.00010837	0.000181231	0.000151702	3.3924e-05	1.58013e-05	5.93199e-05	0.00110444	0.00033664	2.29899e-05	5.59306e-05	1.05367e-05	0.000109458	6.59485e-05	1.83854e-05	0.000228162	0.000273603	5.14793e-05	1.57902e-05	0.000243323	6.24648e-05	1.13785e-05	3.3921e-05	1.36674e-05	1.09094e-05
g__Brachyspira;s__Brachyspira sp. CAG:484	0	0	0	1.6215e-06	6.82867e-07	0	0	0	0	0	3.32027e-07	0	0	8.52506e-05	0	3.98429e-07	1.16512e-07	4.99668e-07	0	6.3031e-07	0	0	2.3534e-07	0	1.32785e-07	9.11616e-08	0	0	0	0	0	0	3.48998e-05	0	0	0	1.73112e-07	0	0	7.3672e-07	0	1.56824e-06	1.91028e-07	0.00110271	4.41626e-07	0	0.000218265	0	3.37827e-06
g__Ruminococcus;s__Ruminococcus sp. CAG:17	4.74554e-06	1.44261e-05	6.93789e-06	1.28024e-05	7.2628e-06	2.40134e-07	1.3896e-05	6.656e-07	2.20159e-05	2.22505e-06	1.87739e-05	1.32366e-05	2.05471e-05	2.11685e-05	5.09179e-05	0.00013721	9.99143e-05	0.000671045	0.000102188	5.08406e-05	3.52047e-05	1.11068e-05	2.42431e-07	0.000479038	2.92268e-05	8.22027e-05	0.00109969	0.000209501	1.61433e-05	1.64688e-05	0.000233204	6.65377e-05	0.000175096	5.38985e-05	0.00019569	4.89114e-06	8.90211e-05	0.000138825	2.61282e-05	0.0002157	4.2492e-06	5.57901e-06	7.18319e-06	5.42293e-05	2.00815e-05	2.662e-06	1.53456e-05	8.00575e-07	2.57435e-06
g__Parabacteroides;s__Parabacteroides gordonii	2.80991e-05	0.00019767	8.02067e-05	8.84273e-05	0.000260655	0.00019695	9.51986e-05	0.000116859	2.72685e-05	7.95402e-05	0.000214073	2.83353e-05	6.18224e-05	8.18136e-05	7.71423e-05	3.10634e-05	2.93294e-05	8.33565e-05	9.39953e-06	3.38576e-05	6.64419e-05	2.15281e-05	7.42499e-05	3.24031e-05	8.98244e-05	0.000144521	4.29248e-05	5.75391e-05	7.99036e-05	6.69582e-05	1.53597e-05	1.97105e-05	1.70081e-05	2.68031e-05	1.36458e-05	4.87398e-05	1.53777e-05	4.25765e-05	6.03464e-05	2.69371e-05	4.14714e-05	0.00032862	7.36998e-05	1.94348e-05	2.27052e-05	0.000121339	7.25873e-05	0.000212699	0.00109475
g__Alistipes;s__Alistipes timonensis	8.11908e-05	1.69363e-07	0.000445327	0.000150916	5.94124e-05	3.21003e-05	0	3.23442e-06	8.1475e-05	1.87049e-05	0.000261582	2.57094e-06	9.97034e-06	5.64972e-05	5.30012e-05	0.000492206	0.000125367	0.000147531	4.05612e-05	0.000112985	1.87606e-06	0.000232772	1.78044e-05	0.000270625	0.000107003	3.57882e-06	9.3352e-05	0.000186672	2.24743e-05	0.000164874	3.48612e-05	6.24645e-05	9.66128e-05	8.82309e-05	0.000154205	9.86447e-06	9.37133e-05	0.000108909	9.93572e-05	0.000162157	0.0010678	8.43714e-05	2.72872e-05	4.20569e-05	7.30026e-05	0.000427776	0.000666328	1.06672e-05	5.10723e-05
g__Clostridium;s__Clostridium sp. SN17	2.22258e-05	4.74337e-05	8.61801e-05	4.46269e-05	3.36895e-05	3.70157e-05	3.07427e-06	5.49443e-06	8.40012e-05	4.2398e-05	0.000104719	9.29368e-06	1.26824e-05	7.32106e-05	0.00019938	0.000146599	0.000884914	0.000245645	0.000102643	0.000409321	1.2255e-05	0.000101469	2.42433e-05	0.00108359	1.83964e-05	8.50084e-05	0.000410834	7.69332e-05	1.00428e-05	0.000123423	0.000236795	0.00107229	0.000387117	3.45116e-05	6.7939e-05	2.31141e-06	0.000152943	3.84688e-05	0.000124714	0.000131544	0.000191385	0.000146517	4.03312e-05	0.000449612	0.00017775	0.000121355	0.000144237	9.36951e-05	4.48554e-05
g__Ornithobacterium;s__Ornithobacterium rhinotracheale	0.000116167	1.84412e-05	0.000123193	0.000100112	0.000143957	0.000207835	0.000114689	0.000130532	8.89778e-05	7.23765e-05	8.01868e-05	2.19111e-05	2.84965e-05	8.91931e-05	4.62822e-05	3.40155e-05	1.99384e-05	6.67854e-05	8.39502e-06	6.44366e-05	5.76282e-05	0.000107964	0.000127209	5.99016e-05	8.37889e-05	7.32046e-05	3.04644e-05	5.64724e-05	7.14815e-05	1.90239e-05	9.78462e-06	2.42112e-05	4.15885e-05	4.74757e-05	2.35388e-05	0.000206066	3.69743e-05	5.11258e-05	7.3709e-05	6.38948e-05	0.000363584	0.000307357	8.52787e-05	1.77051e-05	0.000155435	0.000262926	0.000140277	0.00107935	2.22492e-05
g__Tepidibacillus;s__Tepidibacillus decaturensis	1.16809e-06	0	0	0	2.11728e-07	0	0	3.36348e-06	1.03105e-06	0	0	0	0	0	0	0	2.5352e-07	6.89482e-08	2.36961e-06	1.32523e-07	0	0	0	2.24886e-06	1.14581e-07	2.23372e-06	0	3.2672e-07	0	0	3.13208e-06	0	8.91952e-06	0	0	0	0	0	0	0	1.85506e-07	0	0	1.80998e-07	0	0	0	6.09219e-08	0
g__Veillonella;s__Veillonella atypica	1.74354e-06	1.70741e-05	3.24416e-08	7.3393e-07	0.00103443	1.67723e-06	5.41278e-05	3.67235e-06	0.000352291	1.20706e-05	5.82177e-05	0.000259492	1.45372e-07	4.32454e-06	1.25224e-05	0.000245134	2.95304e-07	5.16859e-07	1.63644e-07	1.22263e-06	1.03243e-06	7.88281e-06	0.000792334	1.21685e-05	9.3613e-06	4.43425e-05	5.40001e-06	6.33905e-06	8.2615e-06	5.76054e-07	1.38863e-06	1.74628e-07	1.46242e-06	9.89972e-08	0.000176015	7.85416e-08	1.10582e-06	2.77877e-05	8.94144e-06	1.26112e-06	1.40541e-05	0	3.5547e-07	6.57024e-06	5.7582e-07	0	5.90125e-07	9.70368e-07	8.67063e-06
g__Streptococcus;s__Streptococcus pasteurianus	3.41413e-06	3.97025e-06	1.11231e-05	9.08334e-06	4.35502e-06	1.73144e-05	2.93249e-05	4.90635e-06	8.73827e-05	0.000183974	2.05981e-05	2.91797e-05	4.08674e-06	2.54155e-05	7.65907e-06	2.83377e-05	3.76454e-05	3.0452e-05	1.42493e-05	4.33863e-05	1.14836e-05	4.12508e-05	3.44195e-05	7.31784e-05	2.32238e-05	2.46678e-05	1.28654e-05	2.03456e-05	4.90227e-05	0.0010528	3.74303e-05	2.87947e-05	3.76463e-05	9.26256e-06	1.26183e-05	2.7021e-05	2.90775e-05	2.84937e-05	4.0876e-05	1.79753e-05	1.75961e-06	3.85217e-06	4.47278e-07	6.70204e-06	1.64963e-06	7.93452e-08	5.48844e-06	1.07402e-06	6.14283e-07
g__Shigella;s__Shigella flexneri	1.98269e-05	0.000110104	7.69995e-07	7.5143e-05	5.0294e-06	1.6311e-06	3.90629e-06	3.22729e-05	1.30603e-05	1.71545e-05	0.000141781	1.38613e-05	0.00105201	2.28871e-07	0.000498698	0	0.000515886	6.32685e-05	0.000755881	4.51725e-05	0.000239533	3.73179e-06	3.10104e-07	3.59807e-07	3.20839e-07	5.29729e-07	4.31203e-06	3.26478e-05	3.74118e-07	5.3479e-05	5.61705e-06	1.72517e-07	6.21721e-06	0.000728894	1.12796e-06	8.47714e-05	8.77037e-06	4.94865e-06	1.00828e-06	5.46804e-08	3.79057e-08	2.41064e-07	1.11606e-06	1.5644e-06	5.68965e-07	3.29161e-07	3.56169e-06	1.84081e-06	3.2923e-07
g__Allisonella;s__Allisonella histaminiformans	2.75464e-07	5.22919e-06	9.67566e-05	1.73949e-06	9.62025e-06	0	0	0.000552011	4.16633e-06	0	8.76382e-06	0	1.46825e-05	4.07994e-07	0.000102418	2.94599e-05	0.000187864	0.000767807	4.97774e-05	5.28927e-05	0.000324929	0	0.000420701	6.82538e-05	8.42562e-07	2.54588e-07	1.96955e-06	0.00028276	9.54835e-07	0.00104511	0.000106239	2.78703e-07	5.92347e-05	3.57828e-05	0.000126431	1.29897e-06	0.000242728	1.71534e-05	5.47731e-05	1.73936e-06	2.91608e-05	5.93139e-05	1.39484e-05	8.3548e-06	2.09703e-06	0.00020117	0.000210989	0.000159988	0.000136099
g__Prevotella;s__Prevotella timonensis	1.11434e-05	0.000255962	7.85132e-05	5.91288e-05	0.000220592	0.000139933	9.31434e-05	0.000141607	4.89722e-05	6.33869e-05	5.91687e-05	3.65453e-05	2.13116e-05	6.87252e-05	0.000242612	1.93084e-05	1.149e-05	7.20434e-05	3.68172e-06	3.96281e-05	0.000190746	4.21224e-05	4.36139e-05	4.69672e-05	5.44145e-05	3.64275e-05	1.59424e-05	3.5381e-05	8.37735e-05	4.43597e-05	9.6167e-06	1.27333e-05	6.20984e-05	3.05709e-05	0.000100143	7.5848e-05	0.000229581	1.33306e-05	7.24826e-05	3.64689e-05	0.000168371	0.00103434	0.000364987	0.000181572	0.000290212	0.000174818	6.78607e-05	0.000287767	9.44416e-05
g__Megasphaera;s__Megasphaera elsdenii CAG:570	3.88475e-07	6.90952e-05	0.000101779	5.18982e-06	4.83445e-08	0	0	0.00049188	0	0	2.81373e-06	0.000540609	6.52661e-06	0	4.03997e-05	0	0	6.13122e-06	0	2.54126e-06	0	0	1.34615e-07	6.9988e-06	0	1.19211e-06	0	5.61922e-06	4.3007e-08	0.000224533	0.000101999	0	5.29475e-06	1.29002e-06	0.000156273	2.31208e-07	1.50116e-07	0	1.61448e-05	0	0	5.35495e-08	4.31202e-07	2.52453e-06	0	1.02699e-05	5.90552e-06	6.91704e-05	3.53249e-06
g__Alistipes;s__Alistipes sp. CHKCI003	1.71031e-05	0.000122185	0.000273122	0.000158604	2.05794e-05	5.00171e-05	0	4.54076e-05	5.95534e-05	0	0.000161618	2.7324e-06	2.11744e-05	2.36113e-05	3.41849e-05	4.1156e-05	1.50598e-05	0.000145518	1.87656e-05	0.000126932	5.40124e-07	0.000143807	7.06482e-06	0.00012448	4.43371e-05	2.03059e-05	2.0822e-05	0.000160678	2.12029e-05	2.16171e-05	1.57105e-05	4.33812e-05	9.79112e-05	0.000208417	8.46014e-05	9.13349e-06	8.98187e-05	6.95274e-05	9.96818e-05	0.000144366	7.54311e-05	0.00102228	7.59996e-05	0.000100646	7.26354e-06	0.000225563	0.00021849	2.97819e-05	5.19829e-06
g__Prevotella;s__Prevotella sp. HUN102	2.11684e-07	0.000178241	0	3.51372e-06	5.5854e-06	0	0	6.37982e-08	8.442e-07	0	2.77217e-05	1.27809e-06	1.52139e-07	2.44702e-05	2.12573e-05	8.9168e-06	1.15681e-05	1.49111e-05	1.79519e-06	7.81402e-06	4.16384e-05	9.67878e-07	0	1.12525e-05	4.36296e-05	1.8335e-06	9.54052e-08	2.10538e-06	7.42536e-08	1.05093e-05	0	1.92161e-06	2.18563e-06	4.63023e-07	3.71022e-05	0	5.47945e-05	0	4.95064e-05	8.53051e-07	3.39677e-07	1.08125e-05	2.97208e-05	0.000332302	0.00102099	6.94568e-05	3.95456e-06	0	0
g__Unclassified;s__Clostridiales bacterium VE202-21	1.02458e-05	4.81414e-06	0.000406334	0.000157828	3.41675e-05	2.79313e-05	4.08704e-05	7.74341e-06	7.4341e-05	0.000548237	0.000220612	3.11439e-05	6.1897e-05	3.03951e-05	5.46673e-05	0.000167424	0.000154204	0.000165054	0.000239698	9.76874e-05	2.27861e-05	0.000107522	0.000317749	0.000188124	5.79385e-05	6.16484e-05	0.000263074	9.46655e-05	3.01576e-05	0.000240639	0.000338274	0.000141233	0.00012146	0.000827243	6.68422e-05	8.96821e-05	3.68135e-05	6.21579e-05	5.18905e-05	8.75392e-05	0.00013694	0.000161284	2.7231e-05	0.000267932	0.000139721	7.32413e-05	0.0001413	1.15785e-05	2.31464e-05
g__Unclassified;s__Bacteroidales bacterium KA00344	0	0	1.08981e-06	0	8.0894e-05	0	0	1.66825e-07	0	0	1.38868e-05	5.13782e-06	0	0	3.36391e-05	0	2.34687e-07	1.90803e-05	1.94351e-06	5.51723e-06	0.000105691	4.99461e-06	0	4.30084e-06	4.01058e-06	1.27323e-05	9.79993e-07	7.26608e-07	7.03948e-08	0	1.1867e-06	1.76809e-06	1.46238e-05	1.12318e-06	1.74978e-05	0	5.58804e-05	0	3.32811e-06	1.6323e-07	1.45576e-07	7.88193e-07	3.75141e-05	2.82169e-05	0.000160773	1.40749e-05	2.11858e-07	0	0
g__Prevotella;s__Prevotella ruminicola	6.32726e-07	0.000551324	4.46329e-05	5.53858e-05	0.00029895	2.5117e-06	0.000219578	4.95307e-05	1.33762e-05	4.44504e-05	2.6405e-05	0.000142455	5.29939e-06	6.19307e-05	0.000344665	4.97621e-05	6.73944e-06	0.000106592	1.86224e-05	3.27896e-05	0.000214332	1.75283e-05	0.000404352	3.91852e-05	3.77582e-05	1.50704e-05	1.39887e-05	3.29629e-05	1.2838e-05	9.71954e-05	3.56411e-05	1.26948e-05	3.93942e-05	6.99559e-06	0.000271508	7.75835e-06	0.000765603	3.83954e-05	0.00012801	1.36275e-05	2.06016e-06	6.07913e-05	0.00101081	0.000117688	0.00024719	4.59995e-05	3.70327e-06	1.63873e-06	0.000151877
g__Coprococcus;s__Coprococcus eutactus CAG:665	3.68767e-06	6.74039e-06	6.76565e-07	1.67305e-05	3.46687e-05	2.00146e-06	1.8223e-05	0	3.21395e-05	6.59937e-06	5.48609e-05	2.48151e-06	3.58639e-06	1.18892e-05	2.52068e-05	0.000565686	2.43446e-05	6.49812e-05	6.05106e-05	0.000464598	5.47612e-07	4.79758e-06	6.8782e-06	9.34476e-05	4.22852e-05	0.00100217	3.06562e-05	8.70034e-06	4.47945e-06	2.20474e-06	0.000142581	3.37173e-05	0.000115223	3.21618e-06	3.40506e-06	9.96644e-07	5.04833e-05	0.000343458	7.28082e-06	1.21408e-05	1.363e-05	2.78887e-05	5.49484e-06	0.000129533	3.01941e-06	8.04624e-07	1.74612e-05	8.81494e-07	3.56961e-07
g__Clostridium;s__Clostridium sp. CAG:389	0	0	0	0.000122805	5.4329e-06	0	1.97327e-05	6.71708e-08	6.34962e-06	0	3.24445e-05	2.21223e-07	1.20211e-05	1.8403e-07	6.60916e-06	0.000635395	4.09168e-06	0.000309691	1.05712e-06	9.70088e-05	0	1.40602e-06	0	0.000182318	3.03915e-07	0.000237136	3.51699e-05	1.09313e-05	1.68798e-07	2.72773e-08	1.17755e-05	9.87858e-07	8.96707e-05	0.000111408	1.90762e-07	5.70889e-07	3.66414e-05	3.29281e-06	6.6612e-06	0.000920812	3.51794e-07	2.59153e-06	6.0389e-07	1.77766e-05	4.42605e-06	0	0	2.12798e-07	0
g__Tannerella;s__Tannerella sp. CAG:118	0	0	1.88664e-05	2.21168e-05	1.06835e-05	0	0	6.6366e-05	8.62062e-07	0	2.14158e-05	3.10822e-06	6.53113e-07	3.93305e-05	6.76176e-05	9.39851e-06	9.00618e-07	5.41345e-06	1.10393e-06	6.67749e-06	4.69254e-06	9.99378e-07	2.10855e-07	1.34893e-05	0	5.89652e-05	6.23129e-05	0.000182415	3.1269e-08	4.26374e-05	1.99433e-06	3.45386e-06	0.000147106	1.16658e-07	1.66459e-05	2.99593e-06	2.33203e-06	0	2.31731e-05	1.0522e-05	1.25658e-06	6.73214e-06	3.5318e-06	5.41404e-06	1.42586e-06	1.23751e-05	3.03109e-06	6.09219e-08	8.3823e-07
g__Streptococcus;s__Streptococcus anginosus	8.03437e-08	8.37066e-08	2.11394e-07	1.62182e-07	0.000298992	2.90799e-07	1.86301e-06	9.61502e-06	0.00079992	0.000116783	5.36215e-05	5.26487e-06	5.78528e-06	2.08491e-06	7.93441e-07	2.41484e-05	1.92571e-05	6.68633e-06	1.48058e-05	6.09918e-06	3.68603e-06	8.48546e-06	2.12075e-05	2.19567e-05	2.76458e-06	2.3611e-05	1.1821e-05	3.30369e-05	2.57989e-06	9.34907e-05	6.32947e-06	4.33604e-06	1.86322e-05	1.50592e-06	0.000988917	1.52868e-06	3.62903e-06	1.74672e-05	0.000824515	4.18944e-06	1.29759e-06	0	1.97183e-08	8.17358e-07	2.56496e-07	0	5.28566e-07	1.85685e-06	9.73097e-06
g__Clostridium;s__Clostridium sp. CAG:715	0	0	0	0	0	0	0	0	0	0	3.06217e-08	0	0	1.37313e-05	0	0	0	4.08376e-06	7.01302e-08	4.36521e-05	0	4.65512e-06	1.73752e-07	0	0	0	0	0	0	0	0	0	0.000983624	4.2674e-07	0	0	0	0	0	0	0	0	0	9.26025e-05	2.8449e-05	0	2.37551e-05	0	1.63657e-07
g__Bacteroides;s__Bacteroides sp. 1_1_6	0.000731238	1.30746e-05	0.000144008	0.000316732	8.72271e-05	0.000194045	0.000349884	0.000232858	6.88385e-05	0.000978235	0.000182666	2.01995e-05	2.00778e-05	8.99411e-05	4.88924e-05	0.000163004	2.26019e-05	7.32464e-05	1.27373e-05	9.95167e-05	9.31169e-05	0.000275068	0.000375911	7.11827e-05	0.000154317	6.05878e-05	6.07322e-05	0.000141328	0.000244846	9.97474e-05	5.64763e-05	4.45689e-05	3.49879e-05	2.49428e-05	4.2616e-05	0.000129721	1.90397e-05	0.000171004	9.78346e-05	0.000109601	0.000109539	0.000136332	2.12985e-05	1.48749e-05	7.48948e-05	6.19131e-05	7.4363e-05	7.37892e-05	4.52866e-06
g__Bacteroides;s__Bacteroides barnesiae	0.000261139	8.4468e-05	0.00017652	0.000132736	0.000149103	0.00012793	0.000633277	0.00053304	0.000131043	6.11276e-05	0.000185495	3.2392e-05	1.05184e-05	0.000203874	0.000115876	0.000106201	2.3365e-05	8.61608e-05	7.93721e-06	0.000129084	0.000203786	7.5657e-05	3.81392e-05	6.9767e-05	9.86219e-05	4.4551e-05	2.33204e-05	5.11341e-05	3.46443e-05	4.86678e-05	2.63008e-05	2.34274e-05	5.18929e-05	1.3178e-05	2.96699e-05	5.97351e-05	7.11678e-05	3.19367e-05	0.000100576	0.000183562	0.000162552	0.00021552	9.98387e-06	7.16102e-06	1.18803e-05	3.0574e-05	0.000112091	0.000277906	1.6012e-05
g__Ruminococcus;s__Ruminococcus sp. YE78	8.65973e-06	0.000133322	5.24749e-05	7.38929e-05	1.50823e-05	1.29751e-05	0.000131309	3.44915e-06	4.50623e-05	5.99512e-06	4.35125e-05	1.85629e-05	8.42445e-07	2.35641e-05	1.44918e-05	0.000976501	4.24518e-05	0.00016712	6.18136e-05	0.000116041	2.08469e-06	4.20399e-05	9.66602e-06	0.000185281	1.83912e-05	8.18556e-05	9.85579e-05	1.13942e-05	3.51197e-06	1.71539e-05	3.61053e-05	7.78564e-06	8.60249e-05	1.12967e-05	1.41086e-05	6.12705e-06	1.72857e-05	0.000107716	5.16701e-05	8.8425e-05	0.000257518	1.9056e-05	1.88019e-05	2.48991e-05	6.4777e-06	2.00613e-06	2.60014e-05	3.03248e-06	4.05017e-06
g__Propionispira;s__Propionispira arboris	4.07438e-06	6.87473e-06	2.37727e-05	1.02256e-05	4.12393e-06	2.16889e-06	0	0	2.27969e-06	2.09323e-06	2.12938e-06	0.000967727	7.06656e-08	1.28701e-06	1.6908e-06	2.71893e-06	1.29844e-06	5.7886e-06	8.87389e-06	1.48778e-06	0	6.28727e-06	0	2.61741e-06	3.63377e-08	1.42264e-06	8.85855e-07	4.57365e-06	1.45354e-06	3.06892e-06	1.57015e-05	3.94907e-07	2.13271e-06	1.62172e-06	4.09078e-06	1.04132e-06	7.41008e-08	1.13812e-05	1.40334e-05	8.47482e-06	4.12721e-07	2.20275e-06	0	1.05494e-05	1.33558e-05	5.90545e-06	7.06063e-07	5.17419e-08	0
g__Unclassified;s__Lentisphaerae bacterium GWF2_45_14	0	0	9.15253e-07	0	4.45915e-06	0	0	0	3.97971e-07	0	2.06487e-06	0	0	1.24465e-07	2.966e-06	5.59667e-07	1.13167e-06	5.61148e-06	0	3.38783e-05	0	0	0	5.38234e-06	0	1.51074e-07	0	0	0	1.12883e-06	2.0061e-05	0	2.75471e-06	0	0	3.44238e-08	9.79094e-08	0	8.0028e-07	2.46557e-05	5.89915e-05	1.63417e-06	4.23588e-07	2.67615e-05	3.08273e-05	0.000188158	0.000212223	0	8.79852e-06
g__Lactobacillus;s__Lactobacillus ruminis CAG:367	0	1.49922e-07	7.12306e-08	0	0	0	0	0	0	0	4.21176e-08	0	0	3.77118e-07	0	0	0	0	0	0	0	0	0	3.42082e-07	0	0	4.74173e-07	0.000960138	0	9.69381e-07	2.411e-06	0	0	0	0	0	0	1.52679e-07	6.07253e-06	4.56881e-08	0	0	0	0	0	0	0	0	0
g__Bacteroides;s__Bacteroides sp. CAG:462	0.000110595	0.00010812	0.000172607	4.01834e-05	5.27801e-05	3.30729e-05	0.000857438	3.12578e-05	6.57225e-05	5.87712e-05	0.000165152	4.38714e-05	2.76223e-06	0.000329535	6.58084e-05	5.05488e-05	8.06069e-06	4.28546e-05	4.41497e-06	0.000132973	0.000159811	5.63722e-05	2.05865e-06	8.92537e-05	1.71694e-05	2.25265e-07	4.9076e-06	1.88911e-05	9.72945e-06	1.19461e-05	2.98042e-06	2.72288e-05	3.41932e-05	2.46097e-06	7.89186e-06	3.37464e-05	7.35966e-06	1.10082e-05	5.78348e-05	4.8539e-06	5.0863e-05	0.000170054	5.87395e-06	5.81046e-05	6.36013e-05	6.64231e-06	5.06884e-05	0.000156462	0.000947163
g__Alistipes;s__Alistipes sp. CAG:268	5.74692e-05	3.43286e-07	0.000150617	0.000189541	7.35592e-05	9.42968e-06	3.34567e-08	1.02789e-06	1.20651e-05	0	0.00014594	1.47281e-06	3.0964e-05	2.78294e-05	8.8994e-05	5.11712e-05	4.62588e-05	0.000528727	2.17329e-05	0.000118043	5.14253e-06	0.000401496	2.78415e-06	0.000151748	2.8428e-05	1.97185e-06	3.35079e-05	0.000942775	2.52035e-05	0.000110168	3.08413e-05	2.84497e-05	0.000206028	7.59562e-05	8.1012e-05	1.50677e-06	3.12592e-05	1.99797e-05	0.000194654	0.000258264	0.00017849	0.000159598	7.72932e-05	2.7591e-05	3.09102e-05	0.000902567	9.93501e-05	0.000153416	3.17218e-05
g__Streptococcus;s__Streptococcus vestibularis	4.04742e-07	1.56049e-06	3.32321e-07	1.49494e-07	0.000299571	3.11178e-07	1.09372e-07	8.89796e-08	0.000127765	1.21137e-05	0.000150501	1.43842e-07	3.79371e-05	2.60344e-06	5.92206e-07	6.69336e-05	3.61187e-05	1.78654e-05	4.33055e-06	2.79433e-06	7.48938e-06	2.74864e-07	4.27737e-05	5.76124e-05	2.94456e-06	6.62664e-05	2.15467e-05	4.41896e-05	5.80737e-06	2.71574e-05	1.18145e-05	2.18658e-06	8.44125e-06	1.3159e-06	0.00082988	1.55209e-06	3.06795e-06	2.63934e-05	0.000926487	9.7802e-06	9.744e-07	0	2.3082e-08	1.35169e-06	1.27733e-07	0	7.15695e-07	1.47017e-06	2.29555e-06
g__Dehalobacter;s__Dehalobacter sp. UNSWDHB	1.99278e-06	1.26243e-07	1.64817e-05	6.1081e-06	2.11484e-07	0	0	0	8.30237e-06	0	1.74908e-06	0	4.72705e-07	1.54641e-06	3.938e-06	3.51775e-06	6.7528e-07	9.34976e-06	1.22083e-07	3.79336e-06	4.19051e-06	3.12415e-06	0	1.72586e-05	1.67321e-05	3.3202e-06	1.49139e-07	7.9656e-07	4.01645e-07	1.74978e-06	1.14987e-05	9.89793e-07	2.23967e-05	2.93992e-06	3.50278e-07	0	1.22136e-05	4.95629e-06	7.01004e-06	7.42824e-06	6.28582e-06	5.0017e-06	6.19005e-07	5.65871e-05	1.04401e-05	1.16502e-05	1.8281e-05	4.34156e-08	1.20466e-05
g__Coprococcus;s__Coprococcus sp. ART55_1	3.04453e-06	1.0247e-05	7.44361e-06	1.04489e-05	6.05445e-06	2.35835e-06	2.32582e-05	6.50971e-06	0.000102983	2.17122e-05	1.64825e-05	5.82011e-06	8.97759e-07	1.65703e-05	9.74435e-06	0.000426091	9.51492e-06	3.22397e-05	1.22269e-05	5.61634e-05	3.80372e-06	1.26663e-05	5.54273e-06	0.000160316	3.42845e-05	0.000497349	7.67042e-06	1.2381e-05	4.80908e-05	1.8377e-05	0.000126252	1.54535e-05	1.71279e-05	1.31318e-05	4.49971e-05	1.84927e-05	0.00014478	0.000919334	1.03079e-05	1.72459e-05	1.49966e-05	7.89547e-05	4.34003e-05	2.11846e-05	1.54313e-05	9.68373e-06	7.74556e-06	8.02507e-06	6.80956e-06
g__Porphyromonas;s__Porphyromonas gingivicanis	1.1833e-06	4.1668e-08	4.28409e-06	0	5.73759e-07	5.68607e-07	0	0	1.11668e-06	0	0	0	0	0	0	1.92946e-06	1.14562e-07	6.97734e-06	0	0	0	5.90645e-07	0	0	0	0	0	0	2.75143e-08	0	8.54753e-07	0	3.96366e-07	0	0	4.77353e-06	5.55756e-07	0	1.06615e-05	5.69338e-06	0	0	4.81465e-06	0	5.85378e-07	0	0	0	0.000917065
g__Blautia;s__Blautia sp. CAG:52	1.43519e-06	5.92658e-06	4.61077e-06	2.6654e-06	8.67659e-06	2.99831e-05	0.000207281	4.78977e-06	2.1217e-05	1.54826e-05	4.94056e-05	4.49057e-05	1.98206e-05	2.77793e-05	2.96691e-05	0.000224756	7.86682e-05	0.000913504	4.68707e-05	7.32786e-05	9.20763e-05	6.732e-06	1.09672e-05	0.000356376	2.41471e-05	9.23124e-05	4.52477e-05	7.32057e-05	6.72154e-05	1.49408e-05	0.000162834	3.93339e-06	0.000244549	6.85606e-06	0.000251513	2.07953e-05	5.94798e-05	0.000110491	0.000132388	0.00011501	1.36192e-05	7.61941e-06	4.74707e-06	1.70555e-05	5.40169e-06	3.7724e-06	1.10052e-05	6.50558e-06	2.96983e-06
g__Unclassified;s__Clostridia bacterium UC5.1-2H11	2.77997e-05	6.31855e-06	8.90219e-05	6.74122e-05	1.66388e-05	3.2956e-05	0.000136396	4.24499e-05	3.70463e-05	0.000803768	4.5628e-05	6.98611e-05	1.10507e-06	7.33617e-06	1.39092e-05	1.37236e-05	1.90443e-05	4.89398e-05	1.52318e-05	2.8536e-05	1.73496e-05	4.34498e-05	0.000554002	3.8102e-05	1.67841e-05	6.17429e-06	4.29211e-05	5.39976e-05	9.49386e-06	2.65816e-05	6.99257e-05	1.14579e-05	4.28526e-05	9.05236e-06	6.7528e-06	9.70608e-05	1.43938e-05	3.96944e-05	1.98398e-05	1.43633e-05	6.82443e-05	6.60116e-05	3.00485e-05	5.53698e-05	5.3469e-05	0.000315142	0.000112372	5.35666e-05	1.76807e-05
g__Unclassified;s__bacterium P3	0	0	3.04724e-05	3.50872e-05	0.000304613	0	9.20528e-06	0	0	0	8.07478e-07	0	0	0	0	1.29757e-06	0	7.48382e-08	0	0	0	3.81998e-06	1.78739e-05	0	0	3.65691e-08	0	0	4.9043e-08	0	0	1.13638e-06	3.95596e-06	0	1.30747e-05	0	3.78524e-05	1.35972e-06	3.10266e-06	1.19899e-06	0	1.02324e-07	0	2.70658e-05	2.39339e-07	3.58289e-06	0	6.26394e-07	0
g__Unclassified;s__Firmicutes bacterium CAG:272	9.77089e-07	1.59502e-06	0.000121137	0.000101974	3.58968e-05	7.36839e-06	5.68284e-06	2.16539e-06	2.66141e-05	5.63147e-06	0.00036653	1.8777e-06	6.40319e-06	2.82692e-06	6.02231e-05	8.77427e-05	0.000139302	0.000105898	1.84348e-05	6.57473e-05	9.72077e-06	4.22035e-05	3.87928e-06	0.00015951	1.76546e-05	1.73488e-05	0.000343424	6.34098e-05	1.02162e-06	3.63714e-05	0.000145581	2.20972e-05	0.000397645	5.67614e-06	1.24488e-05	4.17065e-06	2.18285e-05	3.54244e-05	4.25554e-05	3.7041e-05	9.29629e-05	0.000200284	3.15913e-05	0.000912227	0.000145811	0.000110346	0.000189758	1.61754e-06	1.41151e-05
g__Klebsiella;s__Klebsiella variicola	1.10317e-05	0.00044235	6.3638e-07	5.9681e-07	1.40675e-05	6.74537e-06	9.12918e-07	6.14728e-07	3.00494e-05	2.38718e-06	1.88682e-05	8.41054e-06	5.8573e-05	1.65309e-07	1.25113e-05	5.10266e-07	4.44431e-05	5.41442e-06	4.37736e-06	3.69139e-05	1.31114e-06	1.21818e-06	1.98866e-06	9.32966e-06	3.89775e-07	4.41481e-05	0.000904671	7.15214e-07	0.000151646	2.14706e-06	8.07786e-06	1.54508e-07	1.80732e-07	0.000118428	1.83038e-05	7.94204e-07	5.82176e-05	0	5.08159e-07	1.52079e-06	1.36739e-05	2.87901e-08	1.21351e-07	7.90503e-07	5.36127e-07	1.64801e-06	2.25124e-06	3.79347e-06	3.81299e-07
g__Bacteroides;s__Bacteroides sp. CAG:754	0.000176833	3.00762e-05	2.38385e-05	0.000168641	0.000159814	0.000427749	6.0268e-05	0.000116176	7.82065e-05	7.61447e-05	0.000150777	7.38095e-05	1.49422e-05	0.000112387	2.48607e-05	0.000203043	1.55971e-05	7.61234e-05	1.87146e-05	4.84374e-05	0.00010119	7.49275e-05	0.000122402	2.32916e-05	0.000157218	6.78474e-06	2.16408e-05	0.000156847	5.17821e-05	2.15115e-05	1.41468e-05	5.16044e-05	3.28448e-05	1.7332e-05	5.75157e-05	4.8164e-05	2.076e-05	2.01223e-05	8.00968e-05	0.000899405	1.78276e-05	0.000132782	1.47366e-05	6.33655e-06	4.12205e-05	4.34988e-05	2.15816e-05	0.00019445	6.46922e-06
g__Clostridium;s__Clostridium sp. CAG:448	3.05595e-06	1.0962e-06	0.000139118	1.4031e-05	3.43469e-05	8.44594e-07	3.18083e-06	0	1.94918e-05	2.01269e-06	0.000103796	0	2.66582e-06	2.86045e-06	1.57912e-05	3.1523e-05	4.78164e-05	5.37938e-05	2.497e-06	3.12411e-05	7.34432e-07	1.12335e-05	2.49392e-06	0.00010417	8.95711e-06	1.36426e-05	8.80454e-05	3.28786e-05	1.76084e-07	1.5153e-05	0.000118281	8.71031e-06	0.000152755	4.12402e-06	6.04075e-06	8.95116e-07	1.01257e-05	7.66049e-06	1.43794e-05	1.54659e-05	5.2196e-05	0.00010634	1.88902e-05	0.000895489	0.000114026	7.62552e-05	0.000121592	1.92078e-06	1.14724e-05
g__Clostridium;s__Clostridium sp. CAG:230	1.19964e-05	6.65608e-07	2.18757e-05	3.03893e-06	0.000107273	2.03813e-05	0.000366529	3.12163e-06	0.000329888	1.33861e-05	0.000475368	9.2784e-06	3.36144e-06	3.03269e-05	3.53105e-05	8.97735e-05	3.85738e-05	5.106e-05	1.56511e-05	0.000268679	6.93538e-06	0.00010177	0.00015046	7.17421e-05	0.000154527	7.20251e-05	9.14659e-06	2.86948e-05	1.13995e-05	2.67052e-05	1.14223e-05	1.2684e-05	0.000126023	0.000157606	1.01453e-05	5.32831e-07	2.89206e-05	5.62981e-05	1.61611e-05	0.000197025	1.04552e-05	1.00294e-05	2.61775e-06	0.000102536	1.3555e-05	3.11174e-06	2.01709e-05	4.78168e-06	3.6926e-06
g__Selenomonas;s__Selenomonas sp. oral taxon 136	0	0	0	0	0	0	1.01999e-06	1.92914e-05	1.53583e-06	0	1.50061e-07	0.00088729	0	2.81852e-07	2.1979e-06	3.32909e-06	9.00665e-08	1.22474e-06	0	6.42644e-07	3.45325e-07	1.45085e-06	0	1.40251e-06	0	1.67684e-06	0	0	2.818e-08	6.74777e-07	6.54653e-05	0	1.04089e-06	1.40674e-07	0	0	0	3.79828e-05	2.82975e-05	5.19115e-07	2.6619e-08	0	0	1.17887e-07	0	1.087e-07	0	3.14763e-08	0
g__Unclassified;s__Clostridiaceae bacterium MS3	6.79377e-06	3.07219e-07	7.38893e-06	6.28501e-06	5.56399e-06	3.39024e-06	1.70213e-05	7.28124e-05	9.88486e-06	1.30199e-05	6.50166e-06	7.34644e-08	1.09654e-05	8.14777e-07	1.35036e-06	2.98749e-06	1.78699e-05	1.41051e-05	3.60935e-06	9.37601e-05	1.44403e-05	4.21275e-05	2.41565e-06	1.97158e-05	5.77119e-06	5.93969e-05	7.83044e-05	3.479e-05	1.6862e-05	1.06638e-06	2.51648e-05	3.80821e-06	9.0195e-06	1.20872e-06	2.72629e-06	0	1.71946e-06	7.5593e-06	9.80715e-06	2.40397e-05	1.47268e-06	8.70078e-06	1.48293e-06	2.09415e-05	2.21938e-06	1.25996e-06	9.81395e-06	5.95228e-07	6.25777e-06
g__Clostridium;s__Clostridium sp. SS2_1	0.00010748	5.7617e-05	2.31357e-06	3.03473e-06	5.59647e-06	3.72989e-05	4.57463e-05	6.31295e-06	0.000113838	0.000385154	0.000131192	1.48668e-05	1.8103e-05	0.000308519	3.08862e-05	0.000357097	0.000220567	0.000110825	0.000179704	4.77344e-05	5.80971e-05	0.000192466	0.000882379	0.000222694	0.000343327	0.000208515	8.95049e-05	0.000223133	0.000334085	0.000375586	7.01864e-05	0.000135438	8.35299e-05	5.96733e-05	2.27625e-05	0.000349663	5.34918e-05	0.000191837	3.92225e-05	0.000288252	1.56893e-06	3.0128e-06	2.24441e-06	2.45185e-05	7.47454e-07	1.09207e-06	1.19597e-05	1.4608e-05	3.03805e-06
g__Alistipes;s__Alistipes inops	5.75365e-08	4.1668e-08	0.000111285	0.000175105	4.95083e-05	6.71025e-06	0	1.8625e-06	3.85123e-05	0.000140342	9.33515e-05	0	3.03023e-05	1.00988e-05	2.53615e-05	1.32814e-05	5.5259e-06	0.00087572	4.33628e-06	0.00019391	0	0.000714385	4.17381e-07	2.2506e-05	2.06686e-06	0	2.33362e-06	8.21277e-05	1.05749e-06	2.90667e-07	1.13967e-05	1.85305e-05	0.000102492	4.53203e-05	1.51748e-05	0	9.24339e-06	1.99067e-05	7.30491e-05	7.76551e-05	8.32146e-05	0.000162324	6.03377e-05	2.47187e-05	3.54056e-06	0.000292499	0.000120982	1.63644e-05	9.16256e-06
g__Blautia;s__Blautia hydrogenotrophica	0.000134276	3.97457e-06	7.53697e-05	5.59991e-05	2.9583e-05	0.000134133	4.91831e-06	1.98084e-05	0.000122188	6.0709e-05	6.5054e-05	4.18778e-05	7.67727e-06	4.17439e-05	1.672e-05	4.77446e-05	0.000107792	0.000101209	3.87517e-05	3.80721e-05	3.12954e-05	3.75054e-05	2.13768e-05	5.79757e-05	3.8369e-05	0.000112974	5.84034e-05	0.000114518	0.000479607	6.86539e-05	0.000103188	0.000225237	9.80143e-05	4.60167e-05	1.34384e-05	6.53507e-05	2.06491e-05	5.03604e-05	9.13406e-05	0.000217765	8.42961e-05	2.58601e-05	5.01047e-05	0.000106276	3.45186e-05	4.40716e-05	5.36906e-05	5.16929e-05	7.76838e-05
g__Lactobacillus;s__Lactobacillus reuteri	3.52631e-08	8.50009e-07	1.51959e-06	0	3.32695e-06	0	3.68024e-06	1.05879e-06	1.14769e-05	1.67103e-07	0.000258575	5.95674e-08	1.03933e-07	3.76476e-06	1.04497e-07	1.19749e-06	1.75312e-05	3.84144e-06	7.50936e-06	2.01328e-07	1.18723e-06	0.000871961	3.27437e-06	1.91805e-05	0	2.08428e-06	5.23123e-07	4.29718e-05	4.18524e-07	3.82901e-05	2.75813e-06	2.8449e-07	2.23598e-06	0	0.000162149	7.90829e-07	2.19923e-05	5.41742e-06	4.43193e-06	4.98256e-05	4.0229e-07	1.76537e-07	7.30035e-08	7.27997e-06	5.63928e-08	2.85191e-07	4.51667e-07	0	9.54665e-08
g__Megasphaera;s__Megasphaera massiliensis	0	5.1915e-06	0.00018593	5.59565e-07	3.80666e-08	1.36983e-07	3.42994e-08	2.05118e-05	6.59718e-06	0	1.81836e-06	0.00087023	0	2.31875e-05	2.37557e-05	1.35947e-06	1.60712e-06	4.58595e-06	5.54962e-06	6.09449e-06	2.1037e-05	3.15062e-06	1.29437e-06	1.94559e-06	1.318e-07	1.89076e-07	1.14286e-05	2.43497e-05	8.2273e-07	0.000258642	2.61199e-05	1.13262e-06	6.70298e-06	1.32292e-07	0.000173928	2.97044e-07	3.44148e-05	1.4728e-07	0.00016066	2.86309e-06	8.0458e-07	0	1.7852e-05	6.18445e-07	3.85429e-06	3.95211e-07	2.30353e-06	3.57014e-07	3.79418e-08
g__Ruminiclostridium;s__[Clostridium] cellobioparum	0.000869802	2.3332e-06	1.23583e-05	1.97996e-06	3.3315e-06	6.74871e-06	3.88281e-07	2.3379e-05	3.30084e-05	9.24277e-07	4.21365e-05	6.74687e-06	7.02785e-07	2.02108e-05	4.33057e-06	5.12745e-06	1.07865e-05	2.30228e-05	3.30339e-06	7.00658e-05	6.85292e-06	3.67714e-06	0	1.76551e-05	2.71113e-06	1.34393e-05	1.3046e-05	9.38539e-06	6.14463e-05	0	3.61108e-05	2.3714e-05	3.48167e-05	3.58076e-06	2.10071e-07	2.08234e-07	1.11109e-06	2.19146e-05	9.86812e-06	1.17054e-05	6.41146e-06	6.38491e-06	7.33447e-08	1.08066e-05	6.01556e-07	3.03609e-06	1.10411e-06	5.79522e-07	3.94895e-07
g__Unclassified;s__Bacteroidetes bacterium oral taxon 272	3.65624e-05	4.88204e-06	6.24886e-05	9.88893e-05	0.000107581	2.73954e-05	0.000110979	6.56701e-05	7.82245e-05	2.84953e-05	4.69732e-05	1.36051e-05	1.21641e-05	2.92644e-05	3.06543e-05	1.49131e-05	1.50929e-05	1.87359e-05	5.35195e-06	2.19041e-05	2.22608e-05	3.61738e-05	1.83617e-05	2.87279e-05	3.8406e-05	1.64859e-05	1.13769e-05	2.42662e-05	0.000151839	2.90279e-05	9.24138e-06	2.27987e-05	3.47131e-05	1.45635e-05	7.4117e-05	7.66596e-05	2.03292e-05	3.40615e-05	5.53502e-05	2.62232e-05	0.000173988	0.00026642	3.91943e-05	6.21582e-06	7.49482e-05	0.000112371	8.05023e-05	0.000273479	2.21495e-05
g__Enterococcus;s__Enterococcus sp. HMSC05C03	6.28603e-07	0	2.80052e-08	1.31069e-07	0	3.44684e-07	0	0	0	0	1.56511e-07	2.29861e-06	0	6.42924e-07	3.95016e-08	0	1.89985e-06	0	0	3.63946e-07	8.40912e-08	0	0	3.58025e-07	1.40135e-06	0.000863226	0	0	1.76927e-07	2.93173e-08	0	0	0	3.84202e-08	0	2.19508e-07	9.48053e-08	2.5248e-07	0	0	0	7.2596e-07	0	2.55254e-08	0	2.09334e-07	0	0	0
g__Clostridium;s__Clostridium sp. CAG:265	1.23515e-06	8.62782e-06	9.67264e-08	9.95977e-06	1.98587e-05	2.10743e-07	3.46892e-07	8.52091e-06	2.16645e-05	2.19839e-07	2.06505e-06	0	2.10307e-06	1.71523e-07	2.61724e-05	0.00013892	6.72436e-06	3.84649e-05	1.17457e-05	0.000314203	1.48359e-07	1.34735e-05	6.13681e-07	0.000861206	8.37622e-06	0.000152375	7.51667e-06	1.0022e-06	1.04031e-07	4.48957e-06	3.02948e-05	4.34174e-05	0.000152281	5.28502e-06	1.9509e-06	1.56818e-06	6.62235e-05	0.000140973	2.3348e-05	1.72343e-05	2.48595e-07	2.58962e-07	0	2.44617e-06	1.29156e-06	3.98239e-08	3.42376e-06	5.96959e-06	8.43488e-05
g__Roseburia;s__Roseburia inulinivorans CAG:15	5.03788e-05	9.22015e-05	4.76385e-05	5.3154e-06	0.00027023	6.24561e-05	0.000384432	3.16456e-05	0.000532193	3.12341e-05	5.71591e-05	7.10321e-05	2.89141e-06	0.000815565	4.83121e-05	4.2426e-05	1.93331e-05	3.03905e-05	7.44538e-06	9.93268e-05	0.000174701	8.96445e-05	4.52842e-08	1.69307e-05	5.75809e-05	0.000216157	3.29875e-05	1.53374e-05	3.71077e-05	1.52048e-06	0.000137521	1.9723e-05	8.45689e-05	1.30395e-05	5.43795e-06	1.24675e-06	0.000434569	3.51126e-05	0.000165166	0.000178109	6.4528e-05	2.00971e-05	1.54543e-05	1.62928e-05	3.56502e-06	1.94163e-05	5.31473e-05	0.000118642	2.25456e-05
g__Bacteroides;s__Bacteroides sp. CAG:702	0.000218317	0.000147029	0.000379658	6.29318e-05	0.000448983	2.65887e-05	0.000856042	0.000221943	9.16725e-05	4.17882e-06	0.000181106	1.80181e-05	3.60714e-05	6.6692e-05	0.000132642	4.17312e-05	1.18509e-05	4.38103e-05	4.98494e-06	0.000117607	0.000487362	3.36649e-05	0.000396313	0.000124512	4.16027e-05	1.15857e-05	8.14375e-06	1.79695e-05	3.85106e-05	1.53959e-05	1.65128e-05	2.62745e-05	5.64306e-05	2.03407e-05	0.000137808	5.90944e-05	0.000251712	6.60421e-05	7.68117e-05	4.08464e-05	6.59366e-05	4.45439e-05	0.000112997	1.82251e-05	2.71884e-05	4.00327e-05	4.34319e-05	0.000111424	9.54657e-05
g__Dorea;s__Dorea sp. CAG:317	4.23839e-06	2.56251e-06	2.14641e-05	1.0875e-05	5.83642e-06	9.69316e-06	0.000101984	5.90075e-06	1.79667e-05	1.80135e-05	2.97701e-05	3.31437e-05	4.61618e-06	1.60218e-05	8.57045e-06	5.51386e-05	0.000289716	6.45633e-05	4.12939e-05	3.79402e-05	4.65069e-05	2.52772e-05	0.000802068	3.46442e-05	1.28281e-05	1.11843e-05	1.98193e-05	3.44944e-05	0.000770771	3.1935e-05	5.93776e-05	2.42341e-05	2.86712e-05	1.80831e-05	1.82532e-05	2.79298e-05	1.94424e-05	1.53222e-05	2.02513e-05	1.80573e-05	2.97585e-06	4.07082e-06	9.57281e-07	6.68574e-06	4.70188e-06	2.2615e-06	4.59273e-06	3.14446e-06	1.17569e-06
g__Escherichia;s__Escherichia albertii	1.86673e-05	9.16254e-05	7.50817e-07	7.7354e-05	4.20876e-06	1.63864e-06	2.44696e-06	2.70191e-05	6.8505e-06	1.18112e-05	5.77362e-05	1.4096e-05	0.000845516	5.38065e-07	0.000734432	7.34916e-08	0.0005105	3.82197e-05	0.000513021	3.82423e-05	0.000325038	3.083e-06	6.60956e-08	5.1503e-07	7.25423e-07	0	2.14048e-06	2.28317e-05	5.72064e-07	4.57031e-05	5.35324e-06	0	5.60242e-06	0.000623599	8.41937e-07	7.19872e-05	5.45049e-06	4.29617e-06	3.58458e-07	1.93602e-07	2.30691e-07	4.46667e-07	3.99826e-07	8.73923e-07	8.0317e-08	6.69766e-08	1.93858e-06	7.1839e-07	4.04028e-07
g__Parabacteroides;s__Parabacteroides merdae CAG:48	1.30528e-06	3.18981e-07	0.000185255	3.65207e-05	4.74403e-05	0.000236466	1.30891e-05	6.62406e-05	0.00013819	0.000322007	4.02658e-06	0.000121828	3.35576e-05	0.000447943	0.000136537	1.92632e-06	0.000106656	0.000210225	0.000148009	0.000134487	1.91957e-05	0.000387973	1.31429e-06	9.12724e-05	0.00040804	0.000111205	9.01736e-05	0.000113746	0.000841995	5.98603e-05	8.51586e-05	0.000199509	0.000132404	0.00013074	0.000118386	3.37072e-05	0.000138504	0.000359788	0.000487564	3.74419e-07	3.9577e-05	0.00029676	5.59194e-05	4.19683e-06	2.23272e-05	7.78413e-05	0.000320532	1.06553e-05	7.89429e-06
g__Enterobacter;s__Enterobacter cloacae complex _Hoffmann cluster IV_	7.18479e-07	2.10946e-05	0	1.01739e-07	4.82612e-06	0	4.71334e-07	0	3.89932e-05	0	6.93255e-07	7.19547e-06	1.70429e-06	0	2.73866e-06	1.3147e-07	1.42363e-05	2.58848e-06	3.72079e-07	6.51693e-06	0	9.34549e-07	0	0	3.91406e-08	2.65888e-07	5.59893e-07	2.68083e-07	1.31037e-06	5.8385e-08	9.23247e-07	0	1.87959e-07	4.37102e-05	7.5245e-07	4.49595e-07	9.55716e-07	0	5.53102e-08	0	3.68964e-08	0	5.68687e-08	1.24436e-07	4.38093e-08	0	0	0	5.34842e-08
g__Butyricimonas;s__Butyricimonas sp. Marseille-P2440	2.18207e-05	9.71209e-05	7.08992e-05	0.000109773	4.73574e-05	4.04307e-05	1.05727e-05	5.05906e-05	4.58357e-05	0	0.000113685	1.31806e-06	5.34146e-05	2.25687e-05	3.59396e-05	2.89403e-05	2.59151e-05	9.00379e-05	1.46273e-05	5.17754e-05	5.74265e-05	4.31437e-05	0.000110579	3.25889e-05	1.18634e-05	1.39267e-06	5.2981e-05	0.000160837	2.3963e-05	7.25395e-06	1.92672e-05	9.70182e-06	6.60128e-05	3.0553e-05	1.16092e-06	3.51579e-08	2.36252e-05	2.8166e-05	3.71809e-05	2.41894e-05	9.50533e-05	6.56047e-05	2.75545e-07	0.000260899	8.85594e-05	0.0001266	5.9093e-05	7.79096e-06	1.57966e-06
g__Ruminiclostridium;s__[Clostridium] stercorarium	3.21911e-07	4.76867e-07	4.34764e-05	1.03548e-05	1.76477e-06	4.83023e-06	1.39548e-06	8.26505e-07	8.60216e-06	6.53878e-06	1.69989e-05	8.62092e-07	1.89485e-06	6.29626e-05	1.06254e-05	8.96654e-06	5.4205e-06	2.48316e-05	5.05996e-06	4.34139e-05	4.17192e-06	3.87619e-06	3.6834e-06	4.16844e-05	1.68884e-05	1.24439e-05	7.50477e-06	4.9546e-06	4.28181e-07	1.94913e-05	4.93594e-05	2.72244e-06	3.38412e-05	1.91377e-05	5.96517e-06	3.32323e-06	6.68203e-06	1.28416e-05	7.09098e-06	1.07904e-05	2.05029e-05	4.97328e-05	7.1206e-06	8.65995e-05	1.37213e-05	1.38244e-05	8.59e-06	8.7383e-07	3.44215e-06
g__Megasphaera;s__Megasphaera cerevisiae	6.55085e-06	1.19961e-05	0.000289948	4.81374e-06	5.62242e-06	1.66396e-06	1.91674e-06	8.44389e-05	1.89366e-05	0	7.28811e-06	0.000104107	9.88106e-06	7.33466e-06	0.000111676	2.81621e-05	0.0001979	0.000246962	8.22017e-05	4.9248e-06	3.70433e-06	1.27781e-06	1.60953e-05	0.000122896	2.63609e-06	2.34446e-06	2.614e-06	0.000266163	4.14028e-06	0.000820947	0.000330047	1.75288e-06	4.38609e-06	1.11161e-05	4.77458e-05	3.08681e-07	7.85155e-05	1.94802e-05	4.84892e-05	2.06446e-06	2.37331e-07	5.80739e-06	0.000204596	5.47284e-06	4.50393e-07	4.25003e-06	6.83479e-05	2.35464e-05	8.59508e-07
g__Dehalobacter;s__Dehalobacter sp. FTH1	2.75122e-07	2.39907e-08	7.19275e-05	5.99311e-05	1.85468e-05	0	9.6357e-06	3.00275e-07	2.53212e-05	0	4.59271e-05	0	7.31402e-06	7.48903e-07	1.44314e-05	9.87128e-06	6.70655e-05	2.63503e-05	2.64557e-06	2.18204e-05	1.96526e-06	2.03313e-06	0	6.59407e-05	3.18208e-06	3.84852e-06	8.92948e-05	0.000199627	4.00186e-07	2.0468e-05	0.000114536	3.40612e-06	9.04942e-05	2.84159e-07	1.59076e-06	1.15581e-07	1.94748e-05	7.68417e-08	1.33642e-05	2.0368e-05	3.25617e-05	0.000120467	2.32789e-05	0.000343092	9.73852e-05	6.62401e-06	5.58672e-05	2.49674e-06	0.000104103
g__Eggerthella;s__Eggerthella sp. CAG:368	0	6.16613e-06	2.55422e-06	1.94493e-06	1.24214e-06	1.56069e-06	0	1.09518e-07	2.23275e-06	0	4.08067e-07	2.3108e-07	1.3863e-05	1.43028e-06	2.90564e-06	8.45537e-07	7.43174e-05	0.000234614	7.86748e-06	2.00644e-05	2.07209e-06	5.97139e-06	5.21124e-06	6.5369e-05	2.16822e-06	2.90953e-06	0.000191666	0.000120314	4.80579e-07	1.9081e-06	6.73822e-05	9.12355e-06	0.000204128	2.81977e-05	2.01824e-05	4.97874e-08	2.33561e-05	4.62329e-06	8.19529e-06	1.22251e-05	8.37048e-06	2.98354e-06	4.93838e-05	1.68194e-05	5.32148e-06	1.2304e-05	8.71057e-06	2.56817e-05	2.89519e-06
g__Tannerella;s__Tannerella sp. 6_1_58FAA_CT1	3.2855e-05	7.90004e-05	0.00011469	0.000224942	8.59137e-05	0.000235103	0.000816601	0.00054074	0.000289167	7.73167e-06	0.000360024	8.19849e-05	1.38063e-05	0.000565479	0.000211173	4.48582e-05	0.000329931	6.52216e-05	8.23993e-06	0.000267854	8.74055e-05	0.000148016	6.45124e-05	0.000296256	6.25926e-05	2.31534e-05	4.87955e-05	7.00052e-05	6.82669e-05	3.04435e-05	2.01747e-05	9.50906e-05	7.67046e-05	5.47034e-05	2.9434e-05	3.1761e-05	2.7815e-05	5.86252e-05	0.000109466	8.03714e-05	9.19245e-05	0.000501434	6.50327e-05	0.000139079	2.60731e-05	2.39354e-05	5.99887e-05	0.000376961	1.07144e-05
g__Clostridium;s__Clostridium sp. CAG:964	1.28264e-05	2.32358e-06	4.61734e-05	0.000181026	6.20984e-06	5.01015e-05	7.01571e-05	6.61041e-05	0.000815995	2.50922e-06	8.59752e-05	1.54841e-06	1.20848e-05	6.15712e-05	2.73136e-05	8.41972e-05	3.41841e-05	3.71502e-05	9.71874e-05	0.000279238	9.79668e-06	5.16812e-05	6.29334e-05	0.000137406	2.18114e-05	2.92853e-05	4.70614e-05	2.09513e-05	3.2638e-05	5.3261e-06	0.000106294	0.000149882	0.000266575	4.51749e-05	6.69046e-06	4.71284e-06	0.000165872	3.35454e-05	2.45809e-05	6.72892e-05	1.63186e-05	3.33096e-05	1.31679e-05	0.000165275	3.46607e-05	1.76349e-05	4.56757e-05	9.15563e-07	2.22943e-06
g__Prevotella;s__Prevotella sp. BP1-145	2.444e-06	2.40674e-08	1.21702e-06	1.50899e-05	0.000175932	1.00286e-05	7.70404e-05	4.22029e-05	1.19809e-05	9.80429e-05	1.43507e-05	8.93495e-05	1.80612e-07	2.37921e-05	5.24085e-05	2.67571e-06	1.94153e-06	2.86219e-05	6.3567e-06	1.08555e-05	8.72274e-05	3.54651e-07	1.42065e-06	9.33099e-06	1.45858e-05	0	6.55061e-06	6.2849e-07	2.81451e-07	3.37681e-05	6.15062e-07	4.63239e-06	4.34494e-06	1.37244e-08	9.20334e-05	9.11573e-06	0.000100179	3.91027e-08	3.71328e-05	1.09075e-05	0	1.58434e-06	6.4746e-05	0.000194082	4.20049e-05	1.99669e-05	6.16167e-06	0	5.62847e-05
g__Unclassified;s__Actinobacteria bacterium RBG_13_35_12	0	0	0	0	3.65324e-08	0	0	0	0	0	0	0	0	0	0	3.22557e-06	0	0	0	0	0	0	0	0	0	0	9.1374e-08	0	0	0	0	0	0	0	0	0	0	0	0	0	1.25652e-07	0	0	0	0	0	0	0	0
g__Veillonella;s__Veillonella sp. 6_1_27	6.65551e-06	5.00757e-07	2.27178e-06	2.13295e-07	8.31652e-05	2.06961e-06	3.1534e-06	2.98491e-06	5.82069e-06	2.70123e-05	6.12153e-06	6.00459e-06	3.02021e-07	6.91895e-07	1.30968e-06	8.69249e-06	2.96343e-07	9.87834e-08	1.11802e-07	4.81192e-08	4.04105e-06	6.13119e-06	1.45495e-05	9.90064e-07	1.45357e-07	1.10373e-06	4.35124e-06	0	4.36469e-06	3.71829e-08	3.54291e-08	4.7425e-07	1.8337e-06	2.77756e-08	8.92033e-06	1.20168e-06	2.87958e-07	2.26293e-05	1.06481e-05	0	8.30694e-07	0	0	6.72762e-07	0	0	2.19249e-07	6.17678e-07	4.83987e-07
g__Bacillus;s__Bacillus sp. FJAT-21945	0	1.80145e-07	0	4.38636e-08	0	0	0	0	1.89125e-06	0	0	0	0	0	0	0	0	0	0	0	0	0	0	6.02229e-07	0	0	0	0	0	2.75231e-06	1.0147e-06	0	0	3.07362e-07	0	0	0	0	0	0	0	5.43031e-05	9.39866e-08	4.29193e-07	0	1.58819e-07	0	0	0
g__Unclassified;s__Lachnospiraceae bacterium 2_1_46FAA	1.62229e-05	5.32952e-06	7.38395e-06	4.10481e-05	8.75099e-06	5.85169e-06	0.000805867	7.82837e-06	4.22455e-06	4.2669e-05	0.000142358	3.92905e-05	2.52483e-06	1.5403e-05	1.29045e-05	1.08225e-05	2.66092e-05	2.50437e-05	6.6701e-06	4.33403e-05	4.96949e-05	2.1091e-05	9.00569e-05	2.01153e-05	1.35023e-05	1.60018e-05	5.08937e-06	1.47668e-05	2.70469e-05	1.29304e-05	1.37042e-05	8.28223e-06	0.000203496	6.12007e-06	4.79684e-06	9.3946e-05	8.2443e-06	4.29504e-05	1.37888e-05	1.87024e-05	3.62607e-06	3.6796e-06	2.18204e-06	2.86867e-05	3.58285e-06	1.61426e-05	1.32443e-05	4.4133e-07	1.04612e-06
g__Unclassified;s__Candidatus Melainabacteria bacterium MEL.A1	0	0	0	0	0	0	0	0	0	0	8.38582e-08	0	0	0	0	0	0	7.87419e-07	0	2.95558e-05	0	0	1.7756e-07	0	0	0	0	0	0	0	0	0	0.000804887	5.64344e-07	0	0	0	0	0	0	0	4.76702e-08	0	5.15528e-05	2.74451e-05	0	0	0	0
g__Unclassified;s__Gordonia phage GTE2	0	5.85297e-08	1.14745e-05	1.41944e-05	0	0	0	0	5.55697e-06	0	0	0	0	0	0	0	0	0	0	0	0	0	0	6.14949e-07	0	0	5.04868e-08	0	0	6.08612e-06	1.67375e-06	0	0	9.48695e-07	0	0	0	0	0	0	0	0.000105766	9.77168e-07	1.25501e-06	0	1.18681e-06	0	0	0
g__Bifidobacterium;s__Bifidobacterium moukalabense	5.90126e-07	1.52006e-06	4.76845e-07	1.00806e-07	0.000796828	7.21314e-07	0	2.98274e-07	4.88312e-06	9.06576e-07	7.17822e-06	0	1.52494e-07	3.13684e-06	6.01391e-08	1.95767e-05	1.46429e-05	1.08167e-05	4.33643e-05	1.07613e-05	6.15626e-07	2.26181e-06	4.16066e-05	7.99961e-05	1.41014e-05	4.28853e-05	3.56691e-06	1.76066e-06	7.75602e-07	2.87236e-06	6.47632e-06	5.63318e-05	3.64067e-06	2.19473e-06	1.00559e-05	3.08454e-08	6.17879e-06	5.78135e-06	1.38798e-06	2.19608e-05	1.66142e-06	2.99544e-07	4.78867e-06	1.15151e-05	1.19146e-06	4.0224e-07	3.51144e-06	6.16679e-08	3.32755e-07
g__Eubacterium;s__Eubacterium sp. CAG:76	1.74755e-05	0.000178434	9.9039e-05	2.72851e-05	0.000112523	6.53234e-06	0.00020019	0.000102032	0.000208102	5.2732e-05	2.0521e-05	6.31099e-06	6.06979e-06	0.000115152	0.000139074	2.12165e-05	8.25045e-05	0.000127392	2.4839e-06	3.26374e-05	6.06223e-05	2.72554e-06	3.33955e-06	6.08606e-05	0.000112284	0.000608171	9.24302e-05	6.20426e-05	0.000498798	1.08113e-05	4.58605e-05	1.34672e-05	0.000161453	1.77453e-05	3.12498e-06	3.14043e-07	0.000141959	3.21382e-05	0.000236757	0.000219318	3.31524e-05	1.15481e-05	4.22039e-06	7.63664e-05	8.06207e-05	4.31127e-07	7.78147e-05	5.61267e-05	2.36329e-05
g__Unclassified;s__unidentified phage	4.78565e-05	7.79934e-06	8.54524e-05	6.25448e-05	2.53144e-05	9.75644e-05	1.98556e-06	5.73441e-06	0.000188562	1.736e-05	5.52902e-05	1.71028e-05	9.73222e-06	2.773e-05	8.01544e-06	7.505e-05	1.18432e-05	7.54789e-05	3.67598e-05	2.1628e-05	4.28175e-05	3.34974e-05	2.89787e-06	6.13148e-05	3.71957e-05	9.70046e-05	1.92e-05	2.26542e-05	1.48484e-05	2.98573e-05	8.83686e-05	2.10893e-05	0.000121237	3.24349e-06	8.50971e-06	1.46238e-05	3.27605e-05	3.67229e-05	6.87668e-05	0.000102063	0.00013779	0.000107166	1.26367e-05	0.000785222	0.00022014	1.32401e-05	4.5541e-05	1.08317e-05	2.9053e-05
g__Desulfovibrio;s__Desulfovibrio sp. 6_1_46AFAA	0	2.27073e-07	7.26448e-06	2.76223e-05	1.2437e-06	0	1.56282e-06	5.72323e-06	1.81419e-06	0	1.86917e-05	5.62841e-05	1.99269e-05	3.95459e-06	4.33552e-06	2.35254e-06	2.894e-05	0.000198072	8.63123e-06	4.46886e-05	6.01609e-06	9.36798e-06	2.76871e-08	7.16157e-05	0	2.98192e-07	2.05954e-07	4.86619e-06	8.85222e-06	0	5.09102e-05	2.62396e-05	4.73256e-05	9.29228e-07	1.34831e-06	0	1.71208e-06	0	1.09119e-05	5.96928e-06	5.34282e-06	3.85654e-06	7.08495e-06	2.40953e-06	4.30398e-05	8.07451e-05	9.96681e-06	0	5.6406e-06
g__Clostridium;s__Clostridium sp. CAG:793	0	4.8523e-08	0	9.12889e-06	4.22623e-06	1.89944e-06	9.37834e-07	5.20402e-08	5.85853e-06	8.55112e-06	3.90485e-05	0	2.20679e-07	9.18281e-07	6.34337e-06	1.2545e-05	0	0.000178753	1.55526e-06	2.42289e-05	0	0	3.6547e-08	0.000102924	7.1577e-08	8.7277e-05	0.000776257	6.8161e-06	9.53414e-07	5.78528e-06	4.82346e-06	0	1.73531e-05	2.03241e-05	4.20624e-08	0	2.97848e-06	5.49845e-08	1.14585e-05	4.50267e-05	1.0199e-06	5.68725e-07	1.9768e-08	2.06937e-05	9.38731e-07	0	0	0	5.46362e-08
g__Eggerthella;s__Eggerthella sp. HGA1	7.46462e-06	0	5.19291e-07	1.3754e-06	4.16763e-08	1.93004e-06	2.26893e-07	9.24878e-08	1.45131e-05	0	1.19529e-05	5.82468e-05	1.99411e-05	1.49362e-05	9.87909e-07	5.35283e-06	9.78147e-05	2.71179e-05	9.62383e-05	1.50443e-05	4.09911e-05	8.88936e-05	0.000177347	2.22826e-05	7.26158e-06	0.000274816	0.000128624	2.2472e-05	2.65468e-05	0.000343816	7.60096e-06	1.91811e-05	1.38743e-05	3.47006e-05	2.36155e-06	0.000110994	4.09837e-06	0.000375548	1.43443e-06	2.04349e-05	1.07595e-06	4.34905e-07	1.19466e-05	7.93483e-07	2.10366e-06	2.21005e-05	2.56338e-06	2.43985e-06	2.02368e-06
g__Prevotella;s__Prevotella multiformis	0.000150691	6.85523e-05	4.28346e-05	3.76926e-05	0.000146576	1.45814e-06	5.73017e-05	0.000124952	4.58163e-05	1.14745e-05	3.61846e-05	9.15949e-06	4.09339e-06	2.44712e-05	9.15138e-05	2.03042e-06	1.22855e-05	8.06996e-06	2.74126e-06	9.07226e-06	8.45165e-05	5.46562e-05	2.25763e-06	6.02639e-06	8.59091e-06	1.4373e-06	3.56379e-06	1.27115e-05	9.86483e-05	2.38627e-05	4.42245e-06	1.32452e-05	2.19699e-05	5.10505e-06	6.21321e-05	3.48394e-05	0.000170404	4.43952e-05	2.51725e-05	1.1601e-05	0.000138719	0.000176194	0.000402732	1.21555e-05	0.000487647	5.96633e-05	3.99735e-05	0.000448615	3.0237e-06
g__Unclassified;s__Actinomyces virus Av1	0	0.000768726	0	0	3.11089e-06	0	0	0	0	0	0	0	0	4.09031e-07	0	0	2.71064e-06	0	2.62644e-07	0	0	0	0	0	3.51209e-07	0	0	0	0	0	0	0	0	0	0	0	0	0	0	1.25946e-05	5.44092e-07	0	0	1.34359e-05	0	2.90819e-08	2.04943e-06	0	8.61324e-07
g__Unclassified;s__Bacteroidales bacterium KHT7	2.21198e-05	0.0001022	1.60487e-06	5.45907e-06	0.000465083	2.05971e-07	0	1.0408e-07	3.28071e-07	3.60583e-08	4.32676e-08	7.26175e-05	3.88835e-07	4.84268e-08	4.52472e-05	0	6.3089e-06	1.21115e-05	2.45218e-06	0	0.000174981	1.92599e-06	1.20764e-05	2.07837e-06	0	1.85024e-05	1.47548e-06	8.30805e-07	7.0041e-07	0.000121631	2.61613e-06	4.50188e-06	2.64422e-06	1.43833e-06	4.48427e-05	1.8569e-08	0.000114849	9.74526e-07	2.6239e-05	3.34102e-07	3.78477e-06	1.31589e-06	8.54925e-05	1.90807e-05	3.09356e-05	4.53886e-05	8.10373e-07	9.4429e-08	9.90545e-05
g__Unclassified;s__Lachnospiraceae bacterium 5_1_63FAA	0.000111768	5.50993e-05	2.40311e-06	3.04223e-06	6.20555e-06	3.27695e-05	3.71079e-05	7.37948e-06	6.20778e-05	0.000404504	0.00015887	4.08951e-05	2.68051e-05	0.000229254	2.20625e-05	0.00034564	0.00015331	8.74113e-05	0.000214118	6.19819e-05	3.91947e-05	0.000136676	0.000759536	0.000180475	0.00029158	0.000171231	5.11295e-05	0.00013526	0.000496304	0.000440706	3.85651e-05	0.000129264	5.74415e-05	3.84744e-05	2.24185e-05	0.000285072	5.39619e-05	0.000275656	2.65577e-05	0.00016618	1.15162e-05	1.60398e-06	1.94395e-06	1.66161e-05	1.6968e-06	7.07874e-07	4.78817e-06	1.60073e-05	2.67988e-06
g__Bacteroides;s__Bacteroides uniformis CAG:3	3.5878e-05	2.16072e-05	0.000201888	4.51958e-05	3.34731e-05	0.000223962	4.50671e-06	0.000102897	6.53191e-05	0.000162435	8.75333e-05	1.04717e-05	3.17319e-05	8.62864e-05	5.92524e-05	4.94475e-05	2.4539e-05	0.000226672	1.08356e-05	3.13023e-05	5.40229e-05	0.000109285	2.98481e-05	0.000120761	5.69301e-05	2.18015e-05	4.75536e-05	6.17273e-05	0.000253009	0.000184752	1.82486e-05	3.3995e-05	2.01637e-05	2.0021e-05	2.25411e-05	0.000121517	8.98158e-05	0.000180047	0.000272879	0.000150924	1.32075e-05	0.000164506	6.98203e-06	2.74369e-06	0.000758127	0.000184103	0.000153722	7.40067e-06	1.1048e-06
g__Prevotella;s__Prevotella sp. P4-76	1.61606e-06	0.000755759	2.38348e-06	1.39259e-05	0.00041506	3.86327e-05	3.07379e-08	4.27462e-06	4.95407e-06	0	1.11618e-05	5.143e-05	1.04759e-06	0	0.000233839	0	4.8878e-06	3.84607e-05	3.30644e-06	4.11094e-06	5.1308e-05	2.17674e-06	2.31522e-05	0	0	0	7.85817e-06	4.16321e-06	1.10093e-05	0.00010169	7.16032e-06	2.63345e-06	3.42192e-05	5.96646e-06	0.000116947	1.20524e-06	0.000259246	2.99683e-06	4.6546e-05	0	1.90575e-06	6.34154e-06	7.42307e-05	0.000138109	0.000122497	2.25016e-05	1.4835e-06	8.2503e-07	0.000279499
g__Bacteroides;s__Bacteroides caccae CAG:21	0.000146661	1.30624e-06	0.000129689	0.000332806	7.4628e-06	0.000299772	2.19788e-05	0.000205094	5.57305e-05	0.000272123	0.000444342	2.03206e-05	2.47477e-05	0.000494572	3.54834e-05	6.41171e-05	2.54108e-05	4.29468e-05	2.69949e-05	0.000212351	9.90682e-05	7.81615e-05	5.61421e-05	2.41761e-05	0.00011203	4.79095e-05	7.43322e-05	0.000753703	4.09513e-05	7.85475e-05	4.22948e-05	7.42762e-05	1.84688e-05	1.36507e-05	3.68716e-06	0.000128011	2.24454e-05	0.000154604	4.75251e-05	0.000121433	2.41422e-05	2.80137e-05	2.2984e-05	0.000111267	1.35796e-06	3.88816e-05	6.6954e-05	5.6236e-05	1.76666e-06
g__Unclassified;s__bacterium F083	0	0.000121539	3.50678e-06	3.09839e-05	9.50921e-06	1.16188e-05	0	4.04158e-06	6.60474e-06	0	2.46267e-06	0	3.30559e-07	4.64436e-06	1.77964e-05	3.73174e-06	9.87946e-07	1.25551e-05	2.36128e-06	7.06496e-06	3.54939e-06	8.19909e-06	3.84309e-06	6.17919e-06	1.85755e-05	0	8.43939e-06	2.30794e-06	2.52013e-07	3.29169e-05	7.13417e-07	1.40519e-06	3.25391e-06	1.42512e-05	1.78813e-07	0	2.27268e-06	4.47379e-05	9.90938e-06	5.47867e-06	1.89899e-05	2.02727e-05	3.51028e-06	1.79035e-06	4.44478e-06	1.08708e-05	2.42695e-06	0.00075275	1.60385e-05
g__Lactobacillus;s__Lactobacillus fermentum	0	4.28028e-06	0	1.77996e-06	1.68756e-06	3.5563e-07	6.18949e-08	0	0.000749571	4.93179e-07	0.000658775	3.161e-08	2.9473e-07	2.75134e-07	1.40473e-06	1.2156e-05	2.32027e-05	4.98409e-06	4.93905e-06	2.66795e-07	1.57804e-06	5.14456e-05	1.24036e-06	8.11052e-06	7.81772e-08	3.40312e-05	7.85918e-06	6.43671e-05	8.78983e-06	1.17852e-05	8.54195e-07	2.13552e-07	2.77024e-06	6.9741e-08	0.000543416	1.58261e-07	2.40007e-05	6.35919e-07	1.54979e-06	8.64246e-07	4.78217e-07	5.36899e-07	8.21767e-08	3.71147e-06	1.73135e-06	6.1969e-08	7.16042e-07	0	6.26253e-05
g__Bacteroides;s__Bacteroides sp. 1_1_30	0.000486789	2.14423e-05	0.000150706	0.000287601	0.000150494	0.00054135	0.000123708	0.000141829	0.000180325	2.80633e-05	0.000154882	0.000102536	6.17296e-05	0.000112634	7.83532e-05	0.000374388	2.88125e-05	9.904e-05	1.89064e-05	0.000102968	0.000109608	0.00013414	0.000524895	6.16017e-05	0.000398333	0.000193672	0.000144106	6.74608e-05	0.000437432	0.000127273	3.45308e-05	0.000101401	4.86255e-05	4.19334e-05	4.18665e-05	0.000418512	9.24335e-05	0.000116281	0.000141185	0.000135771	0.000152634	0.000373491	0.0002516	1.36396e-05	8.39985e-05	0.000117247	0.00016745	0.000631963	1.28014e-05
g__Intestinimonas;s__Intestinimonas sp. GD2	2.04764e-05	3.72223e-05	0.000264548	7.62277e-05	4.55769e-05	1.48376e-05	2.71441e-05	1.26286e-05	6.11487e-05	1.23578e-05	0.000266046	9.75941e-07	6.7631e-06	7.42624e-06	3.45067e-05	4.22421e-05	4.509e-05	5.9547e-05	2.70898e-05	6.40917e-05	8.91683e-06	6.21398e-05	2.08357e-05	0.000131203	5.09194e-05	3.713e-05	6.50739e-05	0.000130038	9.08937e-06	6.42789e-05	0.000143862	1.84414e-05	0.000160613	1.56512e-05	8.63372e-06	5.479e-06	3.27829e-05	1.42131e-05	4.07794e-05	4.26968e-05	0.000213697	0.000327649	0.000115477	0.0003215	0.00024	0.00022156	0.000383926	3.50338e-05	3.31423e-05
g__Parasutterella;s__Parasutterella excrementihominis CAG:233	0.000204446	8.15292e-08	4.83739e-05	9.61506e-06	2.50431e-07	0.000470125	3.21153e-08	2.39674e-05	1.27376e-05	0.000459068	5.29696e-05	5.23541e-07	0	4.88414e-06	1.88778e-05	0.00010479	9.45514e-06	3.77593e-05	1.59338e-05	3.34744e-06	5.67772e-05	7.36941e-05	2.59393e-05	4.73438e-06	0.000156735	0	1.58313e-05	2.1235e-06	9.81853e-06	9.42749e-05	1.48213e-05	2.38744e-05	1.45968e-05	5.13153e-06	2.03951e-05	1.34356e-07	4.09382e-05	0	4.03656e-08	2.28127e-05	9.25268e-06	0.00013727	7.41435e-05	0.000174944	1.83027e-05	3.06417e-05	5.7932e-05	0.000217305	1.50775e-05
g__Hydrogenoanaerobacterium;s__Hydrogenoanaerobacterium saccharovorans	4.18501e-06	3.34098e-06	0.000229464	5.06662e-05	1.46656e-05	1.40672e-05	7.53078e-07	4.04756e-06	2.9545e-05	1.62561e-05	7.69027e-05	5.46538e-05	1.85322e-05	8.28319e-06	2.05408e-05	5.38568e-05	4.54286e-05	9.01716e-05	2.65244e-05	7.04907e-05	5.20755e-06	3.04719e-05	2.75659e-05	0.000158617	2.21219e-05	7.47641e-05	3.77474e-05	3.24828e-05	9.34849e-06	4.09274e-05	0.000145001	4.32406e-05	0.000154996	3.29911e-05	7.47966e-06	3.63352e-06	4.71441e-05	1.47411e-05	2.38443e-05	3.65884e-05	8.03949e-05	0.000145135	3.89607e-05	0.000250352	0.000113742	6.29734e-05	5.79262e-05	6.15818e-05	2.28529e-05
g__Sutterella;s__Sutterella sp. CAG:521	1.06391e-05	8.20481e-07	1.52452e-05	0.000165462	2.19147e-05	8.64835e-06	0	0.000192447	0.000122672	9.79993e-07	2.77847e-06	7.87775e-07	1.86069e-07	7.76352e-06	7.56661e-06	2.00057e-05	5.97859e-06	7.78472e-06	2.64782e-06	6.92404e-06	3.68927e-05	5.9755e-06	1.96289e-07	2.75446e-06	1.67743e-05	1.33335e-05	5.77262e-06	7.07232e-06	0.000712172	9.11342e-06	2.75269e-06	8.38113e-08	0.000131787	1.24081e-06	7.83667e-06	6.08949e-06	5.9133e-06	1.26261e-05	3.60316e-06	2.45275e-05	0.000194669	2.73556e-05	4.19224e-07	8.46198e-05	8.44829e-07	7.01733e-05	0.000732403	3.68816e-05	0.000500144
g__Ruminococcus;s__Ruminococcus faecis	4.80999e-06	3.77357e-05	9.58708e-05	0.000134471	0.000115349	1.24693e-05	0.000232316	1.942e-05	0.000324748	8.35115e-05	7.14485e-05	0.000729097	7.45932e-05	0.00015928	8.4474e-05	0.000258854	0.000162212	0.000406244	0.00018886	0.000347031	0.000490489	1.92726e-05	1.26476e-05	0.000124035	0.000262959	8.40701e-05	0.000139621	0.000284595	8.81414e-05	5.75203e-05	0.000256839	0.000233996	0.000234782	7.42112e-05	0.000286866	5.70436e-05	0.000112234	9.73331e-05	0.000257812	0.000132345	2.53063e-05	1.5136e-05	1.63566e-05	5.65586e-05	1.65002e-05	8.38939e-06	6.84797e-05	2.33809e-05	4.66529e-06
g__Ruminococcus;s__Ruminococcus sp. CAG:60	4.25031e-06	4.87088e-06	3.78646e-05	3.30767e-05	1.69306e-05	6.33794e-06	1.71613e-05	3.42273e-06	4.01006e-05	0.000108561	3.33718e-05	1.12622e-05	6.47558e-06	2.9416e-05	5.74815e-05	2.66386e-05	0.000205833	0.000247976	2.96687e-05	0.000721906	1.34868e-05	5.89855e-05	5.42773e-05	0.000169756	2.88391e-05	6.30716e-05	0.000110748	2.79115e-05	1.97536e-05	3.67384e-05	0.000188841	0.000108172	0.000137628	0.000212894	7.78323e-05	5.49645e-05	8.85858e-05	5.27142e-05	1.34814e-05	0.000144651	2.46507e-05	1.10382e-05	1.14162e-05	2.40367e-05	2.13238e-05	1.30628e-05	1.84899e-05	5.20419e-06	8.21052e-06
g__Prevotella;s__Prevotella maculosa	3.92624e-05	0.000361529	2.4344e-06	9.48603e-06	0.000451756	1.66396e-06	0	3.34493e-07	6.31846e-07	0	4.68827e-06	0.000257497	1.17272e-06	2.64273e-07	0.000243518	4.04204e-08	9.854e-07	5.75602e-05	5.07413e-06	2.50966e-05	0.000471341	5.1853e-06	8.06882e-07	1.21423e-05	1.15343e-05	1.66813e-05	5.96959e-07	0	5.58698e-06	0.00016349	8.93992e-07	3.03907e-07	1.33622e-05	1.47224e-06	0.000277581	3.91787e-07	0.000109631	0	5.9445e-05	1.01712e-06	7.92262e-07	1.20315e-06	0.00010373	6.64767e-05	0.000113685	7.54235e-05	1.67865e-06	3.38001e-08	5.90853e-05
g__Mycoplasma;s__Mycoplasma sp. CAG:472	1.51505e-06	0	0	1.57625e-06	9.58985e-06	0	7.01901e-08	0	4.40369e-05	0	6.30296e-06	0	0	5.14096e-08	2.3019e-05	2.98957e-06	2.50102e-07	1.14956e-05	0	5.55837e-05	1.45526e-07	0	0	0.000720732	0	6.75614e-05	0.000312343	2.73338e-07	3.33729e-06	8.07087e-08	6.18631e-05	0	5.45438e-05	5.06174e-06	1.70709e-07	0	0.000414143	0	1.29972e-05	9.69991e-08	0	2.56245e-06	0	0.000637465	2.85714e-07	0	0	0	0
g__Unclassified;s__bacterium F082	0	0	7.44683e-07	4.24302e-06	0.000144172	0	0	0	1.89065e-06	0	8.64368e-07	5.97148e-06	4.66973e-06	9.25373e-07	0.000188782	0	2.97611e-07	0	1.18399e-06	1.31456e-06	2.94769e-05	7.31031e-07	0	0	0	0	0	0	0	0.000130286	3.33047e-06	5.06512e-07	5.03234e-06	0	0.000151764	1.57125e-07	2.3093e-05	0	1.30945e-06	0	8.13325e-07	4.65648e-07	7.84788e-07	2.5966e-05	3.12475e-06	4.9323e-06	0	0	0.000144115
g__Alistipes;s__Alistipes sp. Marseille-P2431	3.87479e-05	1.45335e-07	0.000121621	0.00010397	0.000152505	9.06822e-06	0	6.95352e-05	1.64866e-05	3.31065e-07	0.000114621	3.09161e-05	1.3538e-05	6.78493e-05	3.26305e-05	0.000427932	7.05459e-05	0.000151256	2.64539e-05	5.28335e-05	3.87566e-06	0.000149894	2.81359e-05	0.000122944	4.46275e-05	0	5.85572e-05	0.000168547	3.93089e-05	0.000114638	2.39984e-05	4.57996e-05	7.20916e-05	5.26416e-05	4.50247e-05	1.64832e-06	2.09242e-05	3.49686e-05	7.97283e-05	0.00014056	0.000170927	9.58004e-05	4.14242e-05	4.51842e-05	3.9903e-05	0.000205537	0.000181543	7.41923e-05	2.12248e-05
g__Blautia;s__Blautia sp. Marseille-P2398	9.07009e-06	7.3815e-06	2.32923e-06	1.17325e-05	9.64872e-06	1.93921e-05	7.72718e-05	9.60134e-06	9.38266e-05	0.000357002	6.05048e-05	8.47114e-05	4.29215e-05	0.000133183	7.45594e-05	0.000223488	0.000229156	0.000191579	0.000169815	7.58696e-05	9.70163e-05	5.13546e-05	6.64564e-05	0.000141119	0.000161042	0.00015087	0.000107766	7.88391e-05	0.000285157	0.000715301	0.00023755	0.000185488	0.000232046	0.000152804	0.000140572	0.000282989	0.000194197	0.000271264	0.000116549	0.000141058	1.38762e-05	3.76627e-06	3.52846e-06	1.93748e-05	2.85473e-06	1.57257e-06	1.12085e-05	2.6569e-06	1.67888e-06
g__Bacteroides;s__Bacteroides vulgatus CAG:6	0.000714047	3.38671e-05	5.20238e-05	0.000214387	2.35563e-05	0.000195601	1.82964e-05	0.000325345	6.18744e-05	9.25208e-05	0.00012574	2.1326e-05	1.03195e-05	0.000178136	4.1322e-05	0.000201056	1.33256e-05	2.93907e-05	6.03265e-06	9.11642e-05	0.000297772	0.000137816	6.24394e-05	7.97792e-05	0.000108769	6.93843e-05	2.32917e-05	5.33683e-05	6.46188e-05	6.90814e-05	1.25306e-05	1.67235e-05	3.02317e-05	3.01933e-05	9.5981e-06	0.000334624	1.4113e-05	4.81873e-05	3.5281e-05	5.31915e-05	9.66702e-05	0.000113214	2.06502e-05	1.78584e-05	2.51247e-06	2.60758e-05	0.000103779	3.10672e-05	4.87619e-06
g__Methanobrevibacter;s__Methanobrevibacter smithii	0	3.17345e-08	0	0	6.40201e-07	0	0	0	0	0	3.66399e-08	0	0	0	1.31472e-05	0	0	8.11251e-05	0	2.04514e-05	0	0	6.73783e-08	0.000710375	0	0	0	0	3.4488e-07	9.14079e-08	0	0	0.00034018	2.49307e-07	2.36535e-07	0	0	0	0	0	0	0	3.26315e-08	0	0	0	6.65409e-08	0	0
g__Clostridium;s__Clostridium sp. CAG:575	9.88846e-08	0	0	0.000119932	7.60026e-06	0	2.07329e-05	0	9.05315e-06	0	3.90835e-05	0	5.1935e-08	1.5438e-07	5.65893e-06	0.000709865	1.44885e-06	0.000150074	0	0.000100375	1.95042e-06	2.22862e-07	0	9.73077e-05	1.14534e-07	5.56297e-05	2.7055e-06	3.06673e-05	3.0147e-07	0	2.78415e-06	2.98712e-08	5.69832e-05	0.000114327	6.94569e-08	0	5.40257e-08	7.38383e-07	8.34631e-06	0.000236274	7.0013e-07	4.70467e-07	0	2.21789e-05	7.98675e-07	7.84696e-08	1.96512e-07	0	0
g__Clostridium;s__Clostridium disporicum	2.43267e-06	8.33995e-06	9.84844e-08	1.16888e-05	2.9869e-05	0	1.51121e-06	3.70236e-06	3.42636e-06	2.41218e-08	1.78373e-05	1.56645e-06	2.27631e-06	9.14639e-07	9.14953e-06	0.000182782	4.5732e-06	2.90389e-05	1.5634e-06	0.000706821	8.27695e-06	2.13654e-05	1.92028e-06	9.06107e-05	8.40846e-06	1.5702e-05	9.18228e-07	9.57555e-06	6.82561e-07	1.1403e-06	1.30708e-05	2.73917e-05	3.05169e-05	3.5283e-05	1.42541e-05	1.05954e-05	0.000103807	2.40075e-05	8.27777e-06	1.49334e-05	2.66659e-06	2.56848e-06	2.12136e-06	2.65911e-06	4.36389e-06	2.74562e-07	3.4329e-06	6.38112e-07	1.46725e-06
g__Prevotella;s__Prevotella sp. kh1p2	2.13926e-08	0.00025261	3.96563e-08	0	1.50913e-05	3.59775e-06	7.88581e-05	3.97565e-05	0	0	1.73104e-05	2.08903e-06	0	2.48246e-05	0.000115472	0	5.03313e-08	2.11305e-06	1.01307e-06	1.09486e-05	3.61794e-05	4.54311e-07	5.3988e-06	2.11551e-05	0	6.6777e-06	7.26606e-07	6.35951e-07	1.15397e-07	4.74743e-07	5.78386e-06	3.21161e-06	5.50176e-05	3.80782e-08	0	0	0.000136192	2.36993e-05	6.55087e-06	8.40331e-08	0	4.07564e-06	6.55926e-05	6.13627e-05	0.000427323	6.45361e-06	2.26558e-06	9.1429e-08	2.83592e-07
g__Ruminococcus;s__Ruminococcus gnavus CAG:126	8.67598e-05	3.9247e-06	3.65641e-06	6.809e-07	4.38864e-05	1.80105e-05	4.13113e-05	2.73601e-06	6.58577e-06	0.000160115	1.56713e-05	0.000349573	2.45843e-06	2.39474e-06	7.83264e-06	2.06632e-05	9.50749e-06	5.3299e-05	7.73401e-06	2.5387e-05	2.34849e-05	0.000362969	0.000705057	1.60078e-05	4.01181e-06	8.1876e-06	3.55456e-06	3.46213e-06	9.75286e-05	1.134e-05	1.63159e-05	5.26336e-06	1.31688e-05	2.15805e-05	2.26436e-06	0.000440787	4.59914e-06	6.3531e-05	2.54635e-05	5.04989e-06	2.05328e-05	6.59737e-06	5.11151e-05	1.04679e-05	1.11356e-05	3.23696e-06	4.83388e-06	6.57783e-06	5.86454e-06
g__Unclassified;s__Clostridia bacterium UC5.1-1D1	6.35409e-06	1.23718e-05	4.46081e-05	3.89676e-05	9.42304e-06	4.88817e-05	1.56864e-06	6.3369e-06	9.93276e-06	2.00809e-05	1.31905e-05	1.18813e-05	5.59924e-05	2.22043e-05	1.51224e-05	4.52511e-05	4.76235e-05	7.57339e-05	5.03491e-05	1.31014e-05	2.03724e-05	1.98853e-05	1.69569e-05	7.15127e-05	9.72952e-05	1.9904e-05	3.75437e-05	4.06179e-05	5.63922e-05	7.33371e-05	5.04728e-05	0.000177907	9.06718e-05	1.78244e-05	5.51463e-06	9.60996e-06	2.8423e-05	3.75052e-05	1.87672e-05	1.62382e-05	0.000109907	0.00013222	0.000134135	5.69796e-05	9.14587e-05	6.16146e-05	0.000136836	3.21832e-05	0.000105556
g__Unclassified;s__uncultured bacterium BAC10G6	0	0	0	0	3.75465e-05	0	0	2.5151e-07	1.69882e-07	0	3.92085e-06	2.085e-05	3.94169e-07	0	0	1.06421e-05	1.12908e-07	5.47529e-08	9.3567e-07	1.15089e-07	0	0	0	0	0	0	9.54052e-08	0	2.37335e-05	0	4.93401e-07	0	1.15501e-05	3.40925e-07	0.000175312	0	1.49564e-07	3.58595e-07	1.43285e-05	0	7.1053e-08	0	0	8.14674e-06	0	6.72869e-08	5.59666e-08	0	0.000700976
g__Prevotella;s__Prevotella baroniae	4.04665e-06	0.000122425	4.03496e-05	2.3378e-05	0.000252391	0	0	8.49509e-06	7.56086e-06	0	2.46142e-06	8.49733e-05	7.72705e-07	4.54005e-06	0.000157931	6.19176e-06	4.94394e-06	2.40929e-05	3.74172e-06	1.90412e-05	8.17753e-05	1.76902e-05	0	2.85831e-06	1.76252e-06	3.42576e-06	5.6552e-07	1.89218e-06	8.03623e-06	4.97285e-05	6.60315e-06	1.64527e-06	4.97109e-05	3.82764e-07	9.38348e-05	8.19321e-05	0.000118003	1.80062e-05	4.19718e-05	1.49532e-05	7.43149e-05	0.000100256	0.000129475	0.000119759	0.000317075	9.97084e-05	2.60662e-05	2.96248e-08	0.000294644
g__Butyrivibrio;s__Butyrivibrio sp. AE2032	3.63142e-06	5.95604e-07	1.839e-05	2.09383e-05	9.449e-06	2.06716e-06	1.36217e-06	1.01291e-06	2.98369e-05	5.31607e-06	1.80067e-05	1.32046e-07	1.42756e-06	4.70317e-06	1.08917e-05	6.68116e-06	2.21601e-05	3.04538e-05	3.93044e-06	3.41497e-05	4.22747e-06	1.6688e-05	2.02905e-05	2.39511e-05	1.27177e-05	5.42095e-05	1.70418e-05	1.21467e-05	2.21389e-06	2.05725e-05	1.41476e-05	2.3351e-05	6.02695e-05	3.63328e-05	1.50757e-05	5.78849e-06	7.91023e-06	2.08201e-05	7.71786e-06	1.58559e-05	2.98835e-05	3.08659e-05	5.29072e-06	8.33963e-05	2.44052e-05	1.96261e-05	5.29854e-05	1.08125e-06	3.17281e-06
g__Unclassified;s__uncultured bacterium fosmid pJB69A5	0	0.000292513	0	1.28889e-07	0.000156278	0	0	0	0	0	0	4.37877e-05	0	0	5.56962e-05	0	0	0	1.52683e-06	0	0	0	0	0	0	7.45277e-08	0	0	4.06316e-08	3.39061e-05	8.75859e-07	1.00872e-06	2.73005e-06	0	0.000179435	1.73657e-07	0.000151705	0	1.69615e-07	0	0	4.67002e-08	1.04943e-06	3.91349e-06	3.69832e-07	1.39223e-06	0	0	0
g__Ruminobacter;s__Ruminobacter sp. RM87	1.00769e-05	3.99589e-07	6.9623e-05	2.22017e-06	1.06686e-06	8.06034e-06	4.94161e-06	6.0918e-05	7.60471e-06	1.57507e-05	9.77392e-06	3.94078e-06	1.00068e-06	5.72139e-07	0.000120618	2.8532e-05	0.000186575	0.000437327	8.87138e-05	1.2454e-05	3.0247e-07	2.65754e-06	2.18767e-06	0.000157186	2.125e-05	1.42218e-06	3.39492e-06	0.000463356	2.68128e-05	0.000685491	0.000284995	7.56999e-06	5.02211e-05	2.16507e-06	9.20596e-07	7.31384e-06	7.49514e-05	1.87239e-05	1.0388e-07	3.27089e-06	8.61631e-07	2.54003e-05	2.2965e-05	0.000258111	2.16364e-07	1.74604e-07	0.000121141	1.21844e-07	1.86069e-05
g__Ruminiclostridium;s__[Clostridium] termitidis	2.02974e-07	1.95632e-07	4.13216e-05	2.23186e-05	1.05514e-06	6.54826e-07	1.63314e-06	9.02219e-07	1.02082e-05	9.25137e-06	1.3997e-05	1.05533e-06	2.63543e-06	7.71306e-06	2.9637e-06	1.25905e-05	9.39175e-06	1.93434e-05	3.86639e-06	1.45763e-05	2.25543e-06	4.53939e-06	9.89329e-08	2.54217e-05	1.37432e-06	1.36354e-05	8.16233e-06	6.01838e-06	2.33717e-06	2.11446e-05	2.67066e-05	2.05102e-06	2.76026e-05	2.92998e-06	1.99651e-06	7.00944e-07	3.76088e-06	9.72592e-06	7.32629e-06	8.07704e-06	7.19671e-06	2.21073e-05	2.76105e-06	3.89305e-05	7.87854e-06	1.21355e-05	6.8927e-06	2.46258e-07	1.47577e-06
g__Bacteroides;s__Bacteroides sp. 14(A)	0.000116989	0.000641897	0.000130465	0.000128994	0.000219771	0.000157439	0	0.000222766	0.000104862	0.000358651	2.23186e-05	4.88405e-06	0.00017931	0.000104491	4.74776e-05	7.31451e-05	2.43862e-05	0.000129994	9.34765e-06	8.42729e-05	8.48476e-05	5.18342e-05	0.000219437	5.7033e-05	3.13918e-05	4.80495e-05	8.08436e-05	3.95335e-05	8.44105e-05	2.52094e-05	5.46151e-05	1.72072e-05	7.9132e-05	3.76043e-05	2.29362e-05	7.20175e-06	0.000214112	3.23748e-05	0.000110438	3.83298e-05	0.00015944	0.000141623	3.53855e-05	0.000218624	0.000382722	2.09981e-05	7.56621e-05	0.000349667	1.36971e-05
g__Porphyromonas;s__Porphyromonas crevioricanis	6.45599e-05	0.000226953	2.13282e-05	7.88716e-05	1.31862e-05	0.0001415	4.81545e-05	5.78707e-05	2.34991e-05	7.05485e-05	4.16716e-05	0.000147129	1.37343e-05	7.0733e-05	1.50872e-05	6.22741e-05	5.94244e-06	1.82173e-05	3.09341e-06	2.54856e-05	4.9911e-05	3.14707e-05	9.00966e-05	2.60877e-05	8.92002e-05	1.69443e-05	8.78959e-06	1.90768e-05	8.87143e-05	4.39444e-05	8.394e-06	1.4529e-05	1.30666e-05	8.8768e-06	1.06879e-05	8.84609e-05	9.04728e-06	2.6394e-05	2.96045e-05	2.77363e-05	0.000200492	0.000128845	2.51179e-05	1.77464e-05	7.54747e-05	3.22447e-05	0.000127817	0.000561309	1.16804e-05
g__Bacteroides;s__Bacteroides dorei CAG:222	0.000193811	0.000159336	2.49939e-05	0.000249774	0.000194493	6.32868e-05	1.29795e-05	0.000224716	2.03833e-05	0	2.3897e-05	2.3102e-05	8.76122e-06	4.95124e-05	2.40072e-05	0.000208953	7.76365e-06	7.48053e-06	2.31629e-06	4.58199e-05	0.000136153	1.89377e-05	7.02827e-08	1.92135e-05	4.73412e-05	0.000251088	5.9587e-06	1.91115e-05	1.31887e-06	2.93784e-05	9.03078e-06	4.7054e-06	1.33936e-05	2.08883e-05	4.26528e-06	0.000120234	5.09067e-06	5.29614e-05	1.2178e-05	5.13971e-05	2.44924e-05	5.2098e-05	5.3183e-06	5.88311e-06	7.46067e-06	3.12793e-06	4.0767e-05	1.20423e-05	2.32907e-06
g__Collinsella;s__Collinsella stercoris	3.05684e-06	3.34085e-06	5.26761e-06	9.06026e-06	1.97092e-06	4.6877e-06	4.35418e-06	3.09558e-06	5.42981e-06	1.4132e-06	4.45414e-06	0.000670706	5.68774e-06	3.42586e-06	1.7923e-05	7.21658e-06	0.000125283	0.000208188	7.94366e-05	1.75884e-05	3.71864e-05	3.69313e-06	1.73008e-06	4.76293e-05	8.6646e-05	3.89104e-06	0.000142088	6.533e-05	7.14644e-07	1.26213e-05	5.01678e-05	0.000120002	3.06702e-05	2.45523e-05	6.44883e-05	3.02617e-06	1.77144e-05	1.98814e-05	7.8658e-05	7.91889e-06	9.73402e-06	3.55787e-06	1.38991e-05	1.59846e-05	5.3209e-06	1.29691e-05	2.97707e-06	2.46518e-05	2.24889e-06
g__Unclassified;s__Lentisphaerae bacterium GWF2_52_8	0	0	4.3036e-06	1.25065e-06	3.53038e-06	4.95617e-06	0	0	1.81352e-06	0	0	0	0	0	1.05807e-06	1.4266e-07	2.51607e-06	6.93282e-06	0	2.93262e-06	0	9.66641e-07	0	3.70791e-06	2.5124e-06	7.78209e-08	6.06313e-08	2.49582e-06	0	6.69291e-07	3.62943e-05	7.10352e-07	2.33436e-06	0	0	2.71402e-07	8.46386e-07	0	2.60634e-07	2.82983e-07	4.26112e-05	4.06435e-06	3.85711e-07	1.71691e-05	7.90097e-06	0.000127599	0.000134829	0	5.9268e-06
g__Alistipes;s__Alistipes sp. CAG:157	1.25166e-06	2.2451e-07	9.65743e-06	1.0594e-05	5.01099e-05	3.87844e-06	0	0	3.51959e-05	3.40313e-07	5.10914e-06	2.0004e-07	4.94987e-07	5.15966e-07	1.71445e-06	0	3.46645e-06	0.000669643	2.59542e-06	0.000119916	1.16091e-06	0.000475264	0	5.98085e-06	4.99259e-06	0	2.48565e-06	8.44303e-06	8.08491e-06	6.73091e-06	8.19078e-07	1.67893e-06	5.33612e-05	1.93015e-05	4.02662e-07	6.64327e-07	2.40795e-06	2.07193e-06	1.00874e-05	5.48289e-06	9.74579e-06	4.36454e-06	2.81118e-06	3.84122e-06	1.54234e-06	5.71228e-06	8.06215e-06	1.24818e-06	1.99472e-06
g__Marvinbryantia;s__Marvinbryantia formatexigens	2.80207e-05	2.55669e-05	0.000265935	0.000133491	3.90615e-05	3.83594e-05	2.365e-05	2.0474e-05	0.000242158	0.00022529	0.000312882	8.55236e-05	2.39383e-05	0.00010118	7.22942e-05	0.000123641	0.000172703	0.000314654	0.000141178	0.00020602	0.000102011	0.000123119	9.34121e-05	0.000289964	0.00022517	0.000175233	0.000144206	0.00013536	0.000205982	0.000152764	0.000318042	0.000206928	0.000282638	0.000216347	7.53016e-05	8.55166e-05	0.000107543	0.00020344	0.000139708	0.00028556	0.000155137	0.000225406	4.44639e-05	0.000483217	0.000133472	0.000100639	0.000158546	4.02064e-05	4.65423e-05
g__Prevotella;s__Prevotella micans	0	9.1643e-07	3.12885e-07	3.88606e-08	8.44174e-06	0	8.45185e-06	4.0445e-08	8.01344e-07	0	5.15837e-08	0	1.99221e-07	4.51641e-07	4.17396e-08	4.95489e-06	1.69411e-06	2.25958e-05	3.08601e-06	1.85074e-07	8.73469e-06	1.91137e-07	0	6.58051e-08	3.76871e-07	1.70248e-07	9.63668e-07	2.86394e-06	2.27716e-07	0	0	0	6.5124e-07	3.4038e-08	0	0	1.06229e-05	1.875e-06	1.84859e-06	0	0	8.41322e-05	0	1.215e-05	0.000667356	2.0379e-05	0	0	1.8e-05
g__Prevotella;s__Prevotella melaninogenica	0.000101233	0.000296007	0.000193828	0.000115665	0.000666033	0.000130366	0.000128336	0.000139893	3.56838e-05	7.85151e-05	7.25172e-05	0.000100971	1.36794e-05	3.83237e-05	0.000126124	2.28069e-05	2.17626e-05	0.000136926	7.58217e-06	6.8592e-05	8.45672e-05	6.53596e-05	5.14084e-05	5.38947e-05	0.000117145	6.75403e-05	3.22857e-05	5.79426e-05	4.76314e-05	4.06392e-05	1.26476e-05	2.02324e-05	6.23944e-05	2.8877e-05	0.000101641	0.000105873	0.000347488	2.66918e-05	0.000136604	7.14892e-05	2.89175e-05	4.55681e-05	1.2576e-06	4.71984e-05	7.57251e-05	6.18682e-05	4.17942e-05	8.39518e-05	3.93047e-05
g__Unclassified;s__uncultured Mediterranean phage uvMED	0	3.03347e-06	0.000660579	1.154e-05	9.36463e-07	5.67546e-06	0	5.05451e-07	8.59593e-06	1.11037e-06	5.11948e-05	0	0	6.15751e-06	1.34139e-06	0	2.05248e-05	2.62867e-05	1.21771e-06	2.76234e-05	0	3.50089e-06	1.04949e-06	3.18237e-05	3.31431e-06	1.00554e-06	6.13687e-07	2.46718e-06	3.0014e-07	1.99814e-06	1.24465e-05	3.4264e-07	1.65167e-06	1.80404e-06	2.03671e-07	1.09882e-06	2.03108e-07	0	9.55731e-06	2.21189e-05	3.97674e-06	7.05243e-06	1.14151e-06	6.33677e-06	2.49484e-05	5.9468e-08	5.05031e-06	0	0
g__Ruminiclostridium;s__[Clostridium] leptum	2.93552e-05	9.68543e-05	0.000294742	0.000238267	7.92172e-05	0.00011487	0.000185671	0.000110744	0.000321936	0.000112021	0.000312627	7.14643e-05	3.79748e-05	0.000184994	0.000106809	0.000280981	0.000214897	0.000495689	0.000240939	0.000330862	0.000128827	0.000210694	9.24388e-05	0.000332326	0.000264829	0.000258703	0.000243302	0.000601672	0.000202523	0.000254404	0.000417981	0.000659468	0.000482597	0.000158689	0.00026077	7.23348e-05	0.00023375	0.000376262	0.000202503	0.000302109	0.000425664	0.000295461	0.000167885	0.000479238	0.000247305	0.000191902	0.000396389	0.000311672	0.000188432
g__Bacteroides;s__Bacteroides sp. 3_1_23	6.24785e-05	2.71756e-05	0.000113061	0.000190462	2.49226e-05	0.000654236	0.000362422	9.17535e-05	4.41285e-05	0.000119496	0.000128878	8.83256e-05	6.49966e-05	0.000162083	3.93584e-05	0.000196347	1.94432e-05	3.08726e-05	8.41293e-06	3.69135e-05	9.03736e-05	0.000235753	0.000619568	7.78348e-05	0.000289025	3.68083e-05	3.70322e-05	7.40861e-05	0.000284891	0.000173836	3.23432e-05	0.000100714	3.04105e-05	5.95964e-05	8.57648e-05	0.000361476	1.63523e-05	3.02603e-06	8.68639e-05	0.000101422	4.74784e-05	0.000150897	1.27793e-05	1.4748e-05	1.30877e-05	3.06473e-05	4.35236e-05	0.000142058	4.0641e-06
g__Unclassified;s__Lachnospiraceae bacterium 5_1_57FAA	9.31939e-06	1.23228e-05	1.63071e-05	1.7136e-05	6.42121e-06	8.22008e-06	1.59799e-05	2.04803e-05	2.58182e-05	3.83317e-05	3.50109e-05	2.32016e-05	1.48933e-05	3.16654e-05	9.70026e-06	3.15724e-05	8.26919e-05	4.00843e-05	1.51158e-05	4.13086e-05	2.31362e-05	4.29445e-05	0.000108203	4.68572e-05	2.16218e-05	3.82884e-05	3.49765e-05	2.10434e-05	5.01447e-05	0.000654114	3.64915e-05	3.28487e-05	3.87409e-05	7.36406e-05	1.12244e-05	4.59808e-05	2.75756e-05	7.42652e-05	0.00016409	4.62626e-05	8.59091e-06	2.1092e-05	2.17016e-06	8.01668e-05	2.04691e-06	8.77435e-07	7.05963e-06	9.54478e-06	2.3353e-06
g__Unclassified;s__Clostridiales bacterium VE202-14	4.2086e-06	5.18695e-08	2.10337e-05	8.20595e-06	1.73251e-06	1.5038e-06	1.48987e-06	5.82437e-07	1.05645e-05	8.45307e-07	2.36848e-06	0.000652673	1.05357e-06	4.49481e-05	7.61423e-06	1.68805e-05	8.94479e-06	4.38553e-06	1.88406e-06	7.44642e-06	2.87639e-07	6.99198e-06	1.97097e-06	3.68589e-06	3.05836e-06	1.23281e-05	1.77223e-06	8.7067e-07	2.33528e-05	3.68302e-05	8.42327e-06	3.5301e-06	4.7802e-06	0.000450948	8.5117e-06	2.01084e-05	1.32392e-05	0.000136511	9.46055e-06	1.76294e-05	2.00754e-06	2.22547e-06	1.22226e-06	8.62301e-07	2.2073e-06	9.58239e-07	2.80485e-06	1.08254e-06	1.04873e-06
g__Unclassified;s__Eubacteriaceae bacterium CHKCI005	5.94656e-06	2.06073e-05	0.000406551	9.78707e-05	3.05559e-05	2.41429e-06	1.25502e-05	4.45129e-06	7.99037e-05	2.20572e-07	0.000423068	1.02227e-05	5.86499e-06	3.68796e-05	0.000117186	8.26645e-05	3.36122e-05	0.000153536	4.0556e-05	0.00011405	4.05629e-05	4.74158e-05	2.51623e-05	0.000277972	2.1857e-05	5.04108e-05	8.00115e-05	0.000156543	1.51686e-05	4.8101e-05	0.000418922	4.76614e-05	0.000314313	4.33861e-05	9.10595e-06	2.32057e-07	3.21702e-05	5.54931e-05	5.59544e-05	9.3586e-05	0.000108211	0.000164113	6.98727e-05	0.000250945	0.000209965	0.000299523	0.000470668	1.37642e-05	1.62341e-05
g__Prevotella;s__Prevotella denticola	0	0.000111612	0	1.62522e-07	0.000161908	0	0	6.97157e-05	2.13993e-05	8.78286e-06	1.08527e-05	3.31123e-05	3.19932e-06	5.98334e-07	1.5092e-06	1.25421e-05	4.54405e-06	3.9133e-05	1.02905e-07	9.14814e-07	0.000137944	4.09425e-07	2.15501e-05	2.37597e-06	5.48573e-08	3.23304e-06	2.10635e-08	1.72557e-06	1.4279e-07	4.78107e-05	6.66333e-07	1.11675e-06	2.27636e-05	1.78784e-06	3.7059e-05	0	0.00032108	0	1.05469e-05	2.14648e-06	0	3.45108e-06	0	3.66285e-05	0.000645906	6.58807e-05	3.26971e-07	2.02257e-08	3.78167e-05
g__Enterorhabdus;s__Enterorhabdus caecimuris	2.69521e-07	1.07303e-06	3.37865e-05	5.96992e-06	1.03234e-06	3.71135e-07	3.18896e-08	4.26086e-07	4.50378e-05	9.38969e-08	6.74781e-05	8.44951e-05	0.000640379	4.02253e-05	2.43013e-05	0.000333759	0.000332932	0.000129284	5.99759e-05	6.71496e-05	4.02387e-05	5.24878e-05	1.2662e-05	0.000206241	6.1522e-05	7.14632e-06	0.00015867	0.000153538	7.83646e-07	1.62689e-05	8.43456e-05	5.10804e-05	7.40987e-05	2.74825e-05	9.5557e-06	2.05452e-06	2.05592e-05	4.15487e-05	2.96147e-05	0.000192735	1.4995e-05	6.03291e-06	2.82834e-05	1.35237e-05	1.32233e-05	1.5508e-06	3.87809e-06	2.41287e-06	3.00475e-06
g__Ruminiclostridium;s__Ruminiclostridium sp. KB18	8.66315e-06	2.00862e-06	0.000237194	0.000114839	2.8788e-05	9.45283e-06	1.27747e-05	4.80749e-06	7.79404e-05	3.91234e-05	0.000183331	1.3406e-05	1.3703e-05	4.09499e-05	5.65422e-05	9.31028e-05	0.000176158	0.00011275	4.91725e-05	0.000173651	3.79132e-05	5.72754e-05	1.9036e-05	0.000318114	3.39542e-05	6.53537e-05	0.000158406	4.79291e-05	1.58971e-05	2.3301e-05	0.000139416	0.000639792	0.000208308	1.48822e-05	7.12766e-06	8.1581e-06	7.90615e-05	1.78108e-05	7.86968e-05	6.48308e-05	0.000166452	0.000145559	3.29185e-05	0.000426117	0.000392914	0.000131185	7.02541e-05	1.09061e-05	3.47172e-05
g__Coprobacter;s__Coprobacter fastidiosus	2.88624e-06	0	5.13703e-06	8.3648e-05	1.56398e-07	2.25488e-05	1.3482e-07	2.33146e-08	5.03486e-06	1.46499e-07	7.44547e-06	0	9.76866e-07	0.000134698	3.62937e-05	1.09929e-05	0.000522869	2.27629e-06	1.6004e-06	1.38123e-06	4.18292e-06	1.20971e-05	8.63277e-06	2.12449e-06	2.08376e-06	5.14284e-07	8.0626e-07	1.30066e-05	9.75975e-07	2.13109e-05	7.24063e-06	3.67552e-05	5.65494e-06	2.65911e-06	1.6467e-07	1.65837e-05	6.67992e-07	1.00388e-07	6.02009e-05	8.23671e-06	3.76105e-06	5.2219e-05	4.64016e-07	0.000113796	1.38574e-06	9.11371e-06	1.60227e-06	3.67383e-07	2.8744e-07
g__Maribacter;s__Maribacter sp. MAR_2009_60	0	0	0.00063654	3.22667e-06	3.53409e-07	1.83585e-07	0	0	0	0	1.68596e-05	0	0	5.31923e-08	0	0	1.62434e-05	0	0	5.33595e-06	0	0	0	0	5.32635e-08	0	0	0	0	0	0	0	0	1.2068e-06	0	1.3905e-08	1.01672e-07	0	0	1.10713e-05	3.38949e-07	0	0	0	1.49042e-08	0	0	0	0
g__Turicibacter;s__Turicibacter sanguinis	6.06452e-05	4.71655e-06	2.22609e-05	1.24186e-06	2.60442e-06	7.1486e-06	7.70711e-06	3.74885e-06	7.28862e-06	3.00756e-06	1.54068e-05	2.78777e-05	4.36885e-08	4.21312e-06	8.46496e-06	0.000415855	3.41837e-06	8.35049e-06	9.02571e-06	0.000632234	5.00737e-06	1.09132e-05	7.07334e-06	0.000261714	5.40407e-06	8.14533e-05	4.75619e-06	5.17917e-06	7.92859e-07	1.02198e-05	7.88803e-05	1.52356e-05	2.27884e-05	2.1653e-05	3.77393e-06	3.67316e-05	0.000240351	6.65779e-06	1.84127e-05	6.11239e-06	1.46621e-06	7.22748e-07	2.26611e-07	5.35103e-06	3.64453e-07	3.18018e-08	5.106e-06	2.41049e-06	2.02356e-07
g__Unclassified;s__Clostridium phage phiCTP1	0	0	0	0	1.88874e-06	4.15825e-05	0	0	0	0	0	4.87369e-08	0	4.08259e-05	0	0	4.19942e-08	0	0	0	0	0	0	7.73392e-08	0	5.70053e-06	0	4.12699e-08	0	0	0	0	0	0	0	0	0	0	0	0	0	0	0	0	0	0	0	0	0
g__Geobacillus;s__Geobacillus vulcani	0	0	0	0	1.19206e-07	0	0	0	0	0	0	0	0	0	0	0	0	0	0	0	0	1.75985e-06	0	0	0	0	0	0	0	0	0	0	0	0	0	0	0	0	0	0	3.07504e-07	0	0	0	0	0	0	0	0
g__Citrobacter;s__Citrobacter braakii	2.21045e-05	0	7.20133e-08	0	4.505e-07	0	7.6914e-08	0	2.74189e-05	9.91271e-07	2.51845e-06	1.92434e-06	2.17311e-05	0	2.8505e-06	1.63698e-06	9.28296e-07	2.05416e-07	6.17275e-08	1.39365e-05	2.27971e-07	3.03967e-07	0	0	4.14228e-08	0	0.000625692	1.10784e-07	3.09917e-08	2.62175e-07	3.58104e-08	0	3.24454e-07	1.27767e-06	2.23869e-07	0	2.60778e-07	4.32093e-07	1.25152e-06	1.01804e-07	7.00575e-08	0	0	0	1.47467e-07	2.75132e-08	7.93372e-08	0	0
g__Unclassified;s__Clostridiales bacterium VE202-13	1.88109e-05	1.81407e-05	0.000218908	4.61545e-05	9.66686e-06	1.35589e-05	2.11684e-05	7.5073e-06	7.51314e-05	1.93234e-05	3.10557e-05	7.88654e-06	3.98369e-06	5.4816e-06	1.29698e-05	2.64409e-05	5.03002e-05	3.19366e-05	2.77642e-05	2.97371e-05	9.3684e-06	5.04457e-05	4.85883e-06	5.09833e-05	4.2368e-05	9.65211e-05	2.14975e-05	5.03917e-05	2.31248e-05	1.18903e-05	4.71573e-05	2.44025e-05	5.5808e-05	1.63026e-05	1.765e-05	1.11682e-05	5.40265e-05	2.35214e-05	2.17463e-05	7.22034e-05	6.58365e-05	9.7982e-05	1.97426e-05	8.52353e-05	0.000115951	3.58301e-05	7.35001e-05	1.93855e-05	2.50582e-05
g__Prevotella;s__Prevotella sp. CAG:924	8.65745e-06	0.000122764	6.00694e-05	3.56247e-05	0.000355268	1.79687e-07	0.000110716	5.59209e-05	1.94011e-05	0	3.64977e-05	7.59718e-06	3.60834e-06	3.38021e-05	6.51503e-05	1.94243e-06	2.54929e-06	4.62987e-06	1.76944e-06	1.81941e-05	7.88006e-06	1.07157e-05	1.73064e-07	2.11403e-05	3.95767e-08	7.03103e-06	9.71918e-08	3.7151e-06	5.27446e-07	2.76059e-05	1.80866e-06	2.84833e-05	1.69522e-05	1.52036e-06	8.26683e-05	0	0.000120288	4.07997e-07	1.50653e-05	4.17236e-06	2.4262e-05	2.57566e-05	9.35187e-06	1.95555e-05	0.000462767	5.86111e-06	4.65026e-06	3.92313e-05	0.000102358
g__Unclassified;s__Firmicutes bacterium CAG:24	3.90111e-05	3.15923e-06	2.37017e-05	0.000239117	2.16943e-05	1.32622e-05	6.03748e-06	3.71271e-06	2.66333e-05	1.07729e-05	3.42368e-05	2.18289e-05	1.20142e-05	8.87021e-06	1.33476e-05	5.97779e-05	2.72958e-05	5.71053e-05	7.02429e-06	6.11806e-05	2.52773e-06	2.22496e-05	2.81972e-07	2.92275e-05	2.69918e-05	0.0002523	0.000177039	6.87502e-05	2.65199e-05	3.064e-05	2.36053e-05	8.84501e-06	9.15268e-05	2.82472e-05	4.03497e-05	8.74981e-07	1.67875e-05	9.77496e-05	3.50712e-05	7.48171e-05	9.68966e-05	0.000105022	1.39511e-05	5.6352e-05	0.000280557	9.67485e-06	4.18219e-05	1.22042e-05	1.87495e-05
g__Propionispora;s__Propionispora vibrioides	5.90503e-06	8.30357e-08	2.48332e-06	1.38212e-07	7.71372e-06	0	0	2.24232e-07	9.44426e-06	0	5.02559e-06	0.000616008	1.03916e-06	2.26712e-06	5.39422e-06	4.29043e-06	6.27155e-06	1.50601e-06	0	1.20649e-06	7.22998e-07	9.72405e-07	5.21224e-08	2.0005e-06	2.28011e-06	1.14602e-05	3.30249e-07	7.75981e-07	3.71064e-05	1.60265e-06	1.0543e-06	4.47054e-07	6.90057e-06	4.51323e-07	1.89277e-06	1.96327e-05	6.41563e-06	5.35935e-05	5.40283e-05	8.63359e-07	8.61506e-06	4.42493e-06	1.02138e-06	1.05065e-06	2.32676e-06	1.17632e-06	3.13317e-06	1.38097e-05	0
g__Bifidobacterium;s__Bifidobacterium ruminantium	1.90132e-06	1.76351e-07	8.80244e-07	0	2.91961e-07	5.72931e-08	0	2.7533e-06	1.71743e-07	0	4.17717e-06	0	0	8.10763e-06	3.15275e-06	7.04611e-06	3.12653e-05	1.99353e-05	6.65644e-05	9.25488e-06	2.14201e-07	0.000304622	6.03374e-05	0.000104944	8.72481e-05	5.33798e-06	6.81125e-05	0.000390334	0	0	4.75969e-05	0.000213732	0	0	0.000615703	3.67924e-07	0	8.76316e-06	8.96029e-08	6.78219e-05	6.18247e-06	4.65721e-06	1.0366e-05	7.17661e-06	3.45447e-06	0	7.24363e-06	8.9144e-06	9.13207e-07
g__Unclassified;s__[Bacteroides] pectinophilus	5.32078e-05	0.000288729	8.62091e-05	9.1115e-05	0.000138374	0.000140007	0.000431719	6.47688e-05	0.000499356	0.000345809	0.000204455	0.000207865	4.88251e-05	0.000365957	0.000184378	0.000251881	0.00028846	0.000273243	0.000147088	0.000434269	0.00017756	0.000235247	0.000134325	0.000343243	0.000265415	0.000595109	0.000233661	0.000253331	0.000244002	0.000279787	0.000390636	0.000284077	0.000478517	0.000132111	0.000238622	7.0123e-05	0.000476736	0.000302815	0.000339656	0.000444827	0.000127341	0.000121328	2.74937e-05	0.000115313	8.06425e-05	2.87799e-05	0.000162089	7.3351e-05	3.72042e-05
g__Youngiibacter;s__Youngiibacter fragilis	8.40556e-07	3.66543e-07	0.000104601	1.69479e-05	8.45979e-06	6.3016e-06	8.73857e-06	1.00748e-06	1.03504e-05	9.2549e-06	6.43053e-05	2.00505e-06	5.22547e-06	3.5283e-06	6.51943e-06	7.70783e-06	2.18947e-05	1.72335e-05	8.88564e-06	4.40487e-05	2.33005e-06	5.8171e-06	4.67529e-06	0.000128096	1.5528e-05	3.25917e-05	5.07101e-05	3.7819e-05	1.27413e-05	1.89563e-05	3.83799e-05	4.31176e-06	5.33166e-05	4.34737e-06	4.52253e-06	3.79894e-07	1.6887e-05	4.39099e-05	1.17249e-05	2.74312e-05	0.000106932	0.000103357	1.05522e-05	0.000144172	5.55899e-05	1.71952e-05	4.45789e-05	2.99933e-06	9.24041e-06
g__Prevotella;s__Prevotella bergensis	4.22104e-07	9.13719e-05	6.4951e-07	1.43876e-05	6.0973e-05	1.51974e-05	0	2.55827e-06	3.72945e-06	0	3.11143e-06	0	2.7564e-06	1.48244e-06	7.93449e-05	2.24601e-06	1.7626e-05	2.97448e-06	3.59594e-08	2.7076e-06	5.12568e-06	1.48575e-07	1.73e-05	2.66883e-05	8.48241e-07	7.91109e-06	1.00194e-07	1.75993e-05	8.8858e-07	3.64912e-05	8.53392e-07	4.16063e-07	1.10414e-05	8.54305e-07	1.56894e-05	8.86051e-05	5.97252e-05	0	7.94041e-06	9.7667e-06	1.22159e-06	9.36727e-09	1.24254e-05	8.94995e-05	3.59801e-05	1.85823e-05	2.78014e-06	2.25502e-07	8.75248e-07
g__Butyrivibrio;s__Butyrivibrio crossotus CAG:259	8.00677e-07	3.54094e-05	1.16197e-06	1.25136e-05	7.06407e-06	1.08751e-07	9.43794e-05	6.13402e-06	3.9572e-06	1.73539e-05	3.41081e-05	3.89895e-06	2.40447e-06	3.45611e-06	6.98974e-06	2.03259e-05	3.45662e-06	1.24347e-05	1.01221e-05	0.000606479	3.291e-06	3.09595e-06	6.94965e-08	2.54366e-05	6.34906e-06	2.55167e-05	1.63154e-05	1.39188e-05	1.70631e-06	5.96468e-06	2.68731e-05	5.75963e-06	1.71979e-05	2.58958e-06	2.55324e-06	0	9.55588e-06	2.81662e-05	4.76964e-06	7.25671e-06	8.29438e-06	3.51825e-06	3.04997e-07	1.81012e-05	3.93366e-06	3.23075e-06	4.05153e-06	1.26582e-06	8.3501e-07
g__Unclassified;s__Anaerolineae bacterium SM23_ 63	0	0	0.00060498	3.51756e-06	2.90465e-07	0	0	0	0	0	1.33242e-05	0	2.69413e-07	1.41185e-07	0	0	1.376e-05	0	0	4.90726e-06	0	0	0	0	0	0	0	6.52544e-07	0	0	8.85146e-07	0	0	0	2.82169e-07	0	1.38372e-07	0	0	1.08925e-05	1.55357e-06	3.34685e-07	0	7.46617e-07	0	0	0	0	0
g__Roseburia;s__Roseburia sp. CAG:182	1.10719e-05	7.69467e-05	6.18292e-05	2.67154e-05	2.34994e-05	2.40571e-05	8.58207e-05	1.26605e-05	0.000123207	6.66913e-05	8.63547e-05	4.72433e-07	8.80366e-06	7.52906e-05	6.43292e-05	5.06279e-05	0.000129511	0.000604888	3.16511e-05	0.000318264	4.33707e-05	5.08427e-05	1.25825e-05	0.000266385	7.23311e-05	0.000457356	2.06312e-05	0.000117541	0.000108308	4.46664e-05	0.000110924	3.40108e-05	0.00026232	2.67077e-05	6.46162e-05	1.73608e-05	0.000186348	0.000115851	0.00010605	6.09587e-05	7.14252e-05	3.86613e-05	1.87024e-05	2.71106e-05	7.40374e-05	8.22898e-06	3.17302e-05	7.54954e-06	9.41221e-06
g__Bacteroides;s__Bacteroides ovatus CAG:22	1.4125e-05	7.46044e-06	2.95094e-05	6.00966e-05	8.20089e-06	0.000251997	5.03915e-05	0.000101963	1.82219e-05	2.38167e-05	3.99963e-05	2.45486e-05	2.79238e-05	7.57941e-05	6.81898e-06	0.000159167	4.00216e-06	6.80036e-06	8.76847e-06	3.39294e-05	0.000145042	5.42132e-05	8.53525e-05	1.28266e-05	0.000122183	9.23194e-06	2.10998e-05	2.95963e-05	6.3607e-05	6.27773e-05	9.13622e-06	3.15653e-05	1.90075e-05	1.62757e-05	1.46475e-05	0.000243145	5.30512e-06	1.98416e-05	1.79125e-05	2.23577e-05	2.97141e-05	6.6544e-05	2.06528e-05	8.77539e-06	4.10316e-06	7.10978e-06	4.68572e-05	1.22983e-05	4.01815e-06
g__Ruminococcus;s__Ruminococcus sp. CAG:9	3.96604e-06	1.68143e-05	1.55042e-05	6.3074e-06	8.42995e-06	6.30055e-06	8.98182e-05	5.76826e-06	0.000145694	0.000232454	3.81769e-05	0.000111558	2.55856e-05	0.000149918	4.2635e-05	0.000133289	0.000133837	0.000131069	0.000107699	7.91491e-05	8.89704e-05	2.75822e-05	5.26714e-06	0.000322922	0.000111529	0.000135717	6.19984e-05	4.17319e-05	0.000401515	0.00060189	0.000141664	0.000120288	0.000147156	0.000128739	4.5774e-05	0.000290357	0.000123762	0.000203069	0.000120042	0.000275531	7.77552e-06	3.89334e-06	1.65805e-06	1.19444e-05	1.36567e-06	7.82149e-07	1.02752e-05	2.68861e-06	1.43947e-06
g__Prevotella;s__Prevotella intermedia	6.10203e-06	0.000133715	1.55007e-06	1.68805e-05	0.000597941	3.32008e-06	2.55761e-07	4.26506e-05	2.97997e-05	5.39089e-06	5.31638e-05	7.06981e-05	5.4384e-06	2.95006e-05	0.00017586	2.13634e-05	8.19372e-07	3.69855e-05	2.30661e-06	5.83077e-06	8.94525e-05	4.55834e-05	2.84538e-05	2.89107e-06	7.14371e-07	2.3292e-06	8.50966e-06	5.61374e-06	4.30897e-06	6.53727e-05	2.92558e-06	2.85154e-05	3.56158e-05	2.17898e-06	8.59355e-05	3.23985e-07	0.000273316	1.589e-06	4.94036e-05	9.19563e-06	6.6796e-06	3.81616e-05	6.61795e-06	8.95047e-05	0.00055438	7.33389e-05	1.28614e-05	1.07062e-06	5.03698e-05
g__Prevotella;s__Prevotella sp. khp1	0	0.000346774	0	2.98741e-05	0.000594211	0	0	0	3.96696e-07	0	5.41493e-06	0.000135839	2.74354e-06	3.23213e-08	0.000157312	2.09064e-05	2.27728e-06	9.599e-06	4.67385e-06	2.41637e-07	0.000144193	0	9.66398e-07	4.15244e-08	1.72128e-07	0	6.00699e-08	2.41688e-06	4.12434e-06	0.000115058	2.98983e-06	0	1.06712e-05	7.33277e-08	0.000205043	2.45242e-07	2.05148e-05	0	8.03621e-06	6.2652e-08	0	2.25208e-07	2.23586e-06	0	0.000121015	6.81162e-07	0	0	0.000107736
g__Unclassified;s__Lachnospiraceae bacterium KHCPX20	1.80488e-07	5.06195e-05	3.63731e-06	1.00718e-05	1.90858e-05	3.75705e-05	1.00527e-05	5.51079e-06	7.49011e-06	2.43087e-06	1.42415e-05	2.24488e-05	2.96959e-07	5.91491e-05	1.54638e-05	2.64033e-05	5.62048e-05	5.75804e-05	4.45102e-05	5.26619e-05	1.51308e-05	3.75166e-06	3.03369e-08	4.75848e-05	5.1561e-05	0.00010523	2.70629e-05	5.22354e-06	5.09339e-05	7.14528e-06	7.17707e-06	1.03581e-05	9.38763e-05	9.94449e-06	5.08973e-05	5.15283e-06	0.000148003	0.000590244	0.000370647	0.000152465	6.13804e-06	1.13212e-05	6.64706e-06	6.11254e-06	4.40478e-06	1.25652e-06	1.98741e-05	1.00535e-06	1.66505e-06
g__Clostridium;s__Clostridium sp. CAG:356	0	6.08309e-06	0	0.000111143	1.16109e-05	0	1.13105e-06	7.12513e-08	1.92833e-05	2.7356e-06	7.29834e-05	0	2.88979e-07	2.89428e-07	1.81461e-05	7.19214e-05	2.11439e-07	0.000309671	8.46268e-07	5.43603e-05	0	1.81342e-07	0	0.000223352	0	0.000156523	5.04018e-06	2.63415e-05	1.13183e-06	9.33626e-08	1.98148e-06	1.73652e-06	6.92703e-05	0.000103106	5.55086e-08	8.45354e-06	5.70959e-06	4.99319e-05	0.000590217	0.000185924	2.54911e-07	1.15917e-06	0	3.95378e-05	4.34958e-06	3.17257e-08	8.64633e-08	1.48884e-07	1.65951e-07
g__Selenomonas;s__Selenomonas ruminantium	1.4492e-05	0.000311168	0.00036209	2.80639e-05	1.56254e-05	2.30548e-05	2.56355e-05	0.000171767	3.05762e-05	3.02292e-05	2.68983e-05	6.8005e-05	2.32552e-05	2.81639e-05	4.27539e-05	1.46438e-05	0.000111068	0.000114038	1.84154e-05	4.7189e-05	1.07577e-05	2.92545e-05	1.56647e-05	7.87421e-05	1.80932e-05	2.6618e-05	2.06816e-05	7.56628e-05	6.75813e-05	0.000191061	0.000184989	2.3712e-05	3.29316e-05	1.58421e-05	0.000247275	6.49727e-06	4.46454e-05	5.12922e-05	0.00013039	2.84367e-05	1.441e-05	1.72186e-05	8.87031e-06	5.29922e-05	1.11216e-05	7.68732e-06	8.90839e-05	7.28713e-06	1.14486e-05
g__Unclassified;s__Clostridiales bacterium NK3B98	1.37358e-05	7.74543e-06	0.000276966	0.000108793	3.55468e-05	3.07452e-05	0.000107834	1.3831e-05	5.65108e-05	5.23093e-05	0.000250338	1.24953e-05	1.28108e-05	3.28612e-05	7.43722e-05	0.000115061	0.000136934	0.000206518	6.21595e-05	0.000232454	1.99347e-05	7.90865e-05	2.74299e-05	0.000516126	6.71786e-05	7.69565e-05	9.6254e-05	0.000140383	2.11377e-05	0.000253518	0.000271348	0.000258086	0.000292396	4.36905e-05	6.61964e-05	4.82301e-06	7.92278e-05	0.000185952	5.93334e-05	0.000122852	0.000379964	0.000224041	5.96285e-05	0.000274886	0.000284995	0.000157419	0.000235386	2.17713e-05	3.10828e-05
g__Unclassified;s__Firmicutes bacterium CAG:582	0	0	0	7.49972e-06	3.2186e-06	0	4.99702e-08	3.07911e-06	9.82311e-06	0	9.81347e-06	0	0	3.96342e-08	9.03834e-06	9.91887e-06	8.50412e-06	1.78686e-06	0	1.74353e-05	7.50975e-08	0	0	0.000584645	0	3.75051e-05	9.33563e-05	4.22633e-06	8.95978e-08	2.79439e-08	1.66484e-05	0	1.10268e-05	9.29214e-06	1.35441e-06	0	2.38167e-06	2.37914e-08	6.58635e-06	9.99236e-06	0	4.86901e-07	0	1.93759e-05	3.16619e-07	0	5.08429e-08	0	0
g__Prevotella;s__Prevotella sp. ne3005	2.26248e-07	0.000240993	9.81221e-07	1.77336e-06	0.000196072	2.03998e-05	0	6.77679e-08	5.64974e-06	0	7.93717e-06	1.66509e-05	8.20327e-07	2.99487e-05	0.000100667	2.95346e-06	4.87407e-06	1.70375e-05	9.97969e-07	2.19205e-07	8.00526e-05	2.13166e-05	1.39364e-05	6.8318e-07	1.37419e-06	3.54017e-06	4.22672e-06	8.5843e-06	1.8278e-07	4.01616e-05	2.724e-06	2.08459e-07	6.15938e-05	6.35876e-07	9.31502e-05	5.86328e-06	0.000165315	1.27541e-07	2.81907e-05	4.18647e-05	9.84055e-06	6.45204e-06	5.68172e-05	1.08293e-05	7.72192e-05	3.08062e-05	1.74913e-06	1.20869e-07	0.000145147
g__Lactobacillus;s__Lactobacillus oris	0	2.87382e-07	0	0	1.71305e-07	0	0	0	1.43711e-05	1.82884e-07	0.000581924	1.57678e-07	0	0	0	4.80441e-07	4.86847e-06	0	0	9.17902e-07	0	0.000364489	1.83313e-06	9.12219e-07	0	8.87241e-07	1.02277e-06	8.73038e-06	3.64763e-06	0	0	6.22982e-08	3.85601e-06	1.29103e-07	8.56264e-05	1.15911e-07	4.73914e-06	6.4435e-08	3.1824e-06	0	0	2.54998e-07	0	0	6.43837e-08	0	0	0	1.82285e-06
g__Bacteroides;s__Bacteroides sp. CAG:1060	1.57441e-06	1.23296e-07	0	0	0	2.05214e-05	0	0	2.01171e-06	0	2.47744e-06	0	1.10782e-05	1.91631e-06	7.74315e-07	1.08789e-05	4.29831e-07	7.22239e-07	0	1.45739e-07	3.83695e-08	1.18358e-05	0	5.27618e-07	0	0	0	1.54255e-06	0	1.75523e-05	6.37337e-07	2.66936e-06	3.05549e-06	0	4.82833e-05	6.9663e-06	5.8066e-05	0	6.21339e-06	6.85887e-06	6.84446e-07	9.34004e-08	2.19662e-07	1.26374e-07	1.96666e-05	2.08185e-08	2.26678e-08	0	2.06474e-07
g__Fusobacterium;s__Fusobacterium ulcerans	3.79196e-06	4.84898e-07	2.72648e-06	7.93006e-06	9.42644e-06	3.9788e-06	5.6334e-06	0.000579636	1.71282e-06	7.294e-06	1.81177e-06	7.09086e-05	7.31341e-07	0.000276208	8.37156e-07	2.10245e-06	6.76022e-06	4.36849e-06	2.16468e-06	5.57797e-06	5.36043e-06	1.27578e-06	5.61653e-05	4.64037e-06	6.60578e-07	2.4916e-06	3.58901e-06	2.366e-07	2.54986e-06	8.4006e-06	5.41426e-05	6.10488e-06	3.23181e-05	9.41752e-07	0	5.42534e-06	1.4854e-06	3.1529e-06	0.000174157	4.85536e-06	2.17382e-06	8.02516e-06	3.00099e-06	5.39518e-06	1.04906e-05	1.29107e-05	3.26161e-05	1.40219e-07	1.90812e-06
g__Taylorella;s__Taylorella asinigenitalis	1.76756e-05	2.22739e-05	6.80526e-06	1.80313e-05	1.47823e-05	2.66589e-05	5.70861e-05	8.79679e-06	9.55967e-05	9.36297e-05	3.73008e-05	5.54148e-05	1.54187e-05	7.23096e-05	2.06844e-05	6.3802e-05	6.13422e-05	9.99536e-05	7.83084e-05	5.85018e-05	3.42979e-05	5.09954e-05	0.000114403	8.01262e-05	6.83079e-05	8.98292e-05	5.63918e-05	5.04857e-05	7.63374e-05	9.76264e-05	9.8765e-05	2.93485e-05	9.05674e-05	5.03423e-05	4.14137e-05	4.76484e-05	6.3369e-05	0.000114437	4.70966e-05	9.91739e-05	0.000217763	9.2373e-05	8.1799e-05	5.03105e-05	0.000134256	8.00782e-05	9.91319e-05	0.000180432	0.000156396
g__Gordonibacter;s__Gordonibacter pamelaeae	2.49396e-06	1.74013e-06	3.73247e-06	4.57426e-06	1.51688e-06	2.08409e-06	2.01492e-06	6.70056e-07	4.64764e-05	0	2.00869e-05	5.45341e-05	0.000570495	8.93755e-06	1.73944e-05	8.23978e-05	0.000195255	0.000250372	0.000193501	4.9245e-05	7.01757e-06	0.000201324	3.04231e-05	0.000172151	4.93793e-05	5.73372e-05	0.000257862	0.000321791	2.76672e-06	5.17262e-05	0.000222813	5.78025e-05	0.00015733	9.84134e-05	1.93313e-05	1.01413e-05	3.26389e-05	7.16997e-05	2.02661e-05	7.232e-05	1.01709e-05	1.05274e-05	3.40099e-05	3.88792e-05	1.61857e-05	2.20128e-05	1.7833e-05	1.01791e-05	3.85992e-06
g__Prevotella;s__Prevotella sp. F0091	2.30865e-06	0	0	0	0.000570021	6.35447e-06	0	1.07305e-07	0	0	1.29361e-07	4.79712e-05	2.35891e-07	0	5.74935e-06	0	1.14161e-06	1.71012e-05	2.93775e-06	0	0	6.78115e-06	0	2.70602e-06	0	1.9222e-06	0	3.83193e-07	7.18917e-07	2.83121e-06	3.98431e-07	0	5.86438e-06	0	6.2806e-05	0	8.28304e-05	2.61985e-06	9.86953e-06	0	7.04991e-07	3.85927e-07	1.87249e-05	0.000107586	0.000147009	4.78028e-05	0	4.96995e-08	0.000319922
g__Parabacteroides;s__Parabacteroides sp. D26	0.000364731	0.000141056	5.65019e-05	0.000282501	0.000128459	0.000207519	7.79536e-06	7.24223e-05	0.000199586	8.56057e-05	4.80032e-05	5.96616e-05	1.67608e-05	0.000188115	8.70021e-05	6.12943e-05	8.50682e-06	0.000164516	5.61661e-06	9.62075e-05	0.000490523	0.0002833	0.000284863	5.90644e-05	0.000420048	0.000110956	0.000104272	0.000138578	0.000524703	3.76829e-05	2.07956e-05	3.74795e-05	7.11492e-05	7.64139e-05	3.63089e-05	7.99186e-05	0.000123763	0.000132978	0.00019866	0.000196292	0.000118931	6.70969e-05	5.14747e-05	3.96278e-05	5.71731e-05	0.000148335	0.000132021	4.55283e-05	9.02132e-06
g__Unclassified;s__Clostridiales bacterium DRI-13	1.27081e-06	1.05683e-07	2.83042e-06	8.08052e-07	5.43611e-06	9.20016e-06	5.39876e-07	2.07918e-05	3.88236e-06	0	1.50707e-06	5.43012e-06	1.35881e-06	9.38889e-06	2.95864e-06	1.1193e-06	9.54726e-07	8.54903e-06	1.92123e-07	3.04867e-06	3.27111e-06	6.60315e-07	5.05503e-06	5.89585e-06	3.00222e-06	3.41502e-05	3.22083e-06	6.01217e-06	1.20129e-05	2.77879e-06	1.31429e-05	6.46911e-07	8.82223e-06	1.10416e-06	7.73921e-06	0	1.83918e-06	8.17693e-06	9.93275e-06	7.01746e-06	7.93169e-06	1.88083e-05	2.42357e-06	1.57607e-05	8.7511e-06	2.39282e-06	1.53732e-05	4.32325e-07	6.87517e-07
g__Thiomargarita;s__Candidatus Thiomargarita nelsonii	6.24197e-06	2.05301e-07	1.06556e-07	0	9.7106e-05	2.2094e-08	0	0	5.62094e-06	0	5.00462e-06	0	1.74105e-07	3.58427e-05	8.06966e-05	1.09462e-06	3.019e-06	2.98001e-06	3.68681e-06	2.77636e-07	9.69924e-07	1.09503e-07	0	1.07466e-06	0	4.15045e-07	2.62098e-06	6.97106e-07	1.71508e-06	6.57374e-06	6.74048e-06	0	8.81598e-06	7.9212e-07	4.09233e-08	0	5.05599e-07	3.01744e-07	1.74867e-07	5.06201e-07	5.75431e-06	3.60149e-06	0	2.50941e-06	3.11409e-06	0	1.60526e-06	0	0
g__Veillonella;s__Veillonella sp. 3_1_44	5.52833e-06	1.3522e-06	0	2.61085e-07	6.93616e-05	2.19506e-06	2.10099e-06	1.6969e-06	3.49202e-05	1.4741e-05	6.46822e-06	6.86678e-06	1.68129e-07	4.79612e-07	7.00234e-06	5.87191e-06	7.09332e-08	1.49439e-07	0	1.11062e-07	3.52154e-07	4.70282e-06	1.96779e-05	1.30288e-06	0	2.12361e-06	2.92848e-06	2.5433e-07	2.57157e-06	2.13736e-06	0	1.00799e-06	2.39445e-07	0	8.23984e-06	8.56451e-07	1.9158e-07	8.31465e-06	8.6511e-06	7.06551e-07	6.99894e-07	0	3.92394e-08	6.16566e-07	8.32605e-08	0	1.63546e-07	2.35354e-07	1.06018e-07
g__Prevotella;s__Prevotella dentalis	0	2.00762e-07	0	6.27612e-08	0.000565501	0	0	0	8.00282e-06	0	0	4.04911e-05	8.18451e-07	0	0.000110387	7.32778e-06	3.06737e-06	1.7734e-05	2.6893e-06	0	6.79787e-05	0	0	9.14727e-07	0	3.07795e-06	3.97441e-06	1.92472e-07	5.51021e-07	5.31761e-05	7.18042e-07	0	2.1168e-05	5.59144e-08	3.59825e-05	6.63483e-06	8.53966e-05	0	2.3478e-05	0	2.62547e-08	0	0.000175451	2.0049e-05	2.34001e-05	4.66511e-05	0	0	0.000259155
g__Prevotella;s__Prevotella oris	0	0	0	2.03478e-08	0.000564838	3.20945e-06	6.17543e-05	3.7721e-07	0	0	1.04857e-06	4.00706e-06	8.55374e-07	7.27761e-05	4.78812e-05	6.58168e-06	5.52227e-06	1.79531e-05	5.02855e-06	8.36784e-06	9.89003e-05	0	0	1.69607e-06	5.82297e-08	9.89842e-07	7.90832e-07	4.01858e-06	2.54978e-05	3.01549e-07	4.12429e-07	0	8.11935e-06	3.5596e-08	0.0001853	6.88987e-06	0.000208437	4.5496e-06	3.29744e-05	4.46819e-07	2.36873e-06	4.43885e-06	0.000168535	7.54629e-05	7.53126e-05	9.31056e-06	1.02787e-05	3.86335e-06	0.000229519
g__Streptococcus;s__Streptococcus sp. SR4	1.72025e-08	3.94718e-07	0	1.4859e-07	8.58373e-05	1.07956e-07	8.38092e-08	2.93226e-07	9.12129e-05	4.64562e-06	8.50341e-05	3.42133e-07	3.52326e-06	1.18486e-06	2.33424e-07	3.81802e-05	6.12092e-06	8.10148e-06	1.29547e-06	1.7465e-08	1.35206e-06	4.19888e-07	2.90696e-05	5.55908e-05	2.90147e-06	1.59575e-05	1.42529e-05	3.295e-05	1.24985e-06	1.32798e-05	6.25356e-07	1.82576e-06	3.07509e-06	1.9175e-07	0.00046214	2.49803e-07	1.45692e-06	6.76458e-06	0.000564376	4.95035e-06	9.83115e-08	0	0	1.35674e-06	0	0	1.64736e-07	3.28763e-07	1.3101e-06
g__Prevotella;s__Prevotella sp. P6B1	5.08439e-05	0.000439922	0.00011515	1.57903e-05	0.000562121	7.46293e-06	1.85264e-07	8.47099e-08	6.21621e-06	1.65992e-05	6.60532e-06	3.04287e-05	1.76089e-07	2.00765e-05	8.17607e-05	5.73053e-06	4.95428e-06	3.68792e-05	3.32811e-06	1.37872e-06	0.000232545	1.30623e-05	1.24239e-05	1.61701e-05	0	6.0577e-07	1.35962e-05	7.52467e-06	2.61735e-05	1.04817e-05	6.53168e-07	1.95345e-05	1.05552e-05	3.11029e-06	8.86229e-06	0	0.000136395	2.00308e-05	3.13797e-05	3.41934e-05	7.55032e-06	1.02707e-05	0.000219845	2.17489e-05	3.98032e-05	3.26886e-05	4.81747e-06	1.5146e-05	1.663e-05
g__Franconibacter;s__Franconibacter helveticus	1.21901e-07	0	0	0	1.25029e-07	0	0	0	0	0	0	0	0	0	0	0	0	0	0.000561765	2.40596e-07	0	0	0	0	0	0	0	0	0	0	0	0	0	0	0	0	0	0	0	0	0	0	0	0	0	0	0	0	0
g__Ruminococcus;s__Ruminococcus sp. CAG:382	1.05698e-06	4.66635e-07	9.06858e-05	1.27899e-05	2.449e-05	1.17604e-05	6.49766e-06	2.46926e-06	1.40128e-05	8.79914e-08	9.7047e-05	1.81008e-05	4.02099e-06	8.13301e-07	9.00151e-06	1.92758e-05	3.59222e-05	3.72428e-05	3.45864e-06	3.35269e-05	3.00241e-06	2.57624e-06	3.66301e-06	8.00988e-05	6.11414e-06	1.42536e-06	9.50418e-05	0.000108594	7.39067e-07	9.7148e-06	8.27019e-05	1.23243e-05	0.000176613	1.24331e-06	5.38049e-06	4.23369e-06	1.15156e-05	1.65052e-06	1.12154e-05	1.00468e-05	4.46988e-05	9.00591e-05	1.28215e-05	0.000560873	8.36953e-05	6.04002e-05	3.77458e-05	1.92816e-06	8.93336e-06
g__Desulfonatronovibrio;s__Desulfonatronovibrio magnus	0	0	0.000545832	1.71247e-05	0	0	0	6.77679e-08	0	0	1.69032e-07	0	0	4.89947e-07	1.44067e-06	0	0	0	0	0	0	1.82549e-05	0	9.75402e-07	7.28617e-08	0	0	2.50921e-07	0	0	1.5642e-06	0	3.61828e-06	5.83415e-06	0	0	0	0	5.6132e-06	0	5.54266e-08	7.13994e-08	1.22776e-05	0	0	3.18273e-05	6.4175e-08	0	1.57838e-07
g__Unclassified;s__Firmicutes bacterium CAG:270	1.35223e-05	2.17379e-05	2.42833e-07	4.46124e-05	3.22458e-06	5.3157e-06	1.1477e-06	0	6.28023e-06	6.68534e-05	1.91607e-05	4.16232e-08	5.76754e-06	3.67248e-05	3.13034e-06	0.000158651	0.000104355	4.29413e-05	8.73634e-05	7.5197e-06	4.62954e-06	1.55072e-05	0.000173572	6.60327e-05	0.000439782	0.00010971	0.000223845	0.000537367	5.79932e-05	1.87865e-05	1.43653e-05	7.32048e-05	0.00021193	5.47406e-06	3.55977e-06	1.67137e-05	1.79241e-05	2.36831e-05	8.59549e-06	4.83337e-05	5.85694e-07	6.34821e-07	2.87449e-06	4.83932e-06	2.49453e-05	3.67533e-07	9.3841e-06	1.85481e-06	3.68016e-06
g__Pelosinus;s__Pelosinus fermentans	9.61449e-06	6.42946e-06	2.03101e-05	3.40833e-05	4.66472e-06	0	8.84734e-06	2.07453e-07	1.4929e-05	0	3.51738e-06	4.88001e-05	1.61311e-07	2.38762e-05	2.34709e-05	3.75579e-07	1.80258e-07	2.38471e-06	1.1394e-06	3.9952e-06	7.18232e-06	3.0244e-06	1.73718e-06	3.52656e-06	8.9993e-06	3.07544e-07	2.81365e-06	1.48084e-06	1.79771e-07	5.71686e-07	6.10841e-05	4.9296e-07	2.2309e-06	4.2219e-07	0	8.72904e-07	6.40482e-06	3.9123e-07	0.000172952	1.39169e-06	1.59173e-07	1.326e-06	3.84879e-06	1.82166e-06	9.52261e-08	7.07334e-06	6.46674e-07	6.67048e-08	0
g__Prevotella;s__Prevotella sp. P5-119	3.42306e-06	0.000441001	0	4.71454e-06	0.000534931	8.76052e-08	0	0	2.87584e-07	0	0	3.47766e-05	5.8888e-08	0	7.40156e-05	0	4.07444e-08	5.25416e-06	0	3.62818e-07	8.85497e-05	0	0	3.68396e-08	0	2.4927e-08	1.98355e-06	1.39076e-06	9.45261e-07	6.76821e-06	1.09048e-06	4.43801e-07	2.19002e-05	1.81248e-08	9.48087e-07	0	0.00030558	0	1.52309e-05	2.27564e-06	0	0	6.55631e-05	9.1312e-05	0.000305255	1.37272e-05	1.46686e-06	0	6.22317e-07
g__Prevotella;s__Prevotella sp. CAG:592	0	6.13422e-05	0	0	0.000533958	6.00322e-08	1.84452e-06	0	3.61371e-08	0	2.6833e-06	1.68154e-05	7.98176e-07	0	0.000138189	1.15947e-06	3.56187e-07	2.35294e-05	5.31954e-07	1.84097e-07	4.59749e-05	3.96179e-06	3.96047e-06	3.79088e-08	0	0	0	1.51346e-07	7.64401e-07	3.87997e-06	2.3257e-07	0	4.9147e-06	1.53375e-07	4.07956e-05	1.05768e-07	3.23494e-05	0	1.0193e-05	0	0	0	9.57189e-05	2.3107e-05	0.00015917	2.20723e-05	0	2.40775e-07	7.46289e-06
g__Enterorhabdus;s__Enterorhabdus mucosicola	3.84594e-07	8.90068e-08	1.82573e-06	1.67297e-06	6.15213e-07	0	0	1.77393e-07	4.61123e-05	0	5.84689e-05	2.71662e-05	0.00053209	3.94125e-05	2.6296e-06	0.000199765	0.000287835	8.64305e-05	7.54358e-05	5.48436e-05	1.35263e-05	6.84198e-05	1.08816e-05	0.000179117	6.27306e-05	3.66014e-06	0.000124957	0.000148727	2.56464e-08	1.16759e-06	5.53211e-05	4.35083e-05	6.27646e-05	4.90725e-05	5.54154e-06	3.16237e-06	1.06699e-05	1.73351e-05	1.99143e-05	0.000233707	1.14499e-05	3.83324e-07	2.05543e-05	1.0854e-05	8.37581e-06	4.60322e-06	5.57419e-06	2.50794e-06	2.98051e-06
g__Unclassified;s__Firmicutes bacterium CAG:94	4.58739e-06	4.63344e-06	6.63398e-05	2.30411e-05	1.63728e-05	4.25253e-06	7.12527e-07	2.54808e-06	4.05231e-05	8.65138e-07	7.29588e-05	9.61295e-06	5.38702e-06	1.83348e-05	6.39483e-05	6.82472e-05	0.000252589	0.000108715	3.61339e-05	0.000164655	2.98057e-05	1.46099e-05	1.1366e-05	0.000314603	1.84896e-05	2.45005e-05	0.000114879	5.64035e-05	4.71879e-05	2.87894e-05	9.21632e-05	0.000306921	0.000159006	1.89164e-05	8.00982e-06	1.81034e-06	5.62181e-05	8.02549e-05	4.37215e-05	6.10579e-05	7.30089e-05	9.64869e-05	2.09767e-05	0.00017016	0.000113803	8.87005e-05	0.000102553	1.08298e-05	3.15602e-05
g__Unclassified;s__Lachnospiraceae bacterium TF01-11	5.10843e-05	0.000119251	4.8884e-06	1.28871e-05	4.74915e-05	6.13105e-06	9.64609e-05	1.13569e-05	0.000321	1.79145e-05	7.69934e-05	1.48652e-05	1.25048e-05	7.03148e-05	3.52807e-05	0.000114355	3.22265e-05	9.56057e-05	1.10517e-05	8.63501e-05	2.48615e-05	2.68685e-05	0.000118469	4.98296e-05	0.000531072	0.000234611	5.76509e-05	4.36731e-05	0.00012205	5.12632e-05	2.22357e-05	8.91624e-06	0.000232744	3.86198e-05	0.000120803	7.51052e-07	0.000197799	0.000185754	2.84507e-05	0.000139805	5.07548e-05	1.00035e-05	1.35724e-06	5.53568e-05	1.30892e-05	2.83741e-07	0.000128048	2.53766e-05	4.10847e-06
g__Unclassified;s__Lachnospiraceae bacterium 6_1_63FAA	1.78584e-05	5.36016e-06	3.19577e-06	7.33005e-06	1.94983e-05	6.0848e-06	1.47212e-05	2.90487e-06	1.4284e-05	3.50113e-05	0.000158899	5.29933e-05	4.82611e-06	4.29788e-05	1.67054e-05	2.24392e-05	2.22734e-05	2.71984e-05	1.54949e-05	3.77692e-05	2.19573e-05	1.52518e-05	0.000525387	1.90906e-05	0.000270632	1.54756e-05	3.60656e-05	8.75387e-06	4.96307e-05	3.52529e-05	1.93829e-05	6.12054e-06	3.75752e-05	1.68401e-05	1.2177e-06	8.76947e-05	1.16847e-05	1.96602e-05	1.68782e-05	2.36299e-05	6.64845e-06	3.36985e-06	3.99604e-06	8.00178e-06	2.62846e-06	3.73598e-07	1.17086e-05	1.41993e-05	2.43758e-06
g__Bacteroides;s__Bacteroides sp. CAG:661	0.000524519	3.44283e-05	0.000347637	8.9313e-05	0.000152129	3.59682e-05	0.000190905	0.000183153	0.000199966	0	0.00017429	2.71868e-05	1.61708e-05	0.000133469	8.82937e-05	8.20528e-06	1.89593e-06	1.48608e-05	2.96108e-06	4.9632e-05	4.42575e-05	1.92906e-05	2.56822e-05	2.55208e-05	1.71433e-06	8.74596e-07	1.56327e-07	3.89175e-06	3.38017e-06	2.14691e-05	2.0174e-06	2.01252e-05	1.86092e-05	2.44671e-06	2.59324e-05	1.69468e-05	2.53795e-06	0	8.51297e-05	8.63468e-06	0.000456167	0.000220287	3.00685e-08	2.43556e-06	7.98355e-06	2.26606e-05	1.07101e-05	0.000237284	4.69652e-05
g__Prevotella;s__Prevotella brevis	0	0.000224976	1.08462e-05	3.04177e-05	0.00051424	1.08419e-05	0	4.04854e-05	6.38077e-07	0	4.886e-06	7.49699e-05	5.38281e-06	2.09468e-05	0.0001797	7.73069e-06	6.6273e-06	3.04112e-05	2.04618e-06	1.02986e-07	0.000174238	4.94713e-06	0	5.93695e-06	2.05982e-06	9.89351e-08	6.74589e-06	2.50048e-05	8.29814e-07	0.000143486	5.11195e-06	1.06923e-05	1.45268e-05	2.70725e-08	0.000375837	1.09006e-06	0.000152911	0	4.43197e-05	5.12474e-06	4.201e-07	4.64145e-05	0.000209523	0.000144942	0.000208397	7.47596e-05	4.54807e-06	2.73347e-05	6.27927e-05
g__Clostridioides;s__Clostridioides mangenotii	1.0093e-05	4.7489e-07	2.51655e-06	3.54916e-06	4.40606e-06	2.17733e-07	1.01904e-07	1.48032e-06	2.92115e-06	0	8.80775e-06	9.34788e-07	3.75662e-06	1.38934e-05	3.33584e-06	5.13458e-06	1.24759e-06	7.31502e-06	1.55837e-07	6.27775e-06	6.24022e-07	1.84265e-06	1.11204e-05	1.62217e-05	3.5999e-06	5.89235e-06	4.90547e-06	6.67041e-06	3.13211e-06	2.82803e-06	1.50002e-05	3.66794e-06	4.23753e-05	2.84884e-06	1.84215e-05	3.63781e-07	6.6382e-06	3.10088e-06	1.10782e-06	2.00479e-06	4.73544e-06	3.39869e-06	2.79785e-06	8.80904e-06	2.05281e-06	2.42283e-05	2.00033e-05	1.59886e-06	1.44776e-06
g__Unclassified;s__Lachnospiraceae bacterium A2	1.23781e-05	3.01808e-05	5.31326e-05	0.000156012	3.83811e-05	0.000113041	0.00015763	1.13842e-05	0.000106277	0.000189689	7.6329e-05	4.95551e-05	2.54827e-05	8.89034e-05	3.90402e-05	6.93279e-05	9.26251e-05	0.000245783	5.37528e-05	0.000130055	7.62385e-05	0.000236584	0.000111752	0.000211106	0.000135423	0.000282225	0.000103095	7.69295e-05	9.20059e-05	0.00011227	0.000148876	3.69883e-05	0.000167906	7.00968e-05	0.000519704	7.52263e-05	0.000128318	0.000139853	0.000134771	0.000156461	8.21976e-05	5.77264e-05	2.44837e-05	5.68906e-05	5.11966e-05	1.5061e-05	5.89626e-05	3.24889e-05	0.000132597
g__Ruminococcus;s__Ruminococcus champanellensis	7.3416e-06	1.62098e-06	6.61632e-05	5.27218e-05	2.78093e-05	5.1845e-06	1.82645e-05	2.18899e-06	2.65727e-05	1.20442e-05	0.000139902	2.40013e-06	5.96685e-06	2.06256e-05	4.98838e-05	0.000115558	0.000160991	7.02977e-05	3.26487e-05	0.000130147	5.41567e-05	7.37356e-05	7.51199e-06	0.0001527	1.75262e-05	4.29632e-05	9.2983e-05	0.000131152	4.69724e-06	0.000204429	0.000164609	1.08422e-05	0.000207312	1.69111e-05	5.14702e-05	3.22818e-06	2.84812e-05	6.9492e-05	0.00010383	6.98873e-05	8.31765e-05	7.47517e-05	0.000101028	0.000451784	5.92126e-05	7.28199e-05	0.000197899	2.66196e-06	1.69441e-05
g__Clostridium;s__Clostridium sp. CAG:571	0	6.7944e-08	1.55105e-06	7.92568e-05	7.063e-06	0	2.03783e-07	7.62389e-06	9.19442e-05	0	0.000175525	0	0	8.77692e-07	4.15757e-05	0.000170048	1.87293e-06	0.000259614	2.94764e-07	7.41745e-05	7.36566e-06	7.7675e-07	0	0.000517799	7.67887e-07	0.000275548	5.77059e-06	0.000150819	5.82253e-07	1.74721e-06	1.43954e-05	4.39761e-06	9.10451e-05	7.3878e-05	1.50518e-05	0	6.7029e-06	5.80013e-06	1.65103e-05	0.000300547	3.30575e-06	6.32767e-07	0	3.86141e-05	6.20158e-06	0	2.5877e-08	0	7.04634e-08
[truncated: 6,343 more rows]
[truncated: 41 more columns]
