# Supplementary material for: Shifts in gut microbiome and metabolome are associated with risk of recurrent atrial fibrillation
Source: J Cell Mol Med. 2020 Oct 14;24(22):13356–69. doi: 10.1111/jcmm.15959 (PMC7701499; doi:10.1111/jcmm.15959)
Supplement: Supplementary file 6 — Table S3 [file JCMM-24-13356-s006.xlsx]

## Sheet: Table S3
Table S3, Differential genera and species
Differential genera	Diff Pairs	Pairs P values	Pairs Q values		Differential species	Diff Pairs	Pairs P values	Pairs Q values
f__Prevotellaceae;g__Prevotella	CTR-vs-no.reAF	0.00102571	0.00386277		g__Prevotella;s__Prevotella copri	CTR-vs-no.reAF	0.00241328	0.00618826
f__Bifidobacteriaceae;g__Bifidobacterium	CTR-vs-no.reAF	0.0120213	0.0201685		g__Bifidobacterium;s__Bifidobacterium longum	CTR-vs-no.reAF	0.00619762	0.0120482
f__Rikenellaceae;g__Alistipes	CTR-vs-no.reAF	0.0493821	0.049522		g__Unclassified;s__Firmicutes bacterium CAG:170	CTR-vs-no.reAF	0.0161882	0.0241225
f__Eubacteriaceae;g__Eubacterium	CTR-vs-no.reAF	1.34834e-05	0.000129003		g__Eubacterium;s__[Eubacterium] eligens	CTR-vs-no.reAF	0.000313359	0.00121427
f__Sutterellaceae;g__Sutterella	CTR-vs-no.reAF	0.00205955	0.00623147		g__Prevotella;s__Prevotella copri CAG:164	CTR-vs-no.reAF	0.018416	0.0264217
f__Ruminococcaceae;g__Ruminococcus	CTR-vs-no.reAF	0.0011632	0.00411771		g__Prevotella;s__Prevotella sp. CAG:279	CTR-vs-no.reAF	0.045403	0.0464464
f__Streptococcaceae;g__Streptococcus	CTR-vs-no.reAF	1.15774e-08	4.0984e-07		g__Unclassified;s__Firmicutes bacterium CAG:176	CTR-vs-no.reAF	0.0151659	0.0230947
f__Oscillospiraceae;g__Oscillibacter	CTR-vs-no.reAF	0.000187998	0.000978698		g__Unclassified;s__[Eubacterium] rectale	CTR-vs-no.reAF	4.97461e-06	4.56927e-05
f__Veillonellaceae;g__Dialister	CTR-vs-no.reAF	0.0302235	0.039335		g__Unclassified;s__Firmicutes bacterium CAG:103	CTR-vs-no.reAF	0.0151659	0.0230744
f__Enterococcaceae;g__Enterococcus	CTR-vs-no.reAF	5.72553e-09	3.37806e-07		g__Unclassified;s__Firmicutes bacterium CAG:124	CTR-vs-no.reAF	0.0209077	0.0291065
f__Lactobacillaceae;g__Lactobacillus	CTR-vs-no.reAF	3.84508e-07	7.16399e-06		g__Lactobacillus;s__Lactobacillus mucosae	CTR-vs-no.reAF	0.000263306	0.00108317
f__Veillonellaceae;g__Veillonella	CTR-vs-no.reAF	0.0016844	0.00532392		g__Unclassified;s__Firmicutes bacterium CAG:83	CTR-vs-no.reAF	0.0480244	0.0483307
f__Lachnospiraceae;g__Coprococcus	CTR-vs-no.reAF	8.23496e-06	9.10992e-05		g__Oscillibacter;s__Oscillibacter sp. ER4	CTR-vs-no.reAF	0.0116229	0.0190712
f__Lachnospiraceae;g__Blautia	CTR-vs-no.reAF	5.33222e-09	3.77521e-07		g__Ruminococcus;s__uncultured Ruminococcus sp.	CTR-vs-no.reAF	2.07085e-05	0.000142659
f__Lachnospiraceae;g__Dorea	CTR-vs-no.reAF	1.07603e-09	1.26972e-07		g__Eubacterium;s__Eubacterium sp. CAG:581	CTR-vs-no.reAF	0.00642461	0.0123924
f__Selenomonadaceae;g__Mitsuokella	CTR-vs-no.reAF	0.00271416	0.00744815		g__Sutterella;s__Sutterella sp. KLE1602	CTR-vs-no.reAF	0.000226552	0.000966324
f__Desulfovibrionaceae;g__Bilophila	CTR-vs-no.reAF	0.00251	0.00710832		g__Prevotella;s__Prevotella stercorea	CTR-vs-no.reAF	0.045403	0.0464191
f__Prevotellaceae;g__Paraprevotella	CTR-vs-no.reAF	1.58533e-05	0.000143899		g__Eubacterium;s__Eubacterium ventriosum	CTR-vs-no.reAF	0.00383395	0.00846785
f__Unclassified;g__Flavonifractor	CTR-vs-no.reAF	0.00106977	0.0039863		g__Eubacterium;s__Eubacterium sp. CAG:202	CTR-vs-no.reAF	0.000829518	0.00265201
f__Lachnospiraceae;g__Fusicatenibacter	CTR-vs-no.reAF	3.15316e-05	0.000237494		g__Lactobacillus;s__Lactobacillus salivarius	CTR-vs-no.reAF	6.39898e-05	0.000367836
f__Clostridiaceae;g__Butyricicoccus	CTR-vs-no.reAF	0.00398135	0.00992533		g__Sutterella;s__Sutterella wadsworthensis	CTR-vs-no.reAF	0.00250981	0.0063886
f__Eggerthellaceae;g__Adlercreutzia	CTR-vs-no.reAF	0.00883456	0.0172786		g__Roseburia;s__Roseburia faecis	CTR-vs-no.reAF	0.00329263	0.00763151
f__Erysipelotrichaceae;g__Holdemanella	CTR-vs-no.reAF	2.09562e-06	3.09104e-05		g__Roseburia;s__Roseburia inulinivorans	CTR-vs-no.reAF	0.0172706	0.0251315
f__Eggerthellaceae;g__Eggerthella	CTR-vs-no.reAF	0.000155498	0.000846869		g__Bacteroides;s__Bacteroides fragilis	CTR-vs-no.reAF	0.0320811	0.0400956
f__Lachnospiraceae;g__Anaerostipes	CTR-vs-no.reAF	3.72798e-09	3.29926e-07		g__Unclassified;s__bacterium OL-1	CTR-vs-no.reAF	0.0251951	0.0333884
f__Lachnospiraceae;g__Butyrivibrio	CTR-vs-no.reAF	0.00261025	0.00733357		g__Unclassified;s__Firmicutes bacterium CAG:129	CTR-vs-no.reAF	0.00161737	0.0044924
f__Synergistaceae;g__Pyramidobacter	CTR-vs-no.reAF	0.000260716	0.00124721		g__Bifidobacterium;s__Bifidobacterium pseudocatenulatum	CTR-vs-no.reAF	0.0209077	0.0290832
f__Clostridiaceae;g__Hungatella	CTR-vs-no.reAF	0.00883456	0.0171837		g__Prevotella;s__Prevotella sp. CAG:520	CTR-vs-no.reAF	0.0310949	0.0391449
f__Erysipelotrichaceae;g__Coprobacillus	CTR-vs-no.reAF	9.31334e-11	3.29692e-08		g__Lactobacillus;s__Lactobacillus pentosus	CTR-vs-no.reAF	0.000286066	0.00114426
f__Peptostreptococcaceae;g__Romboutsia	CTR-vs-no.reAF	4.75988e-05	0.000324038		g__Mitsuokella;s__Mitsuokella multacida	CTR-vs-no.reAF	0.00261005	0.00658583
f__Lachnospiraceae;g__Tyzzerella	CTR-vs-no.reAF	1.91821e-07	4.24403e-06		g__Azospirillum;s__Azospirillum sp. CAG:260	CTR-vs-no.reAF	0.00305781	0.00719289
f__Lachnospiraceae;g__Lachnospira	CTR-vs-no.reAF	2.09562e-06	2.9674e-05		g__Clostridium;s__Clostridium sp. CAG:226	CTR-vs-no.reAF	0.0202587	0.0283851
f__Mycoplasmataceae;g__Mycoplasma	CTR-vs-no.reAF	0.00641684	0.0136841		g__Roseburia;s__Roseburia sp. CAG:197	CTR-vs-no.reAF	0.000100661	0.000523197
f__Sutterellaceae;g__Parasutterella	CTR-vs-no.reAF	0.00576294	0.0126713		g__Lactobacillus;s__Lactobacillus ruminis	CTR-vs-no.reAF	0.0011632	0.00349361
f__Unclassified;g__Intestinimonas	CTR-vs-no.reAF	0.000942577	0.00366673		g__Eubacterium;s__Eubacterium sp. CAG:841	CTR-vs-no.reAF	0.0311404	0.0391454
f__Oxalobacteraceae;g__Oxalobacter	CTR-vs-no.reAF	0.0259677	0.0356301		g__Flavonifractor;s__uncultured Flavonifractor sp.	CTR-vs-no.reAF	0.000668637	0.00228046
f__Coriobacteriaceae;g__Senegalimassilia	CTR-vs-no.reAF	0.0172706	0.0264667		g__Ruminococcus;s__Ruminococcus callidus	CTR-vs-no.reAF	0.0360911	0.0432395
f__Erysipelotrichaceae;g__Turicibacter	CTR-vs-no.reAF	1.14538e-05	0.000119254		g__Prevotella;s__Prevotella stercorea CAG:629	CTR-vs-no.reAF	0.029305	0.0374344
f__Selenomonadaceae;g__Propionispira	CTR-vs-no.reAF	0.000285595	0.00133027		g__Clostridium;s__Clostridium sp. CAG:138	CTR-vs-no.reAF	0.0405207	0.043342
f__Eggerthellaceae;g__Cryptobacterium	CTR-vs-no.reAF	0.0043696	0.0105948		g__Fusicatenibacter;s__Fusicatenibacter saccharivorans	CTR-vs-no.reAF	2.84085e-05	0.000183335
f__Peptostreptococcaceae;g__Clostridioides	CTR-vs-no.reAF	0.000449796	0.00201554		g__Unclassified;s__Sutterellaceae bacterium ND3	CTR-vs-no.reAF	0.0441218	0.0462812
f__Bacillaceae;g__Bacillus	CTR-vs-no.reAF	0.00355392	0.00918312		g__Ruminococcus;s__Ruminococcus bicirculans	CTR-vs-no.reAF	0.00715248	0.0135406
f__Peptostreptococcaceae;g__Intestinibacter	CTR-vs-no.reAF	2.74699e-10	4.86218e-08		g__Bilophila;s__Bilophila wadsworthia	CTR-vs-no.reAF	0.00316865	0.00740347
f__Porphyromonadaceae;g__Porphyromonas	CTR-vs-no.reAF	0.0015528	0.00504303		g__Clostridium;s__Clostridium sp. CAG:43	CTR-vs-no.reAF	0.0302235	0.0381586
f__Flavobacteriaceae;g__Aquimarina	CTR-vs-no.reAF	0.0228149	0.0328311		g__Butyricicoccus;s__uncultured Butyricicoccus sp.	CTR-vs-no.reAF	0.0132903	0.021167
f__Eggerthellaceae;g__Enterorhabdus	CTR-vs-no.reAF	3.74183e-06	4.73075e-05		g__Dorea;s__Dorea longicatena	CTR-vs-no.reAF	9.27259e-10	1.23825e-07
f__Erysipelotrichaceae;g__Candidatus Stoquefichus	CTR-vs-no.reAF	0.000226805	0.00113083		g__Adlercreutzia;s__Adlercreutzia equolifaciens	CTR-vs-no.reAF	0.00883456	0.0160259
f__Sporomusaceae;g__Pelosinus	CTR-vs-no.reAF	0.00197889	0.00609155		g__Oscillibacter;s__Oscillibacter sp. CAG:241	CTR-vs-no.reAF	0.0493821	0.0494676
f__Leuconostocaceae;g__Weissella	CTR-vs-no.reAF	0.0120753	0.0201635		g__Bifidobacterium;s__Bifidobacterium breve	CTR-vs-no.reAF	0.000903312	0.00285637
f__Flavobacteriaceae;g__Myroides	CTR-vs-no.reAF	0.0369825	0.0440802		g__Paraprevotella;s__Paraprevotella xylaniphila	CTR-vs-no.reAF	1.65558e-06	1.98213e-05
f__Unclassified;g__Pseudoflavonifractor	CTR-vs-no.reAF	2.42696e-05	0.000209547		g__Blautia;s__Blautia obeum	CTR-vs-no.reAF	1.1589e-09	1.34124e-07
f__Flavobacteriaceae;g__Ornithobacterium	CTR-vs-no.reAF	2.22206e-06	3.02542e-05		g__Eubacterium;s__Eubacterium sp. CAG:248	CTR-vs-no.reAF	0.0082384	0.0151182
f__Campylobacteraceae;g__Campylobacter	CTR-vs-no.reAF	6.44582e-05	0.000400319		g__Lactobacillus;s__Lactobacillus pontis	CTR-vs-no.reAF	0.00447541	0.00945173
f__Erysipelotrichaceae;g__Erysipelatoclostridium	CTR-vs-no.reAF	1.00486e-07	2.73632e-06		g__Blautia;s__Blautia producta	CTR-vs-no.reAF	0.00741153	0.0139398
f__Ruminococcaceae;g__Hydrogenoanaerobacterium	CTR-vs-no.reAF	0.0293299	0.0387418		g__Holdemanella;s__Holdemanella biformis	CTR-vs-no.reAF	2.09562e-06	2.39342e-05
f__Bacillaceae;g__Geobacillus	CTR-vs-no.reAF	3.03594e-05	0.000233635		g__Blautia;s__Blautia sp. CAG:237	CTR-vs-no.reAF	0.000100661	0.000521635
f__Flavobacteriaceae;g__Maribacter	CTR-vs-no.reAF	0.0315602	0.0407749		g__Unclassified;s__Proteobacteria bacterium CAG:139	CTR-vs-no.reAF	0.0350491	0.0422243
f__Alcaligenaceae;g__Taylorella	CTR-vs-no.reAF	0.000794719	0.00330977		g__Unclassified;s__Firmicutes bacterium CAG:227	CTR-vs-no.reAF	0.00445494	0.00944296
f__Eggerthellaceae;g__Gordonibacter	CTR-vs-no.reAF	0.000343268	0.00157814		g__Streptococcus;s__Streptococcus salivarius	CTR-vs-no.reAF	2.62393e-08	8.43543e-07
f__Peptostreptococcaceae;g__Paeniclostridium	CTR-vs-no.reAF	1.58228e-07	4.0009e-06		g__Clostridium;s__Clostridium sp. CAG:62	CTR-vs-no.reAF	0.0320811	0.0400667
f__Corynebacteriaceae;g__Corynebacterium	CTR-vs-no.reAF	0.00479845	0.0111753		g__Eubacterium;s__Eubacterium sp. CAG:192	CTR-vs-no.reAF	1.39073e-07	2.94428e-06
f__Selenomonadaceae;g__Anaerovibrio	CTR-vs-no.reAF	0.0156689	0.0245433		g__Clostridium;s__Clostridium sp. CAG:75	CTR-vs-no.reAF	0.0302235	0.0381308
f__Clostridiales Family XIII. Incertae Sedis;g__Anaerovorax	CTR-vs-no.reAF	0.00231998	0.00662317		g__Bacteroides;s__Bacteroides coprophilus	CTR-vs-no.reAF	0.000561364	0.00198478
f__Lachnospiraceae;g__Pseudobutyrivibrio	CTR-vs-no.reAF	6.77674e-05	0.000413615		g__Coprococcus;s__Coprococcus eutactus	CTR-vs-no.reAF	0.00223	0.00581273
f__Ruminococcaceae;g__Acetivibrio	CTR-vs-no.reAF	0.00223	0.00652413		g__Dialister;s__Dialister invisus	CTR-vs-no.reAF	0.0215748	0.0297489
f__Flavobacteriaceae;g__Flavobacterium	CTR-vs-no.reAF	0.0161882	0.0251343		g__Ruminococcus;s__Ruminococcus lactaris	CTR-vs-no.reAF	0.000141307	0.000683312
f__Fusobacteriaceae;g__Cetobacterium	CTR-vs-no.reAF	0.0131896	0.0216162		g__Anaerostipes;s__Anaerostipes hadrus	CTR-vs-no.reAF	9.27259e-10	1.1498e-07
f__Eggerthellaceae;g__Slackia	CTR-vs-no.reAF	0.0236883	0.0335427		g__Unclassified;s__Prevotellaceae bacterium Marseille-P2831	CTR-vs-no.reAF	0.0284591	0.0366507
f__Coriobacteriaceae;g__Coriobacterium	CTR-vs-no.reAF	0.00777523	0.0157282		g__Eubacterium;s__Eubacterium sp. CAG:156	CTR-vs-no.reAF	8.68678e-05	0.000462584
f__Lachnospiraceae;g__Robinsoniella	CTR-vs-no.reAF	0.00853182	0.0167793		g__Unclassified;s__uncultured bacterium	CTR-vs-no.reAF	0.0161882	0.0241018
f__Flammeovirgaceae;g__Roseivirga	CTR-vs-no.reAF	0.0172975	0.0263936		g__Sutterella;s__Sutterella sp. CAG:397	CTR-vs-no.reAF	0.000216356	0.000931997
f__Eubacteriaceae;g__Acetobacterium	CTR-vs-no.reAF	0.00282183	0.00756762		g__Blautia;s__uncultured Blautia sp.	CTR-vs-no.reAF	3.149e-06	3.15992e-05
f__Cytophagaceae;g__Runella	CTR-vs-no.reAF	0.00320594	0.00840668		g__Eubacterium;s__[Eubacterium] hallii	CTR-vs-no.reAF	2.03139e-10	1.76325e-07
f__Carnobacteriaceae;g__Granulicatella	CTR-vs-no.reAF	0.0015879	0.00506413		g__Coprococcus;s__Coprococcus sp. CAG:782	CTR-vs-no.reAF	0.00241328	0.00617913
f__Bacillaceae;g__Ornithinibacillus	CTR-vs-no.reAF	0.002612	0.00728068		g__Flavonifractor;s__Flavonifractor plautii	CTR-vs-no.reAF	0.00190114	0.00508532
f__Lachnospiraceae;g__Lachnobacterium	CTR-vs-no.reAF	0.0015528	0.00499719		g__Pyramidobacter;s__Pyramidobacter piscolens	CTR-vs-no.reAF	0.000260716	0.00107763
f__Peptostreptococcaceae;g__Peptostreptococcus	CTR-vs-no.reAF	0.000942577	0.00362687		g__Clostridium;s__Clostridium sp. CAG:245	CTR-vs-no.reAF	0.0324541	0.0399011
f__Vibrionaceae;g__Photobacterium	CTR-vs-no.reAF	0.0178344	0.0268654		g__Hungatella;s__Hungatella hathewayi	CTR-vs-no.reAF	0.00883456	0.0160092
f__Lachnospiraceae;g__Anaerobium	CTR-vs-no.reAF	0.00175398	0.00549478		g__Parabacteroides;s__Parabacteroides merdae	CTR-vs-no.reAF	0.0429032	0.0452491
f__Sporolactobacillaceae;g__Sporolactobacillus	CTR-vs-no.reAF	0.000866651	0.00344713		g__Veillonella;s__Veillonella parvula	CTR-vs-no.reAF	3.32129e-05	0.000210429
f__Erysipelotrichaceae;g__Faecalitalea	CTR-vs-no.reAF	1.00677e-08	4.45494e-07		g__Paraprevotella;s__Paraprevotella clara	CTR-vs-no.reAF	0.000105701	0.000539697
f__Staphylococcaceae;g__Staphylococcus	CTR-vs-no.reAF	0.00304895	0.00811524		g__Blautia;s__Blautia wexlerae	CTR-vs-no.reAF	5.91416e-10	1.0267e-07
f__Aurantimonadaceae;g__Martelella	CTR-vs-no.reAF	0.00848534	0.0167811		g__Eubacterium;s__Eubacterium eligens CAG:72	CTR-vs-no.reAF	0.00355392	0.0080754
f__Lactobacillaceae;g__Sharpea	CTR-vs-no.reAF	1.07689e-08	4.23578e-07		g__Unclassified;s__Firmicutes bacterium CAG:137	CTR-vs-no.reAF	0.0132903	0.0211476
f__Streptococcaceae;g__Lactococcus	CTR-vs-no.reAF	0.00015548	0.00086		g__Unclassified;s__Firmicutes bacterium CAG:41	CTR-vs-no.reAF	2.63615e-07	4.44307e-06
f__Cyanothecaceae;g__Cyanothece	CTR-vs-no.reAF	0.00099982	0.00380577		g__Prevotella;s__Prevotella sp. KHD1	CTR-vs-no.reAF	0.0059775	0.0117786
f__Peptococcaceae;g__Desulfosporosinus	CTR-vs-no.reAF	0.000668637	0.00292219		g__Blautia;s__[Ruminococcus] torques	CTR-vs-no.reAF	2.64663e-08	8.35372e-07
f__Ruminococcaceae;g__Drancourtella	CTR-vs-no.reAF	2.59243e-08	8.3429e-07		g__Romboutsia;s__Romboutsia sp. DR1	CTR-vs-no.reAF	7.86862e-05	0.000429557
f__Unclassified;g__Candidatus Symbiothrix	CTR-vs-no.reAF	0.0466034	0.0474069		g__Blautia;s__[Ruminococcus] gnavus	CTR-vs-no.reAF	2.64685e-06	2.81898e-05
f__Nitrosomonadaceae;g__Nitrosomonas	CTR-vs-no.reAF	0.00656768	0.0139219		g__Unclassified;s__Firmicutes bacterium CAG:102	CTR-vs-no.reAF	0.0128548	0.0205866
f__Eggerthellaceae;g__Denitrobacterium	CTR-vs-no.reAF	0.000940862	0.00370072		g__Roseburia;s__Roseburia sp. CAG:18	CTR-vs-no.reAF	0.0320811	0.0400379
f__Sphingobacteriaceae;g__Mucilaginibacter	CTR-vs-no.reAF	0.00398022	0.0099929		g__Ruminococcus;s__Ruminococcus sp. CAG:108	CTR-vs-no.reAF	0.000163087	0.000767262
f__Peptostreptococcaceae;g__Terrisporobacter	CTR-vs-no.reAF	0.000865646	0.00348226		g__Eubacterium;s__Eubacterium sp. CAG:86	CTR-vs-no.reAF	0.0393722	0.0424272
f__Leuconostocaceae;g__Leuconostoc	CTR-vs-no.reAF	0.0068542	0.0143573		g__Clostridium;s__Clostridium sp. KLE 1755	CTR-vs-no.reAF	0.00131755	0.00382485
f__Porphyromonadaceae;g__Proteiniphilum	CTR-vs-no.reAF	0.0334229	0.0412255		g__Clostridium;s__Clostridium perfringens	CTR-vs-no.reAF	4.09266e-07	6.34362e-06
f__Lactobacillaceae;g__Pediococcus	CTR-vs-no.reAF	0.0475033	0.0480462		g__Lachnospira;s__Lachnospira pectinoschiza	CTR-vs-no.reAF	4.97461e-06	4.54522e-05
f__Porphyromonadaceae;g__Sanguibacteroides	CTR-vs-no.reAF	0.0301789	0.0394219		g__Dorea;s__Dorea formicigenerans	CTR-vs-no.reAF	5.91416e-10	9.33362e-08
f__Leptotrichiaceae;g__Leptotrichia	CTR-vs-no.reAF	7.48644e-05	0.000449186		g__Clostridium;s__Clostridium sp. GD3	CTR-vs-no.reAF	0.003421	0.00787647
f__Peptoniphilaceae;g__Anaerococcus	CTR-vs-no.reAF	4.93115e-07	8.72814e-06		g__Bacteroides;s__Bacteroides sp. CAG:530	CTR-vs-no.reAF	0.045403	0.0463918
f__Lachnospiraceae;g__Catonella	CTR-vs-no.reAF	1.96364e-05	0.000173782		g__Streptococcus;s__Streptococcus pneumoniae	CTR-vs-no.reAF	0.0112362	0.0185948
f__Betaflexiviridae;g__Carlavirus	CTR-vs-no.reAF	7.57226e-09	3.8294e-07		g__Oscillibacter;s__Oscillibacter sp. 1-3	CTR-vs-no.reAF	6.23215e-06	5.49188e-05
f__Alphaflexiviridae;g__Allexivirus	CTR-vs-no.reAF	3.58189e-08	1.05666e-06		g__Roseburia;s__Roseburia sp. CAG:45	CTR-vs-no.reAF	0.0247997	0.032965
f__Campylobacteraceae;g__Arcobacter	CTR-vs-no.reAF	2.8288e-05	0.000232883		g__Eubacterium;s__uncultured Eubacterium sp.	CTR-vs-no.reAF	1.68738e-07	3.14978e-06
f__Burkholderiaceae;g__Burkholderia	CTR-vs-no.reAF	0.0146763	0.0231939		g__Lactobacillus;s__Lactobacillus gasseri	CTR-vs-no.reAF	2.44417e-05	0.000161949
f__Peptoniphilaceae;g__Finegoldia	CTR-vs-no.reAF	2.96165e-05	0.000232983		g__Roseburia;s__uncultured Roseburia sp.	CTR-vs-no.reAF	0.00175398	0.00478009
f__Selenomonadaceae;g__Centipeda	CTR-vs-no.reAF	0.00229556	0.0066609		g__Coprococcus;s__Coprococcus catus	CTR-vs-no.reAF	7.79066e-06	6.44028e-05
f__Defluviitaleaceae;g__Defluviitalea	CTR-vs-no.reAF	0.0493821	0.0493821		g__Ruminococcus;s__Ruminococcus sp. CAG:57	CTR-vs-no.reAF	0.0296692	0.0376779
f__Erwiniaceae;g__Erwinia	CTR-vs-no.reAF	0.0174857	0.0264527		g__Eubacterium;s__Eubacterium sp. CAG:146	CTR-vs-no.reAF	4.24709e-08	1.18919e-06
f__Synergistaceae;g__Fretibacterium	CTR-vs-no.reAF	0.0271829	0.0368688		g__Lactobacillus;s__Lactobacillus vaginalis	CTR-vs-no.reAF	1.95414e-06	2.24662e-05
f__Aerococcaceae;g__Globicatella	CTR-vs-no.reAF	0.0236413	0.0336106		g__Unclassified;s__Firmicutes bacterium CAG:555	CTR-vs-no.reAF	0.0222603	0.0305003
f__Chitinophagaceae;g__Niastella	CTR-vs-no.reAF	0.011302	0.0195166		g__Blautia;s__Blautia sp. CAG:257	CTR-vs-no.reAF	1.34834e-05	0.000102215
f__Chitinophagaceae;g__Sediminibacterium	CTR-vs-no.reAF	0.000358592	0.00162746		g__Veillonella;s__Veillonella sp. CAG:933	CTR-vs-no.reAF	0.000640101	0.00220917
f__Cytophagaceae;g__Anditalea	CTR-vs-no.reAF	0.00457289	0.0109379		g__Bifidobacterium;s__Bifidobacterium bifidum	CTR-vs-no.reAF	4.75988e-05	0.000287915
f__Lachnospiraceae;g__Sellimonas	CTR-vs-no.reAF	5.56857e-06	6.57091e-05		g__Anaerotruncus;s__Anaerotruncus sp. CAG:390	CTR-vs-no.reAF	0.0480244	0.0483027
f__Bdellovibrionaceae;g__Bdellovibrio	CTR-vs-no.reAF	5.15712e-07	8.69342e-06		g__Clostridium;s__Clostridium sp. CAG:253	CTR-vs-no.reAF	0.000197068	0.000859573
f__Carnobacteriaceae;g__Trichococcus	CTR-vs-no.reAF	0.00690246	0.0143733		g__Roseburia;s__Roseburia sp. CAG:309	CTR-vs-no.reAF	0.00383395	0.00845709
f__Hafniaceae;g__Hafnia	CTR-vs-no.reAF	0.0098309	0.0184134		g__Oscillibacter;s__Oscillibacter sp. CAG:155	CTR-vs-no.reAF	6.96985e-06	5.93121e-05
f__Xanthomonadaceae;g__Stenotrophomonas	CTR-vs-no.reAF	0.000192461	0.000987409		g__Unclassified;s__Firmicutes bacterium CAG:240	CTR-vs-no.reAF	0.00980117	0.0174154
f__Leptolyngbyaceae;g__Leptolyngbya	CTR-vs-no.reAF	0.0111103	0.0193746		g__Oxalobacter;s__Oxalobacter formigenes	CTR-vs-no.reAF	0.0259677	0.0341515
f__Flavobacteriaceae;g__Elizabethkingia	CTR-vs-no.reAF	0.0306683	0.0397676		g__Ruminococcus;s__Ruminococcus sp. JC304	CTR-vs-no.reAF	3.22762e-09	2.66816e-07
f__Planococcaceae;g__Jeotgalibacillus	CTR-vs-no.reAF	0.0320386	0.0412424		g__Dorea;s__Dorea sp. CAG:105	CTR-vs-no.reAF	1.75479e-08	6.21696e-07
f__Clostridiaceae;g__Caldisalinibacter	CTR-vs-no.reAF	7.5079e-05	0.000442966		g__Bacteroides;s__Bacteroides nordii	CTR-vs-no.reAF	0.00271416	0.0067893
f__Bacillaceae;g__Lysinibacillus	CTR-vs-no.reAF	0.0293287	0.0388852		g__Unclassified;s__Croceibacter phage P2559Y	CTR-vs-no.reAF	0.0280538	0.0362362
f__Erysipelotrichaceae;g__Kandleria	CTR-vs-no.reAF	9.50948e-07	1.53016e-05		g__Streptococcus;s__Streptococcus mutans	CTR-vs-no.reAF	4.46647e-06	4.14641e-05
f__Halanaerobiaceae;g__Halanaerobium	CTR-vs-no.reAF	0.00714404	0.0147034		g__Prevotella;s__Prevotella bivia	CTR-vs-no.reAF	6.96985e-06	5.90228e-05
f__Unclassified;g__Gemella	CTR-vs-no.reAF	1.63819e-06	2.52139e-05		g__Unclassified;s__Lachnospiraceae bacterium 1_4_56FAA	CTR-vs-no.reAF	2.5581e-05	0.000168214
f__Hymenobacteraceae;g__Adhaeribacter	CTR-vs-no.reAF	0.0201504	0.0295985		g__Lactobacillus;s__Lactobacillus plantarum	CTR-vs-no.reAF	0.00745804	0.0139969
f__Flavobacteriaceae;g__Gramella	CTR-vs-no.reAF	0.0172457	0.0265433		g__Butyrivibrio;s__Butyrivibrio crossotus	CTR-vs-no.reAF	0.00143072	0.00407169
f__Entomoplasmataceae;g__Mesoplasma	CTR-vs-no.reAF	0.000157941	0.000847139		g__Coprococcus;s__uncultured Coprococcus sp.	CTR-vs-no.reAF	2.64685e-06	2.80179e-05
f__Acidobacteriaceae;g__Terriglobus	CTR-vs-no.reAF	0.0322261	0.0413334		g__Lachnospira;s__uncultured Lachnospira sp.	CTR-vs-no.reAF	6.44582e-05	0.00036809
f__Thermoanaerobacteraceae;g__Tepidanaerobacter	CTR-vs-no.reAF	0.0350505	0.0423477		g__Clostridium;s__Clostridium sp. CAG:440	CTR-vs-no.reAF	0.041266	0.0439226
f__Fusobacteriaceae;g__Psychrilyobacter	CTR-vs-no.reAF	0.00780826	0.0157052		g__Oscillibacter;s__uncultured Oscillibacter sp.	CTR-vs-no.reAF	0.000116504	0.000587938
f__Cytophagaceae;g__Dyadobacter	CTR-vs-no.reAF	0.046326	0.0472606		g__Intestinimonas;s__Intestinimonas butyriciproducens	CTR-vs-no.reAF	0.0015528	0.00434083
f__Methanomicrobiaceae;g__Methanomicrobium	CTR-vs-no.reAF	0.00991492	0.0184731		g__Eggerthella;s__Eggerthella lenta	CTR-vs-no.reAF	0.00329263	0.00762133
f__Erysipelotrichaceae;g__Erysipelothrix	CTR-vs-no.reAF	2.55662e-05	0.000215487		g__Streptococcus;s__Streptococcus lutetiensis	CTR-vs-no.reAF	1.9656e-07	3.59188e-06
f__Thiotrichaceae;g__Thiothrix	CTR-vs-no.reAF	0.0280708	0.0377835		g__Tyzzerella;s__Tyzzerella nexilis	CTR-vs-no.reAF	4.93115e-07	7.25464e-06
f__Carnobacteriaceae;g__Carnobacterium	CTR-vs-no.reAF	0.00576294	0.0125931		g__Mycoplasma;s__Mycoplasma sp. CAG:611	CTR-vs-no.reAF	0.00703163	0.0133701
f__Unclassified;g__Terrimicrobium	CTR-vs-no.reAF	0.00270014	0.00746756		g__Unclassified;s__Clostridiales bacterium KLE1615	CTR-vs-no.reAF	1.48352e-07	2.99464e-06
f__Rhodobacteraceae;g__Paracoccus	CTR-vs-no.reAF	0.0106298	0.0187211		g__Ruminococcus;s__Ruminococcus bromii	CTR-vs-no.reAF	0.0120213	0.0195586
f__Opitutaceae;g__Diplosphaera	CTR-vs-no.reAF	0.0395157	0.0426481		g__Unclassified;s__Ruminococcaceae bacterium D16	CTR-vs-no.reAF	0.000248917	0.00104377
f__Eubacteriaceae;g__Anaerofustis	CTR-vs-no.reAF	0.000236146	0.00116105		g__Streptococcus;s__Streptococcus infantarius	CTR-vs-no.reAF	4.57981e-07	6.85393e-06
f__Bifidobacteriaceae;g__Parascardovia	CTR-vs-no.reAF	0.018979	0.0282293		g__Coprobacillus;s__Coprobacillus sp. 8_1_38FAA	CTR-vs-no.reAF	6.87441e-10	9.94498e-08
f__Enterococcaceae;g__Tetragenococcus	CTR-vs-no.reAF	2.36745e-07	4.65599e-06		g__Senegalimassilia;s__Senegalimassilia anaerobia	CTR-vs-no.reAF	0.0172706	0.0251104
f__Clostridiaceae;g__Candidatus Arthromitus	CTR-vs-no.reAF	0.00926037	0.0176246		g__Bacteroides;s__Bacteroides intestinalis CAG:315	CTR-vs-no.reAF	0.00665989	0.012747
f__Spirochaetaceae;g__Sediminispirochaeta	CTR-vs-no.reAF	0.00082921	0.00341326		g__Coprococcus;s__Coprococcus comes	CTR-vs-no.reAF	1.15774e-08	5.02459e-07
f__Marinilabiliaceae;g__Saccharicrinis	CTR-vs-no.reAF	0.000863818	0.00351485		g__Dysgonomonas;s__Dysgonomonas sp. HGC4	CTR-vs-no.reAF	0.00900164	0.016261
f__Thermoanaerobacteraceae;g__Thermoanaerobacter	CTR-vs-no.reAF	0.000793976	0.00334604		g__Dysgonomonas;s__Dysgonomonas macrotermitis	CTR-vs-no.reAF	0.0273476	0.0355621
f__Alcanivoracaceae;g__Kangiella	CTR-vs-no.reAF	0.0014657	0.00484913		g__Prevotella;s__Prevotella disiens	CTR-vs-no.reAF	4.08288e-05	0.000251343
f__Microcoleaceae;g__Planktothrix	CTR-vs-no.reAF	5.30463e-05	0.000347748		g__Lachnoclostridium;s__[Clostridium] scindens	CTR-vs-no.reAF	6.13024e-05	0.000354736
f__Cyanobacteriaceae;g__Cyanobacterium	CTR-vs-no.reAF	0.0327636	0.0409835		g__Clostridium;s__Clostridium sp. CAG:417	CTR-vs-no.reAF	0.00281119	0.00673134
f__Solirubrobacteraceae;g__Solirubrobacter	CTR-vs-no.reAF	0.00216329	0.00648987		g__Streptococcus;s__Streptococcus thermophilus	CTR-vs-no.reAF	2.98916e-07	4.94209e-06
f__Erysipelotrichaceae;g__Faecalibaculum	CTR-vs-no.reAF	0.0112336	0.0194937		g__Enterococcus;s__Enterococcus faecium	CTR-vs-no.reAF	4.30355e-09	2.98838e-07
f__Helicobacteraceae;g__Thiovulum	CTR-vs-no.reAF	0.0447667	0.0474473		g__Ruminococcus;s__Ruminococcus albus	CTR-vs-no.reAF	0.0011632	0.00348758
f__Cyclobacteriaceae;g__Cyclobacterium	CTR-vs-no.reAF	0.0108203	0.0189623		g__Blautia;s__Blautia sp. KLE 1732	CTR-vs-no.reAF	5.55029e-08	1.43811e-06
f__Peptostreptococcaceae;g__Peptoclostridium	CTR-vs-no.reAF	0.0339584	0.0414526		g__Cryptobacterium;s__Cryptobacterium sp. CAG:338	CTR-vs-no.reAF	0.00434728	0.00927135
f__Planococcaceae;g__Rummeliibacillus	CTR-vs-no.reAF	0.0376561	0.0447324		g__Coprobacillus;s__Coprobacillus sp. CAG:235	CTR-vs-no.reAF	1.00396e-07	2.26346e-06
f__Veillonellaceae;g__Negativicoccus	CTR-vs-no.reAF	1.48362e-05	0.000138211		g__Unclassified;s__Burkholderiales bacterium 1_1_47	CTR-vs-no.reAF	0.015158	0.0231233
f__Burkholderiaceae;g__Ralstonia	CTR-vs-no.reAF	0.0116041	0.0198447		g__Prevotella;s__Prevotella sp. CAG:755	CTR-vs-no.reAF	0.032448	0.0399218
f__Bifidobacteriaceae;g__Scardovia	CTR-vs-no.reAF	8.55537e-06	9.17758e-05		g__Dorea;s__uncultured Dorea sp.	CTR-vs-no.reAF	5.33222e-09	3.42842e-07
f__Bacillaceae;g__Parageobacillus	CTR-vs-no.reAF	0.0295851	0.0389336		g__Bilophila;s__Bilophila sp. 4_1_30	CTR-vs-no.reAF	0.00946677	0.0169251
f__Paenibacillaceae;g__Saccharibacillus	CTR-vs-no.reAF	0.0366158	0.0437905		g__Bacteroides;s__Bacteroides sp. D22	CTR-vs-no.reAF	0.00293338	0.00697582
f__Unclassified;g__Labilibacter	CTR-vs-no.reAF	0.00139338	0.00474286		g__Parasutterella;s__Parasutterella excrementihominis	CTR-vs-no.reAF	0.00715115	0.0135676
f__Rhodobacteraceae;g__Pannonibacter	CTR-vs-no.reAF	0.00362259	0.00929273		g__Sutterella;s__Sutterella wadsworthensis CAG:135	CTR-vs-no.reAF	0.0136972	0.0215971
f__Aerococcaceae;g__Aerococcus	CTR-vs-no.reAF	0.000108759	0.00061112		g__Prevotella;s__Prevotella corporis	CTR-vs-no.reAF	0.000226805	0.000965033
f__Cytophagaceae;g__Sporocytophaga	CTR-vs-no.reAF	0.00115977	0.00414705		g__Eubacterium;s__Eubacterium rectale CAG:36	CTR-vs-no.reAF	2.96703e-06	3.02986e-05
f__Leptotrichiaceae;g__Sneathia	CTR-vs-no.reAF	5.67404e-05	0.000365202		g__Dialister;s__Dialister sp. CAG:486	CTR-vs-no.reAF	0.0108603	0.0181458
f__Cyclobacteriaceae;g__Algoriphagus	CTR-vs-no.reAF	0.000275313	0.00129948		g__Bacteroides;s__Bacteroides thetaiotaomicron CAG:40	CTR-vs-no.reAF	0.000829518	0.00264714
f__Flavobacteriaceae;g__Tamlana	CTR-vs-no.reAF	0.0447344	0.0475554		g__Clostridioides;s__Clostridioides difficile	CTR-vs-no.reAF	0.000430126	0.00158872
f__Unclassified;g__Exiguobacterium	CTR-vs-no.reAF	0.00373564	0.00951378		g__Streptococcus;s__Streptococcus parasanguinis	CTR-vs-no.reAF	4.4401e-06	4.16649e-05
f__Planococcaceae;g__Sporosarcina	CTR-vs-no.reAF	1.20581e-05	0.000121959		g__Unclassified;s__Clostridiales bacterium VE202-27	CTR-vs-no.reAF	0.00131755	0.00381847
f__Thermogemmatisporaceae;g__Thermogemmatispora	CTR-vs-no.reAF	0.0141012	0.0225875		g__Blautia;s__Blautia sp. CAG:37	CTR-vs-no.reAF	0.0382514	0.0415028
f__Desulfobacteraceae;g__Candidatus Magnetomorum	CTR-vs-no.reAF	0.00507744	0.0115219		g__Clostridium;s__Clostridium sp. CAG:628	CTR-vs-no.reAF	0.0102991	0.0173249
f__Bifidobacteriaceae;g__Gardnerella	CTR-vs-no.reAF	3.44933e-05	0.000254388		g__Roseburia;s__Roseburia sp. CAG:471	CTR-vs-no.reAF	0.0016844	0.00464147
f__Chamaesiphonaceae;g__Chamaesiphon	CTR-vs-no.reAF	2.84373e-05	0.000228791		g__Streptococcus;s__Streptococcus gallolyticus	CTR-vs-no.reAF	4.71301e-10	9.09087e-08
f__Flavobacteriaceae;g__Psychroserpens	CTR-vs-no.reAF	0.00107894	0.0039786		g__Bacteroides;s__Bacteroides salanitronis	CTR-vs-no.reAF	0.0196274	0.0277017
f__Parachlamydiaceae;g__Parachlamydia	CTR-vs-no.reAF	2.05532e-07	4.2799e-06		g__Clostridium;s__Clostridium sp. CAG:264	CTR-vs-no.reAF	0.0035488	0.00808493
f__Unclassified;g__Thermorudis	CTR-vs-no.reAF	0.0422219	0.0451558		g__Oscillibacter;s__Oscillibacter ruminantium	CTR-vs-no.reAF	7.36934e-06	6.15056e-05
f__Rhodospirillaceae;g__Nitrospirillum	CTR-vs-no.reAF	0.0186266	0.027822		g__Clostridium;s__Clostridium sp. CAG:1024	CTR-vs-no.reAF	0.00102571	0.00318538
f__Cyclobacteriaceae;g__Mariniradius	CTR-vs-no.reAF	0.0338566	0.0414714		g__Ruminococcus;s__Ruminococcus sp. 5_1_39BFAA	CTR-vs-no.reAF	8.75001e-09	4.60304e-07
f__Gracilibacteraceae;g__Gracilibacter	CTR-vs-no.reAF	0.0296455	0.0388686		g__Unclassified;s__Lachnospiraceae bacterium A4	CTR-vs-no.reAF	0.00535876	0.0108551
f__Leptospiraceae;g__Leptospira	CTR-vs-no.reAF	0.00502655	0.01148		g__Acidaminococcus;s__Acidaminococcus intestini	CTR-vs-no.reAF	0.0141382	0.0221116
f__Desulfohalobiaceae;g__Desulfonauticus	CTR-vs-no.reAF	0.0417754	0.0448136		g__Unclassified;s__Lachnospiraceae bacterium CAG:215	CTR-vs-no.reAF	4.24811e-08	1.17059e-06
f__Microbacteriaceae;g__Leucobacter	CTR-vs-no.reAF	0.00456943	0.0110039		g__Unclassified;s__Clostridia bacterium UC5.1-2F7	CTR-vs-no.reAF	0.0466982	0.0475194
f__Planococcaceae;g__Paenisporosarcina	CTR-vs-no.reAF	0.000241937	0.00117323		g__Intestinibacter;s__Intestinibacter bartlettii	CTR-vs-no.reAF	2.74699e-10	1.1922e-07
f__Flavobacteriaceae;g__Gelidibacter	CTR-vs-no.reAF	0.0445899	0.0475446		g__Bacteroides;s__Bacteroides sp. HPS0048	CTR-vs-no.reAF	0.018416	0.0263999
f__Peptococcaceae;g__Pelotomaculum	CTR-vs-no.reAF	0.0250475	0.0347718		g__Lachnoclostridium;s__[Clostridium] glycyrrhizinilyticum	CTR-vs-no.reAF	5.57974e-07	8.07203e-06
f__Lentisphaeraceae;g__Lentisphaera	CTR-vs-no.reAF	0.0490877	0.0493666		g__Oscillibacter;s__Oscillibacter valericigenes	CTR-vs-no.reAF	0.000698285	0.00236301
f__Erysipelotrichaceae;g__Eggerthia	CTR-vs-no.reAF	7.34159e-06	8.38363e-05		g__Lachnoclostridium;s__[Clostridium] clostridioforme	CTR-vs-no.reAF	0.00316865	0.00739352
f__Thermaceae;g__Thermus	CTR-vs-no.reAF	0.0173347	0.0263368		g__Ruminococcus;s__Ruminococcus flavefaciens	CTR-vs-no.reAF	0.0116229	0.0190531
f__Marinifilaceae;g__Marinifilum	CTR-vs-no.reAF	0.00481298	0.0111359		g__Butyricicoccus;s__Butyricicoccus pullicaecorum	CTR-vs-no.reAF	0.000216454	0.000930108
f__Thermoanaerobacterales Family III. Incertae Sedis;g__Thermovenabulum	CTR-vs-no.reAF	0.013758	0.0222389		g__Bacteroides;s__Bacteroides sp. D2	CTR-vs-no.reAF	0.001264	0.0037066
f__Rhodospirillaceae;g__Oceanibaculum	CTR-vs-no.reAF	0.0101096	0.0187372		g__Streptococcus;s__Streptococcus equinus	CTR-vs-no.reAF	3.17939e-07	5.11058e-06
f__Pseudanabaenaceae;g__Limnothrix	CTR-vs-no.reAF	0.0385201	0.0418286		g__Bifidobacterium;s__Bifidobacterium kashiwanohense	CTR-vs-no.reAF	0.0441382	0.0462704
f__Thermoanaerobacteraceae;g__Caldanaerobius	CTR-vs-no.reAF	0.021966	0.0317386		g__Unclassified;s__Lachnospiraceae bacterium 7_1_58FAA	CTR-vs-no.reAF	0.0128548	0.0205676
f__Carnobacteriaceae;g__Isobaculum	CTR-vs-no.reAF	0.0083583	0.0166227		g__Bacillus;s__Bacillus cereus	CTR-vs-no.reAF	8.05731e-07	1.119e-05
f__Tsukamurellaceae;g__Tsukamurella	CTR-vs-no.reAF	0.0133509	0.0216798		g__Anaerotruncus;s__Anaerotruncus colihominis	CTR-vs-no.reAF	0.0251951	0.0333629
f__Aerococcaceae;g__Facklamia	CTR-vs-no.reAF	1.32055e-05	0.000129854		g__Alistipes;s__Alistipes sp. CAG:831	CTR-vs-no.reAF	0.0035529	0.00808365
f__Bacillaceae;g__Halobacillus	CTR-vs-no.reAF	0.0113571	0.0195165		g__Anaerotruncus;s__Anaerotruncus sp. MT15	CTR-vs-no.reAF	0.0382514	0.0414769
f__Flavobacteriaceae;g__Formosa	CTR-vs-no.reAF	0.00222871	0.00657471		g__Bifidobacterium;s__Bifidobacterium sp. 12_1_47BFAA	CTR-vs-no.reAF	0.0135763	0.0214454
f__Crocinitomicaceae;g__Crocinitomix	CTR-vs-no.reAF	0.0289368	0.0386553		g__Eubacterium;s__Eubacterium desmolans	CTR-vs-no.reAF	0.00121269	0.00361101
f__Sanguibacteraceae;g__Sanguibacter	CTR-vs-no.reAF	0.00460613	0.0109434		g__Candidatus Stoquefichus;s__Candidatus Stoquefichus sp. KLE1796	CTR-vs-no.reAF	4.54271e-08	1.21325e-06
f__Piscirickettsiaceae;g__Piscirickettsia	CTR-vs-no.reAF	0.0229221	0.0328519		g__Tyzzerella;s__Tyzzerella sp. Marseille-P3062	CTR-vs-no.reAF	1.33062e-08	5.37199e-07
f__Flavobacteriaceae;g__Winogradskyella	CTR-vs-no.reAF	0.0254175	0.0350109		g__Clostridium;s__Clostridium sp. ATCC BAA-442	CTR-vs-no.reAF	0.000640162	0.002205
f__Chlorobiaceae;g__Chlorobaculum	CTR-vs-no.reAF	0.0336695	0.0413854		g__Eubacterium;s__Eubacterium sp. CAG:161	CTR-vs-no.reAF	5.2605e-06	4.70733e-05
f__Thiotrichaceae;g__Thioploca	CTR-vs-no.reAF	0.00202964	0.00619389		g__Ruminococcus;s__Ruminococcus sp. SR1_5	CTR-vs-no.reAF	9.41242e-08	2.17866e-06
f__Micrococcaceae;g__Paenarthrobacter	CTR-vs-no.reAF	0.00150558	0.00493494		g__Clostridium;s__Clostridium sp. CAG:81	CTR-vs-no.reAF	0.0120213	0.0195403
f__Bacillaceae;g__Virgibacillus	CTR-vs-no.reAF	0.0359749	0.0433167		g__Unclassified;s__Clostridiales bacterium VE202-03	CTR-vs-no.reAF	0.000128342	0.000631165
f__Pasteurellaceae;g__Pasteurella	CTR-vs-no.reAF	0.0331301	0.041151		g__Unclassified;s__Firmicutes bacterium ASF500	CTR-vs-no.reAF	0.000179322	0.000821381
f__Methylobacteriaceae;g__Microvirga	CTR-vs-no.reAF	0.00573336	0.0126851		g__Lachnoclostridium;s__[Clostridium] symbiosum	CTR-vs-no.reAF	0.00576444	0.0114497
f__Leptotrichiaceae;g__Streptobacillus	CTR-vs-no.reAF	0.0361542	0.043385		g__Prevotella;s__Prevotella salivae	CTR-vs-no.reAF	3.87828e-05	0.000242183
f__Syntrophobacteraceae;g__Syntrophobacter	CTR-vs-no.reAF	0.0129146	0.0212641		g__Pseudoflavonifractor;s__Pseudoflavonifractor capillosus	CTR-vs-no.reAF	2.42696e-05	0.000161425
f__Methanosarcinaceae;g__Methanolobus	CTR-vs-no.reAF	0.0462845	0.0473547		g__Unclassified;s__Erysipelotrichaceae bacterium 6_1_45	CTR-vs-no.reAF	1.86172e-05	0.000131916
f__Streptomycetaceae;g__Streptacidiphilus	CTR-vs-no.reAF	0.029242	0.038916		g__Prevotella;s__Prevotella sp. CAG:1124	CTR-vs-no.reAF	0.0302235	0.0381031
f__Kofleriaceae;g__Haliangium	CTR-vs-no.reAF	0.0101096	0.0186396		g__Eubacterium;s__Eubacterium ramulus	CTR-vs-no.reAF	1.15774e-08	4.90204e-07
f__Spizellomycetaceae;g__Spizellomyces	CTR-vs-no.reAF	0.008945	0.0172094		g__Ruminococcus;s__Ruminococcus sp. CAG:17	CTR-vs-no.reAF	2.55662e-05	0.000168757
f__Neisseriaceae;g__Snodgrassella	CTR-vs-no.reAF	0.0041769	0.01034		g__Parabacteroides;s__Parabacteroides gordonii	CTR-vs-no.reAF	0.0236883	0.0318289
f__Acidobacteriaceae;g__Terracidiphilus	CTR-vs-no.reAF	0.0118001	0.0199868		g__Ornithobacterium;s__Ornithobacterium rhinotracheale	CTR-vs-no.reAF	2.22206e-06	2.47275e-05
f__Campylobacteraceae;g__Sulfurospirillum	CTR-vs-no.reAF	0.0194419	0.0287968		g__Streptococcus;s__Streptococcus pasteurianus	CTR-vs-no.reAF	2.08535e-09	2.01121e-07
f__Planctomycetaceae;g__Pirellula	CTR-vs-no.reAF	0.0118001	0.0198916		g__Prevotella;s__Prevotella timonensis	CTR-vs-no.reAF	2.3558e-06	2.5884e-05
f__Peptostreptococcaceae;g__Acetoanaerobium	CTR-vs-no.reAF	2.95956e-06	3.88031e-05		g__Coprococcus;s__Coprococcus eutactus CAG:665	CTR-vs-no.reAF	0.0293287	0.0374372
f__Leuconostocaceae;g__Oenococcus	CTR-vs-no.reAF	0.0379727	0.0414887		g__Clostridium;s__Clostridium sp. CAG:389	CTR-vs-no.reAF	0.0471855	0.047875
f__Candidatus Brocadiaceae;g__Candidatus Brocadia	CTR-vs-no.reAF	5.7894e-05	0.000365972		g__Streptococcus;s__Streptococcus anginosus	CTR-vs-no.reAF	1.07029e-05	8.44558e-05
f__Bacillaceae;g__Gracilibacillus	CTR-vs-no.reAF	0.024032	0.0338938		g__Ruminococcus;s__Ruminococcus sp. YE78	CTR-vs-no.reAF	0.00161737	0.00448523
f__Phycomycetaceae;g__Phycomyces	CTR-vs-no.reAF	0.00599441	0.0130185		g__Propionispira;s__Propionispira arboris	CTR-vs-no.reAF	0.0126035	0.0202965
f__Leuconostocaceae;g__Fructobacillus	CTR-vs-no.reAF	0.00834733	0.0166947		g__Unclassified;s__Lentisphaerae bacterium GWF2_45_14	CTR-vs-no.reAF	0.0487317	0.048929
f__Cellulomonadaceae;g__Oerskovia	CTR-vs-no.reAF	0.0263175	0.0358323		g__Streptococcus;s__Streptococcus vestibularis	CTR-vs-no.reAF	5.11344e-09	3.4142e-07
f__Unclassified;g__Candidatus Parvarchaeum	CTR-vs-no.reAF	0.000159233	0.000841321		g__Blautia;s__Blautia sp. CAG:52	CTR-vs-no.reAF	8.70341e-06	7.06034e-05
f__Desulfobulbaceae;g__Desulfotalea	CTR-vs-no.reAF	0.0161402	0.0251702		g__Unclassified;s__Clostridia bacterium UC5.1-2H11	CTR-vs-no.reAF	0.000470302	0.00170092
f__Methanomicrobiaceae;g__Methanolacinia	CTR-vs-no.reAF	0.00466619	0.0109393		g__Clostridium;s__Clostridium sp. CAG:230	CTR-vs-no.reAF	0.0059775	0.0117652
f__Aquificaceae;g__Aquifex	CTR-vs-no.reAF	0.0451145	0.0476732		g__Clostridium;s__Clostridium sp. SS2_1	CTR-vs-no.reAF	3.00176e-09	2.60553e-07
f__Unclassified;g__Bryobacter	CTR-vs-no.reAF	0.0322261	0.0411842		g__Lactobacillus;s__Lactobacillus reuteri	CTR-vs-no.reAF	0.000124077	0.000611927
f__Caulobacteraceae;g__Caulobacter	CTR-vs-no.reAF	0.00695714	0.0144025		g__Megasphaera;s__Megasphaera massiliensis	CTR-vs-no.reAF	0.018089	0.0261688
f__Ktedonobacteraceae;g__Ktedonobacter	CTR-vs-no.reAF	0.0247686	0.0345199		g__Ruminiclostridium;s__[Clostridium] cellobioparum	CTR-vs-no.reAF	0.0302108	0.0381702
f__Phyllobacteriaceae;g__Aliihoeflea	CTR-vs-no.reAF	0.0376561	0.0445828		g__Unclassified;s__Bacteroidetes bacterium oral taxon 272	CTR-vs-no.reAF	3.33582e-06	3.29033e-05
f__Nitrospiraceae;g__Candidatus Magnetoovum	CTR-vs-no.reAF	0.0327636	0.0408392		g__Clostridium;s__Clostridium sp. CAG:265	CTR-vs-no.reAF	1.36236e-05	0.000102829
f__Promicromonosporaceae;g__Isoptericola	CTR-vs-no.reAF	0.00890227	0.0172208		g__Dorea;s__Dorea sp. CAG:317	CTR-vs-no.reAF	2.04478e-07	3.65953e-06
f__Balneolaceae;g__Balneola	CTR-vs-no.reAF	0.0229221	0.0327194		g__Megasphaera;s__Megasphaera cerevisiae	CTR-vs-no.reAF	0.0156024	0.0236556
f__Bacillaceae;g__Hydrogenibacillus	CTR-vs-no.reAF	0.0208522	0.0305028		g__Dehalobacter;s__Dehalobacter sp. FTH1	CTR-vs-no.reAF	0.04109	0.0437889
f__Herpesviridae;g__Cytomegalovirus	CTR-vs-no.reAF	4.17278e-06	5.09367e-05		g__Clostridium;s__Clostridium sp. CAG:964	CTR-vs-no.reAF	0.00131755	0.0038121
f__Phycodnaviridae;g__Chlorovirus	CTR-vs-no.reAF	0.0376561	0.0444342		g__Veillonella;s__Veillonella sp. 6_1_27	CTR-vs-no.reAF	0.0107268	0.0179746
f__Pseudonocardiaceae;g__Pseudonocardia	CTR-vs-no.reAF	8.94507e-05	0.000510735		g__Unclassified;s__Lachnospiraceae bacterium 2_1_46FAA	CTR-vs-no.reAF	0.000122288	0.000610034
f__Desulfobulbaceae;g__Desulfofustis	CTR-vs-no.reAF	0.0275589	0.0372361		g__Bifidobacterium;s__Bifidobacterium moukalabense	CTR-vs-no.reAF	0.0108395	0.0181285
f__Flammeovirgaceae;g__Fulvivirga	CTR-vs-no.reAF	0.00145057	0.00489049		g__Eggerthella;s__Eggerthella sp. HGA1	CTR-vs-no.reAF	0.00362187	0.00818692
f__Chromatiaceae;g__Rheinheimera	CTR-vs-no.reAF	0.0347238	0.0420966		g__Prevotella;s__Prevotella multiformis	CTR-vs-no.reAF	0.000449796	0.00165084
f__Rhodanobacteraceae;g__Rhodanobacter	CTR-vs-no.reAF	0.0345076	0.0419783		g__Unclassified;s__Lachnospiraceae bacterium 5_1_63FAA	CTR-vs-no.reAF	4.00572e-09	3.02344e-07
f__Planococcaceae;g__Planomicrobium	CTR-vs-no.reAF	0.00118884	0.00416681		g__Bacteroides;s__Bacteroides caccae CAG:21	CTR-vs-no.reAF	0.0267842	0.034908
f__Leptolyngbyaceae;g__Phormidesmis	CTR-vs-no.reAF	0.00749406	0.0153347		g__Unclassified;s__bacterium F083	CTR-vs-no.reAF	0.0453963	0.046467
f__Flavobacteriaceae;g__Weeksella	CTR-vs-no.reAF	0.0376561	0.0442866		g__Lactobacillus;s__Lactobacillus fermentum	CTR-vs-no.reAF	0.00298154	0.00707098
f__Planctomycetaceae;g__Rubinisphaera	CTR-vs-no.reAF	0.00560033	0.0124687		g__Intestinimonas;s__Intestinimonas sp. GD2	CTR-vs-no.reAF	0.000561364	0.00198075
f__Hyphomicrobiaceae;g__Rhodomicrobium	CTR-vs-no.reAF	0.00554008	0.0124126		g__Parasutterella;s__Parasutterella excrementihominis CAG:233	CTR-vs-no.reAF	0.0126349	0.0203094
f__Halanaerobiaceae;g__Halothermothrix	CTR-vs-no.reAF	0.0139267	0.0224093		g__Hydrogenoanaerobacterium;s__Hydrogenoanaerobacterium saccharovorans	CTR-vs-no.reAF	0.0293299	0.0374113
f__Staphylococcaceae;g__Nosocomiicoccus	CTR-vs-no.reAF	0.00113742	0.00415098		g__Ruminococcus;s__Ruminococcus faecis	CTR-vs-no.reAF	3.71345e-08	1.07443e-06
f__Flavobacteriaceae;g__Joostella	CTR-vs-no.reAF	8.59549e-05	0.00049882		g__Ruminococcus;s__Ruminococcus sp. CAG:60	CTR-vs-no.reAF	6.59005e-06	5.66353e-05
f__Oxalobacteraceae;g__Collimonas	CTR-vs-no.reAF	4.10976e-05	0.000290971		g__Blautia;s__Blautia sp. Marseille-P2398	CTR-vs-no.reAF	3.72798e-09	2.94172e-07
f__Ectothiorhodospiraceae;g__Aquisalimonas	CTR-vs-no.reAF	0.0281447	0.0377394		g__Clostridium;s__Clostridium disporicum	CTR-vs-no.reAF	0.000171004	0.000795879
f__Unclassified;g__Rozella	CTR-vs-no.reAF	0.0093112	0.0176265		g__Ruminococcus;s__Ruminococcus gnavus CAG:126	CTR-vs-no.reAF	0.0202587	0.0283622
f__Alcaligenaceae;g__Kerstersia	CTR-vs-no.reAF	0.01176	0.0200146		g__Unclassified;s__Clostridia bacterium UC5.1-1D1	CTR-vs-no.reAF	0.00535876	0.0108424
f__Pasteurellaceae;g__Basfia	CTR-vs-no.reAF	0.00969092	0.0182478		g__Porphyromonas;s__Porphyromonas crevioricanis	CTR-vs-no.reAF	0.0011632	0.00348157
f__Siphoviridae;g__Sfi21dt1virus	CTR-vs-no.reAF	0.00466178	0.0110018		g__Unclassified;s__Lentisphaerae bacterium GWF2_52_8	CTR-vs-no.reAF	0.0339009	0.0412996
f__Rhodothermaceae;g__Rhodothermus	CTR-vs-no.reAF	0.0473365	0.0480146		g__Prevotella;s__Prevotella melaninogenica	CTR-vs-no.reAF	0.0082384	0.0151023
f__Sulfuricellaceae;g__Sulfuricella	CTR-vs-no.reAF	0.0451145	0.0475313		g__Bacteroides;s__Bacteroides sp. 3_1_23	CTR-vs-no.reAF	0.0320811	0.0400091
f__Dacrymycetaceae;g__Dacryopinax	CTR-vs-no.reAF	0.0451145	0.0473903		g__Unclassified;s__Lachnospiraceae bacterium 5_1_57FAA	CTR-vs-no.reAF	2.17942e-07	3.86068e-06
f__Microbacteriaceae;g__Aurantimicrobium	CTR-vs-no.reAF	0.0451145	0.0472501		g__Unclassified;s__Clostridiales bacterium VE202-14	CTR-vs-no.reAF	7.4874e-05	0.000413953
f__Halobacteroidaceae;g__Acetohalobium	CTR-vs-no.reAF	0.0151417	0.0238229		g__Enterorhabdus;s__Enterorhabdus caecimuris	CTR-vs-no.reAF	3.53324e-06	3.40761e-05
f__Gemmataceae;g__Zavarzinella	CTR-vs-no.reAF	0.00347579	0.00904729		g__Turicibacter;s__Turicibacter sanguinis	CTR-vs-no.reAF	3.609e-07	5.74792e-06
f__Syntrophaceae;g__Smithella	CTR-vs-no.reAF	0.0453401	0.0465229		g__Bifidobacterium;s__Bifidobacterium ruminantium	CTR-vs-no.reAF	0.0435152	0.0457555
f__Phyllobacteriaceae;g__Nitratireductor	CTR-vs-no.reAF	0.00544439	0.0122759		g__Unclassified;s__[Bacteroides] pectinophilus	CTR-vs-no.reAF	1.75643e-06	2.06024e-05
f__Candidatus Methanoperedenaceae;g__Candidatus Methanoperedens	CTR-vs-no.reAF	0.0215985	0.0314645		g__Butyrivibrio;s__Butyrivibrio crossotus CAG:259	CTR-vs-no.reAF	0.0255732	0.0336837
f__Chlorobiaceae;g__Pelodictyon	CTR-vs-no.reAF	0.0322261	0.0410361		g__Roseburia;s__Roseburia sp. CAG:182	CTR-vs-no.reAF	0.000122288	0.000608286
f__Sulfolobaceae;g__Acidianus	CTR-vs-no.reAF	0.0376561	0.0441399		g__Ruminococcus;s__Ruminococcus sp. CAG:9	CTR-vs-no.reAF	9.38639e-09	4.79258e-07
f__Unclassified;g__Nitratifractor	CTR-vs-no.reAF	0.0322261	0.040889		g__Unclassified;s__Lachnospiraceae bacterium KHCPX20	CTR-vs-no.reAF	0.00116217	0.00349659
f__Synechococcaceae;g__Cyanobium	CTR-vs-no.reAF	0.0242086	0.0338729		g__Clostridium;s__Clostridium sp. CAG:356	CTR-vs-no.reAF	0.0323429	0.039849
f__Flavobacteriaceae;g__Galbibacter	CTR-vs-no.reAF	0.0385201	0.0417007		g__Selenomonas;s__Selenomonas ruminantium	CTR-vs-no.reAF	0.000668572	0.00228473
f__Propionibacteriaceae;g__Propionibacterium	CTR-vs-no.reAF	0.00231756	0.00667006		g__Lactobacillus;s__Lactobacillus oris	CTR-vs-no.reAF	0.00187777	0.00507759
f__Candidatus Paracaedibacteraceae;g__Candidatus Odyssella	CTR-vs-no.reAF	0.0451145	0.0471107		g__Taylorella;s__Taylorella asinigenitalis	CTR-vs-no.reAF	0.00072915	0.00243424
f__Phycisphaeraceae;g__Phycisphaera	CTR-vs-no.reAF	0.0451145	0.0469722		g__Gordonibacter;s__Gordonibacter pamelaeae	CTR-vs-no.reAF	0.000343268	0.00131258
f__Francisellaceae;g__Francisella	CTR-vs-no.reAF	0.00753864	0.0153372		g__Prevotella;s__Prevotella sp. F0091	CTR-vs-no.reAF	0.0404169	0.0432842
f__Fervidobacteriaceae;g__Thermosipho	CTR-vs-no.reAF	0.00599441	0.0129392		g__Veillonella;s__Veillonella sp. 3_1_44	CTR-vs-no.reAF	0.0148112	0.0227543
f__Cellvibrionaceae;g__Saccharophagus	CTR-vs-no.reAF	0.00422375	0.0103834		g__Streptococcus;s__Streptococcus sp. SR4	CTR-vs-no.reAF	5.14443e-07	7.50481e-06
f__Rhizopodaceae;g__Rhizopus	CTR-vs-no.reAF	0.0183217	0.0274826		g__Ruminococcus;s__Ruminococcus sp. CAG:382	CTR-vs-no.reAF	0.025978	0.0341392
f__Intrasporangiaceae;g__Terrabacter	CTR-vs-no.reAF	0.00378103	0.00956061		g__Unclassified;s__Firmicutes bacterium CAG:270	CTR-vs-no.reAF	1.48319e-07	3.0292e-06
f__Unclassified;g__Dehalogenimonas	CTR-vs-no.reAF	0.024111	0.0338702		g__Pelosinus;s__Pelosinus fermentans	CTR-vs-no.reAF	5.11643e-05	0.000303144
f__Neisseriaceae;g__Kingella	CTR-vs-no.reAF	0.0101096	0.018543		g__Enterorhabdus;s__Enterorhabdus mucosicola	CTR-vs-no.reAF	1.13544e-05	8.8789e-05
f__Oscillatoriaceae;g__Lyngbya	CTR-vs-no.reAF	0.00911151	0.017435		g__Unclassified;s__Lachnospiraceae bacterium TF01-11	CTR-vs-no.reAF	0.00131755	0.00380576
f__Natrialbaceae;g__Natronorubrum	CTR-vs-no.reAF	1.63163e-07	3.85064e-06		g__Unclassified;s__Lachnospiraceae bacterium 6_1_63FAA	CTR-vs-no.reAF	4.52319e-05	0.000276488
f__Coleofasciculaceae;g__Coleofasciculus	CTR-vs-no.reAF	0.0125935	0.02093		g__Unclassified;s__Lachnospiraceae bacterium A2	CTR-vs-no.reAF	0.00137306	0.00393339
f__Acidimicrobiaceae;g__Acidithrix	CTR-vs-no.reAF	0.0253908	0.0351108		g__Clostridium;s__Clostridium sp. CAG:571	CTR-vs-no.reAF	0.00305781	0.00718316
f__Unclassified;g__Saitoella	CTR-vs-no.reAF	0.00669196	0.0141009		g__Blautia;s__Blautia sp. GD9	CTR-vs-no.reAF	0.00535876	0.0108298
f__Deferribacteraceae;g__Geovibrio	CTR-vs-no.reAF	0.0101096	0.0184474		g__Mitsuokella;s__Mitsuokella sp. oral taxon 131	CTR-vs-no.reAF	0.0136296	0.02151
f__Planctomycetaceae;g__Blastopirellula	CTR-vs-no.reAF	0.0322261	0.0407429		g__Paeniclostridium;s__Paeniclostridium sordellii	CTR-vs-no.reAF	1.58228e-07	3.08633e-06
f__Woeseiaceae;g__Woeseia	CTR-vs-no.reAF	0.0322261	0.040598		g__Veillonella;s__Veillonella sp. DORA_A_3_16_22	CTR-vs-no.reAF	0.00153722	0.00430421
f__Methanosarcinaceae;g__Methanohalobium	CTR-vs-no.reAF	0.00123594	0.00424779		g__Unclassified;s__Succinivibrionaceae bacterium WG-1	CTR-vs-no.reAF	0.043106	0.0453528
f__Rhizobiaceae;g__Candidatus Liberibacter	CTR-vs-no.reAF	0.0146619	0.023275		g__Selenomonas;s__Selenomonas sputigena	CTR-vs-no.reAF	0.0340356	0.0414056
f__Alteromonadaceae;g__Aliagarivorans	CTR-vs-no.reAF	0.0196928	0.0290468		g__Tannerella;s__Tannerella sp. CAG:51	CTR-vs-no.reAF	0.0215647	0.0297586
f__Mucoraceae;g__Mucor	CTR-vs-no.reAF	0.00493678	0.0113482		g__Unclassified;s__Oscillospiraceae bacterium VE202-24	CTR-vs-no.reAF	0.0190133	0.0270328
f__Xanthomonadaceae;g__Xylella	CTR-vs-no.reAF	0.0376561	0.0439943		g__Corynebacterium;s__Corynebacterium camporealensis	CTR-vs-no.reAF	0.0299444	0.0379719
f__Dermocarpellaceae;g__Stanieria	CTR-vs-no.reAF	0.0376561	0.0438495		g__Clostridium;s__Clostridium nexile CAG:348	CTR-vs-no.reAF	1.91821e-07	3.54256e-06
f__Merismopediaceae;g__Synechocystis	CTR-vs-no.reAF	0.0376561	0.0437058		g__Erysipelatoclostridium;s__Erysipelatoclostridium ramosum	CTR-vs-no.reAF	0.00383395	0.00844636
f__Oceanospirillaceae;g__Pseudospirillum	CTR-vs-no.reAF	0.0376561	0.0435629		g__Unclassified;s__Burkholderiales bacterium YL45	CTR-vs-no.reAF	0.00129046	0.00377145
f__Microbacteriaceae;g__Frigoribacterium	CTR-vs-no.reAF	0.0451145	0.0468344		g__Bacteroides;s__Bacteroides cellulosilyticus CAG:158	CTR-vs-no.reAF	0.00214322	0.00560337
f__Bacillaceae;g__Sediminibacillus	CTR-vs-no.reAF	0.00145057	0.00484435		g__Ruminococcus;s__Ruminococcus sp. DSM 100440	CTR-vs-no.reAF	0.046639	0.0475148
f__Rhodobacteraceae;g__Ahrensia	CTR-vs-no.reAF	0.00218565	0.00650185		g__Bacteroides;s__Bacteroides sp. 2_1_16	CTR-vs-no.reAF	0.00883404	0.0160417
f__Flavobacteriaceae;g__Sediminibacter	CTR-vs-no.reAF	0.0376561	0.043421		g__Streptococcus;s__Streptococcus sp. HMSC10E12	CTR-vs-no.reAF	7.93085e-06	6.5251e-05
f__Halieaceae;g__Congregibacter	CTR-vs-no.reAF	0.0451145	0.0466975		g__Eubacterium;s__Eubacterium sp. 3_1_31	CTR-vs-no.reAF	6.59113e-06	5.63656e-05
f__Intrasporangiaceae;g__Terracoccus	CTR-vs-no.reAF	0.0101096	0.0183528		g__Bacteroides;s__Bacteroides intestinalis CAG:564	CTR-vs-no.reAF	0.0466982	0.0474916
f__Phyllobacteriaceae;g__Hoeflea	CTR-vs-no.reAF	0.000709678	0.00306373		g__Eggerthella;s__Eggerthella sp. 1_3_56FAA	CTR-vs-no.reAF	0.000491677	0.00176354
f__Thiotrichaceae;g__Achromatium	CTR-vs-no.reAF	0.0141979	0.0226399		g__Dorea;s__Dorea formicigenerans CAG:28	CTR-vs-no.reAF	3.84429e-07	6.06699e-06
f__Acetobacteraceae;g__Acidocella	CTR-vs-no.reAF	0.0322261	0.040454		g__Coprococcus;s__Coprococcus sp. HPP0074	CTR-vs-no.reAF	1.63784e-08	6.18106e-07
f__Halothiobacillaceae;g__Halothiobacillus	CTR-vs-no.reAF	0.0451145	0.0465613		g__Clostridium;s__Clostridium sp. CAG:678	CTR-vs-no.reAF	0.0320811	0.0399804
f__Propionibacteriaceae;g__Cutibacterium	CTR-vs-no.reAF	0.0133064	0.0217073		g__Clostridium;s__Clostridium tyrobutyricum	CTR-vs-no.reAF	0.0018996	0.00508905
f__Comamonadaceae;g__Lampropedia	CTR-vs-no.reAF	0.0376561	0.0432801		g__Bacteroides;s__Bacteroides finegoldii CAG:203	CTR-vs-no.reAF	0.0236883	0.0318043
f__Coriolaceae;g__Trametes	CTR-vs-no.reAF	0.0101096	0.0182592		g__Unclassified;s__Clostridiales bacterium VE202-09	CTR-vs-no.reAF	7.86862e-05	0.000428211
f__Propionibacteriaceae;g__Aestuariimicrobium	CTR-vs-no.reAF	0.0451145	0.046426		g__Anaerovorax;s__Anaerovorax odorimutans	CTR-vs-no.reAF	0.00231998	0.00598438
f__Peptococcaceae;g__Desulfurispora	CTR-vs-no.reAF	0.026093	0.0356638		g__Veillonella;s__Veillonella seminalis	CTR-vs-no.reAF	0.00085033	0.00270858
f__Myoviridae;g__Se1virus	CTR-vs-no.reAF	0.0406208	0.0437075		g__Blautia;s__Blautia sp. SF-50	CTR-vs-no.reAF	3.47785e-10	8.62507e-08
f__Saccharospirillaceae;g__Gynuella	CTR-vs-no.reAF	0.0101096	0.0181665		g__Ruminococcus;s__Ruminococcus obeum CAG:39	CTR-vs-no.reAF	1.58193e-07	3.12072e-06
f__Natrialbaceae;g__Natronolimnobius	CTR-vs-no.reAF	0.00123408	0.004283		g__Unclassified;s__Lachnospiraceae bacterium 28-4	CTR-vs-no.reAF	0.00413388	0.008937
f__Pucciniaceae;g__Uromyces	CTR-vs-no.reAF	0.0376561	0.04314		g__Unclassified;s__Lachnospiraceae bacterium CAG:364	CTR-vs-no.reAF	6.5516e-07	9.39966e-06
f__Unclassified;g__Terasakiispira	CTR-vs-no.reAF	0.00273803	0.00745586		g__Clostridium;s__Clostridium sp. CAG:221	CTR-vs-no.reAF	0.0042905	0.0092068
f__Potyviridae;g__Potyvirus	CTR-vs-no.reAF	0.000193781	0.000979977		g__Acetivibrio;s__Acetivibrio ethanolgignens	CTR-vs-no.reAF	0.000794719	0.00255015
f__Bradyrhizobiaceae;g__Afipia	CTR-vs-no.reAF	0.000490859	0.00217205		g__Unclassified;s__Lentisphaerae bacterium GWF2_50_93	CTR-vs-no.reAF	0.0193358	0.027424
f__Unclassified;g__Enhygromyxa	CTR-vs-no.reAF	0.0101096	0.0180748		g__Streptococcus;s__Streptococcus mitis	CTR-vs-no.reAF	1.67551e-08	6.05975e-07
f__Halobacteroidaceae;g__Fuchsiella	CTR-vs-no.reAF	3.6437e-05	0.000263239		g__Eubacterium;s__Eubacterium plexicaudatum	CTR-vs-no.reAF	0.000105701	0.000538115
f__Microbacteriaceae;g__Microcella	CTR-vs-no.reAF	0.0376561	0.0430008		g__Erysipelatoclostridium;s__[Clostridium] innocuum	CTR-vs-no.reAF	4.52319e-05	0.000275518
f__Enterococcaceae;g__Melissococcus	CTR-vs-no.reAF	0.00431114	0.0105251		g__Fusobacterium;s__Fusobacterium sp. CAG:815	CTR-vs-no.reAF	0.0163023	0.0240652
f__Microbacteriaceae;g__Agreia	CTR-vs-no.reAF	0.0334051	0.0413476		g__Unclassified;s__bacterium LF-3	CTR-vs-no.reAF	1.17815e-10	2.04526e-07
f__Lachnospiraceae;g__Anaerocolumna	CTR-vs-no.reAF	0.00317572	0.00838959		g__Weissella;s__Weissella cibaria	CTR-vs-no.reAF	0.00426331	0.00918251
f__Streptosporangiaceae;g__Microbispora	CTR-vs-no.reAF	0.0217562	0.0315644		g__Coprococcus;s__Coprococcus sp. CAG:131	CTR-vs-no.reAF	0.00913612	0.0164697
f__Methanospirillaceae;g__Methanospirillum	CTR-vs-no.reAF	0.0101096	0.0179839		g__Dorea;s__Dorea sp. AGR2135	CTR-vs-no.reAF	2.99167e-07	4.89957e-06
f__Aerococcaceae;g__Eremococcus	CTR-vs-no.reAF	0.0376561	0.0428626		g__Blautia;s__Blautia schinkii	CTR-vs-no.reAF	0.000179322	0.00081922
f__Flavobacteriaceae;g__Imtechella	CTR-vs-no.reAF	0.0376561	0.0427252		g__Clostridium;s__Clostridium botulinum	CTR-vs-no.reAF	4.35558e-07	6.6914e-06
f__Planococcaceae;g__Viridibacillus	CTR-vs-no.reAF	0.00113742	0.00410863		g__Eubacterium;s__Eubacterium siraeum CAG:80	CTR-vs-no.reAF	0.0416818	0.0442566
f__Flavobacteriaceae;g__Cloacibacterium	CTR-vs-no.reAF	4.55541e-05	0.000316199		g__Clostridium;s__Clostridium sp. CAG:122	CTR-vs-no.reAF	2.18235e-05	0.000148571
f__Poxviridae;g__Molluscipoxvirus	CTR-vs-no.reAF	4.99125e-05	0.000333378		g__Clostridium;s__Clostridium diolis	CTR-vs-no.reAF	0.0140949	0.0220637
f__Unclassified;g__Lawsonella	CTR-vs-no.reAF	0.0376561	0.0425887		g__Mycoplasma;s__Mycoplasma sp. CAG:877	CTR-vs-no.reAF	0.00742902	0.0139576
f__Schizosaccharomycetaceae;g__Schizosaccharomyces	CTR-vs-no.reAF	0.0376561	0.0424531		g__Propionispira;s__Propionispira raffinosivorans	CTR-vs-no.reAF	0.000298211	0.00117658
f__Nocardioidaceae;g__Friedmanniella	CTR-vs-no.reAF	0.0376561	0.0423183		g__Unclassified;s__Coriobacteriaceae bacterium CHKCI002	CTR-vs-no.reAF	0.00329263	0.00761118
f__Gemmatimonadaceae;g__Gemmatimonas	CTR-vs-no.reAF	0.0125935	0.0208322		g__Campylobacter;s__Campylobacter jejuni	CTR-vs-no.reAF	9.19727e-06	7.42626e-05
f__Rhodobacteraceae;g__Roseibium	CTR-vs-no.reAF	0.00640701	0.013746		g__Bifidobacterium;s__Bifidobacterium subtile	CTR-vs-no.reAF	0.00461822	0.00965931
f__Flavobacteriaceae;g__Altibacter	CTR-vs-no.reAF	0.0376561	0.0421844		g__Coriobacterium;s__Coriobacterium glomerans	CTR-vs-no.reAF	0.00777523	0.0145138
f__Moraxellaceae;g__Alkanindiges	CTR-vs-no.reAF	0.0475141	0.0479203		g__Veillonella;s__Veillonella montpellierensis	CTR-vs-no.reAF	0.00189522	0.00510093
f__Didymosphaeriaceae;g__Paraphaeosphaeria	CTR-vs-no.reAF	0.0376561	0.0420513		g__Bacteroides;s__Bacteroides helcogenes	CTR-vs-no.reAF	0.0405207	0.0433153
f__Propionibacteriaceae;g__Auraticoccus	CTR-vs-no.reAF	0.0376561	0.0419191		g__Unclassified;s__Lachnospiraceae bacterium CAG:25	CTR-vs-no.reAF	3.04254e-07	4.9363e-06
f__Thermococcaceae;g__Pyrococcus	CTR-vs-no.reAF	0.0376561	0.0417876		g__Bifidobacterium;s__Bifidobacterium animalis	CTR-vs-no.reAF	0.0284591	0.0366235
f__Retroviridae;g__Alpharetrovirus	CTR-vs-no.reAF	0.00273803	0.00739894		g__Unclassified;s__Lachnospiraceae bacterium 9_1_43BFAA	CTR-vs-no.reAF	1.75479e-08	6.09262e-07
f__Unclassified;g__Elioraea	CTR-vs-no.reAF	0.0376561	0.0416571		g__Streptococcus;s__Streptococcus sp. HMSC064H09	CTR-vs-no.reAF	2.11043e-06	2.39458e-05
f__Rhodospirillaceae;g__Magnetospira	CTR-vs-no.reAF	0.0376561	0.0415273		g__Clostridium;s__Clostridium butyricum	CTR-vs-no.reAF	2.30852e-08	7.85803e-07
f__Pseudonocardiaceae;g__Kibdelosporangium	CTR-vs-no.reAF	0.000734958	0.00313464		g__Lachnoanaerobaculum;s__Lachnoanaerobaculum saburreum	CTR-vs-no.reAF	0.000668637	0.00227599
f__Alteromonadaceae;g__Lacimicrobium	CTR-vs-no.reAF	0.0376561	0.0413983		g__Bifidobacterium;s__Bifidobacterium pseudocatenulatum CAG:263	CTR-vs-no.reAF	0.0413755	0.0440122
f__Intrasporangiaceae;g__Serinicoccus	CTR-vs-no.reAF	0.0170148	0.0263024		g__Lachnoclostridium;s__[Clostridium] fimetarium	CTR-vs-no.reAF	0.0011632	0.00347557
f__Carnobacteriaceae;g__Lacticigenium	CTR-vs-no.reAF	0.0101096	0.017894		g__Unclassified;s__Lachnospiraceae bacterium AC2014	CTR-vs-no.reAF	0.0267831	0.0349327
f__Intrasporangiaceae;g__Ornithinimicrobium	CTR-vs-no.reAF	0.00192091	0.00596494		g__Unclassified;s__Firmicutes bacterium CAG:56	CTR-vs-no.reAF	0.000163087	0.000765188
f__Alteromonadaceae;g__Aliiglaciecola	CTR-vs-no.reAF	0.0376561	0.0412702		g__Bacteroides;s__Bacteroides sp. HMSC068A09	CTR-vs-no.reAF	0.000105688	0.000541223
f__Thermomicrobiaceae;g__Thermomicrobium	CTR-vs-no.reAF	0.0380534	0.0414489		g__Parabacteroides;s__Parabacteroides sp. HGS0025	CTR-vs-no.reAF	0.00190114	0.0050775
f__Prevotellaceae;g__Prevotella	CTR-vs-reAF	0.00689978	0.0158179		g__Coprobacillus;s__Coprobacillus sp. 3_3_56FAA	CTR-vs-no.reAF	4.29537e-10	9.32096e-08
f__Bifidobacteriaceae;g__Bifidobacterium	CTR-vs-reAF	0.0400485	0.0432575		g__Bifidobacterium;s__Bifidobacterium tsurumiense	CTR-vs-no.reAF	0.00777938	0.0145059
f__Eubacteriaceae;g__Eubacterium	CTR-vs-reAF	9.71626e-05	0.000711821		g__Eggerthella;s__Eggerthella sp. YY7918	CTR-vs-no.reAF	0.027606	0.0358176
f__Ruminococcaceae;g__Ruminococcus	CTR-vs-reAF	0.000123067	0.000864031		g__Unclassified;s__Lentisphaerae bacterium GWF2_49_21	CTR-vs-no.reAF	0.0404166	0.0433106
f__Enterobacteriaceae;g__Escherichia	CTR-vs-reAF	0.045976	0.0472375		g__Anaerovibrio;s__Anaerovibrio sp. RM50	CTR-vs-no.reAF	1.42597e-05	0.000106244
f__Lachnospiraceae;g__Roseburia	CTR-vs-reAF	0.0192103	0.0265323		g__Fusobacterium;s__Fusobacterium sp. HMSC073F01	CTR-vs-no.reAF	0.000138049	0.000671298
f__Streptococcaceae;g__Streptococcus	CTR-vs-reAF	5.12818e-07	2.46885e-05		g__Ruminiclostridium;s__[Clostridium] cellulosi	CTR-vs-no.reAF	0.0209077	0.0290599
f__Oscillospiraceae;g__Oscillibacter	CTR-vs-reAF	0.0101123	0.0204063		g__Clostridium;s__Clostridium cellulovorans	CTR-vs-no.reAF	1.95784e-05	0.000137049
f__Enterobacteriaceae;g__Klebsiella	CTR-vs-reAF	0.0129365	0.0234388		g__Unclassified;s__Lachnospiraceae bacterium 3-1	CTR-vs-no.reAF	7.36934e-06	6.12113e-05
f__Veillonellaceae;g__Dialister	CTR-vs-reAF	0.0223839	0.0292379		g__Granulicatella;s__Granulicatella sp. HMSC31F03	CTR-vs-no.reAF	0.000708754	0.00239377
f__Enterococcaceae;g__Enterococcus	CTR-vs-reAF	1.15645e-06	3.24769e-05		g__Lactobacillus;s__Lactobacillus coleohominis	CTR-vs-no.reAF	0.00203612	0.00534751
f__Lactobacillaceae;g__Lactobacillus	CTR-vs-reAF	5.10627e-06	8.19435e-05		g__Streptococcus;s__Streptococcus suis	CTR-vs-no.reAF	1.38431e-06	1.7289e-05
f__Veillonellaceae;g__Veillonella	CTR-vs-reAF	0.0373364	0.0409849		g__Unclassified;s__Lachnospiraceae bacterium 2_1_58FAA	CTR-vs-no.reAF	7.0824e-09	4.09835e-07
f__Lachnospiraceae;g__Coprococcus	CTR-vs-reAF	0.000342835	0.00202694		g__Unclassified;s__Lachnospiraceae bacterium 3-2	CTR-vs-no.reAF	1.86316e-06	2.1563e-05
f__Lachnospiraceae;g__Blautia	CTR-vs-reAF	1.43752e-06	3.46031e-05		g__Enterococcus;s__Enterococcus faecalis	CTR-vs-no.reAF	1.6728e-05	0.000120999
f__Lachnospiraceae;g__Dorea	CTR-vs-reAF	8.62825e-07	2.64338e-05		g__Clostridium;s__Clostridium sp. CAG:1193	CTR-vs-no.reAF	0.0209057	0.029127
f__Selenomonadaceae;g__Mitsuokella	CTR-vs-reAF	0.010324	0.020346		g__Unclassified;s__Eggerthellaceae bacterium AT8	CTR-vs-no.reAF	0.00019662	0.000861949
f__Unclassified;g__Flavonifractor	CTR-vs-reAF	0.00423455	0.0113257		g__Lachnoclostridium;s__[Clostridium] lavalense	CTR-vs-no.reAF	0.0112362	0.0185771
f__Lachnospiraceae;g__Fusicatenibacter	CTR-vs-reAF	0.000195574	0.00124356		g__Unclassified;s__Lachnospiraceae bacterium 10-1	CTR-vs-no.reAF	0.0259792	0.0341149
f__Clostridiaceae;g__Butyricicoccus	CTR-vs-reAF	0.0279964	0.0336957		g__Unclassified;s__Clostridiales bacterium VE202-16	CTR-vs-no.reAF	0.0382514	0.041451
f__Erysipelotrichaceae;g__Holdemanella	CTR-vs-reAF	2.20177e-05	0.000218235		g__Unclassified;s__[Eubacterium] infirmum	CTR-vs-no.reAF	0.0344753	0.0418233
f__Fusobacteriaceae;g__Fusobacterium	CTR-vs-reAF	0.0260039	0.0319829		g__Bacteroides;s__Bacteroides pectinophilus CAG:437	CTR-vs-no.reAF	0.00023762	0.000998808
f__Eggerthellaceae;g__Eggerthella	CTR-vs-reAF	0.0260039	0.0318666		g__Anaerovibrio;s__Anaerovibrio lipolyticus	CTR-vs-no.reAF	0.0301789	0.0381856
f__Lachnospiraceae;g__Anaerostipes	CTR-vs-reAF	5.12818e-07	2.16025e-05		g__Butyrivibrio;s__Butyrivibrio fibrisolvens	CTR-vs-no.reAF	0.000513956	0.00183209
f__Lachnospiraceae;g__Butyrivibrio	CTR-vs-reAF	0.0269843	0.0327112		g__Butyrivibrio;s__Butyrivibrio sp. AC2005	CTR-vs-no.reAF	0.0244097	0.0326214
f__Synergistaceae;g__Pyramidobacter	CTR-vs-reAF	0.00891777	0.0186664		g__Lachnospira;s__Lachnospira multipara	CTR-vs-no.reAF	1.6728e-05	0.000120497
f__Clostridiaceae;g__Hungatella	CTR-vs-reAF	0.0129365	0.0233134		g__Lactobacillus;s__Lactobacillus casei	CTR-vs-no.reAF	1.35796e-06	1.70827e-05
f__Erysipelotrichaceae;g__Coprobacillus	CTR-vs-reAF	7.89384e-09	6.65056e-07		g__Streptococcus;s__Streptococcus sobrinus	CTR-vs-no.reAF	3.0566e-05	0.000194369
f__Peptostreptococcaceae;g__Romboutsia	CTR-vs-reAF	0.000558723	0.00276897		g__Anaerotruncus;s__Anaerotruncus sp. CAG:528	CTR-vs-no.reAF	0.0288794	0.0370818
f__Enterobacteriaceae;g__Shigella	CTR-vs-reAF	0.0129365	0.0231894		g__Olsenella;s__Olsenella sp. oral taxon 807	CTR-vs-no.reAF	0.000586509	0.00204454
f__Lachnospiraceae;g__Tyzzerella	CTR-vs-reAF	1.39757e-05	0.000162408		g__Streptococcus;s__Streptococcus sp. 449_SSPC	CTR-vs-no.reAF	4.0418e-07	6.32123e-06
f__Lachnospiraceae;g__Lachnospira	CTR-vs-reAF	1.54502e-06	3.2542e-05		g__Streptococcus;s__Streptococcus sp. HMSC078H12	CTR-vs-no.reAF	1.61812e-08	6.24236e-07
f__Methanobacteriaceae;g__Methanobrevibacter	CTR-vs-reAF	0.00660656	0.0154612		g__Unclassified;s__Parcubacteria bacterium RAAC4_OD1_1	CTR-vs-no.reAF	0.00398867	0.00868799
f__Mycoplasmataceae;g__Mycoplasma	CTR-vs-reAF	0.00670562	0.0154781		g__Jonquetella;s__Jonquetella anthropi	CTR-vs-no.reAF	0.00145566	0.00410898
f__Sutterellaceae;g__Parasutterella	CTR-vs-reAF	0.0170954	0.02494		g__Porphyromonas;s__Porphyromonas gulae	CTR-vs-no.reAF	0.00981372	0.0174021
f__Unclassified;g__Intestinimonas	CTR-vs-reAF	0.0192103	0.026424		g__Unclassified;s__Firmicutes bacterium CAG:884	CTR-vs-no.reAF	0.0125622	0.0203054
f__Enterobacteriaceae;g__Citrobacter	CTR-vs-reAF	0.0129329	0.0235589		g__Lachnobacterium;s__Lachnobacterium bovis	CTR-vs-no.reAF	0.0015528	0.00433385
f__Erysipelotrichaceae;g__Turicibacter	CTR-vs-reAF	0.00121742	0.0050033		g__Bacillus;s__Bacillus thuringiensis	CTR-vs-no.reAF	0.00727669	0.0137457
f__Selenomonadaceae;g__Propionispira	CTR-vs-reAF	0.0335445	0.0384507		g__Streptococcus;s__Streptococcus salivarius CAG:79	CTR-vs-no.reAF	7.49041e-08	1.85762e-06
f__Peptostreptococcaceae;g__Clostridioides	CTR-vs-reAF	0.0223839	0.029125		g__Streptococcus;s__Streptococcus sp. CCH5-D3	CTR-vs-no.reAF	1.48042e-07	3.05953e-06
f__Flavobacteriaceae;g__Capnocytophaga	CTR-vs-reAF	0.0429258	0.0453479		g__Unclassified;s__Lachnospiraceae bacterium COE1	CTR-vs-no.reAF	0.0293299	0.0373838
f__Bacillaceae;g__Bacillus	CTR-vs-reAF	0.00148739	0.00550825		g__Unclassified;s__Veillonellaceae bacterium DNF00626	CTR-vs-no.reAF	0.0209145	0.0290461
f__Peptostreptococcaceae;g__Intestinibacter	CTR-vs-reAF	1.33075e-06	3.44972e-05		g__Unclassified;s__Eubacteriaceae bacterium CHKCI004	CTR-vs-no.reAF	0.000299337	0.00117834
f__Eggerthellaceae;g__Enterorhabdus	CTR-vs-reAF	0.0335622	0.0383406		g__Lachnoclostridium;s__[Clostridium] methoxybenzovorans	CTR-vs-no.reAF	0.00190114	0.0050697
f__Erysipelotrichaceae;g__Candidatus Stoquefichus	CTR-vs-reAF	0.0105411	0.0205338		g__Dorea;s__Dorea longicatena CAG:42	CTR-vs-no.reAF	1.15177e-08	5.12685e-07
f__Sporomusaceae;g__Pelosinus	CTR-vs-reAF	3.02818e-05	0.00027581		g__Erysipelatoclostridium;s__[Clostridium] cocleatum	CTR-vs-no.reAF	3.47036e-08	1.02111e-06
f__Enterobacteriaceae;g__Salmonella	CTR-vs-reAF	0.0260039	0.0317511		g__Bacteroides;s__Bacteroides faecis CAG:32	CTR-vs-no.reAF	1.75e-06	2.06666e-05
f__Flavobacteriaceae;g__Myroides	CTR-vs-reAF	0.0226971	0.0294189		g__Anaerobium;s__Anaerobium acetethylicum	CTR-vs-no.reAF	0.00175398	0.0047726
f__Unclassified;g__Pseudoflavonifractor	CTR-vs-reAF	0.000589304	0.00279712		g__Capnocytophaga;s__Capnocytophaga sp. oral taxon 332	CTR-vs-no.reAF	0.00470719	0.00975141
f__Flavobacteriaceae;g__Ornithobacterium	CTR-vs-reAF	2.66733e-05	0.000256826		g__Coprobacillus;s__Coprobacillus sp. 29_1	CTR-vs-no.reAF	2.55995e-10	1.48136e-07
f__Campylobacteraceae;g__Campylobacter	CTR-vs-reAF	6.91204e-07	2.32936e-05		g__Unclassified;s__Clostridiales bacterium VE202-26	CTR-vs-no.reAF	1.22933e-06	1.59263e-05
f__Erysipelotrichaceae;g__Erysipelatoclostridium	CTR-vs-reAF	8.78496e-06	0.000123355		g__Coprococcus;s__Coprococcus sp. HPP0048	CTR-vs-no.reAF	1.63784e-08	6.04955e-07
f__Succinivibrionaceae;g__Ruminobacter	CTR-vs-reAF	0.0170733	0.0252355		g__Faecalitalea;s__Faecalitalea cylindroides	CTR-vs-no.reAF	1.00677e-08	4.85485e-07
f__Bacillaceae;g__Geobacillus	CTR-vs-reAF	0.00763365	0.0167048		g__Olsenella;s__Olsenella profusa	CTR-vs-no.reAF	0.00515885	0.0105238
f__Flavobacteriaceae;g__Maribacter	CTR-vs-reAF	0.00143783	0.00550624		g__Butyrivibrio;s__Butyrivibrio proteoclasticus	CTR-vs-no.reAF	0.018416	0.0263781
f__Alcaligenaceae;g__Taylorella	CTR-vs-reAF	0.00199699	0.0072364		g__Clostridium;s__Clostridium sp. CAG:349	CTR-vs-no.reAF	0.0111955	0.0185629
f__Peptostreptococcaceae;g__Paeniclostridium	CTR-vs-reAF	2.20922e-06	4.37945e-05		g__Lactobacillus;s__Lactobacillus antri	CTR-vs-no.reAF	0.00466178	0.00972699
f__Corynebacteriaceae;g__Corynebacterium	CTR-vs-reAF	0.0055425	0.013734		g__Lachnoclostridium;s__Lachnoclostridium sp. YL32	CTR-vs-no.reAF	9.12538e-05	0.00048151
f__Selenomonadaceae;g__Anaerovibrio	CTR-vs-reAF	0.0290347	0.0345749		g__Streptococcus;s__Streptococcus sp. F0442	CTR-vs-no.reAF	1.09476e-05	8.59958e-05
f__Lachnospiraceae;g__Pseudobutyrivibrio	CTR-vs-reAF	0.00443097	0.0117578		g__Unclassified;s__Firmicutes bacterium CAG:646	CTR-vs-no.reAF	0.000491677	0.0017599
f__Ruminococcaceae;g__Acetivibrio	CTR-vs-reAF	0.000655195	0.00302467		g__Unclassified;s__[Clostridium] hiranonis	CTR-vs-no.reAF	0.0098006	0.0174322
f__Flavobacteriaceae;g__Flavobacterium	CTR-vs-reAF	0.00253915	0.00830772		g__Megasphaera;s__Megasphaera sp. BV3C16-1	CTR-vs-no.reAF	0.0382455	0.0415223
f__Lachnospiraceae;g__Lachnoanaerobaculum	CTR-vs-reAF	0.0400485	0.0431193		g__Bifidobacterium;s__Bifidobacterium bifidum CAG:234	CTR-vs-no.reAF	0.0104489	0.0175599
f__Sphingobacteriaceae;g__Pedobacter	CTR-vs-reAF	0.0360401	0.0398213		g__Sharpea;s__Sharpea azabuensis	CTR-vs-no.reAF	1.07689e-08	4.9197e-07
f__Fusobacteriaceae;g__Cetobacterium	CTR-vs-reAF	0.0347965	0.0388292		g__Slackia;s__Slackia piriformis	CTR-vs-no.reAF	0.000948408	0.00297728
f__Coriobacteriaceae;g__Coriobacterium	CTR-vs-reAF	0.0183411	0.025754		g__Roseburia;s__Roseburia sp. CAG:50	CTR-vs-no.reAF	2.69595e-05	0.000175287
f__Lachnospiraceae;g__Robinsoniella	CTR-vs-reAF	0.0241351	0.0301242		g__Slackia;s__Slackia heliotrinireducens	CTR-vs-no.reAF	0.0311391	0.0391721
f__Flammeovirgaceae;g__Roseivirga	CTR-vs-reAF	0.0237179	0.0298243		g__Enterococcus;s__Enterococcus cecorum	CTR-vs-no.reAF	0.000165387	0.000773887
f__Eubacteriaceae;g__Acetobacterium	CTR-vs-reAF	0.00819307	0.0173652		g__Clostridium;s__Clostridium sp. CAG:710	CTR-vs-no.reAF	0.0336695	0.0411331
f__Cytophagaceae;g__Runella	CTR-vs-reAF	4.92425e-06	8.29737e-05		g__Ruminococcus;s__Ruminococcus sp. AT12	CTR-vs-no.reAF	0.000343268	0.0013097
f__Carnobacteriaceae;g__Granulicatella	CTR-vs-reAF	0.00110725	0.00460671		g__Clostridium;s__Clostridium sp. C105KSO15	CTR-vs-no.reAF	0.000148243	0.000710911
f__Flavobacteriaceae;g__Cellulophaga	CTR-vs-reAF	0.00984131	0.019979		g__Coprobacillus;s__Coprobacillus sp. CAG:605	CTR-vs-no.reAF	0.0146576	0.0227193
f__Oxalobacteraceae;g__Herminiimonas	CTR-vs-reAF	0.0416639	0.0445738		g__Prevotella;s__Prevotella sp. MA2016	CTR-vs-no.reAF	0.0111588	0.0185375
f__Porphyromonadaceae;g__Macellibacteroides	CTR-vs-reAF	0.0170943	0.0250468		g__Bifidobacterium;s__Bifidobacterium longum CAG:69	CTR-vs-no.reAF	0.00600387	0.0117771
f__Lachnospiraceae;g__Lachnobacterium	CTR-vs-reAF	0.000404162	0.00230852		g__Bacteroides;s__Bacteroides graminisolvens	CTR-vs-no.reAF	0.0053584	0.010867
f__Peptostreptococcaceae;g__Peptostreptococcus	CTR-vs-reAF	0.000362238	0.00210473		g__Unclassified;s__Clostridiales bacterium CHKCI001	CTR-vs-no.reAF	0.00231998	0.0059755
f__Cytophagaceae;g__Spirosoma	CTR-vs-reAF	0.0147344	0.0249522		g__Unclassified;s__[Eubacterium] dolichum	CTR-vs-no.reAF	0.0429032	0.0452216
f__Sporolactobacillaceae;g__Sporolactobacillus	CTR-vs-reAF	0.000466443	0.00253534		g__Clostridium;s__Clostridium sp. CAG:590	CTR-vs-no.reAF	0.0172706	0.0250894
f__Erysipelotrichaceae;g__Faecalitalea	CTR-vs-reAF	1.43752e-06	3.22962e-05		g__Bacillus;s__Bacillus thermoamylovorans	CTR-vs-no.reAF	0.0222398	0.0305204
f__Staphylococcaceae;g__Staphylococcus	CTR-vs-reAF	0.0301192	0.0352437		g__Lachnoclostridium;s__[Eubacterium] contortum	CTR-vs-no.reAF	0.00102571	0.00317969
f__Aurantimonadaceae;g__Martelella	CTR-vs-reAF	0.0438725	0.0460592		g__Unclassified;s__Clostridiales bacterium VE202-29	CTR-vs-no.reAF	1.39073e-07	2.90881e-06
f__Lactobacillaceae;g__Sharpea	CTR-vs-reAF	7.66379e-06	0.000117395		g__Unclassified;s__Erysipelotrichaceae bacterium I46	CTR-vs-no.reAF	7.01436e-05	0.000395355
f__Streptococcaceae;g__Lactococcus	CTR-vs-reAF	2.20136e-05	0.000224805		g__Unclassified;s__Clostridiales bacterium VE202-06	CTR-vs-no.reAF	0.000260716	0.00107507
f__Cyanothecaceae;g__Cyanothece	CTR-vs-reAF	0.00139929	0.00542023		g__Unclassified;s__Ruminococcaceae bacterium GD6	CTR-vs-no.reAF	0.0132903	0.0211282
f__Peptococcaceae;g__Desulfosporosinus	CTR-vs-reAF	0.0335622	0.038211		g__Alloscardovia;s__Alloscardovia omnicolens	CTR-vs-no.reAF	0.0107994	0.0180788
f__Ruminococcaceae;g__Drancourtella	CTR-vs-reAF	1.28697e-05	0.000160633		g__Sporolactobacillus;s__Sporolactobacillus laevolacticus	CTR-vs-no.reAF	0.00121908	0.00362385
f__Unclassified;g__Candidatus Symbiothrix	CTR-vs-reAF	0.00887966	0.0187028		g__Unclassified;s__Lachnospiraceae bacterium M18-1	CTR-vs-no.reAF	7.72908e-08	1.88982e-06
f__Flavobacteriaceae;g__Vitellibacter	CTR-vs-reAF	0.022984	0.0295634		g__Porphyromonas;s__Porphyromonas gingivalis	CTR-vs-no.reAF	0.00642502	0.0123794
f__Eggerthellaceae;g__Denitrobacterium	CTR-vs-reAF	0.0170733	0.0251253		g__Enterobacter;s__Enterobacter sp. FY-07	CTR-vs-no.reAF	0.0250475	0.0332689
f__Sphingobacteriaceae;g__Mucilaginibacter	CTR-vs-reAF	0.0317837	0.036808		g__Bacillus;s__Bacillus sp. MB2021	CTR-vs-no.reAF	0.00114214	0.0034603
f__Peptostreptococcaceae;g__Terrisporobacter	CTR-vs-reAF	0.0192091	0.0266398		g__Prevotella;s__Prevotella sp. RM4	CTR-vs-no.reAF	0.0384723	0.0416643
f__Leuconostocaceae;g__Leuconostoc	CTR-vs-reAF	0.0231197	0.0295126		g__Veillonella;s__Veillonella sp. ICM51a	CTR-vs-no.reAF	0.0497747	0.0497747
f__Lactobacillaceae;g__Pediococcus	CTR-vs-reAF	0.0130817	0.0232028		g__Eubacterium;s__Eubacterium sp. SB2	CTR-vs-no.reAF	0.000470302	0.00169739
f__Sporomusaceae;g__Sporomusa	CTR-vs-reAF	0.0105411	0.0204158		g__Bifidobacterium;s__Bifidobacterium merycicum	CTR-vs-no.reAF	0.0156248	0.023669
f__Porphyromonadaceae;g__Sanguibacteroides	CTR-vs-reAF	0.00719308	0.0163788		g__Streptococcus;s__Streptococcus sp. CCH8-H5	CTR-vs-no.reAF	2.81278e-10	8.13832e-08
f__Leptotrichiaceae;g__Leptotrichia	CTR-vs-reAF	0.000621359	0.00290831		g__Chlamydia;s__Chlamydia psittaci	CTR-vs-no.reAF	0.00130481	0.00380697
f__Peptoniphilaceae;g__Anaerococcus	CTR-vs-reAF	9.393e-06	0.000126618		g__Clostridium;s__Clostridium sp. ASF502	CTR-vs-no.reAF	8.68678e-05	0.000461169
f__Lachnospiraceae;g__Catonella	CTR-vs-reAF	0.002421	0.00815876		g__Drancourtella;s__Drancourtella massiliensis	CTR-vs-no.reAF	2.59243e-08	8.49142e-07
f__Betaflexiviridae;g__Carlavirus	CTR-vs-reAF	1.42239e-13	4.79347e-11		g__Candidatus Symbiothrix;s__Candidatus Symbiothrix dinenymphae	CTR-vs-no.reAF	0.0466034	0.0475065
f__Alphaflexiviridae;g__Allexivirus	CTR-vs-reAF	1.38081e-12	2.32667e-10		g__Clostridium;s__Clostridium sp. CAG:411	CTR-vs-no.reAF	0.000148243	0.000708952
f__Sporomusaceae;g__Acetonema	CTR-vs-reAF	0.012905	0.0236358		g__Streptococcus;s__Streptococcus sp. ACS2	CTR-vs-no.reAF	4.55816e-07	6.88084e-06
f__Campylobacteraceae;g__Arcobacter	CTR-vs-reAF	1.07098e-05	0.000138815		g__Bifidobacterium;s__Bifidobacterium angulatum	CTR-vs-no.reAF	0.0126178	0.0203007
f__Flavobacteriaceae;g__Polaribacter	CTR-vs-reAF	0.000553233	0.00278268		g__Oscillibacter;s__Oscillibacter sp. KLE 1745	CTR-vs-no.reAF	0.00355392	0.00806484
f__Peptoniphilaceae;g__Finegoldia	CTR-vs-reAF	0.00145022	0.00549129		g__Tyzzerella;s__[Clostridium] propionicum	CTR-vs-no.reAF	0.000393173	0.00146785
f__Defluviitaleaceae;g__Defluviitalea	CTR-vs-reAF	0.0192103	0.0263166		g__Eubacterium;s__Eubacterium xylanophilum	CTR-vs-no.reAF	0.00142829	0.00407144
f__Erwiniaceae;g__Erwinia	CTR-vs-reAF	0.0118959	0.0221487		g__Nitrosomonas;s__Nitrosomonas ureae	CTR-vs-no.reAF	0.0131264	0.020925
f__Flavobacteriaceae;g__Algibacter	CTR-vs-reAF	0.0138567	0.0239472		g__Streptococcus;s__Streptococcus sp. HMSC064D12	CTR-vs-no.reAF	4.75072e-08	1.24958e-06
f__Aerococcaceae;g__Globicatella	CTR-vs-reAF	0.0397314	0.0431919		g__Bacteroides;s__Bacteroides sp. HMSC073E02	CTR-vs-no.reAF	0.0184151	0.0264423
f__Thermoanaerobacterales Family III. Incertae Sedis;g__Thermoanaerobacterium	CTR-vs-reAF	0.00130773	0.0051245		g__Denitrobacterium;s__Denitrobacterium detoxificans	CTR-vs-no.reAF	0.000940862	0.00296431
f__Chitinophagaceae;g__Niastella	CTR-vs-reAF	0.0161219	0.0242548		g__Bacillus;s__Bacillus sp. EB01	CTR-vs-no.reAF	0.0361861	0.0432937
f__Chitinophagaceae;g__Sediminibacterium	CTR-vs-reAF	0.000142208	0.000958479		g__Citrobacter;s__Citrobacter youngae	CTR-vs-no.reAF	0.0320068	0.0400316
f__Fibrobacteraceae;g__Fibrobacter	CTR-vs-reAF	0.0130502	0.0232694		g__Lactobacillus;s__Lactobacillus ultunensis	CTR-vs-no.reAF	0.00457289	0.00964585
f__Cytophagaceae;g__Anditalea	CTR-vs-reAF	0.0151424	0.025388		g__Citrobacter;s__Citrobacter rodentium	CTR-vs-no.reAF	0.000197741	0.000858194
f__Lachnospiraceae;g__Sellimonas	CTR-vs-reAF	7.64563e-05	0.000599204		g__Streptococcus;s__Streptococcus sp. HMSC078H03	CTR-vs-no.reAF	1.21737e-07	2.67513e-06
f__Bdellovibrionaceae;g__Bdellovibrio	CTR-vs-reAF	1.08295e-07	6.08257e-06		g__Robinsoniella;s__Robinsoniella sp. KNHs210	CTR-vs-no.reAF	0.00445494	0.00943144
f__Eubacteriaceae;g__Pseudoramibacter	CTR-vs-reAF	0.0491615	0.0493078		g__Leuconostoc;s__Leuconostoc sp. DORA_2	CTR-vs-no.reAF	0.00381811	0.00845438
f__Marinilabiliaceae;g__Anaerophaga	CTR-vs-reAF	0.00242881	0.00810406		g__Unclassified;s__Lachnospiraceae bacterium MC2017	CTR-vs-no.reAF	0.0156689	0.0237151
f__Yersiniaceae;g__Yersinia	CTR-vs-reAF	0.0215869	0.0284172		g__Streptococcus;s__Streptococcus sp. HMSC072D03	CTR-vs-no.reAF	8.6169e-08	2.02148e-06
f__Flavobacteriaceae;g__Aequorivita	CTR-vs-reAF	0.00631389	0.0150907		g__Streptococcus;s__Streptococcus sp. HMSC077F03	CTR-vs-no.reAF	0.00410819	0.00889253
f__Syntrophomonadaceae;g__Syntrophomonas	CTR-vs-reAF	0.00750958	0.0166495		g__Eubacterium;s__Eubacterium ruminantium	CTR-vs-no.reAF	6.58682e-06	5.68891e-05
f__Carnobacteriaceae;g__Trichococcus	CTR-vs-reAF	0.045976	0.0470939		g__Veillonella;s__Veillonella sp. ACP1	CTR-vs-no.reAF	0.0488894	0.0490589
f__Candidatus Brocadiaceae;g__Candidatus Scalindua	CTR-vs-reAF	0.0286675	0.0342587		g__Unclassified;s__Firmicutes bacterium CAG:424	CTR-vs-no.reAF	4.44085e-06	4.14479e-05
f__Clostridiaceae;g__Anaerosalibacter	CTR-vs-reAF	0.0299221	0.035135		g__Porphyromonas;s__Porphyromonas macacae	CTR-vs-no.reAF	0.00266432	0.00669358
f__Peptococcaceae;g__Desulfitibacter	CTR-vs-reAF	0.0151308	0.0254953		g__Cetobacterium;s__Cetobacterium somerae	CTR-vs-no.reAF	0.0448892	0.0467192
f__Xanthomonadaceae;g__Stenotrophomonas	CTR-vs-reAF	0.0157974	0.0239807		g__Ruminococcus;s__Ruminococcus sp. CAG:90	CTR-vs-no.reAF	2.3226e-07	4.03203e-06
f__Flavobacteriaceae;g__Elizabethkingia	CTR-vs-reAF	0.00943663	0.0195101		g__Unclassified;s__Lachnospiraceae bacterium NC2008	CTR-vs-no.reAF	0.0179733	0.026023
f__Cytophagaceae;g__Fibrisoma	CTR-vs-reAF	0.0256912	0.031714		g__Acholeplasma;s__Acholeplasma sp. CAG:878	CTR-vs-no.reAF	0.0195516	0.0276622
f__Clostridiaceae;g__Caldisalinibacter	CTR-vs-reAF	0.000276276	0.00169282		g__Clostridium;s__Clostridium sp. JCC	CTR-vs-no.reAF	0.00189692	0.00509761
f__Bacillaceae;g__Lysinibacillus	CTR-vs-reAF	0.0151865	0.0252111		g__Pediococcus;s__Pediococcus acidilactici	CTR-vs-no.reAF	0.000527341	0.00187211
f__Erysipelotrichaceae;g__Kandleria	CTR-vs-reAF	2.16709e-05	0.000228221		g__Streptococcus;s__Streptococcus sp. I-P16	CTR-vs-no.reAF	5.4538e-06	4.85528e-05
f__Flavobacteriaceae;g__Salegentibacter	CTR-vs-reAF	0.0026947	0.00873188		g__Candidatus Stoquefichus;s__Candidatus Stoquefichus massiliensis	CTR-vs-no.reAF	0.0405053	0.0433521
f__Oxalobacteraceae;g__Herbaspirillum	CTR-vs-reAF	0.00923358	0.0192081		g__Flavobacterium;s__Flavobacterium johnsoniae	CTR-vs-no.reAF	0.00350154	0.00802995
f__Halanaerobiaceae;g__Halanaerobium	CTR-vs-reAF	0.0164158	0.0244784		g__Unclassified;s__Lachnospiraceae bacterium V9D3004	CTR-vs-no.reAF	0.000393133	0.00147086
f__Unclassified;g__Gemella	CTR-vs-reAF	6.89727e-07	2.58264e-05		g__Unclassified;s__Coriobacteriaceae bacterium BV3Ac1	CTR-vs-no.reAF	2.23679e-05	0.000151092
f__Porphyromonadaceae;g__Paludibacter	CTR-vs-reAF	0.0206999	0.027464		g__Clostridium;s__Clostridium sp. D5	CTR-vs-no.reAF	0.000141307	0.000681414
f__Flavobacteriaceae;g__Tenacibaculum	CTR-vs-reAF	0.00485133	0.0126736		g__Clostridium;s__Clostridium celatum	CTR-vs-no.reAF	2.15697e-05	0.000147421
f__Entomoplasmataceae;g__Mesoplasma	CTR-vs-reAF	0.011312	0.0214165		g__Unclassified;s__Clostridiaceae bacterium GM1	CTR-vs-no.reAF	0.00214152	0.00560737
f__Enterobacteriaceae;g__Raoultella	CTR-vs-reAF	0.0197814	0.0264538		g__Streptococcus;s__Streptococcus dysgalactiae	CTR-vs-no.reAF	2.30909e-08	7.70882e-07
f__Hymenobacteraceae;g__Hymenobacter	CTR-vs-reAF	0.0106258	0.0204622		g__Blautia;s__Blautia sp. YL58	CTR-vs-no.reAF	0.000942577	0.00296434
f__Methanobacteriaceae;g__Methanobacterium	CTR-vs-reAF	0.00497019	0.0128843		g__Bacillus;s__Bacillus coagulans	CTR-vs-no.reAF	0.00173073	0.00475402
f__Fusobacteriaceae;g__Psychrilyobacter	CTR-vs-reAF	0.0128964	0.0237492		g__Clostridium;s__Clostridium acetobutylicum	CTR-vs-no.reAF	1.36473e-05	0.000102561
f__Unclassified;g__Epulopiscium	CTR-vs-reAF	0.00648816	0.0152903		g__Clostridium;s__Clostridium sp. CAG:451	CTR-vs-no.reAF	0.00362254	0.0081778
f__Cytophagaceae;g__Dyadobacter	CTR-vs-reAF	0.0058403	0.0143663		g__Unclassified;s__Lachnospiraceae bacterium mt14	CTR-vs-no.reAF	0.0205713	0.0287303
f__Deferribacteraceae;g__Caldithrix	CTR-vs-reAF	0.00128328	0.00514841		g__Sanguibacteroides;s__Sanguibacteroides justesenii	CTR-vs-no.reAF	0.0301789	0.0381578
f__Erysipelotrichaceae;g__Erysipelothrix	CTR-vs-reAF	0.000155292	0.00102614		g__Butyrivibrio;s__Butyrivibrio sp. LC3010	CTR-vs-no.reAF	0.000599801	0.00208668
f__Thiotrichaceae;g__Thiothrix	CTR-vs-reAF	0.0467654	0.0473271		g__Enterococcus;s__Enterococcus columbae	CTR-vs-no.reAF	0.00694734	0.0132243
f__Enterobacteriaceae;g__Cedecea	CTR-vs-reAF	0.00352828	0.00999184		g__Anaerococcus;s__Anaerococcus hydrogenalis	CTR-vs-no.reAF	0.00625345	0.0121432
f__Morganellaceae;g__Morganella	CTR-vs-reAF	0.000161145	0.00104435		g__Catonella;s__Catonella morbi	CTR-vs-no.reAF	1.96364e-05	0.000136902
f__Veillonellaceae;g__Anaeroglobus	CTR-vs-reAF	0.039823	0.0431522		g__Coprobacillus;s__Coprobacillus sp. CAG:698	CTR-vs-no.reAF	0.0288766	0.0371057
f__Xanthomonadaceae;g__Pseudoxanthomonas	CTR-vs-reAF	0.000277779	0.00167163		g__Unclassified;s__Erysipelotrichaceae bacterium 3_1_53	CTR-vs-no.reAF	0.000179322	0.00081707
f__Eubacteriaceae;g__Anaerofustis	CTR-vs-reAF	0.0118784	0.0222391		g__Clostridium;s__Clostridium sp. 1_1_41A1FAA	CTR-vs-no.reAF	1.32012e-07	2.86466e-06
f__Bifidobacteriaceae;g__Parascardovia	CTR-vs-reAF	0.00150296	0.00550539		g__Bacillus;s__Bacillus sp. J37	CTR-vs-no.reAF	0.000629507	0.00217694
f__Enterococcaceae;g__Tetragenococcus	CTR-vs-reAF	6.91406e-05	0.000568302		g__Veillonella;s__Veillonella sp. DORA_B_18_19_23	CTR-vs-no.reAF	0.00416387	0.00899064
f__Spirochaetaceae;g__Sediminispirochaeta	CTR-vs-reAF	0.0414254	0.0444597		g__Carlavirus;s__Shallot latent virus	CTR-vs-no.reAF	7.57226e-09	4.24046e-07
f__Flavobacteriaceae;g__Nonlabens	CTR-vs-reAF	0.00729794	0.016396		g__Unclassified;s__Streptococcus phage YMC-2011	CTR-vs-no.reAF	0.0278805	0.0360659
f__Marinilabiliaceae;g__Saccharicrinis	CTR-vs-reAF	0.000469334	0.00251057		g__Oscillibacter;s__Oscillibacter sp. KLE 1728	CTR-vs-no.reAF	0.00197889	0.00522091
f__Methylococcaceae;g__Methylovulum	CTR-vs-reAF	0.000795204	0.00343569		g__Lactococcus;s__Lactococcus lactis	CTR-vs-no.reAF	1.65528e-06	1.99553e-05
f__Alcanivoracaceae;g__Kangiella	CTR-vs-reAF	0.0111186	0.0212897		g__Selenomonas;s__Selenomonas sp. oral taxon 126	CTR-vs-no.reAF	0.0349324	0.0421422
f__Microcoleaceae;g__Planktothrix	CTR-vs-reAF	0.00606123	0.0145902		g__Butyrivibrio;s__Butyrivibrio sp. AE2005	CTR-vs-no.reAF	0.0438687	0.0460436
f__Leptotrichiaceae;g__Sebaldella	CTR-vs-reAF	0.0112844	0.0214849		g__Clostridium;s__Clostridium sp. CAG:505	CTR-vs-no.reAF	0.0189898	0.0270215
f__Marinilabiliaceae;g__Geofilum	CTR-vs-reAF	0.0238599	0.0298914		g__Clostridium;s__Clostridium sp. C105KSO13	CTR-vs-no.reAF	3.68344e-05	0.000231683
f__Flavobacteriaceae;g__Kordia	CTR-vs-reAF	0.00122157	0.00495989		g__Clostridium;s__Clostridium sp. CAG:167	CTR-vs-no.reAF	0.00715115	0.0135528
f__Flavobacteriaceae;g__Jejuia	CTR-vs-reAF	0.0275678	0.0332987		g__Olsenella;s__Olsenella sp. HMSC062G07	CTR-vs-no.reAF	0.0119041	0.0194042
f__Solirubrobacteraceae;g__Solirubrobacter	CTR-vs-reAF	0.00384777	0.0104572		g__Eubacterium;s__Eubacterium hallii CAG:12	CTR-vs-no.reAF	1.60424e-09	1.63821e-07
f__Flavobacteriaceae;g__Lutibacter	CTR-vs-reAF	0.0456309	0.0470263		g__Bifidobacterium;s__Bifidobacterium saeculare	CTR-vs-no.reAF	0.000197068	0.000857418
f__Cytophagaceae;g__Cytophaga	CTR-vs-reAF	0.0145624	0.0247854		g__Clostridium;s__Clostridium cadaveris	CTR-vs-no.reAF	0.0311404	0.039117
f__Holosporaceae;g__Holospora	CTR-vs-reAF	0.000581857	0.00280123		g__Unclassified;s__[Eubacterium] nodatum	CTR-vs-no.reAF	0.0182664	0.0264034
f__Erysipelotrichaceae;g__Faecalibaculum	CTR-vs-reAF	7.19891e-05	0.000577627		g__Clostridium;s__Clostridium bartlettii CAG:1329	CTR-vs-no.reAF	3.96141e-05	0.000245608
f__Helicobacteraceae;g__Thiovulum	CTR-vs-reAF	0.0139696	0.0240192		g__Unclassified;s__Ruminococcaceae bacterium FB2012	CTR-vs-no.reAF	0.0340301	0.0414279
f__Myxococcaceae;g__Myxococcus	CTR-vs-reAF	0.0462348	0.0469311		g__Lactobacillus;s__Lactobacillus ingluviei	CTR-vs-no.reAF	0.000343361	0.00130718
f__Cyclobacteriaceae;g__Cyclobacterium	CTR-vs-reAF	0.000113851	0.000816339		g__Desulfitobacterium;s__Desulfitobacterium metallireducens	CTR-vs-no.reAF	0.0065077	0.0125248
f__Erysipelotrichaceae;g__Bulleidia	CTR-vs-reAF	0.00750063	0.0167398		g__Clostridium;s__Clostridium sp. BR31	CTR-vs-no.reAF	0.00072915	0.00242957
f__Veillonellaceae;g__Negativicoccus	CTR-vs-reAF	0.000763739	0.00338658		g__Lactobacillus;s__Lactobacillus secaliphilus	CTR-vs-no.reAF	0.0151417	0.0231798
f__Nitrosomonadaceae;g__Nitrosospira	CTR-vs-reAF	0.00807926	0.0174533		g__Oribacterium;s__Oribacterium sp. P6A1	CTR-vs-no.reAF	0.0429032	0.0451941
f__Pasteurellaceae;g__Mannheimia	CTR-vs-reAF	0.0440575	0.0458253		g__Coprobacillus;s__Coprobacillus sp. D6	CTR-vs-no.reAF	0.00378103	0.00842603
f__Bifidobacteriaceae;g__Scardovia	CTR-vs-reAF	0.00070381	0.00316245		g__Bifidobacterium;s__Bifidobacterium thermacidophilum	CTR-vs-no.reAF	0.000155059	0.000735472
f__Unclassified;g__Labilibacter	CTR-vs-reAF	4.15669e-06	7.37266e-05		g__Eubacterium;s__[Eubacterium] cellulosolvens	CTR-vs-no.reAF	0.00293338	0.00696628
f__Aerococcaceae;g__Aerococcus	CTR-vs-reAF	0.00522707	0.0132445		g__Lachnoclostridium;s__[Clostridium] polysaccharolyticum	CTR-vs-no.reAF	0.00037583	0.00141527
f__Verrucomicrobiaceae;g__Haloferula	CTR-vs-reAF	0.00761924	0.0167822		g__Pichia;s__Pichia kluyveri	CTR-vs-no.reAF	0.0376561	0.0447747
f__Halobacteriaceae;g__Halococcus	CTR-vs-reAF	0.0455409	0.0470775		g__Selenomonas;s__Selenomonas noxia	CTR-vs-no.reAF	0.0453098	0.0464058
f__Leptotrichiaceae;g__Sneathia	CTR-vs-reAF	0.00467936	0.0123199		g__Lactobacillus;s__Lactobacillus paracasei	CTR-vs-no.reAF	0.000171857	0.00079771
f__Cyclobacteriaceae;g__Algoriphagus	CTR-vs-reAF	0.000509137	0.00259968		g__Flavobacterium;s__Flavobacterium frigoris	CTR-vs-no.reAF	0.0348679	0.0420937
f__Flavobacteriaceae;g__Tamlana	CTR-vs-reAF	0.00367109	0.0101406		g__Finegoldia;s__Finegoldia magna	CTR-vs-no.reAF	2.96165e-05	0.000189023
f__Bacillaceae;g__Pontibacillus	CTR-vs-reAF	0.00542574	0.0135442		g__Butyrivibrio;s__Butyrivibrio sp. MC2013	CTR-vs-no.reAF	0.0284591	0.0365964
f__Unclassified;g__Exiguobacterium	CTR-vs-reAF	0.0136759	0.0238797		g__Clostridium;s__Clostridium tepidiprofundi	CTR-vs-no.reAF	0.0235591	0.0317044
f__Cytophagaceae;g__Microscilla	CTR-vs-reAF	0.00775538	0.0168617		g__Pseudobutyrivibrio;s__Pseudobutyrivibrio ruminis	CTR-vs-no.reAF	0.00111558	0.00340959
f__Moraxellaceae;g__Moraxella	CTR-vs-reAF	0.0376553	0.0412007		g__Shuttleworthia;s__Shuttleworthia sp. MSX8B	CTR-vs-no.reAF	0.00259352	0.00655365
f__Planococcaceae;g__Sporosarcina	CTR-vs-reAF	5.28923e-05	0.000469071		g__Centipeda;s__Centipeda periodontii	CTR-vs-no.reAF	0.00229556	0.00593021
f__Alteromonadaceae;g__Marinobacter	CTR-vs-reAF	0.0439063	0.0459516		g__Prevotella;s__Prevotella sp. S7 MS 2	CTR-vs-no.reAF	0.000794719	0.00254545
f__Desulfobacteraceae;g__Candidatus Magnetomorum	CTR-vs-reAF	0.00633859	0.015043		g__Defluviitalea;s__Defluviitalea phaphyphila	CTR-vs-no.reAF	0.0493821	0.0494391
f__Bifidobacteriaceae;g__Gardnerella	CTR-vs-reAF	0.000773045	0.00338333		g__Flavobacterium;s__Flavobacterium degerlachei	CTR-vs-no.reAF	0.0376561	0.044744
f__Chamaesiphonaceae;g__Chamaesiphon	CTR-vs-reAF	0.0177508	0.0255641		g__Unclassified;s__Lachnospiraceae bacterium 3_1_46FAA	CTR-vs-no.reAF	8.2549e-08	1.99035e-06
f__Flavobacteriaceae;g__Psychroserpens	CTR-vs-reAF	0.0440248	0.045933		g__Unclassified;s__Bacteroidetes bacterium GWA2_32_17	CTR-vs-no.reAF	0.0448577	0.0467144
f__Parachlamydiaceae;g__Parachlamydia	CTR-vs-reAF	2.76769e-06	5.18174e-05		g__Staphylococcus;s__Staphylococcus epidermidis	CTR-vs-no.reAF	0.000374592	0.00141368
f__Cytophagaceae;g__Emticicia	CTR-vs-reAF	0.0460883	0.047066		g__Clostridium;s__Clostridium sp. CAG:508	CTR-vs-no.reAF	0.0212406	0.0294049
f__Comamonadaceae;g__Polaromonas	CTR-vs-reAF	0.0491292	0.0494225		g__Erwinia;s__Erwinia typographi	CTR-vs-no.reAF	0.00273803	0.00683916
f__Aphanizomenonaceae;g__Aphanizomenon	CTR-vs-reAF	0.0196363	0.0266832		g__Fretibacterium;s__Fretibacterium fastidiosum	CTR-vs-no.reAF	0.0271829	0.035401
f__Pseudomonadaceae;g__Azotobacter	CTR-vs-reAF	0.022984	0.029451		g__Romboutsia;s__[Clostridium] dakarense	CTR-vs-no.reAF	9.51831e-05	0.000499208
f__Cyclobacteriaceae;g__Mariniradius	CTR-vs-reAF	0.0030507	0.00926202		g__Bifidobacterium;s__Bifidobacterium biavatii	CTR-vs-no.reAF	0.0141933	0.022138
f__Unclassified;g__Candidatus Kryptonium	CTR-vs-reAF	0.0102193	0.0203781		g__Streptococcus;s__Streptococcus sp. I-G2	CTR-vs-no.reAF	5.01737e-06	4.56029e-05
f__Leptospiraceae;g__Leptospira	CTR-vs-reAF	0.00290435	0.00889788		g__Clostridium;s__Clostridium sp. CAG:1000	CTR-vs-no.reAF	0.0033398	0.00770995
f__Microbacteriaceae;g__Leucobacter	CTR-vs-reAF	0.0221409	0.029033		g__Unclassified;s__Clostridia bacterium UC5.1-2H6	CTR-vs-no.reAF	2.91576e-09	2.66409e-07
f__Planococcaceae;g__Paenisporosarcina	CTR-vs-reAF	0.000910813	0.0038368		g__Unclassified;s__Lachnospiraceae bacterium 8_1_57FAA	CTR-vs-no.reAF	2.47485e-07	4.21209e-06
f__Moritellaceae;g__Moritella	CTR-vs-reAF	0.0387865	0.0423011		g__Clostridium;s__Clostridium baratii	CTR-vs-no.reAF	0.000793976	0.00255249
f__Flavobacteriaceae;g__Bergeyella	CTR-vs-reAF	0.0250275	0.0310084		g__Veillonella;s__Veillonella magna	CTR-vs-no.reAF	0.000429307	0.00158908
f__Flavobacteriaceae;g__Gelidibacter	CTR-vs-reAF	0.00408012	0.011		g__Paenibacillus;s__Paenibacillus sp. NFR01	CTR-vs-no.reAF	0.0372439	0.0443452
f__Syntrophaceae;g__Desulfobacca	CTR-vs-reAF	0.0236324	0.0300532		g__Coprobacillus;s__Coprobacillus sp. 8_2_54BFAA	CTR-vs-no.reAF	0.000110979	0.000561687
f__Flavobacteriaceae;g__Wenyingzhuangia	CTR-vs-reAF	0.0178694	0.025517		g__Unclassified;s__Clostridiales bacterium VE202-01	CTR-vs-no.reAF	8.55543e-07	1.16947e-05
f__Erysipelotrichaceae;g__Eggerthia	CTR-vs-reAF	0.000424639	0.00238506		g__Clostridium;s__Clostridium pasteurianum	CTR-vs-no.reAF	0.00174895	0.00478137
f__Flavobacteriaceae;g__Arenibacter	CTR-vs-reAF	0.0327402	0.0376569		g__Clostridium;s__Clostridium coskatii	CTR-vs-no.reAF	2.28151e-06	2.52274e-05
f__Nostocaceae;g__Anabaena	CTR-vs-reAF	0.0419859	0.0444945		g__Paenibacillus;s__Paenibacillus sp. Leaf72	CTR-vs-no.reAF	0.0167979	0.0247338
f__Marinifilaceae;g__Marinifilum	CTR-vs-reAF	0.00276024	0.00861297		g__Butyrivibrio;s__Butyrivibrio sp. INlla14	CTR-vs-no.reAF	0.00369046	0.00829876
f__Thermoanaerobacterales Family III. Incertae Sedis;g__Thermovenabulum	CTR-vs-reAF	0.0366476	0.0403602		g__Porphyromonas;s__Porphyromonas somerae	CTR-vs-no.reAF	0.0450697	0.046879
f__Clostridiaceae;g__Caloranaerobacter	CTR-vs-reAF	0.0177651	0.0254759		g__Megasphaera;s__Megasphaera micronuciformis	CTR-vs-no.reAF	0.000573099	0.00200181
f__Enterobacteriaceae;g__Buttiauxella	CTR-vs-reAF	3.0185e-05	0.000282565		g__Terrisporobacter;s__Terrisporobacter othiniensis	CTR-vs-no.reAF	0.000313225	0.00121646
f__Tsukamurellaceae;g__Tsukamurella	CTR-vs-reAF	0.0446073	0.0462543		g__Butyrivibrio;s__Butyrivibrio sp. WCD3002	CTR-vs-no.reAF	0.0124691	0.0201736
f__Aerococcaceae;g__Facklamia	CTR-vs-reAF	2.02856e-05	0.000220525		g__Erysipelatoclostridium;s__[Clostridium] saccharogumia	CTR-vs-no.reAF	3.24116e-08	9.70113e-07
f__Verrucomicrobia subdivision 3;g__Pedosphaera	CTR-vs-reAF	0.0337473	0.0382924		g__Streptococcus;s__Streptococcus sp. C150	CTR-vs-no.reAF	1.39506e-06	1.71761e-05
f__Halobacteriovoraceae;g__Halobacteriovorax	CTR-vs-reAF	0.0176486	0.0256362		g__Bacillus;s__Bacillus azotoformans	CTR-vs-no.reAF	0.00064824	0.0022284
f__Micromonosporaceae;g__Actinoplanes	CTR-vs-reAF	0.0265536	0.0323053		g__Methanobrevibacter;s__Methanobrevibacter filiformis	CTR-vs-no.reAF	0.0263651	0.0345432
f__Flavobacteriaceae;g__Formosa	CTR-vs-reAF	0.0176486	0.0255261		g__Sediminibacterium;s__Sediminibacterium sp. C3	CTR-vs-no.reAF	0.000358592	0.00136218
f__Crocinitomicaceae;g__Crocinitomix	CTR-vs-reAF	0.00594326	0.0144092		g__Unclassified;s__Erysipelotrichaceae bacterium 21_3	CTR-vs-no.reAF	0.0110255	0.0183511
f__Thermococcaceae;g__Thermococcus	CTR-vs-reAF	0.00947718	0.0194745		g__Lachnoclostridium;s__[Desulfotomaculum] guttoideum	CTR-vs-no.reAF	0.0371579	0.0442732
f__Sanguibacteraceae;g__Sanguibacter	CTR-vs-reAF	0.0435984	0.0459145		g__Bacillus;s__Bacillus sp. FJAT-29814	CTR-vs-no.reAF	0.000440092	0.00161864
f__Microcystaceae;g__Microcystis	CTR-vs-reAF	0.0285402	0.0342279		g__Unclassified;s__Lentisphaerae bacterium GWF2_38_69	CTR-vs-no.reAF	0.0155207	0.023573
f__Flavobacteriaceae;g__Gillisia	CTR-vs-reAF	0.0135202	0.0237309		g__Olsenella;s__Olsenella sp. KHD7	CTR-vs-no.reAF	0.0222398	0.0304963
f__Pectobacteriaceae;g__Dickeya	CTR-vs-reAF	0.0347504	0.0390362		g__Fusobacterium;s__Fusobacterium nucleatum	CTR-vs-no.reAF	0.000122288	0.000606548
f__Flavobacteriaceae;g__Winogradskyella	CTR-vs-reAF	0.0245374	0.0305133		g__Prevotella;s__Prevotella sp. BV3P1	CTR-vs-no.reAF	6.82665e-05	0.00038729
f__Chlorobiaceae;g__Chlorobaculum	CTR-vs-reAF	0.00242039	0.0082391		g__Fusicatenibacter;s__Fusicatenibacter sp. 2789STDY5834925	CTR-vs-no.reAF	0.0493646	0.0494786
f__Rhodobacteraceae;g__Pseudovibrio	CTR-vs-reAF	0.0493462	0.0493462		g__Lactobacillus;s__Lactobacillus camelliae	CTR-vs-no.reAF	0.00431114	0.00923968
f__Bacillaceae;g__Marinococcus	CTR-vs-reAF	0.00362292	0.0101744		g__Pedobacter;s__Pedobacter hartonius	CTR-vs-no.reAF	0.0451145	0.0468694
f__Bacillaceae;g__Virgibacillus	CTR-vs-reAF	0.00130183	0.00516139		g__Desulfotomaculum;s__Desulfotomaculum reducens	CTR-vs-no.reAF	0.000295487	0.00117116
f__Methylobacteriaceae;g__Microvirga	CTR-vs-reAF	0.000804008	0.00342976		g__Flavobacterium;s__Flavobacterium sp. Root901	CTR-vs-no.reAF	0.0171962	0.0250652
f__Leptotrichiaceae;g__Streptobacillus	CTR-vs-reAF	0.00504242	0.0129717		g__Unclassified;s__Lachnospiraceae bacterium oral taxon 500	CTR-vs-no.reAF	2.80502e-06	2.93344e-05
f__Bacillaceae;g__Natribacillus	CTR-vs-reAF	0.00380711	0.0104309		g__Anditalea;s__Anditalea andensis	CTR-vs-no.reAF	0.00457289	0.00963415
f__Enterobacteriaceae;g__Shimwellia	CTR-vs-reAF	0.0419781	0.0446266		g__Paenibacillus;s__Paenibacillus fonticola	CTR-vs-no.reAF	0.0222603	0.0304763
f__Flammeovirgaceae;g__Nafulsella	CTR-vs-reAF	0.0228579	0.0295138		g__Terrisporobacter;s__Terrisporobacter glycolicus	CTR-vs-no.reAF	0.00102249	0.00318107
f__Cytophagaceae;g__Rhodonellum	CTR-vs-reAF	0.00668973	0.0155479		g__Methanobrevibacter;s__Methanobrevibacter sp. YE315	CTR-vs-no.reAF	0.00122241	0.00362752
f__Brucellaceae;g__Brucella	CTR-vs-reAF	0.0160655	0.0242784		g__Unclassified;s__Streptococcus phage 5093	CTR-vs-no.reAF	0.023048	0.0310646
f__Desulfobacteraceae;g__Desulfosarcina	CTR-vs-reAF	0.00289677	0.00895607		g__Sellimonas;s__Sellimonas intestinalis	CTR-vs-no.reAF	5.56857e-06	4.93216e-05
f__Peptostreptococcaceae;g__Acetoanaerobium	CTR-vs-reAF	0.000124135	0.000853748		g__Unclassified;s__Clostridiales bacterium GWD2_32_59	CTR-vs-no.reAF	1.79499e-05	0.000127709
f__Candidatus Brocadiaceae;g__Candidatus Brocadia	CTR-vs-reAF	0.00239916	0.00825017		g__Bdellovibrio;s__Bdellovibrio bacteriovorus	CTR-vs-no.reAF	7.57226e-09	4.10795e-07
f__Balneolaceae;g__Gracilimonas	CTR-vs-reAF	0.00327285	0.009675		g__Unclassified;s__Clostridiales bacterium GWE2_32_10	CTR-vs-no.reAF	0.00466982	0.00969713
f__Leuconostocaceae;g__Fructobacillus	CTR-vs-reAF	0.035568	0.0395591		g__Clostridium;s__Clostridium beijerinckii	CTR-vs-no.reAF	5.54169e-05	0.000326115
f__Unclassified;g__Candidatus Parvarchaeum	CTR-vs-reAF	0.00509845	0.0130165		g__Unclassified;s__Erysipelotrichaceae bacterium CAG:64	CTR-vs-no.reAF	1.11755e-06	1.4587e-05
f__Ectothiorhodospiraceae;g__Thioalkalivibrio	CTR-vs-reAF	0.0347667	0.0389248		g__Lactobacillus;s__Lactobacillus equigenerosi	CTR-vs-no.reAF	0.0290862	0.0372922
f__Bacillaceae;g__Salipaludibacillus	CTR-vs-reAF	0.0358571	0.0397495		g__Ruminococcus;s__Ruminococcus sp. HUN007	CTR-vs-no.reAF	0.0209038	0.0291478
f__Phyllobacteriaceae;g__Aliihoeflea	CTR-vs-reAF	0.0155536	0.025694		g__Peptostreptococcus;s__Peptostreptococcus sp. MV1	CTR-vs-no.reAF	0.000714056	0.00240233
f__Rhodospirillaceae;g__Thalassobaculum	CTR-vs-reAF	0.0120827	0.0223729		g__Flavobacterium;s__Flavobacterium succinicans	CTR-vs-no.reAF	0.0380033	0.0413629
f__Bacillaceae;g__Terribacillus	CTR-vs-reAF	0.00236795	0.0082268		g__Paenibacillus;s__Paenibacillus sp. FSL R7-277	CTR-vs-no.reAF	0.0111037	0.0184636
f__Mariprofundaceae;g__Mariprofundus	CTR-vs-reAF	0.0202579	0.0269838		g__Lachnoclostridium;s__[Clostridium] hylemonae	CTR-vs-no.reAF	0.0360911	0.0432097
f__Cyclobacteriaceae;g__Cecembia	CTR-vs-reAF	0.016787	0.0249217		g__Mucilaginibacter;s__Mucilaginibacter gotjawali	CTR-vs-no.reAF	0.00158945	0.00442194
f__Herpesviridae;g__Cytomegalovirus	CTR-vs-reAF	0.00323311	0.00964209		g__Lactobacillus;s__Lactobacillus helveticus	CTR-vs-no.reAF	1.77415e-06	2.06706e-05
f__Pseudonocardiaceae;g__Pseudonocardia	CTR-vs-reAF	7.83575e-06	0.000114811		g__Butyrivibrio;s__Butyrivibrio sp. TB	CTR-vs-no.reAF	0.0267725	0.0349452
f__Alteromonadaceae;g__Alteromonas	CTR-vs-reAF	0.0295791	0.034976		g__Coprobacillus;s__Coprobacillus sp. D7	CTR-vs-no.reAF	2.3127e-07	4.0554e-06
f__Unclassified;g__Geotoga	CTR-vs-reAF	0.0081917	0.0174722		g__Streptococcus;s__Streptococcus sp. HMSC065H07	CTR-vs-no.reAF	1.37282e-08	5.41641e-07
f__Neisseriaceae;g__Bergeriella	CTR-vs-reAF	0.0191968	0.0267327		g__Unclassified;s__uncultured bacterium EB1	CTR-vs-no.reAF	6.56641e-06	5.69964e-05
f__Flammeovirgaceae;g__Fulvivirga	CTR-vs-reAF	0.0196363	0.026576		g__Enterococcus;s__Enterococcus mundtii	CTR-vs-no.reAF	0.0474892	0.0480427
f__Planococcaceae;g__Planomicrobium	CTR-vs-reAF	0.00527051	0.0132549		g__Brevibacillus;s__Brevibacillus reuszeri	CTR-vs-no.reAF	0.0189027	0.0269418
f__Comamonadaceae;g__Limnohabitans	CTR-vs-reAF	0.0292933	0.03476		g__Unclassified;s__Lachnospiraceae bacterium NE2001	CTR-vs-no.reAF	1.75016e-05	0.000125032
f__Nocardioidaceae;g__Nocardioides	CTR-vs-reAF	0.0030816	0.0092723		g__Bacillus;s__Bacillus licheniformis	CTR-vs-no.reAF	0.00612719	0.0119784
f__Thermodesulfobiaceae;g__Thermodesulfobium	CTR-vs-reAF	0.0155536	0.0255687		g__Treponema;s__Treponema pedis	CTR-vs-no.reAF	0.0244933	0.0326828
f__Flavobacteriaceae;g__Weeksella	CTR-vs-reAF	0.00274033	0.00879517		g__Allexivirus;s__Garlic virus X	CTR-vs-no.reAF	1.63163e-07	3.14723e-06
f__Halanaerobiaceae;g__Halothermothrix	CTR-vs-reAF	0.00335631	0.0095854		g__Citrobacter;s__Citrobacter sp. 30_2	CTR-vs-no.reAF	0.00650816	0.0125118
f__Staphylococcaceae;g__Nosocomiicoccus	CTR-vs-reAF	0.00327285	0.00959087		g__Streptococcus;s__Streptococcus sp. HSISS3	CTR-vs-no.reAF	1.88302e-05	0.000132883
f__Desulfomicrobiaceae;g__Desulfoplanes	CTR-vs-reAF	0.0102193	0.0202582		g__Unclassified;s__Clostridiales bacterium MCWD3	CTR-vs-no.reAF	0.0178265	0.025832
f__Chromobacteriaceae;g__Aquitalea	CTR-vs-reAF	0.046179	0.0470161		g__Pseudobutyrivibrio;s__Pseudobutyrivibrio sp. C4	CTR-vs-no.reAF	1.05677e-05	8.37697e-05
f__Flavobacteriaceae;g__Joostella	CTR-vs-reAF	9.90138e-08	6.67353e-06		g__Unclassified;s__Peptostreptococcaceae bacterium AS15	CTR-vs-no.reAF	1.25027e-05	9.68962e-05
f__Oxalobacteraceae;g__Collimonas	CTR-vs-reAF	0.00724825	0.0163937		g__Lactobacillus;s__Lactobacillus johnsonii	CTR-vs-no.reAF	2.57909e-06	2.78093e-05
f__Alcaligenaceae;g__Kerstersia	CTR-vs-reAF	0.0192964	0.0263274		g__Butyrivibrio;s__Butyrivibrio sp. WCE2006	CTR-vs-no.reAF	0.000150948	0.000717932
f__Pasteurellaceae;g__Basfia	CTR-vs-reAF	0.0343337	0.0386972		g__Blautia;s__Blautia hydrogenotrophica CAG:147	CTR-vs-no.reAF	0.000343232	0.00131534
f__Siphoviridae;g__Sfi21dt1virus	CTR-vs-reAF	0.000701733	0.00319573		g__Unclassified;s__Lachnospiraceae bacterium AC2029	CTR-vs-no.reAF	0.00754349	0.0140963
f__Amoebophilaceae;g__Candidatus Cardinium	CTR-vs-reAF	0.000566681	0.0027677		g__Butyrivibrio;s__Butyrivibrio sp. INlla18	CTR-vs-no.reAF	0.000250457	0.00104769
f__Metschnikowiaceae;g__Clavispora	CTR-vs-reAF	0.0145623	0.0249111		g__Flavobacterium;s__Flavobacterium piscis	CTR-vs-no.reAF	0.0108659	0.0181203
f__Rhodothermaceae;g__Rhodothermus	CTR-vs-reAF	0.0316692	0.0368018		g__Clostridium;s__Clostridium sartagoforme	CTR-vs-no.reAF	3.16771e-06	3.16043e-05
f__Burkholderiaceae;g__Candidatus Glomeribacter	CTR-vs-reAF	0.0236324	0.0299403		g__Jeotgalibacillus;s__Jeotgalibacillus malaysiensis	CTR-vs-no.reAF	0.00195479	0.00517304
f__Gemmataceae;g__Zavarzinella	CTR-vs-reAF	0.00147806	0.00553452		g__Desulfosporosinus;s__Desulfosporosinus sp. BRH_c37	CTR-vs-no.reAF	0.000140371	0.00068068
f__Phyllobacteriaceae;g__Nitratireductor	CTR-vs-reAF	0.0155546	0.023719		g__Robinsoniella;s__Robinsoniella peoriensis	CTR-vs-no.reAF	0.00383395	0.00843565
f__Candidatus Brocadiaceae;g__Candidatus Jettenia	CTR-vs-reAF	0.0135157	0.0238471		g__Ruminiclostridium;s__[Clostridium] clariflavum	CTR-vs-no.reAF	0.000728874	0.00243801
f__Methanomicrobiaceae;g__Methanoplanus	CTR-vs-reAF	0.0137641	0.0239099		g__Caldisalinibacter;s__Caldisalinibacter kiritimatiensis	CTR-vs-no.reAF	7.5079e-05	0.000413769
f__Prochloraceae;g__Prochlorococcus	CTR-vs-reAF	0.0295791	0.0348537		g__Unclassified;s__Lachnospiraceae bacterium AC2012	CTR-vs-no.reAF	9.85377e-05	0.000513698
f__Cellvibrionaceae;g__Saccharophagus	CTR-vs-reAF	0.00213231	0.00764454		g__Unclassified;s__Lachnospiraceae bacterium YSB2008	CTR-vs-no.reAF	0.0099654	0.0175991
f__Erythrobacteraceae;g__Croceicoccus	CTR-vs-reAF	0.0151832	0.0253304		g__Streptococcus;s__Streptococcus sp. HSISS2	CTR-vs-no.reAF	1.52844e-07	3.04985e-06
f__Valsaceae;g__Valsa	CTR-vs-reAF	0.0178694	0.0254093		g__Eubacterium;s__Eubacterium oxidoreducens	CTR-vs-no.reAF	0.0146687	0.0225752
f__Intrasporangiaceae;g__Terrabacter	CTR-vs-reAF	0.0115967	0.0218329		g__Kandleria;s__Kandleria vitulina	CTR-vs-no.reAF	9.50948e-07	1.27973e-05
f__Haloferacaceae;g__Haloferax	CTR-vs-reAF	0.0188495	0.026358		g__Porphyromonas;s__Porphyromonas sp. COT-108 OH2963	CTR-vs-no.reAF	0.0183123	0.02636
f__Unclassified;g__Dehalogenimonas	CTR-vs-reAF	0.0337473	0.0381639		g__Selenomonas;s__Selenomonas infelix	CTR-vs-no.reAF	0.023687	0.0318518
f__Enterobacteriaceae;g__Mangrovibacter	CTR-vs-reAF	0.0155536	0.0254445		g__Clostridium;s__Clostridium sp. 12(A)	CTR-vs-no.reAF	0.0108609	0.0181294
f__Oscillatoriaceae;g__Lyngbya	CTR-vs-reAF	0.0103511	0.020281		g__Streptococcus;s__Streptococcus sp. HMSC065C01	CTR-vs-no.reAF	1.18388e-05	9.21624e-05
f__Natrialbaceae;g__Natronorubrum	CTR-vs-reAF	1.36855e-05	0.000164715		g__Butyrivibrio;s__Butyrivibrio sp. ob235	CTR-vs-no.reAF	6.12943e-05	0.000355876
f__Carnobacteriaceae;g__Atopococcus	CTR-vs-reAF	0.00246409	0.00814117		g__Olsenella;s__Olsenella sp. oral taxon 809	CTR-vs-no.reAF	0.00256658	0.006514
f__Coleofasciculaceae;g__Coleofasciculus	CTR-vs-reAF	0.00809792	0.0173822		g__Streptococcus;s__Streptococcus sanguinis	CTR-vs-no.reAF	5.63226e-05	0.000330325
f__Unclassified;g__Candidatus Acetothermum	CTR-vs-reAF	0.000481095	0.00253326		g__Unclassified;s__Clostridium phage phi8074-B1	CTR-vs-no.reAF	0.0376561	0.0447134
f__Unclassified;g__Saitoella	CTR-vs-reAF	0.0101345	0.0203293		g__Lactobacillus;s__Lactobacillus delbrueckii	CTR-vs-no.reAF	2.88323e-05	0.000184697
f__Thermoproteaceae;g__Pyrobaculum	CTR-vs-reAF	0.0178694	0.0253025		g__Unclassified;s__uncultured bacterium Contig1495	CTR-vs-no.reAF	0.00792526	0.0147305
f__Alteromonadaceae;g__Aliagarivorans	CTR-vs-reAF	0.0236324	0.0298281		g__Streptococcus;s__Streptococcus sp. HMSC072C09	CTR-vs-no.reAF	5.02946e-05	0.000299012
f__Phyllobacteriaceae;g__Phyllobacterium	CTR-vs-reAF	0.0162818	0.0243865		g__Paenibacillus;s__Paenibacillus naphthalenovorans	CTR-vs-no.reAF	0.00188823	0.00509002
f__Flavobacteriaceae;g__Muricauda	CTR-vs-reAF	0.00973768	0.0198885		g__Streptococcus;s__Streptococcus sp. HMSC068F04	CTR-vs-no.reAF	2.13323e-06	2.40473e-05
f__Xanthomonadaceae;g__Xylella	CTR-vs-reAF	0.0155536	0.0253216		g__Prevotella;s__Prevotella sp. HMSC069G02	CTR-vs-no.reAF	0.0242086	0.0324026
f__Anaerolineaceae;g__Ornatilinea	CTR-vs-reAF	0.0321963	0.0371581		g__Arcobacter;s__Arcobacter butzleri	CTR-vs-no.reAF	0.00275534	0.00661586
f__Oceanospirillaceae;g__Pseudospirillum	CTR-vs-reAF	0.0155536	0.0251999		g__Unclassified;s__uncultured Desulfobacterales bacterium HF0200_07G10	CTR-vs-no.reAF	2.76849e-10	9.61218e-08
f__Bacillaceae;g__Sediminibacillus	CTR-vs-reAF	0.0215538	0.0284849		g__Stenotrophomonas;s__Stenotrophomonas terrae	CTR-vs-no.reAF	0.00316398	0.00740253
f__Rhodobacteraceae;g__Ahrensia	CTR-vs-reAF	0.0316164	0.0368675		g__Unclassified;s__uncultured bacterium Contig1831	CTR-vs-no.reAF	0.0346487	0.0419165
f__Chromobacteriaceae;g__Vogesella	CTR-vs-reAF	0.0155536	0.0250793		g__Clostridium;s__Clostridium ragsdalei	CTR-vs-no.reAF	0.00740239	0.0139528
f__Intrasporangiaceae;g__Terracoccus	CTR-vs-reAF	0.0155536	0.0249599		g__Escherichia;s__Escherichia sp. 4_1_40B	CTR-vs-no.reAF	0.00106573	0.00328033
f__Phyllobacteriaceae;g__Hoeflea	CTR-vs-reAF	0.000424639	0.00234596		g__Romboutsia;s__Romboutsia lituseburensis	CTR-vs-no.reAF	0.000476819	0.00171734
f__Unclassified;g__Batrachochytrium	CTR-vs-reAF	0.0196363	0.0264697		g__Bacillus;s__Bacillus sp. 37MA	CTR-vs-no.reAF	0.00134973	0.00387937
f__Propionibacteriaceae;g__Cutibacterium	CTR-vs-reAF	6.36435e-05	0.000549946		g__Clostridium;s__Clostridium novyi	CTR-vs-no.reAF	0.00583812	0.0115696
f__Pasteurellaceae;g__Muribacter	CTR-vs-reAF	0.0155536	0.0248416		g__Clostridium;s__Clostridium sp. L74	CTR-vs-no.reAF	0.000758909	0.00245796
f__Comamonadaceae;g__Pseudacidovorax	CTR-vs-reAF	0.0178694	0.0251967		g__Herbaspirillum;s__Herbaspirillum rubrisubalbicans	CTR-vs-no.reAF	0.00439329	0.0093465
f__Unclassified;g__Terasakiispira	CTR-vs-reAF	0.0155536	0.0247244		g__Pseudoalteromonas;s__Pseudoalteromonas tetraodonis	CTR-vs-no.reAF	0.0101096	0.0178357
f__Potyviridae;g__Potyvirus	CTR-vs-reAF	0.0155536	0.0246083		g__Anaerostipes;s__Anaerostipes sp. 3_2_56FAA	CTR-vs-no.reAF	0.00740239	0.0139377
f__Thermoplasmataceae;g__Thermoplasma	CTR-vs-reAF	0.00327285	0.00950819		g__Porphyromonas;s__Porphyromonas sp. oral taxon 278	CTR-vs-no.reAF	0.0385201	0.0416901
f__Intrasporangiaceae;g__Janibacter	CTR-vs-reAF	0.0481564	0.0485889		g__Peptostreptococcus;s__Peptostreptococcus anaerobius	CTR-vs-no.reAF	8.93523e-07	1.21184e-05
f__Halobacteroidaceae;g__Fuchsiella	CTR-vs-reAF	5.43674e-09	6.10727e-07		g__Paludibacter;s__Paludibacter propionicigenes	CTR-vs-no.reAF	0.0168475	0.0247858
f__Oceanospirillaceae;g__Thalassolituus	CTR-vs-reAF	0.00588248	0.0143652		g__Unclassified;s__Lentisphaerae bacterium RIFOXYA12_64_32	CTR-vs-no.reAF	0.00327817	0.00760815
f__Lachnospiraceae;g__Anaerocolumna	CTR-vs-reAF	6.3856e-05	0.000537987		g__Adhaeribacter;s__Adhaeribacter aquaticus	CTR-vs-no.reAF	0.0201504	0.028279
f__Streptosporangiaceae;g__Microbispora	CTR-vs-reAF	1.48309e-05	0.0001666		g__Acholeplasma;s__Acholeplasma granularum	CTR-vs-no.reAF	0.0468148	0.0475823
f__Nocardioidaceae;g__Marmoricola	CTR-vs-reAF	0.00274033	0.0087122		g__Halanaerobium;s__Halanaerobium saccharolyticum	CTR-vs-no.reAF	0.00051424	0.00182935
f__Aerococcaceae;g__Eremococcus	CTR-vs-reAF	0.000481095	0.00249429		g__Lactobacillus;s__Lactobacillus gastricus	CTR-vs-no.reAF	7.65893e-07	1.07225e-05
f__Methanobacteriaceae;g__Methanothermobacter	CTR-vs-reAF	0.0155536	0.0244933		g__Paenibacillus;s__Paenibacillus sp. IHB B 3084	CTR-vs-no.reAF	0.034362	0.0417735
f__Hapalosiphonaceae;g__Hapalosiphon	CTR-vs-reAF	0.0196363	0.0263643		g__Pseudobutyrivibrio;s__Pseudobutyrivibrio sp. LB2011	CTR-vs-no.reAF	0.0314793	0.0394286
f__Planococcaceae;g__Viridibacillus	CTR-vs-reAF	0.00362292	0.0100903		g__Enterococcus;s__Enterococcus sp. RIT-PI-f	CTR-vs-no.reAF	0.0123198	0.0199693
f__Flavobacteriaceae;g__Cloacibacterium	CTR-vs-reAF	0.00022963	0.00143306		g__Oribacterium;s__Oribacterium sp. NK2B42	CTR-vs-no.reAF	0.00197873	0.00522843
f__Unclassified;g__Lawsonella	CTR-vs-reAF	8.25135e-05	0.000631978		g__Catenibacterium;s__Catenibacterium sp. CAG:290	CTR-vs-no.reAF	0.00143403	0.00407443
f__Bacteriovoracaceae;g__Bacteriovorax	CTR-vs-reAF	0.0155536	0.0243794		g__Mesoplasma;s__Mesoplasma florum	CTR-vs-no.reAF	3.86615e-05	0.000242298
f__Intrasporangiaceae;g__Intrasporangium	CTR-vs-reAF	9.30174e-05	0.000696597		g__Psychrilyobacter;s__Psychrilyobacter atlanticus	CTR-vs-no.reAF	0.00780826	0.0145285
f__Propionibacteriaceae;g__Auraticoccus	CTR-vs-reAF	0.0155536	0.0242666		g__Butyrivibrio;s__Butyrivibrio hungatei	CTR-vs-no.reAF	0.00619722	0.012061
f__Methylophilaceae;g__Candidatus Methylopumilus	CTR-vs-reAF	0.0418027	0.0445808		g__Ruminococcus;s__Ruminococcus sp. CAG:55	CTR-vs-no.reAF	1.63858e-06	1.98921e-05
f__Dermacoccaceae;g__Dermacoccus	CTR-vs-reAF	0.0155536	0.0241547		g__Bacillus;s__Bacillus marisflavi	CTR-vs-no.reAF	0.0157999	0.0238718
f__Unclassified;g__Elioraea	CTR-vs-reAF	0.0155536	0.0240439		g__Flavobacterium;s__Flavobacterium psychrophilum	CTR-vs-no.reAF	0.000461824	0.0016843
f__Anaerolineaceae;g__Levilinea	CTR-vs-reAF	0.0155536	0.0239341		g__Unclassified;s__uncultured bacterium Contig1604	CTR-vs-no.reAF	0.0344229	0.0417889
f__Pseudonocardiaceae;g__Kibdelosporangium	CTR-vs-reAF	0.0155536	0.0238253		g__Methanomicrobium;s__Methanomicrobium mobile	CTR-vs-no.reAF	0.00991492	0.0175278
f__Intrasporangiaceae;g__Serinicoccus	CTR-vs-reAF	0.00327285	0.00942692		g__Enterococcus;s__Enterococcus plantarum	CTR-vs-no.reAF	0.00835047	0.0152755
f__Carnobacteriaceae;g__Lacticigenium	CTR-vs-reAF	0.00274033	0.00863077		g__Gemella;s__Gemella haemolysans	CTR-vs-no.reAF	1.62621e-06	1.9881e-05
f__Rhodobacteraceae;g__Jannaschia	CTR-vs-reAF	0.00226401	0.00803129		g__Streptococcus;s__Streptococcus pyogenes	CTR-vs-no.reAF	0.000116504	0.000586234
f__Intrasporangiaceae;g__Ornithinimicrobium	CTR-vs-reAF	0.00228915	0.00803586		g__Clostridium;s__Clostridium sp. Marseille-P2538	CTR-vs-no.reAF	0.00535876	0.0108172
f__Methanobacteriaceae;g__Methanobrevibacter	no.reAF-vs-reAF	0.0480305	0.0489723		g__Ruminiclostridium;s__[Clostridium] josui	CTR-vs-no.reAF	7.47782e-05	0.000414744
f__Xanthomonadaceae;g__Pseudoxanthomonas	no.reAF-vs-reAF	0.0481759	0.0481759		g__Salmonella;s__Salmonella bongori	CTR-vs-no.reAF	0.0192297	0.0273181
f__Unclassified;g__Marinitoga	no.reAF-vs-reAF	0.0480112	0.0499317		g__Erysipelothrix;s__Erysipelothrix rhusiopathiae	CTR-vs-no.reAF	7.10437e-07	1.01092e-05
f__Hymenobacteraceae;g__Rufibacter	no.reAF-vs-reAF	0.0457545	0.0495674		g__Unclassified;s__Erysipelotrichaceae bacterium 2_2_44A	CTR-vs-no.reAF	0.00445494	0.00941995
f__Nocardioidaceae;g__Marmoricola	no.reAF-vs-reAF	0.0416926	0.0492731		g__Bifidobacterium;s__Bifidobacterium asteroides	CTR-vs-no.reAF	0.00522111	0.0106383
					g__Streptococcus;s__Streptococcus sp. HSISS1	CTR-vs-no.reAF	1.26887e-06	1.61968e-05
					g__Streptococcus;s__Streptococcus sp. HMSC034B03	CTR-vs-no.reAF	0.00431114	0.00922829
					g__Clostridium;s__Clostridium paraputrificum	CTR-vs-no.reAF	0.000469351	0.00170103
					g__Staphylococcus;s__Staphylococcus pseudintermedius	CTR-vs-no.reAF	9.81313e-09	4.86731e-07
					g__Streptococcus;s__Streptococcus sp. HMSC066E07	CTR-vs-no.reAF	4.12014e-09	2.98023e-07
					g__Streptococcus;s__Streptococcus sp. oral taxon 431	CTR-vs-no.reAF	7.47e-05	0.000415639
					g__Elizabethkingia;s__Elizabethkingia anophelis	CTR-vs-no.reAF	0.0370405	0.0442245
					g__Alkaliphilus;s__Alkaliphilus metalliredigens	CTR-vs-no.reAF	0.00106786	0.00328108
					g__Unclassified;s__Lachnospiraceae bacterium RM5	CTR-vs-no.reAF	1.58509e-05	0.000117095
					g__Lactobacillus;s__Lactobacillus sp. HMSC24D01	CTR-vs-no.reAF	0.0048963	0.0100711
					g__Unclassified;s__Lachnospiraceae bacterium NC2004	CTR-vs-no.reAF	0.00576407	0.0114621
					g__Actinomyces;s__Actinomyces sp. oral taxon 414	CTR-vs-no.reAF	5.12607e-06	4.6108e-05
					g__Terrimicrobium;s__Terrimicrobium sacchariphilum	CTR-vs-no.reAF	0.00270014	0.00677375
					g__Morganella;s__Morganella morganii	CTR-vs-no.reAF	0.0253211	0.0334278
					g__Pseudobutyrivibrio;s__Pseudobutyrivibrio sp. 49	CTR-vs-no.reAF	7.33911e-07	1.03583e-05
					g__Unclassified;s__Ruminococcaceae bacterium AE2021	CTR-vs-no.reAF	0.0299436	0.0379986
					g__Clostridium;s__Clostridium saccharobutylicum	CTR-vs-no.reAF	0.00303629	0.00717142
					g__Unclassified;s__Firmicutes bacterium CAG:308	CTR-vs-no.reAF	1.06063e-08	4.97637e-07
					g__Unclassified;s__Lachnospiraceae bacterium MA2020	CTR-vs-no.reAF	0.0202587	0.0283394
					g__Diplosphaera;s__Diplosphaera colitermitum	CTR-vs-no.reAF	0.0395157	0.0425554
					g__Paraclostridium;s__Paraclostridium bifermentans	CTR-vs-no.reAF	0.00165393	0.00457201
					g__Unclassified;s__Lachnospiraceae bacterium NK4A144	CTR-vs-no.reAF	0.00169559	0.0046649
					g__Clostridium;s__Clostridium saccharoperbutylacetonicum	CTR-vs-no.reAF	1.38431e-06	1.71655e-05
					g__Bifidobacterium;s__Bifidobacterium boum	CTR-vs-no.reAF	0.0323837	0.039871
					g__Unclassified;s__Bacteroidales bacterium Barb7	CTR-vs-no.reAF	0.0277023	0.0359157
					g__Desulfosporosinus;s__Desulfosporosinus acididurans	CTR-vs-no.reAF	0.00235977	0.00606897
					g__Clostridium;s__Clostridium bornimense	CTR-vs-no.reAF	0.000122288	0.00060482
					g__Anaerofustis;s__Anaerofustis stercorihominis	CTR-vs-no.reAF	0.000236146	0.000995021
					g__Unclassified;s__Erysipelotrichaceae bacterium MTC7	CTR-vs-no.reAF	1.11036e-06	1.46029e-05
					g__Clostridium;s__Clostridium sp. Marseille-P2414	CTR-vs-no.reAF	0.0156697	0.0236956
					g__Parascardovia;s__Parascardovia denticolens	CTR-vs-no.reAF	0.018979	0.0270283
					g__Robinsoniella;s__Robinsoniella sp. RHS	CTR-vs-no.reAF	1.65558e-06	1.96856e-05
					g__Clostridium;s__Clostridium tunisiense	CTR-vs-no.reAF	0.000268935	0.00108828
					g__Cloacibacillus;s__Cloacibacillus porcorum	CTR-vs-no.reAF	0.00197889	0.00521298
					g__Pedobacter;s__Pedobacter glucosidilyticus	CTR-vs-no.reAF	0.00226826	0.00589476
					g__Pseudobutyrivibrio;s__Pseudobutyrivibrio sp. ACV-2	CTR-vs-no.reAF	0.00304804	0.00717965
					g__Unclassified;s__Lachnospiraceae bacterium MD2004	CTR-vs-no.reAF	4.37796e-06	4.13051e-05
					g__Clostridium;s__Clostridium sp. 7_2_43FAA	CTR-vs-no.reAF	0.000199241	0.000860405
					g__Candidatus Arthromitus;s__Candidatus Arthromitus sp. SFB-rat-Yit	CTR-vs-no.reAF	0.000130243	0.000638704
					g__Streptococcus;s__Streptococcus sp. HMSC061E03	CTR-vs-no.reAF	8.18383e-05	0.00044259
					g__Butyrivibrio;s__Butyrivibrio sp. NC2007	CTR-vs-no.reAF	0.00955434	0.0170641
					g__Butyrivibrio;s__Butyrivibrio sp. VCB2001	CTR-vs-no.reAF	0.00866396	0.015799
					g__Clostridium;s__Clostridium sp. CAG:149	CTR-vs-no.reAF	0.000983329	0.00307578
					g__Streptococcus;s__Streptococcus parauberis	CTR-vs-no.reAF	0.000258341	0.00107549
					g__Unclassified;s__Clostridiales bacterium VE202-18	CTR-vs-no.reAF	0.00355755	0.00806254
					g__Unclassified;s__Verrucomicrobiaceae bacterium GAS474	CTR-vs-no.reAF	0.00797089	0.0147836
					g__Saccharicrinis;s__Saccharicrinis fermentans	CTR-vs-no.reAF	0.00676194	0.0129139
					g__Bacillus;s__Bacillus gobiensis	CTR-vs-no.reAF	0.00727318	0.0137541
					g__Oribacterium;s__Oribacterium parvum	CTR-vs-no.reAF	0.0146733	0.0225623
					g__Clostridium;s__Clostridium sp. DL-VIII	CTR-vs-no.reAF	0.015158	0.023103
					g__Streptococcus;s__Streptococcus sp. 45	CTR-vs-no.reAF	0.00018282	0.000828656
					g__Enterococcus;s__Enterococcus sp. HMSC29A04	CTR-vs-no.reAF	1.32381e-08	5.47176e-07
					g__Streptococcus;s__Streptococcus himalayensis	CTR-vs-no.reAF	0.00457289	0.00962247
					g__Polaribacter;s__Polaribacter sp. Hel1_33_78	CTR-vs-no.reAF	0.0376561	0.0446828
					g__Streptococcus;s__Streptococcus oralis	CTR-vs-no.reAF	0.0266436	0.0348555
					g__Pseudobutyrivibrio;s__Pseudobutyrivibrio sp. YE44	CTR-vs-no.reAF	0.00026043	0.00107901
					g__Acetobacterium;s__Acetobacterium woodii	CTR-vs-no.reAF	9.70249e-06	7.79793e-05
					g__Clostridium;s__Clostridium sp. CAG:568	CTR-vs-no.reAF	0.00441822	0.00938805
					g__Butyrivibrio;s__Butyrivibrio sp. FCS014	CTR-vs-no.reAF	0.0115869	0.0190301
					g__Unclassified;s__Porphyromonadaceae bacterium COT-184 OH4590	CTR-vs-no.reAF	0.00638115	0.0123359
					g__Streptococcus;s__Streptococcus sp. HMSC072G04	CTR-vs-no.reAF	2.85253e-07	4.76154e-06
					g__Chromobacterium;s__Chromobacterium subtsugae	CTR-vs-no.reAF	0.000565522	0.00198734
					g__Unclassified;s__Lachnospiraceae bacterium VE202-12	CTR-vs-no.reAF	2.61634e-05	0.000171395
					g__Clostridium;s__Candidatus Clostridium anorexicamassiliense	CTR-vs-no.reAF	0.000674245	0.00229059
					g__Unclassified;s__Spirochaetes bacterium GWC2_52_13	CTR-vs-no.reAF	0.00469918	0.00974645
					g__Unclassified;s__Lactobacillus phage phiPYB5	CTR-vs-no.reAF	0.0376561	0.0446523
					g__Unclassified;s__[Eubacterium] brachy	CTR-vs-no.reAF	0.00946346	0.0169367
					g__Lactobacillus;s__Lactobacillus amylovorus	CTR-vs-no.reAF	0.0105151	0.017654
					g__Thermoanaerobacter;s__Thermoanaerobacter thermohydrosulfuricus	CTR-vs-no.reAF	4.04768e-05	0.000250063
					g__Unclassified;s__Lactobacillus phage LfeSau	CTR-vs-no.reAF	0.0101096	0.0178175
					g__Stenotrophomonas;s__Stenotrophomonas maltophilia	CTR-vs-no.reAF	0.0430951	0.0453688
					g__Paenibacillus;s__Paenibacillus sp. A9	CTR-vs-no.reAF	0.000461957	0.00167774
					g__Clostridium;s__Clostridium sporogenes	CTR-vs-no.reAF	0.000198173	0.000857927
					g__Lactobacillus;s__Lactobacillus diolivorans	CTR-vs-no.reAF	0.0101096	0.0177995
					g__Unclassified;s__Peptostreptococcaceae bacterium VA2	CTR-vs-no.reAF	8.52867e-06	6.95106e-05
					g__Streptococcus;s__Streptococcus sp. HMSC074F05	CTR-vs-no.reAF	2.11079e-05	0.000144835
					g__Streptococcus;s__Streptococcus sp. HMSC073D05	CTR-vs-no.reAF	1.39186e-05	0.000104149
					g__Unclassified;s__Osedax symbiont Rs1	CTR-vs-no.reAF	0.029242	0.0374643
					g__Streptococcus;s__Streptococcus australis	CTR-vs-no.reAF	9.50648e-08	2.17148e-06
					g__Treponema;s__Treponema succinifaciens	CTR-vs-no.reAF	0.00937823	0.0168362
					g__Selenomonas;s__Selenomonas sp. oral taxon 478	CTR-vs-no.reAF	0.000134933	0.000659842
					g__Paenibacillus;s__Paenibacillus curdlanolyticus	CTR-vs-no.reAF	0.0109003	0.0181603
					g__Streptococcus;s__Streptococcus sp. 343_SSPC	CTR-vs-no.reAF	1.65938e-05	0.000120531
					g__Unclassified;s__bacterium L21-Spi-D4	CTR-vs-no.reAF	0.0336695	0.0411042
					g__Pedobacter;s__Pedobacter ginsenosidimutans	CTR-vs-no.reAF	0.0401154	0.0430411
					g__Streptococcus;s__Streptococcus sp. HSISM1	CTR-vs-no.reAF	0.00122992	0.00363737
					g__Unclassified;s__Lachnospiraceae bacterium NK4A179	CTR-vs-no.reAF	0.000196978	0.000861345
					g__Magnetospirillum;s__Magnetospirillum gryphiswaldense	CTR-vs-no.reAF	0.00398458	0.00873389
					g__Butyrivibrio;s__Butyrivibrio sp. FCS006	CTR-vs-no.reAF	0.00554929	0.0111242
					g__Methanobrevibacter;s__Methanobrevibacter gottschalkii	CTR-vs-no.reAF	0.00596221	0.0117618
					g__Paenibacillus;s__Paenibacillus swuensis	CTR-vs-no.reAF	0.00866981	0.0157931
					g__Lactobacillus;s__Lactobacillus kunkeei	CTR-vs-no.reAF	0.00980666	0.0174073
					g__Unclassified;s__bacterium 336_3	CTR-vs-no.reAF	0.00610727	0.0119529
					g__Enterococcus;s__Enterococcus gallinarum	CTR-vs-no.reAF	1.50141e-09	1.62903e-07
					g__Bacillus;s__Bacillus amyloliquefaciens	CTR-vs-no.reAF	0.000340482	0.00130769
					g__Paenibacillus;s__Paenibacillus massiliensis	CTR-vs-no.reAF	0.000391933	0.00146954
					g__Unclassified;s__Peptostreptococcaceae bacterium oral taxon 113	CTR-vs-no.reAF	0.000279696	0.00112137
					g__Gottschalkia;s__[Clostridium] purinilyticum	CTR-vs-no.reAF	0.019721	0.0277437
					g__Paenibacillus;s__Paenibacillus polymyxa	CTR-vs-no.reAF	0.00250324	0.00639062
					g__Streptococcus;s__Streptococcus devriesei	CTR-vs-no.reAF	0.000617349	0.00213916
					g__Lactobacillus;s__Lactobacillus hokkaidonensis	CTR-vs-no.reAF	0.0101096	0.0177814
					g__Streptococcus;s__Streptococcus cristatus	CTR-vs-no.reAF	0.00108272	0.00332086
					g__Granulicatella;s__Granulicatella balaenopterae	CTR-vs-no.reAF	0.0162535	0.0240137
					g__Unclassified;s__Firmicutes bacterium CAG:536	CTR-vs-no.reAF	0.00250324	0.00638124
					g__Lactobacillus;s__Lactobacillus aquaticus	CTR-vs-no.reAF	0.0210435	0.0291785
					g__Clostridium;s__Clostridium sp. BNL1100	CTR-vs-no.reAF	0.00824909	0.0151059
					g__Faecalibaculum;s__Faecalibaculum rodentium	CTR-vs-no.reAF	0.0112336	0.0186084
					g__Parvimonas;s__Parvimonas micra	CTR-vs-no.reAF	0.00938595	0.0168327
					g__Thiovulum;s__Thiovulum sp. ES	CTR-vs-no.reAF	0.0447667	0.0468727
					g__Unclassified;s__Golden mussel marseillevirus	CTR-vs-no.reAF	0.000734958	0.00244423
					g__Butyrivibrio;s__Butyrivibrio sp. AE2015	CTR-vs-no.reAF	0.0247339	0.0329532
					g__Thermoanaerobacterium;s__Thermoanaerobacterium thermosaccharolyticum	CTR-vs-no.reAF	0.00174334	0.00477357
					g__Lachnoanaerobaculum;s__Lachnoanaerobaculum sp. MSX33	CTR-vs-no.reAF	7.04407e-09	4.21673e-07
					g__Clostridium;s__Clostridium tetanomorphum	CTR-vs-no.reAF	0.000102036	0.00052562
					g__Lactobacillus;s__Lactobacillus equi	CTR-vs-no.reAF	0.00537775	0.0108429
					g__Saccharicrinis;s__Saccharicrinis marinus	CTR-vs-no.reAF	0.000426223	0.00158103
					g__Unclassified;s__uncultured bacterium Contig29	CTR-vs-no.reAF	0.0245556	0.0327408
					g__Hafnia;s__Hafnia alvei	CTR-vs-no.reAF	0.00493678	0.0101303
					g__Butyrivibrio;s__Butyrivibrio sp. XPD2006	CTR-vs-no.reAF	8.29797e-05	0.000447369
					g__Atopobium;s__Atopobium sp. oral taxon 199	CTR-vs-no.reAF	0.0254556	0.0335542
					g__Clostridium;s__Clostridium tetani	CTR-vs-no.reAF	0.00025856	0.00107383
					g__Treponema;s__Treponema sp. JC4	CTR-vs-no.reAF	0.00310011	0.00726287
					g__Leptotrichia;s__Leptotrichia sp. oral taxon 212	CTR-vs-no.reAF	0.000457464	0.00167191
					g__Treponema;s__Treponema saccharophilum	CTR-vs-no.reAF	0.000233876	0.000990266
					g__Lactobacillus;s__Lactobacillus acetotolerans	CTR-vs-no.reAF	0.00100805	0.0031418
					g__Unclassified;s__Clostridiaceae bacterium mt10	CTR-vs-no.reAF	6.03456e-05	0.000351543
					g__Dialister;s__Dialister pneumosintes	CTR-vs-no.reAF	0.00486789	0.0100245
					g__Lachnoanaerobaculum;s__Lachnoanaerobaculum sp. ICM7	CTR-vs-no.reAF	0.013816	0.0217251
					g__Photobacterium;s__Photobacterium kishitanii	CTR-vs-no.reAF	0.0101096	0.0177634
					g__Streptococcus;s__Streptococcus macedonicus	CTR-vs-no.reAF	2.7405e-06	2.88334e-05
					g__Rummeliibacillus;s__Rummeliibacillus stabekisii	CTR-vs-no.reAF	0.0376561	0.0446218
					g__Coprococcus;s__Coprococcus comes CAG:19	CTR-vs-no.reAF	6.14605e-05	0.00035447
					g__Negativicoccus;s__Negativicoccus succinicivorans	CTR-vs-no.reAF	1.48362e-05	0.000110067
					g__Anaerococcus;s__Anaerococcus sp. HMSC075B03	CTR-vs-no.reAF	0.00184985	0.00501771
					g__Mannheimia;s__Mannheimia haemolytica	CTR-vs-no.reAF	0.0212886	0.0294479
					g__Ralstonia;s__Ralstonia mannitolilytica	CTR-vs-no.reAF	0.00797938	0.0147836
					g__Unclassified;s__Lachnospiraceae bacterium C10	CTR-vs-no.reAF	0.00352327	0.00805849
					g__Scardovia;s__Scardovia inopinata	CTR-vs-no.reAF	0.000118884	0.000596483
					g__Porphyromonas;s__Porphyromonas asaccharolytica	CTR-vs-no.reAF	0.0155605	0.0236128
					g__Bacillus;s__Bacillus decisifrondis	CTR-vs-no.reAF	3.20469e-06	3.17906e-05
					g__Clostridium;s__Clostridium algidicarnis	CTR-vs-no.reAF	0.00798619	0.0147647
					g__Streptococcus;s__Streptococcus equi	CTR-vs-no.reAF	0.0211552	0.02931
					g__Clostridium;s__Clostridium sp. CL-2	CTR-vs-no.reAF	0.00470719	0.00973978
					g__Campylobacter;s__Campylobacter iguaniorum	CTR-vs-no.reAF	0.0401944	0.0430991
					g__Ruminococcus;s__Ruminococcus sp. AT10	CTR-vs-no.reAF	4.55622e-07	6.93824e-06
					g__Dyadobacter;s__Dyadobacter koreensis	CTR-vs-no.reAF	0.035524	0.0427372
					g__Paenibacillus;s__Paenibacillus sp. SIT18	CTR-vs-no.reAF	0.00483369	0.00997774
					g__Streptococcus;s__Streptococcus pseudopneumoniae	CTR-vs-no.reAF	1.34758e-06	1.70759e-05
					g__Sediminispirochaeta;s__Sediminispirochaeta smaragdinae	CTR-vs-no.reAF	1.65183e-05	0.000120486
					g__Helicobacter;s__Helicobacter sp. MIT 11-5569	CTR-vs-no.reAF	0.019407	0.0275026
					g__Labilibacter;s__Labilibacter sp. HQYD1	CTR-vs-no.reAF	0.00139338	0.00398503
					g__Pannonibacter;s__Pannonibacter phragmitetus	CTR-vs-no.reAF	0.00362259	0.00816729
					g__Lactobacillus;s__Lactobacillus taiwanensis	CTR-vs-no.reAF	0.0170148	0.0249896
					g__Stigmatella;s__Stigmatella aurantiaca	CTR-vs-no.reAF	0.0241134	0.0323001
					g__Sporocytophaga;s__Sporocytophaga myxococcoides	CTR-vs-no.reAF	0.00115977	0.00349541
					g__Escherichia;s__Escherichia sp. TW15838	CTR-vs-no.reAF	0.0141482	0.0221074
					g__Desulfosporosinus;s__Desulfosporosinus hippei	CTR-vs-no.reAF	0.0080902	0.0149093
					g__Klebsiella;s__Klebsiella michiganensis	CTR-vs-no.reAF	0.00793919	0.0147406
					g__Streptococcus;s__Streptococcus intermedius	CTR-vs-no.reAF	0.00916652	0.0165073
					g__Acidaminococcus;s__Acidaminococcus sp. BV3L6	CTR-vs-no.reAF	0.0369825	0.0441856
					g__Ralstonia;s__Ralstonia pickettii	CTR-vs-no.reAF	0.0192466	0.0273198
					g__Unclassified;s__Bacteroidetes bacterium RIFCSPLOWO2_12_FULL_35_15	CTR-vs-no.reAF	0.0158296	0.0236899
					g__Clostridium;s__Clostridium sp. ND2	CTR-vs-no.reAF	0.00239088	0.00613989
					g__Unclassified;s__uncultured bacterium fosmid pJB89E1	CTR-vs-no.reAF	0.0296004	0.0376732
					g__Coprobacillus;s__Coprobacillus sp. CAG:183	CTR-vs-no.reAF	0.000185881	0.000840337
					g__Enterococcus;s__Enterococcus rotai	CTR-vs-no.reAF	0.00378645	0.00840573
					g__Unclassified;s__Bacteroidetes bacterium UKL13-3	CTR-vs-no.reAF	0.00426895	0.00918327
					g__Mogibacterium;s__Mogibacterium sp. CM50	CTR-vs-no.reAF	0.00438776	0.00934619
					g__Sneathia;s__Sneathia sanguinegens	CTR-vs-no.reAF	0.000768956	0.00248124
					g__Selenomonas;s__Selenomonas sp. F0473	CTR-vs-no.reAF	0.0389386	0.0420381
					g__Streptococcus;s__Streptococcus sp. HMSC078D09	CTR-vs-no.reAF	7.2195e-06	6.08401e-05
					g__Unclassified;s__Desulfobacterales bacterium PC51MH44	CTR-vs-no.reAF	0.0170582	0.0248849
					g__Chryseobacterium;s__Chryseobacterium sp. FH2	CTR-vs-no.reAF	0.0428178	0.045214
					g__Myroides;s__Myroides sp. A21	CTR-vs-no.reAF	0.018311	0.0264458
					g__Clostridium;s__Clostridium cochlearium	CTR-vs-no.reAF	0.0194913	0.0275995
					g__Clostridium;s__Clostridium arbusti	CTR-vs-no.reAF	2.80629e-06	2.91719e-05
					g__Flavobacterium;s__Flavobacterium subsaxonicum	CTR-vs-no.reAF	0.031424	0.0393878
					g__Streptococcus;s__Streptococcus hyointestinalis	CTR-vs-no.reAF	0.00273803	0.00682933
					g__Streptococcus;s__Streptococcus uberis	CTR-vs-no.reAF	0.00287104	0.00685575
					g__Lactobacillus;s__Lactobacillus apodemi	CTR-vs-no.reAF	0.0144666	0.0224835
					g__Algoriphagus;s__Algoriphagus boritolerans	CTR-vs-no.reAF	0.0133064	0.0211345
					g__Unclassified;s__Gammaproteobacteria bacterium 2W06	CTR-vs-no.reAF	0.000146657	0.000705254
					g__Unclassified;s__Spirochaetes bacterium GWB1_36_13	CTR-vs-no.reAF	4.94601e-05	0.000298135
					g__Leptotrichia;s__Leptotrichia wadei	CTR-vs-no.reAF	0.00969807	0.0172853
					g__Leptotrichia;s__Leptotrichia trevisanii	CTR-vs-no.reAF	0.000990587	0.00309291
					g__Turicibacter;s__Turicibacter sp. HGF1	CTR-vs-no.reAF	0.000512889	0.00183205
					g__Candidatus Magnetomorum;s__Candidatus Magnetomorum sp. HK-1	CTR-vs-no.reAF	0.00507744	0.0103944
					g__Streptomyces;s__Streptomyces regalis	CTR-vs-no.reAF	2.795e-05	0.000181049
					g__Peptoniphilus;s__Peptoniphilus lacrimalis	CTR-vs-no.reAF	6.65797e-05	0.000378958
					g__Gardnerella;s__Gardnerella vaginalis	CTR-vs-no.reAF	3.81002e-06	3.63417e-05
					g__Sporosarcina;s__Sporosarcina ureae	CTR-vs-no.reAF	0.0476124	0.0479438
					g__Chryseobacterium;s__Chryseobacterium formosense	CTR-vs-no.reAF	0.0376561	0.0445914
					g__Unclassified;s__Lachnospiraceae bacterium A10	CTR-vs-no.reAF	0.041977	0.0444885
					g__Chamaesiphon;s__Chamaesiphon minutus	CTR-vs-no.reAF	2.84373e-05	0.000182841
					g__Enterococcus;s__Enterococcus durans	CTR-vs-no.reAF	0.000734958	0.00243955
					g__Mycoplasma;s__Mycoplasma californicum	CTR-vs-no.reAF	8.68519e-05	0.000463923
					g__Streptococcus;s__Streptococcus sp. HMSC034F03	CTR-vs-no.reAF	0.00273803	0.00681953
					g__Gottschalkia;s__Gottschalkia acidurici	CTR-vs-no.reAF	0.0197836	0.0278092
					g__Bacillus;s__Bacillus krulwichiae	CTR-vs-no.reAF	0.0278661	0.0360743
					g__Slackia;s__Slackia exigua	CTR-vs-no.reAF	0.000121052	0.000605611
					g__Erysipelatoclostridium;s__[Clostridium] spiroforme	CTR-vs-no.reAF	0.00304103	0.00717287
					g__Treponema;s__Treponema maltophilum	CTR-vs-no.reAF	0.00013519	0.000659242
					g__Unclassified;s__Acetothermia bacterium 64_32	CTR-vs-no.reAF	0.0471412	0.0478579
					g__Bifidobacterium;s__Bifidobacterium thermophilum	CTR-vs-no.reAF	0.00258429	0.00653983
					g__Streptococcus;s__Streptococcus sp. AS20	CTR-vs-no.reAF	0.000734958	0.0024349
					g__Unclassified;s__Deltaproteobacteria bacterium RBG_13_43_22	CTR-vs-no.reAF	0.00882925	0.0160498
					g__Acetobacterium;s__Acetobacterium dehalogenans	CTR-vs-no.reAF	0.000169366	0.000790373
					g__Psychrobacillus;s__Psychrobacillus sp. FJAT-21963	CTR-vs-no.reAF	0.0058435	0.0115671
					g__Tetragenococcus;s__Tetragenococcus muriaticus	CTR-vs-no.reAF	0.000224433	0.000959643
					g__Unclassified;s__uncultured bacterium (gcode 4)	CTR-vs-no.reAF	4.42338e-05	0.000271342
					g__Bacillus;s__Bacillus subtilis	CTR-vs-no.reAF	0.00512855	0.0104743
					g__Parachlamydia;s__Parachlamydia sp. C2	CTR-vs-no.reAF	1.3625e-07	2.92012e-06
					g__Pseudomonas;s__Pseudomonas yamanorum	CTR-vs-no.reAF	0.0376561	0.044561
					g__Streptococcus;s__Streptococcus sp. 1171_SSPC	CTR-vs-no.reAF	0.000101228	0.000523009
					g__Flavobacterium;s__Flavobacterium sp. Leaf82	CTR-vs-no.reAF	0.0118001	0.0192891
					g__Pseudomonas;s__Pseudomonas putida	CTR-vs-no.reAF	0.0466961	0.0475452
					g__Unclassified;s__Chromatiales bacterium RIFOXYA1_FULL_46_5	CTR-vs-no.reAF	0.0101096	0.0177455
					g__Thermorudis;s__Thermorudis peleae	CTR-vs-no.reAF	0.0422219	0.044639
					g__Cohnella;s__Cohnella panacarvi	CTR-vs-no.reAF	0.00144885	0.0041098
					g__Kurthia;s__Kurthia sp. 11kri321	CTR-vs-no.reAF	0.0188395	0.0268737
					g__Peptoclostridium;s__Peptoclostridium litorale	CTR-vs-no.reAF	0.0177728	0.0257758
					g__Unclassified;s__uncultured bacterium Contigcl_6	CTR-vs-no.reAF	0.0436102	0.0458
					g__Staphylococcus;s__Staphylococcus pasteuri	CTR-vs-no.reAF	0.0025573	0.00649996
					g__Listeria;s__Listeria riparia	CTR-vs-no.reAF	6.96098e-05	0.000393624
					g__Streptococcus;s__Streptococcus sp. HMSC065E03	CTR-vs-no.reAF	2.22145e-06	2.48802e-05
					g__Streptococcus;s__Streptococcus ovis	CTR-vs-no.reAF	3.50267e-06	3.41608e-05
					g__Paenibacillus;s__Paenibacillus sp. TI45-13ar	CTR-vs-no.reAF	0.00372783	0.00833958
					g__Bifidobacterium;s__Bifidobacterium minimum	CTR-vs-no.reAF	0.000186364	0.000840332
					g__Lactobacillus;s__Lactobacillus equicursoris	CTR-vs-no.reAF	0.0149443	0.0228978
					g__Lactobacillus;s__Lactobacillus kitasatonis	CTR-vs-no.reAF	0.0376561	0.0445306
					g__Unclassified;s__Clostridiales bacterium PH28_bin88	CTR-vs-no.reAF	0.0120081	0.0195555
					g__Unclassified;s__uncultured bacterium Ad_113_F04_contig1	CTR-vs-no.reAF	0.00812314	0.0149542
					g__Nitrospirillum;s__Nitrospirillum amazonense	CTR-vs-no.reAF	0.0186266	0.0266357
					g__Paenibacillus;s__Paenibacillus terrae	CTR-vs-no.reAF	0.0221479	0.0304182
					g__Mariniradius;s__Mariniradius saccharolyticus	CTR-vs-no.reAF	0.0338566	0.0413036
					g__Bacillus;s__Bacillus sp. J13	CTR-vs-no.reAF	0.00166139	0.00458534
					g__Gracilibacter;s__Gracilibacter sp. BRH_c7a	CTR-vs-no.reAF	0.0296455	0.0376754
					g__Fusobacterium;s__Fusobacterium equinum	CTR-vs-no.reAF	2.31154e-05	0.000155536
					g__Anaerococcus;s__Anaerococcus sp. HMSC068A02	CTR-vs-no.reAF	0.0334383	0.0408795
					g__Flavobacterium;s__Flavobacterium daejeonense	CTR-vs-no.reAF	0.0381816	0.0414789
					g__Lysinibacillus;s__Lysinibacillus sp. FJAT-14745	CTR-vs-no.reAF	0.0317562	0.0397468
					g__Anaerococcus;s__Anaerococcus provenciensis	CTR-vs-no.reAF	0.00540442	0.0108841
					g__Paenibacillus;s__Paenibacillus elgii	CTR-vs-no.reAF	0.0329054	0.0402847
					g__Lactobacillus;s__Lactobacillus jensenii	CTR-vs-no.reAF	0.0223384	0.030535
					g__Streptococcus;s__Streptococcus ferus	CTR-vs-no.reAF	1.00703e-05	8.01925e-05
					g__Corynebacterium;s__Corynebacterium cystitidis	CTR-vs-no.reAF	1.04275e-06	1.38184e-05
					g__Gemella;s__Gemella sanguinis	CTR-vs-no.reAF	0.00920845	0.0165657
					g__Geobacter;s__Geobacter bemidjiensis	CTR-vs-no.reAF	0.00341956	0.00788361
					g__Paenibacillus;s__Paenibacillus lactis	CTR-vs-no.reAF	2.39505e-05	0.000159916
					g__Burkholderia;s__Burkholderia pseudomallei	CTR-vs-no.reAF	0.000727769	0.00243901
					g__Allexivirus;s__Garlic virus B	CTR-vs-no.reAF	3.04374e-06	3.09002e-05
					g__Methanosaeta;s__Methanosaeta harundinacea	CTR-vs-no.reAF	0.000232627	0.000987385
					g__Caldicellulosiruptor;s__Caldicellulosiruptor sp. Rt8.B8	CTR-vs-no.reAF	0.0279178	0.0360873
					g__Syntrophus;s__Syntrophus gentianae	CTR-vs-no.reAF	0.0304391	0.038347
					g__Lactobacillus;s__Lactobacillus amylovorus CAG:719	CTR-vs-no.reAF	0.00317572	0.00740007
					g__Enterococcus;s__Enterococcus thailandicus	CTR-vs-no.reAF	0.00273803	0.00680976
					g__Leucobacter;s__Leucobacter komagatae	CTR-vs-no.reAF	0.0376561	0.0445003
					g__Unclassified;s__uncultured bacterium Contig1777_n_1791_cl	CTR-vs-no.reAF	0.034531	0.0418324
					g__Paenibacillus;s__Paenibacillus sp. KS1	CTR-vs-no.reAF	0.0356543	0.0428642
					g__Elizabethkingia;s__Elizabethkingia genomosp. 2	CTR-vs-no.reAF	0.0451145	0.0468414
					g__Lactobacillus;s__Lactobacillus backii	CTR-vs-no.reAF	0.00262855	0.00661329
					g__Streptococcus;s__Streptococcus thermophilus CAG:236	CTR-vs-no.reAF	3.34544e-06	3.28118e-05
					g__Unclassified;s__Candidatus Yanofskybacteria bacterium GW2011_GWE2_40_11	CTR-vs-no.reAF	0.00283287	0.00677392
					g__Methanobrevibacter;s__Methanobrevibacter ruminantium	CTR-vs-no.reAF	0.0148489	0.0227919
					g__Chryseobacterium;s__Chryseobacterium taeanense	CTR-vs-no.reAF	0.006845	0.0130438
					g__Bordetella;s__Bordetella pertussis	CTR-vs-no.reAF	0.0134113	0.0212041
					g__Paenisporosarcina;s__Paenisporosarcina sp. TG20	CTR-vs-no.reAF	0.000175536	0.000810455
					g__Streptococcus;s__Streptococcus orisratti	CTR-vs-no.reAF	0.000157412	0.000744596
					g__Bifidobacterium;s__Bifidobacterium stellenboschense	CTR-vs-no.reAF	0.00838561	0.0153075
					g__Unclassified;s__Lachnospiraceae bacterium 1_1_57FAA	CTR-vs-no.reAF	5.50968e-09	3.416e-07
					g__Methanocorpusculum;s__Methanocorpusculum labreanum	CTR-vs-no.reAF	0.0169395	0.0249001
					g__Pseudoalteromonas;s__Pseudoalteromonas sp. PLSV	CTR-vs-no.reAF	0.0447667	0.0468444
					g__Butyrivibrio;s__Butyrivibrio sp. NC2002	CTR-vs-no.reAF	0.000175939	0.000808018
					g__Porphyromonas;s__Porphyromonas sp. HMSC077F02	CTR-vs-no.reAF	0.0281447	0.0363265
					g__Unclassified;s__Clostridiales bacterium SIT11	CTR-vs-no.reAF	0.0456435	0.04661
					g__Pseudobutyrivibrio;s__Pseudobutyrivibrio xylanivorans	CTR-vs-no.reAF	0.012895	0.0206129
					g__Paenibacillus;s__Paenibacillus ehimensis	CTR-vs-no.reAF	0.0423696	0.0447679
					g__Streptococcus;s__Streptococcus infantis	CTR-vs-no.reAF	6.37755e-06	5.59163e-05
					g__Desulfosporosinus;s__Desulfosporosinus youngiae	CTR-vs-no.reAF	0.00656768	0.0126123
					g__Sporosarcina;s__Sporosarcina globispora	CTR-vs-no.reAF	0.00662572	0.0127097
					g__Pelotomaculum;s__Pelotomaculum thermopropionicum	CTR-vs-no.reAF	0.0250475	0.0332434
					g__Bifidobacterium;s__Bifidobacterium mongoliense	CTR-vs-no.reAF	9.30451e-05	0.000489473
					g__Lentisphaera;s__Lentisphaera araneosa	CTR-vs-no.reAF	0.0490877	0.0492295
					g__Clostridium;s__Clostridium senegalense	CTR-vs-no.reAF	0.00560146	0.0112029
					g__Cellulophaga;s__Cellulophaga sp. E6(2014)	CTR-vs-no.reAF	0.0475141	0.0479561
					g__Bacillus;s__Bacillus sp. B-jedd	CTR-vs-no.reAF	0.00250184	0.00639646
					g__Lacinutrix;s__Lacinutrix jangbogonensis	CTR-vs-no.reAF	0.00189692	0.00508973
					g__Eggerthia;s__Eggerthia catenaformis	CTR-vs-no.reAF	7.34159e-06	6.15701e-05
					g__Unclassified;s__Spirochaetes bacterium RBG_16_67_19	CTR-vs-no.reAF	6.44383e-06	5.62135e-05
					g__Carnobacterium;s__Carnobacterium divergens	CTR-vs-no.reAF	0.0151467	0.0231264
					g__Syntrophomonas;s__Syntrophomonas wolfei	CTR-vs-no.reAF	0.0421632	0.0446585
					g__Flavobacterium;s__Flavobacterium branchiophilum	CTR-vs-no.reAF	0.0410026	0.0437227
					g__Geminocystis;s__Geminocystis sp. NIES-3708	CTR-vs-no.reAF	0.0244403	0.0326372
					g__Tamlana;s__Tamlana sp. s12	CTR-vs-no.reAF	0.00529851	0.0107582
					g__Campylobacter;s__Campylobacter fetus	CTR-vs-no.reAF	0.00302487	0.00716396
					g__Unclassified;s__uncultured bacterium A1Q1_fos_4	CTR-vs-no.reAF	0.00261079	0.00657812
					g__Clostridium;s__Clostridium scatologenes	CTR-vs-no.reAF	0.0331972	0.0406134
					g__Unclassified;s__Clostridiales bacterium GWD2_32_19	CTR-vs-no.reAF	0.00115458	0.0034919
					g__Unclassified;s__Lachnospiraceae bacterium P6A3	CTR-vs-no.reAF	0.0043441	0.00927596
					g__Carnobacterium;s__Carnobacterium iners	CTR-vs-no.reAF	0.00302769	0.00716087
					g__Algoriphagus;s__Algoriphagus faecimaris	CTR-vs-no.reAF	0.0229959	0.0310185
					g__Anaerococcus;s__Anaerococcus tetradius	CTR-vs-no.reAF	0.000568204	0.00198871
					g__Marinifilum;s__Marinifilum fragile	CTR-vs-no.reAF	0.00481298	0.00994683
					g__Thermovenabulum;s__Thermovenabulum gondwanense	CTR-vs-no.reAF	0.013758	0.0216535
					g__Unclassified;s__uncultured bacterium Ad_113_I18_contig1	CTR-vs-no.reAF	0.0067787	0.0129317
					g__Pediococcus;s__Pediococcus pentosaceus	CTR-vs-no.reAF	0.0376561	0.0444701
					g__Halanaerobium;s__Halanaerobium congolense	CTR-vs-no.reAF	0.00541363	0.01089
					g__Mucilaginibacter;s__Mucilaginibacter gossypii	CTR-vs-no.reAF	0.00293255	0.00698341
					g__Chryseobacterium;s__Chryseobacterium hispalense	CTR-vs-no.reAF	0.0170148	0.0249685
					g__Desulfosporosinus;s__Desulfosporosinus sp. BG	CTR-vs-no.reAF	0.0399372	0.0428763
					g__Shewanella;s__Shewanella sp. POL2	CTR-vs-no.reAF	0.0376561	0.0444398
					g__Streptococcus;s__Streptococcus sp. DD04	CTR-vs-no.reAF	0.009734	0.0173315
					g__Leptotrichia;s__Leptotrichia hofstadii	CTR-vs-no.reAF	0.0376561	0.0444096
					g__Streptococcus;s__Streptococcus sp. M334	CTR-vs-no.reAF	8.78664e-05	0.000465049
					g__Bifidobacterium;s__Bifidobacterium indicum	CTR-vs-no.reAF	0.0376561	0.0443795
					g__Weissella;s__Weissella sp. DD23	CTR-vs-no.reAF	5.91153e-05	0.000345536
					g__Oceanibaculum;s__Oceanibaculum pacificum	CTR-vs-no.reAF	0.0101096	0.0177276
					g__Limnothrix;s__Limnothrix sp. P13C2	CTR-vs-no.reAF	0.0385201	0.0416642
					g__Desulfotomaculum;s__Desulfotomaculum ruminis	CTR-vs-no.reAF	0.047398	0.0480063
					g__Caloramator;s__Caloramator australicus	CTR-vs-no.reAF	0.00753299	0.0140919
					g__Pedobacter;s__Pedobacter sp. PACM 27299	CTR-vs-no.reAF	0.0273396	0.0355783
					g__Streptococcus;s__Streptococcus caballi	CTR-vs-no.reAF	0.00507744	0.0103821
					g__Caldanaerobius;s__Caldanaerobius polysaccharolyticus	CTR-vs-no.reAF	0.021966	0.0302162
					g__Unclassified;s__Lachnospiraceae bacterium AC2031	CTR-vs-no.reAF	0.00402945	0.008733
					g__Isobaculum;s__Isobaculum melis	CTR-vs-no.reAF	0.0083583	0.0152737
					g__Bacillus;s__Bacillus sp. FJAT-21352	CTR-vs-no.reAF	4.99125e-05	0.00029982
					g__Bacillus;s__Bacillus sp. FJAT-14578	CTR-vs-no.reAF	0.00740175	0.0139668
					g__Clostridium;s__Clostridium cylindrosporum	CTR-vs-no.reAF	0.002209	0.00576665
					g__Tsukamurella;s__Tsukamurella tyrosinosolvens	CTR-vs-no.reAF	0.0376561	0.0443494
					g__Paenibacillus;s__Paenibacillus sp. FJAT-22460	CTR-vs-no.reAF	0.0289449	0.0371385
					g__Unclassified;s__Rhizobiales bacterium CCH10-E5	CTR-vs-no.reAF	0.0114135	0.0188523
					g__Unclassified;s__Lachnospiraceae bacterium FD2005	CTR-vs-no.reAF	0.00982864	0.0174107
					g__Rhizobium;s__Rhizobium sp. CF394	CTR-vs-no.reAF	0.0376561	0.0443193
					g__Enterococcus;s__Enterococcus silesiacus	CTR-vs-no.reAF	9.59476e-05	0.000501702
					g__Lactobacillus;s__Lactobacillus harbinensis	CTR-vs-no.reAF	0.0018446	0.0050113
					g__Psychroserpens;s__Psychroserpens mesophilus	CTR-vs-no.reAF	0.0056059	0.0111989
					g__Lysinibacillus;s__Lysinibacillus sp. AR18-8	CTR-vs-no.reAF	0.0101096	0.0177097
					g__Clostridium;s__Clostridium ventriculi	CTR-vs-no.reAF	0.00115815	0.0034966
					g__Atopobium;s__Atopobium vaginae	CTR-vs-no.reAF	0.0354254	0.042648
					g__Arcobacter;s__Arcobacter thereius	CTR-vs-no.reAF	1.71148e-05	0.000122774
					g__Streptococcus;s__Streptococcus sp. A12	CTR-vs-no.reAF	3.10271e-08	9.44966e-07
					g__Vibrio;s__Vibrio coralliilyticus	CTR-vs-no.reAF	0.0376561	0.0442893
					g__Exiguobacterium;s__Exiguobacterium oxidotolerans	CTR-vs-no.reAF	0.0435662	0.0457815
					g__Lacinutrix;s__Lacinutrix algicola	CTR-vs-no.reAF	0.00617045	0.0120223
					g__Desulfosporosinus;s__Desulfosporosinus sp. BICA1-9	CTR-vs-no.reAF	8.20012e-07	1.12979e-05
					g__Candidatus Scalindua;s__Candidatus Scalindua brodae	CTR-vs-no.reAF	0.0170148	0.0249474
					g__Leptospira;s__Leptospira wolffii	CTR-vs-no.reAF	0.00032213	0.00124547
					g__Clostridium;s__Clostridium taeniosporum	CTR-vs-no.reAF	3.88721e-05	0.000241871
					g__Unclassified;s__Clostridia bacterium UC5.1-1C12	CTR-vs-no.reAF	1.02115e-06	1.36363e-05
					g__Streptococcus;s__Streptococcus iniae	CTR-vs-no.reAF	0.000149638	0.000713656
					g__Bacillus;s__Bacillus weihenstephanensis	CTR-vs-no.reAF	0.000323317	0.00124728
					g__Desulfobacca;s__Desulfobacca acetoxidans	CTR-vs-no.reAF	0.0101096	0.0176918
					g__Carnobacterium;s__Carnobacterium maltaromaticum	CTR-vs-no.reAF	0.000727418	0.00244255
					g__Streptococcus;s__Streptococcus sp. 400_SSPC	CTR-vs-no.reAF	0.00870891	0.0158477
					g__Unclassified;s__Bacillaceae bacterium mt6	CTR-vs-no.reAF	9.93939e-06	7.95151e-05
					g__Desulfitobacterium;s__Desulfitobacterium dehalogenans	CTR-vs-no.reAF	0.0344911	0.0418132
					g__Formosa;s__Formosa algae	CTR-vs-no.reAF	0.0376561	0.0442593
					g__Desulfococcus;s__Desulfococcus oleovorans	CTR-vs-no.reAF	0.0392881	0.0423629
					g__Chryseobacterium;s__Chryseobacterium sp. CF314	CTR-vs-no.reAF	0.0376561	0.0442294
					g__Flavobacterium;s__Flavobacterium sp. 316	CTR-vs-no.reAF	0.0376561	0.0441995
					g__Psychroserpens;s__Psychroserpens sp. Hel_I_66	CTR-vs-no.reAF	0.00142089	0.00405701
					g__Streptococcus;s__Streptococcus gordonii	CTR-vs-no.reAF	2.4245e-07	4.16725e-06
					g__Unclassified;s__Enterococcus phage IME_EF3	CTR-vs-no.reAF	0.0376561	0.0441696
					g__Bifidobacterium;s__Bifidobacterium sp. A11	CTR-vs-no.reAF	0.0376561	0.0441398
					g__Bacteroides;s__Bacteroides sp. SM23_62_1	CTR-vs-no.reAF	0.0170291	0.0248634
					g__Paenibacillus;s__Paenibacillus bovis	CTR-vs-no.reAF	0.0117196	0.0191937
					g__Eubacterium;s__Eubacterium dolichum CAG:375	CTR-vs-no.reAF	0.00130996	0.0038092
					g__Microcystis;s__Microcystis aeruginosa	CTR-vs-no.reAF	0.0328664	0.0402654
					g__Dyadobacter;s__Dyadobacter soli	CTR-vs-no.reAF	0.0296004	0.0376456
					g__Piscirickettsia;s__Piscirickettsia sp. Y2	CTR-vs-no.reAF	0.0229221	0.0312345
					g__Clostridium;s__Clostridium septicum	CTR-vs-no.reAF	0.00399158	0.00866174
					g__Turicibacter;s__Turicibacter sp. H121	CTR-vs-no.reAF	1.1717e-07	2.60779e-06
					g__Herpetosiphon;s__Herpetosiphon aurantiacus	CTR-vs-no.reAF	0.000193781	0.000871511
					g__Flavobacterium;s__Flavobacterium omnivorum	CTR-vs-no.reAF	0.0418449	0.0443756
					g__Streptococcus;s__Streptococcus sp. HMSC034A12	CTR-vs-no.reAF	0.00398458	0.00872287
					g__Methanobrevibacter;s__Methanobrevibacter millerae	CTR-vs-no.reAF	0.00466178	0.00971532
					g__Bacillus;s__Bacillus paralicheniformis	CTR-vs-no.reAF	0.0115043	0.0189125
					g__Lactobacillus;s__Lactobacillus iners	CTR-vs-no.reAF	0.00136112	0.00390564
					g__Enterococcus;s__Enterococcus saccharolyticus	CTR-vs-no.reAF	0.00457289	0.00961082
					g__Bifidobacterium;s__Bifidobacterium pseudolongum	CTR-vs-no.reAF	0.00342499	0.0078752
					g__Facklamia;s__Facklamia languida	CTR-vs-no.reAF	0.000366488	0.00138914
					g__Halobacillus;s__Halobacillus sp. BBL2006	CTR-vs-no.reAF	0.000193781	0.000869259
					g__Moorella;s__Moorella thermoacetica	CTR-vs-no.reAF	0.0195516	0.0276397
					g__Oceanobacillus;s__Oceanobacillus damuensis	CTR-vs-no.reAF	0.000223027	0.000955989
					g__Unclassified;s__Bacillus virus G	CTR-vs-no.reAF	0.00118079	0.00352208
					g__Clostridium;s__Clostridium colicanis	CTR-vs-no.reAF	0.00445372	0.0094519
					g__Chlorobaculum;s__Chlorobaculum limnaeum	CTR-vs-no.reAF	1.64978e-05	0.000120845
					g__Geobacillus;s__Geobacillus jurassicus	CTR-vs-no.reAF	0.000734958	0.00243026
					g__Exiguobacterium;s__Exiguobacterium sp. RIT341	CTR-vs-no.reAF	0.0101096	0.017674
					g__Unclassified;s__Planctomycetes bacterium DG_20	CTR-vs-no.reAF	0.0313352	0.0393333
					g__Staphylococcus;s__Staphylococcus saprophyticus	CTR-vs-no.reAF	0.0162216	0.0241308
					g__Anaerococcus;s__Anaerococcus obesiensis	CTR-vs-no.reAF	0.0228128	0.0311344
					g__Bacillus;s__Bacillus akibai	CTR-vs-no.reAF	0.000297965	0.00117828
					g__Lactobacillus;s__Lactobacillus senmaizukei	CTR-vs-no.reAF	0.0376561	0.04411
					g__Thioploca;s__Thioploca ingrica	CTR-vs-no.reAF	0.00202964	0.00533856
					g__Unclassified;s__Clostridiales bacterium GWB2_37_7	CTR-vs-no.reAF	0.0370518	0.0442075
					g__Unclassified;s__Acidobacteriaceae bacterium KBS 96	CTR-vs-no.reAF	0.0371453	0.0442886
					g__Lysinibacillus;s__Lysinibacillus xylanilyticus	CTR-vs-no.reAF	0.0201836	0.0283027
					g__Unclassified;s__Chloroflexi bacterium RBG_16_50_9	CTR-vs-no.reAF	0.0215535	0.0297668
					g__Paucisalibacillus;s__Paucisalibacillus globulus	CTR-vs-no.reAF	0.000235661	0.000995396
					g__Butyrivibrio;s__Butyrivibrio sp. AE3003	CTR-vs-no.reAF	2.0626e-05	0.000142656
					g__Chryseobacterium;s__Chryseobacterium koreense	CTR-vs-no.reAF	0.00273803	0.00680002
					g__Kangiella;s__Kangiella koreensis	CTR-vs-no.reAF	0.0183123	0.0263382
					g__Paenibacillus;s__Paenibacillus sp. MT18	CTR-vs-no.reAF	0.0121829	0.0197845
					g__Trichococcus;s__Trichococcus palustris	CTR-vs-no.reAF	0.0126896	0.0203786
					g__Paenarthrobacter;s__Paenarthrobacter nicotinovorans	CTR-vs-no.reAF	0.00150558	0.00423611
					g__Pasteurella;s__Pasteurella multocida	CTR-vs-no.reAF	0.0038102	0.00844764
					g__Streptococcus;s__Streptococcus sp. HMSC071H03	CTR-vs-no.reAF	6.41644e-05	0.000367622
					g__Syntrophobacter;s__Syntrophobacter fumaroxidans	CTR-vs-no.reAF	0.0129146	0.0206254
					g__Streptacidiphilus;s__Streptacidiphilus anmyonensis	CTR-vs-no.reAF	0.0360883	0.043296
					g__Clostridium;s__Clostridium sp. LF2	CTR-vs-no.reAF	0.000181449	0.000824594
					g__Paenibacillus;s__Paenibacillus sp. UNC217MF	CTR-vs-no.reAF	0.0170148	0.0249264
					g__Lactobacillus;s__Lactobacillus kefiranofaciens	CTR-vs-no.reAF	0.00398987	0.00866885
					g__Haliangium;s__Haliangium ochraceum	CTR-vs-no.reAF	0.0101096	0.0176562
					g__Candidatus Arthromitus;s__Candidatus Arthromitus sp. SFB-mouse-NL	CTR-vs-no.reAF	0.0101096	0.0176385
					g__Treponema;s__Treponema endosymbiont of Eucomonympha sp.	CTR-vs-no.reAF	0.0421854	0.0446548
					g__Spizellomyces;s__Spizellomyces punctatus	CTR-vs-no.reAF	0.008945	0.0161924
					g__Photobacterium;s__Photobacterium angustum	CTR-vs-no.reAF	0.00152015	0.0042702
					g__Streptococcus;s__Streptococcus sp. HMSC076C09	CTR-vs-no.reAF	0.000415585	0.00154819
					g__Paenibacillus;s__Paenibacillus durus	CTR-vs-no.reAF	0.00187216	0.00507031
					g__Unclassified;s__uncultured bacterium Contig1522a	CTR-vs-no.reAF	0.0347696	0.0420334
					g__Paenibacillus;s__Paenibacillus riograndensis	CTR-vs-no.reAF	0.00128052	0.00374869
					g__Dyadobacter;s__Dyadobacter fermentans	CTR-vs-no.reAF	0.00317737	0.00738408
					g__Acidovorax;s__Acidovorax citrulli	CTR-vs-no.reAF	0.039018	0.0420977
					g__Unclassified;s__uncultured marine group II_III euryarchaeote KM3_85_A08	CTR-vs-no.reAF	0.000734958	0.00242564
					g__Bacillus;s__Bacillus wiedmannii	CTR-vs-no.reAF	0.000550493	0.00195032
					g__Terracidiphilus;s__Terracidiphilus gabretensis	CTR-vs-no.reAF	0.0118001	0.0192709
					g__Nocardiopsis;s__Nocardiopsis synnemataformans	CTR-vs-no.reAF	0.0101096	0.0176208
					g__Helicobacter;s__Helicobacter pullorum	CTR-vs-no.reAF	0.041483	0.0440995
					g__Atopobium;s__Atopobium sp. HMSC064B08	CTR-vs-no.reAF	0.029242	0.0374367
					g__Acinetobacter;s__Acinetobacter qingfengensis	CTR-vs-no.reAF	0.0376561	0.0440802
					g__Methanobacterium;s__Methanobacterium sp. MB1	CTR-vs-no.reAF	0.00984699	0.0174255
					g__Unclassified;s__uncultured bacterium Rlip1	CTR-vs-no.reAF	0.0376561	0.0440505
					g__Clostridium;s__Clostridium sp. Marseille-P2434	CTR-vs-no.reAF	8.43057e-06	6.90352e-05
					g__Bacillus;s__Bacillus sp. FJAT-27245	CTR-vs-no.reAF	0.00113801	0.00345383
					g__Sporosarcina;s__Sporosarcina koreensis	CTR-vs-no.reAF	0.000105959	0.00053785
					g__Paenibacillus;s__Paenibacillus sp. FSL R7-269	CTR-vs-no.reAF	0.000175893	0.000809948
					g__Desulfosarcina;s__Desulfosarcina cetonica	CTR-vs-no.reAF	0.00104779	0.00324235
					g__Caloranaerobacter;s__Caloranaerobacter azorensis	CTR-vs-no.reAF	0.0250691	0.0332467
					g__Oceanobacillus;s__Oceanobacillus sp. E9	CTR-vs-no.reAF	0.0196928	0.0277714
					g__Granulicatella;s__Granulicatella elegans	CTR-vs-no.reAF	2.50468e-06	2.71757e-05
					g__Snodgrassella;s__Snodgrassella sp. CFCC 13594	CTR-vs-no.reAF	0.0138583	0.0217522
					g__Acetoanaerobium;s__Acetoanaerobium sticklandii	CTR-vs-no.reAF	2.95956e-06	3.04012e-05
					g__Caldicellulosiruptor;s__Caldicellulosiruptor kronotskyensis	CTR-vs-no.reAF	3.06326e-08	9.49611e-07
					g__Oenococcus;s__Oenococcus oeni	CTR-vs-no.reAF	0.0379727	0.0413814
					g__Flavobacterium;s__Flavobacterium limnosediminis	CTR-vs-no.reAF	0.0028888	0.00688869
					g__Carnobacterium;s__Carnobacterium inhibens	CTR-vs-no.reAF	0.00273803	0.00679031
					g__Candidatus Brocadia;s__Candidatus Brocadia sinica	CTR-vs-no.reAF	5.45395e-05	0.000322043
					g__Rhodopirellula;s__Rhodopirellula baltica	CTR-vs-no.reAF	0.00797938	0.0147678
					g__Lactobacillus;s__Lactobacillus hominis	CTR-vs-no.reAF	0.00273803	0.00678062
					g__Unclassified;s__uncultured bacterium fosmid pJB23D10	CTR-vs-no.reAF	4.0463e-08	1.15154e-06
					g__Phycomyces;s__Phycomyces blakesleeanus	CTR-vs-no.reAF	0.00599441	0.0117852
					g__Aneurinibacillus;s__Aneurinibacillus thermoaerophilus	CTR-vs-no.reAF	0.0232229	0.0312762
					g__Paenibacillus;s__Paenibacillus sp. Soil750	CTR-vs-no.reAF	0.0183882	0.0264254
					g__Bacillus;s__Bacillus sp. NC2-31	CTR-vs-no.reAF	2.90802e-06	3.00495e-05
					g__Candidatus Parvarchaeum;s__Candidatus Parvarchaeum acidophilus	CTR-vs-no.reAF	0.000159233	0.000751164
					g__Peptostreptococcus;s__Peptostreptococcus russellii	CTR-vs-no.reAF	0.021552	0.0297885
					g__Unclassified;s__Deltaproteobacteria bacterium RIFOXYC2_FULL_48_10	CTR-vs-no.reAF	0.00578419	0.0114758
					g__Gramella;s__Gramella sp. MAR_2010_102	CTR-vs-no.reAF	0.00398458	0.00871189
					g__Desulfotalea;s__Desulfotalea psychrophila	CTR-vs-no.reAF	0.0161402	0.0241131
					g__Unclassified;s__Candidatus Altiarchaeales archaeon WOR_SM1_86-2	CTR-vs-no.reAF	0.0376561	0.0440209
					g__Unclassified;s__uncultured archaeon	CTR-vs-no.reAF	0.0127835	0.0204913
					g__Proteus;s__Proteus mirabilis	CTR-vs-no.reAF	0.0157999	0.023851
					g__Paenibacillus;s__Paenibacillus sp. OK003	CTR-vs-no.reAF	0.0122979	0.0199524
					g__Desulfitobacterium;s__Desulfitobacterium sp. PCE1	CTR-vs-no.reAF	0.0141729	0.022126
					g__Unclassified;s__Bacillus phage DIGNKC	CTR-vs-no.reAF	0.0157999	0.0238303
					g__Streptococcus;s__Streptococcus halotolerans	CTR-vs-no.reAF	0.048073	0.0483235
					g__Unclassified;s__Planctomycetes bacterium RBG_13_63_9	CTR-vs-no.reAF	0.00554008	0.0111186
					g__Janthinobacterium;s__Janthinobacterium sp. B9-8	CTR-vs-no.reAF	0.0376561	0.0439912
					g__Brachyspira;s__Brachyspira alvinipulli	CTR-vs-no.reAF	0.000858941	0.00273099
					g__Polaribacter;s__Polaribacter sp. KT25b	CTR-vs-no.reAF	0.0247516	0.0329515
					g__Bacillus;s__Bacillus sp. FF4	CTR-vs-no.reAF	0.000664888	0.00227662
					g__Bryobacter;s__Bryobacter aggregatus	CTR-vs-no.reAF	0.0322261	0.0401323
					g__Tetragenococcus;s__Tetragenococcus halophilus	CTR-vs-no.reAF	0.00026649	0.00109368
					g__Clostridium;s__Clostridium haemolyticum	CTR-vs-no.reAF	0.000335656	0.00129202
					g__Unclassified;s__Coriobacteriales bacterium DNF00809	CTR-vs-no.reAF	0.003751	0.00838061
					g__Desulfosporosinus;s__Desulfosporosinus meridiei	CTR-vs-no.reAF	0.0196085	0.0276976
					g__Ktedonobacter;s__Ktedonobacter racemifer	CTR-vs-no.reAF	0.0247686	0.0329488
					g__Crocinitomix;s__Crocinitomix catalasitica	CTR-vs-no.reAF	0.0166006	0.0244641
					g__Bacillus;s__Bacillus megaterium	CTR-vs-no.reAF	0.00714381	0.0135685
					g__Lactobacillus;s__Lactobacillus nodensis	CTR-vs-no.reAF	0.0376561	0.0439617
					g__Methanobrevibacter;s__Methanobrevibacter oralis	CTR-vs-no.reAF	0.00378343	0.00840977
					g__Aliihoeflea;s__Aliihoeflea sp. 2WW	CTR-vs-no.reAF	0.0376561	0.0439321
					g__Methanolacinia;s__Methanolacinia paynteri	CTR-vs-no.reAF	0.000256949	0.00107227
					g__Unclassified;s__Lactobacillus phage phiLdb	CTR-vs-no.reAF	0.00273803	0.00677096
					g__Herbaspirillum;s__Herbaspirillum chlorophenolicum	CTR-vs-no.reAF	0.00273803	0.00676133
					g__Gillisia;s__Gillisia sp. JM1	CTR-vs-no.reAF	0.0376561	0.0439026
					g__Paenibacillus;s__Paenibacillus sp. NAIST15-1	CTR-vs-no.reAF	2.45986e-06	2.68573e-05
					g__Chryseobacterium;s__Chryseobacterium sp. Leaf201	CTR-vs-no.reAF	0.0376561	0.0438731
					g__Candidatus Magnetoovum;s__Candidatus Magnetoovum chiemensis	CTR-vs-no.reAF	0.0327636	0.0402531
					g__Paenibacillus;s__Paenibacillus sp. P22	CTR-vs-no.reAF	0.000692704	0.0023487
					g__Geobacillus;s__Geobacillus thermodenitrificans	CTR-vs-no.reAF	0.0146619	0.0227057
					g__Herminiimonas;s__Herminiimonas arsenicoxydans	CTR-vs-no.reAF	0.00273803	0.00675173
					g__Bifidobacterium;s__Bifidobacterium callitrichos	CTR-vs-no.reAF	0.0379349	0.0413662
					g__Pseudomonas;s__Pseudomonas pseudoalcaligenes	CTR-vs-no.reAF	1.63163e-07	3.11264e-06
					g__Unclassified;s__Parcubacteria group bacterium GW2011_GWE2_43_12	CTR-vs-no.reAF	0.0376561	0.0438437
					g__Bacillus;s__Bacillus sp. OK048	CTR-vs-no.reAF	0.0238645	0.0320161
					g__Bacillus;s__Bacillus muralis	CTR-vs-no.reAF	0.000425084	0.00158019
					g__Parageobacillus;s__Parageobacillus toebii	CTR-vs-no.reAF	0.00566318	0.0112744
					g__Terribacillus;s__Terribacillus halophilus	CTR-vs-no.reAF	0.0376561	0.0438143
					g__Streptococcus;s__Streptococcus sp. HMSC062D07	CTR-vs-no.reAF	0.000922895	0.00291299
					g__Helicobacter;s__Helicobacter bilis	CTR-vs-no.reAF	2.68622e-05	0.000175311
					g__Unclassified;s__delta proteobacterium PSCGC 5296	CTR-vs-no.reAF	0.0105546	0.0177032
					g__Desulfovibrio;s__Desulfovibrio fructosivorans	CTR-vs-no.reAF	0.00126192	0.00370675
					g__Geobacillus;s__Geobacillus stearothermophilus	CTR-vs-no.reAF	0.000476945	0.00171424
					g__Mycoplasma;s__Mycoplasma canis	CTR-vs-no.reAF	0.00817533	0.0150184
					g__Balneola;s__Balneola sp. EhC07	CTR-vs-no.reAF	0.0229221	0.03121
					g__Hydrogenibacillus;s__Hydrogenibacillus schlegelii	CTR-vs-no.reAF	0.0208522	0.0290992
					g__Cytomegalovirus;s__Saimiriine herpesvirus 4	CTR-vs-no.reAF	4.17278e-06	3.95844e-05
					g__Staphylococcus;s__Staphylococcus sp. DORA_6_22	CTR-vs-no.reAF	2.22697e-05	0.000151016
					g__Unclassified;s__Candidatus Altiarchaeales archaeon WOR_SM1_SCG	CTR-vs-no.reAF	0.0158699	0.0237297
					g__Anaerococcus;s__Anaerococcus sp. HMSC065G05	CTR-vs-no.reAF	0.00228849	0.00592073
					g__Halococcus;s__Halococcus saccharolyticus	CTR-vs-no.reAF	0.0138583	0.0217326
					g__Lactobacillus;s__Lactobacillus composti	CTR-vs-no.reAF	1.58535e-05	0.000116617
					g__Paenibacillus;s__Paenibacillus sp. IHB B 3415	CTR-vs-no.reAF	0.0381452	0.0414653
					g__Staphylococcus;s__Staphylococcus simiae	CTR-vs-no.reAF	0.000311198	0.00121676
					g__Methylobacter;s__Methylobacter tundripaludum	CTR-vs-no.reAF	0.00273803	0.00674215
					g__Leuconostoc;s__Leuconostoc mesenteroides	CTR-vs-no.reAF	0.00110463	0.00338209
					g__Megasphaera;s__Megasphaera genomosp. type_1	CTR-vs-no.reAF	0.0474892	0.0480147
					g__Pseudonocardia;s__Pseudonocardia acaciae	CTR-vs-no.reAF	2.31695e-05	0.000155298
					g__Streptococcus;s__Streptococcus sp. HMSC034F02	CTR-vs-no.reAF	7.14792e-05	0.000401579
					g__Enterococcus;s__Enterococcus rivorum	CTR-vs-no.reAF	5.62955e-08	1.43719e-06
					g__Lysinibacillus;s__Lysinibacillus massiliensis	CTR-vs-no.reAF	0.00813335	0.0149571
					g__Unclassified;s__Candidatus Altiarchaeales archaeon WOR_SM1_79	CTR-vs-no.reAF	0.000390836	0.0014686
					g__Acidovorax;s__Acidovorax sp. MR-S7	CTR-vs-no.reAF	0.0277395	0.0359371
					g__Desulfotomaculum;s__Desulfotomaculum sp. 46_80	CTR-vs-no.reAF	0.000373291	0.00141184
					g__Lactobacillus;s__Lactobacillus rennini	CTR-vs-no.reAF	0.0376561	0.043785
					g__Desulfofustis;s__uncultured Desulfofustis sp. PB-SRB1	CTR-vs-no.reAF	0.0275589	0.0358101
					g__Bifidobacterium;s__Bifidobacterium magnum	CTR-vs-no.reAF	0.0222813	0.030481
					g__Unclassified;s__Firmicutes bacterium CAG:212	CTR-vs-no.reAF	3.59688e-06	3.44983e-05
					g__Edwardsiella;s__Edwardsiella piscicida	CTR-vs-no.reAF	0.0327636	0.0402247
					g__Geobacter;s__Geobacter metallireducens	CTR-vs-no.reAF	0.0348584	0.0421115
					g__Fulvivirga;s__Fulvivirga imtechensis	CTR-vs-no.reAF	0.00145057	0.00410797
					g__Streptococcus;s__Streptococcus didelphis	CTR-vs-no.reAF	0.0133064	0.0211152
					g__Planomicrobium;s__Planomicrobium glaciei	CTR-vs-no.reAF	0.0497223	0.049751
					g__Actinomyces;s__Actinomyces urogenitalis	CTR-vs-no.reAF	0.000759175	0.00245424
					g__Streptococcus;s__Streptococcus sp. HMSC071D03	CTR-vs-no.reAF	0.00466178	0.00970367
					g__Halobacillus;s__Halobacillus halophilus	CTR-vs-no.reAF	0.0154871	0.0235426
					g__Bacillus;s__Bacillus hemicellulosilyticus	CTR-vs-no.reAF	0.000175474	0.000812326
					g__Caulobacter;s__Caulobacter sp. URHA0033	CTR-vs-no.reAF	0.0114135	0.0188344
					g__Aquimarina;s__Aquimarina sp. RZW4-3-2	CTR-vs-no.reAF	0.00462563	0.00966317
					g__Unclassified;s__Clostridiales bacterium S5-A14a	CTR-vs-no.reAF	0.00188505	0.00508933
					g__Bacillus;s__Bacillus sp. 1NLA3E	CTR-vs-no.reAF	0.014516	0.0225199
					g__Streptococcus;s__Streptococcus sp. HMSC061D01	CTR-vs-no.reAF	0.0101096	0.0176031
					g__Streptococcus;s__Streptococcus sp. OBRC6	CTR-vs-no.reAF	1.25118e-05	9.65358e-05
					g__Ruminococcus;s__Ruminococcus torques CAG:61	CTR-vs-no.reAF	0.000884142	0.00280086
					g__Paenibacillus;s__Paenibacillus sp. IHBB 9852	CTR-vs-no.reAF	0.0187239	0.0267308
					g__Phormidesmis;s__Phormidesmis priestleyi	CTR-vs-no.reAF	0.00749406	0.0140342
					g__Streptococcus;s__Streptococcus sp. HMSC034E03	CTR-vs-no.reAF	0.0146619	0.0226855
					g__Streptococcus;s__Streptococcus sp. NLAE-zl-C503	CTR-vs-no.reAF	0.000734958	0.00242104
					g__Fusobacterium;s__Fusobacterium sp. CAG:649	CTR-vs-no.reAF	0.0056059	0.011186
					g__Bacillus;s__Bacillus sp. 522_BSPC	CTR-vs-no.reAF	4.46395e-08	1.21085e-06
					g__Unclassified;s__uncultured bacterium Contig52	CTR-vs-no.reAF	0.0161486	0.0240842
					g__Candidatus Accumulibacter;s__Candidatus Accumulibacter sp. SK-12	CTR-vs-no.reAF	0.0229221	0.0311856
					g__Rubinisphaera;s__Rubinisphaera brasiliensis	CTR-vs-no.reAF	0.00560033	0.0112136
					g__Rheinheimera;s__Rheinheimera sp. SA_1	CTR-vs-no.reAF	0.0196928	0.0277489
					g__Peptoniphilus;s__Peptoniphilus sp. HMSC062D09	CTR-vs-no.reAF	0.0161402	0.0240924
					g__Halothermothrix;s__Halothermothrix orenii	CTR-vs-no.reAF	0.0139267	0.0218201
					g__Clostridium;s__Clostridium chauvoei	CTR-vs-no.reAF	3.51613e-06	3.41005e-05
					g__Unclassified;s__Thermoplasmatales archaeon DG-70	CTR-vs-no.reAF	0.046821	0.0475607
					g__Anoxybacillus;s__Anoxybacillus suryakundensis	CTR-vs-no.reAF	0.000734958	0.00241645
					g__Streptobacillus;s__Streptobacillus moniliformis	CTR-vs-no.reAF	0.00426895	0.0091719
					g__Unclassified;s__Pseudomonas phage vB_PaeS_PAO1_Ab18	CTR-vs-no.reAF	0.0451145	0.0468134
					g__Formosa;s__Formosa sp. Hel1_33_131	CTR-vs-no.reAF	0.0146619	0.0226653
					g__Lactobacillus;s__Lactobacillus floricola	CTR-vs-no.reAF	0.0474892	0.0479868
					g__Paenibacillus;s__Paenibacillus sp. HGF5	CTR-vs-no.reAF	0.0376561	0.0437557
					g__Unclassified;s__Peptococcaceae bacterium SCADC1_2_3	CTR-vs-no.reAF	0.0228128	0.0311099
					g__Unclassified;s__Candidatus Aminicenantes bacterium RBG_16_63_16	CTR-vs-no.reAF	0.0187208	0.0267484
					g__Streptococcus;s__Streptococcus sp. HMSC057G03	CTR-vs-no.reAF	2.03262e-07	3.67566e-06
					g__Pelagibacterium;s__Pelagibacterium sp. SCN 63-23	CTR-vs-no.reAF	0.0447667	0.0468162
					g__Facklamia;s__Facklamia hominis	CTR-vs-no.reAF	7.84043e-05	0.000429369
					g__Planococcus;s__Planococcus faecalis	CTR-vs-no.reAF	0.00273803	0.0067326
					g__Joostella;s__Joostella marina	CTR-vs-no.reAF	8.59549e-05	0.000460549
					g__Lysinibacillus;s__Lysinibacillus fusiformis	CTR-vs-no.reAF	0.025294	0.0334428
					g__Leeuwenhoekiella;s__Leeuwenhoekiella sp. MAR_2009_132	CTR-vs-no.reAF	0.0376561	0.0437264
					g__Pantoea;s__Pantoea sp. At-9b	CTR-vs-no.reAF	0.0151417	0.0231594
					g__Leuconostoc;s__Leuconostoc gelidum	CTR-vs-no.reAF	0.00306788	0.00719709
					g__Nitrosomonas;s__Nitrosomonas sp. Nm58	CTR-vs-no.reAF	0.0376561	0.0436972
					g__Unclassified;s__Deltaproteobacteria bacterium GWB2_55_19	CTR-vs-no.reAF	0.0322261	0.0401035
					g__Hymenobacter;s__Hymenobacter sp. MIMtkLc17	CTR-vs-no.reAF	0.0322261	0.0400748
					g__Pontibacter;s__Pontibacter roseus	CTR-vs-no.reAF	0.0157999	0.0238096
					g__Aquisalimonas;s__Aquisalimonas asiatica	CTR-vs-no.reAF	0.0281447	0.0362995
					g__Leptotrichia;s__Leptotrichia buccalis	CTR-vs-no.reAF	0.0395863	0.0426049
					g__Vibrio;s__Vibrio crassostreae	CTR-vs-no.reAF	0.0447667	0.046788
					g__Unclassified;s__Flavobacteriales bacterium BRH_c54	CTR-vs-no.reAF	0.000193781	0.000867019
					g__Lactobacillus;s__Lactobacillus vaccinostercus	CTR-vs-no.reAF	0.00273803	0.00672308
					g__Paenibacillus;s__Paenibacillus sp. FSL R7-0331	CTR-vs-no.reAF	0.0405764	0.0433481
					g__Geobacillus;s__Geobacillus sp. 12AMOR1	CTR-vs-no.reAF	0.0275589	0.0357833
					g__Bacillus;s__Bacillus sp. FJAT-18043	CTR-vs-no.reAF	0.000456792	0.00167298
					g__Rozella;s__Rozella allomycis	CTR-vs-no.reAF	0.0093112	0.0167332
					g__Caloranaerobacter;s__Caloranaerobacter sp. TR13	CTR-vs-no.reAF	0.0364592	0.0435903
					g__Unclassified;s__uncultured Gemmatimonadales bacterium HF0770_41L09	CTR-vs-no.reAF	0.0322261	0.0400461
					g__Kerstersia;s__Kerstersia gyiorum	CTR-vs-no.reAF	0.01176	0.0192416
					g__Unclassified;s__uncultured bacterium fosmid pJB135F11	CTR-vs-no.reAF	0.0219866	0.0302207
					g__Basfia;s__[Mannheimia] succiniciproducens	CTR-vs-no.reAF	0.00969092	0.0172903
					g__Brevibacterium;s__Brevibacterium epidermidis	CTR-vs-no.reAF	0.0300365	0.0380609
					g__Lysinibacillus;s__Lysinibacillus sinduriensis	CTR-vs-no.reAF	8.50436e-05	0.000457077
					g__Aminobacterium;s__Aminobacterium mobile	CTR-vs-no.reAF	0.0349847	0.042176
					g__Bacillus;s__Bacillus massiliosenegalensis	CTR-vs-no.reAF	0.000875781	0.00277944
					g__Spirochaeta;s__Spirochaeta africana	CTR-vs-no.reAF	0.00457289	0.0095992
					g__Mycoplasma;s__Mycoplasma fermentans	CTR-vs-no.reAF	0.00192091	0.00511458
					g__Facklamia;s__Facklamia miroungae	CTR-vs-no.reAF	0.0138357	0.0217365
					g__Unclassified;s__uncultured bacterium Contig248	CTR-vs-no.reAF	0.0345947	0.0418803
					g__Flavobacterium;s__Flavobacterium sp. KMS	CTR-vs-no.reAF	0.0157999	0.0237889
					g__Unclassified;s__uncultured bacterium Contig1092	CTR-vs-no.reAF	0.0451145	0.0467854
					g__Thermoanaerobacter;s__Thermoanaerobacter wiegelii	CTR-vs-no.reAF	0.000461931	0.00168116
					g__Flavobacterium;s__Flavobacterium sp. KJJ	CTR-vs-no.reAF	0.000290114	0.00115249
					g__Rhodothermus;s__Rhodothermus marinus	CTR-vs-no.reAF	0.0473365	0.048
					g__Unclassified;s__Spirochaetes bacterium RBG_13_68_11	CTR-vs-no.reAF	0.0209644	0.0290921
					g__Citrobacter;s__Citrobacter amalonaticus	CTR-vs-no.reAF	0.025294	0.0334173
					g__Unclassified;s__Spirochaetes bacterium GWC1_27_15	CTR-vs-no.reAF	0.00113742	0.00347022
					g__Aerococcus;s__Aerococcus viridans	CTR-vs-no.reAF	0.008945	0.0161755
					g__Pelobacter;s__Pelobacter carbinolicus	CTR-vs-no.reAF	0.0227739	0.0311058
					g__Lactobacillus;s__Lactobacillus melliventris	CTR-vs-no.reAF	0.0102861	0.0173198
					g__Unclassified;s__Deltaproteobacteria bacterium GWA2_47_9	CTR-vs-no.reAF	0.0376561	0.043668
					g__Runella;s__Runella limosa	CTR-vs-no.reAF	0.0447667	0.0467599
					g__Dacryopinax;s__Dacryopinax primogenitus	CTR-vs-no.reAF	0.0451145	0.0467575
					g__Fusobacterium;s__Fusobacterium gonidiaformans	CTR-vs-no.reAF	0.0376561	0.0436388
					g__Fructobacillus;s__Fructobacillus fructosus	CTR-vs-no.reAF	0.0376561	0.0436097
					g__Anoxybacillus;s__Anoxybacillus ayderensis	CTR-vs-no.reAF	0.0474892	0.0479589
					g__Allexivirus;s__Garlic virus A	CTR-vs-no.reAF	0.000734958	0.00241188
					g__Aurantimicrobium;s__Aurantimicrobium minutum	CTR-vs-no.reAF	0.0451145	0.0467296
					g__Leptospira;s__Leptospira alexanderi	CTR-vs-no.reAF	0.00256916	0.00651103
					g__Unclassified;s__Bacteroidetes bacterium GWE2_29_8	CTR-vs-no.reAF	0.0129458	0.0206561
					g__Corynebacterium;s__Corynebacterium urealyticum	CTR-vs-no.reAF	0.0146619	0.0226451
					g__Acetohalobium;s__Acetohalobium arabaticum	CTR-vs-no.reAF	0.0151417	0.023139
					g__Planococcus;s__Planococcus sp. CAU13	CTR-vs-no.reAF	0.0411178	0.0437917
					g__Bacillus;s__Bacillus badius	CTR-vs-no.reAF	0.0313616	0.039338
					g__Thiothrix;s__Thiothrix disciformis	CTR-vs-no.reAF	0.000312052	0.00121462
					g__Unclassified;s__Candidatus Bathyarchaeota archaeon B26-1	CTR-vs-no.reAF	0.0376561	0.0435807
					g__Chlorobium;s__Chlorobium limicola	CTR-vs-no.reAF	0.0473466	0.0479823
					g__Zavarzinella;s__Zavarzinella formosa	CTR-vs-no.reAF	0.00347579	0.00798145
					g__Moraxella;s__Moraxella catarrhalis	CTR-vs-no.reAF	0.0376561	0.0435516
					g__Streptomyces;s__Streptomyces sp. SolWspMP-5a-2	CTR-vs-no.reAF	0.026217	0.0343751
					g__Unclassified;s__uncultured bacterium Contig1480	CTR-vs-no.reAF	0.0358181	0.0430015
					g__Unclassified;s__Nitrospinae bacterium RIFCSPLOWO2_01_FULL_39_10	CTR-vs-no.reAF	0.00074073	0.00240807
					g__Exiguobacterium;s__Exiguobacterium sibiricum	CTR-vs-no.reAF	0.000274817	0.00110692
					g__Chlorobium;s__Chlorobium chlorochromatii	CTR-vs-no.reAF	0.00204687	0.00536763
					g__Unclassified;s__Deltaproteobacteria bacterium RIFOXYD12_FULL_50_9	CTR-vs-no.reAF	0.0322261	0.0400175
					g__Sphingomonas;s__Sphingomonas sanxanigenens	CTR-vs-no.reAF	0.0376561	0.0435226
					g__Smithella;s__Smithella sp. SCADC	CTR-vs-no.reAF	0.00152015	0.0042633
					g__Aspergillus;s__Aspergillus flavus	CTR-vs-no.reAF	0.00457289	0.00958761
					g__Streptococcus;s__Streptococcus sp. HMSC074B11	CTR-vs-no.reAF	0.0397368	0.0427405
					g__Unclassified;s__Bacteroidetes bacterium GWF2_49_14	CTR-vs-no.reAF	0.0281447	0.0362726
					g__Shewanella;s__Shewanella benthica	CTR-vs-no.reAF	0.0162216	0.0241101
					g__Caulobacter;s__Caulobacter sp. K31	CTR-vs-no.reAF	0.0199042	0.027956
					g__Enterobacter;s__Enterobacter mori	CTR-vs-no.reAF	0.0475141	0.0479283
					g__Unclassified;s__endosymbiont of Ridgeia piscesae	CTR-vs-no.reAF	0.0322261	0.0399889
					g__Rhizobium;s__Rhizobium sp. AAP43	CTR-vs-no.reAF	0.0376561	0.0434937
					g__Streptomyces;s__Streptomyces sp. RTd22	CTR-vs-no.reAF	0.0252162	0.0333654
					g__Pelodictyon;s__Pelodictyon phaeoclathratiforme	CTR-vs-no.reAF	0.0322261	0.0399603
					g__Capnocytophaga;s__Capnocytophaga sputigena	CTR-vs-no.reAF	0.00587404	0.0116011
					g__Nitrosospira;s__Nitrosospira sp. NpAV	CTR-vs-no.reAF	0.00271312	0.00679649
					g__Amphibacillus;s__Amphibacillus jilinensis	CTR-vs-no.reAF	0.000748709	0.00242945
					g__Acidianus;s__Acidianus hospitalis	CTR-vs-no.reAF	0.0376561	0.0434648
					g__Bacillus;s__Bacillus mesonae	CTR-vs-no.reAF	0.0205516	0.0287259
					g__Fusobacterium;s__Fusobacterium sp. CM1	CTR-vs-no.reAF	0.00273803	0.00671358
					g__Sfi21dt1virus;s__Streptococcus phage 7201	CTR-vs-no.reAF	0.00466178	0.00969205
					g__Unclassified;s__Bacteroidetes bacterium RIFOXYA12_FULL_40_10	CTR-vs-no.reAF	0.00799855	0.0147718
					g__Streptococcus;s__Streptococcus sp. HMSC073A12	CTR-vs-no.reAF	0.0101096	0.0175855
					g__Nitratifractor;s__Nitratifractor salsuginis	CTR-vs-no.reAF	0.0322261	0.0399318
					g__Deinococcus;s__Deinococcus pimensis	CTR-vs-no.reAF	0.00662656	0.0126972
					g__Cyanobium;s__Cyanobium sp. PCC 7001	CTR-vs-no.reAF	0.0242086	0.0323776
					g__Enterococcus;s__Enterococcus italicus	CTR-vs-no.reAF	0.00273803	0.00670411
					g__Galbibacter;s__Galbibacter marinus	CTR-vs-no.reAF	0.0385201	0.0416382
					g__Enterococcus;s__Enterococcus massiliensis	CTR-vs-no.reAF	0.00371539	0.008344
					g__Flavobacterium;s__Flavobacterium denitrificans	CTR-vs-no.reAF	0.000278163	0.0011178
					g__Bacillus;s__Bacillus sp. UNC41MFS5	CTR-vs-no.reAF	0.00616334	0.012022
					g__Unclassified;s__candidate division BRC1 bacterium SM23_51	CTR-vs-no.reAF	0.0114135	0.0188165
					g__Bacillus;s__Bacillus firmus	CTR-vs-no.reAF	0.0157999	0.0237683
					g__Kordia;s__Kordia jejudonensis	CTR-vs-no.reAF	0.0406208	0.0433689
					g__Propionibacterium;s__Propionibacterium sp. DORA_15	CTR-vs-no.reAF	0.034362	0.0417442
					g__Unclassified;s__Candidatus Micrarchaeota archaeon RBG_16_49_10	CTR-vs-no.reAF	0.0376561	0.0434359
					g__Candidatus Odyssella;s__Candidatus Odyssella thessalonicensis	CTR-vs-no.reAF	0.0451145	0.0467017
					g__Paenibacillus;s__Paenibacillus sp. 1-18	CTR-vs-no.reAF	0.00360894	0.00816833
					g__Streptococcus;s__Streptococcus sp. oral taxon 071	CTR-vs-no.reAF	0.000266842	0.00108233
					g__Pedobacter;s__Pedobacter soli	CTR-vs-no.reAF	0.0144899	0.0224995
					g__Unclassified;s__uncultured bacterium Contigcl_1750	CTR-vs-no.reAF	0.0406208	0.0433422
					g__Carnobacterium;s__Carnobacterium sp. CP1	CTR-vs-no.reAF	0.00615201	0.0120134
					g__Thermaerobacter;s__Thermaerobacter marianensis	CTR-vs-no.reAF	0.0451145	0.0466739
					g__Thermodesulfovibrio;s__Thermodesulfovibrio aggregans	CTR-vs-no.reAF	0.0229221	0.0311611
					g__Streptococcus;s__Streptococcus peroris	CTR-vs-no.reAF	6.74285e-08	1.69646e-06
					g__Anoxybacillus;s__Anoxybacillus sp. KU2-6(11)	CTR-vs-no.reAF	0.024111	0.0323217
					g__Bacillus;s__Bacillus sp. 105MF	CTR-vs-no.reAF	0.0229221	0.0311367
					g__Bacillus;s__Bacillus sp. X1(2014)	CTR-vs-no.reAF	0.0376561	0.043407
					g__Phycisphaera;s__Phycisphaera mikurensis	CTR-vs-no.reAF	0.0451145	0.0466461
					g__Unclassified;s__Deltaproteobacteria bacterium SG8_13	CTR-vs-no.reAF	0.0322261	0.0399033
					g__Francisella;s__Francisella tularensis	CTR-vs-no.reAF	0.00544157	0.0109335
					g__Hymenobacter;s__Hymenobacter actinosclerus	CTR-vs-no.reAF	0.0459209	0.0468382
					g__Allexivirus;s__Garlic virus D	CTR-vs-no.reAF	0.000193781	0.00086479
					g__Thermus;s__Thermus amyloliquefaciens	CTR-vs-no.reAF	0.00747941	0.0140219
					g__Saccharophagus;s__Saccharophagus degradans	CTR-vs-no.reAF	0.00422375	0.00910861
					g__Yersinia;s__Yersinia rohdei	CTR-vs-no.reAF	0.00026649	0.0010911
					g__Rhizopus;s__Rhizopus microsporus	CTR-vs-no.reAF	0.0114746	0.0188815
					g__Streptococcus;s__Streptococcus sp. HMSC057E02	CTR-vs-no.reAF	0.011192	0.0185748
					g__Unclassified;s__uncultured bacterium fosmid pJB77G10	CTR-vs-no.reAF	0.00484148	0.00998197
					g__Roseivivax;s__Roseivivax roseus	CTR-vs-no.reAF	0.0148489	0.0227717
					g__Rufibacter;s__Rufibacter sp. DG15C	CTR-vs-no.reAF	0.0397635	0.0427162
					g__Unclassified;s__Synergistales bacterium 53_16	CTR-vs-no.reAF	0.0162216	0.0240895
					g__Planococcus;s__Planococcus sp. L10.15	CTR-vs-no.reAF	0.00273803	0.00669467
					g__Allexivirus;s__Garlic virus E	CTR-vs-no.reAF	0.000193781	0.000862573
					g__Terrabacter;s__Terrabacter sp. 28	CTR-vs-no.reAF	0.00378103	0.00841522
					g__Unclassified;s__Candidatus Yanofskybacteria bacterium RIFCSPHIGHO2_02_FULL_41_11	CTR-vs-no.reAF	0.0451145	0.0466183
					g__Unclassified;s__Planctomycetes bacterium SM23_65	CTR-vs-no.reAF	0.00381811	0.00844361
					g__Serratia;s__Serratia proteamaculans	CTR-vs-no.reAF	0.0451145	0.0465906
					g__Methanosaeta;s__Methanosaeta thermophila	CTR-vs-no.reAF	0.0162216	0.0240689
					g__Bacillus;s__Bacillus oryziterrae	CTR-vs-no.reAF	0.00228576	0.00593137
					g__Bacillus;s__Bacillus korlensis	CTR-vs-no.reAF	0.00173334	0.00475368
					g__Fructobacillus;s__Fructobacillus ficulneus	CTR-vs-no.reAF	0.0257056	0.0338324
					g__Oceanobacillus;s__Oceanobacillus sp. Castelsardo	CTR-vs-no.reAF	0.00163788	0.00453487
					g__Desulfonauticus;s__Desulfonauticus submarinus	CTR-vs-no.reAF	0.0133392	0.0211092
					g__Helicobacter;s__Helicobacter himalayensis	CTR-vs-no.reAF	0.0376561	0.0433782
					g__Cephaloticoccus;s__Cephaloticoccus primus	CTR-vs-no.reAF	0.0451145	0.0465629
					g__Oceanicola;s__Oceanicola sp. MCTG156(1a)	CTR-vs-no.reAF	0.0451145	0.0465352
					g__Unclassified;s__Cellulophaga phage phi46:3	CTR-vs-no.reAF	0.0101096	0.0175679
					g__Streptococcus;s__Streptococcus sp. HMSC067A03	CTR-vs-no.reAF	0.0157999	0.0237477
					g__Actinobacillus;s__Actinobacillus capsulatus	CTR-vs-no.reAF	0.0376561	0.0433495
					g__Smithella;s__Smithella sp. SC_K08D17	CTR-vs-no.reAF	0.0322261	0.0398749
					g__Methanobrevibacter;s__Methanobrevibacter arboriphilus	CTR-vs-no.reAF	0.00630155	0.0122229
					g__Chryseobacterium;s__Chryseobacterium hungaricum	CTR-vs-no.reAF	0.000734958	0.00240733
					g__Vibrio;s__Vibrio harveyi	CTR-vs-no.reAF	0.041483	0.0440726
					g__Bordetella;s__Bordetella holmesii	CTR-vs-no.reAF	0.00146739	0.00413537
					g__Lyngbya;s__Lyngbya sp. PCC 8106	CTR-vs-no.reAF	0.00911151	0.0164424
					g__Parvimonas;s__Parvimonas sp. oral taxon 393	CTR-vs-no.reAF	0.00030002	0.00117836
					g__Natronorubrum;s__Natronorubrum texcoconense	CTR-vs-no.reAF	1.63163e-07	3.07881e-06
					g__Lactobacillus;s__Lactobacillus otakiensis	CTR-vs-no.reAF	0.0376561	0.0433207
					g__Rhodanobacter;s__Rhodanobacter sp. Root627	CTR-vs-no.reAF	0.00524026	0.0106648
					g__Solirubrobacter;s__Solirubrobacter soli	CTR-vs-no.reAF	0.00780251	0.0145334
					g__Coleofasciculus;s__Coleofasciculus chthonoplastes	CTR-vs-no.reAF	0.0125935	0.020337
					g__Unclassified;s__Synechococcus phage S-CBS4	CTR-vs-no.reAF	0.0376561	0.043292
					g__Virgibacillus;s__Virgibacillus soli	CTR-vs-no.reAF	0.00026649	0.00108853
					g__Acidithrix;s__Acidithrix ferrooxidans	CTR-vs-no.reAF	0.0253908	0.0334943
					g__Unclassified;s__Actinobacteria bacterium RBG_16_64_13	CTR-vs-no.reAF	0.00637341	0.0123347
					g__Streptococcus;s__Streptococcus massiliensis	CTR-vs-no.reAF	0.00175268	0.00478406
					g__Bacillus;s__Bacillus sp. FJAT-27215	CTR-vs-no.reAF	0.0328117	0.0402268
					g__Methanocorpusculum;s__Methanocorpusculum bavaricum	CTR-vs-no.reAF	0.000661332	0.00226892
					g__Bacillus;s__Bacillus sp. FJAT-25547	CTR-vs-no.reAF	0.00224931	0.00585427
					g__Sporosarcina;s__Sporosarcina psychrophila	CTR-vs-no.reAF	0.000964844	0.00302341
					g__Saitoella;s__Saitoella complicata	CTR-vs-no.reAF	0.00669196	0.0127943
					g__Methanobacterium;s__Methanobacterium lacus	CTR-vs-no.reAF	0.0101096	0.0175503
					g__Geovibrio;s__Geovibrio sp. L21-Ace-BES	CTR-vs-no.reAF	0.0101096	0.0175328
					g__Aerococcus;s__Aerococcus sp. HMSC062B07	CTR-vs-no.reAF	0.00398345	0.0087535
					g__Unclassified;s__[Eubacterium] saphenum	CTR-vs-no.reAF	0.00362259	0.0081567
					g__Massilia;s__Massilia sp. Root351	CTR-vs-no.reAF	0.0447667	0.0467318
					g__Blastopirellula;s__Blastopirellula marina	CTR-vs-no.reAF	0.0322261	0.0398465
					g__Verrucomicrobium;s__Verrucomicrobium sp. 3C	CTR-vs-no.reAF	0.000193781	0.000860366
					g__Dorea;s__Candidatus Dorea massiliensis	CTR-vs-no.reAF	0.0058435	0.0115539
					g__Woeseia;s__Woeseia oceani	CTR-vs-no.reAF	0.0322261	0.0398181
					g__Desulfobulbus;s__Desulfobulbus propionicus	CTR-vs-no.reAF	0.0451145	0.0465076
					g__Duganella;s__Duganella sp. Leaf126	CTR-vs-no.reAF	0.0127749	0.0204965
					g__Methanohalobium;s__Methanohalobium evestigatum	CTR-vs-no.reAF	0.00123594	0.0036366
					g__Vibrio;s__Vibrio sp. ECSMB14105	CTR-vs-no.reAF	0.018311	0.0264238
					g__Alloactinosynnema;s__Alloactinosynnema iranicum	CTR-vs-no.reAF	0.0451145	0.04648
					g__Streptococcus;s__Streptococcus marimammalium	CTR-vs-no.reAF	0.00565036	0.0112618
					g__Acidiphilium;s__Acidiphilium angustum	CTR-vs-no.reAF	0.0229221	0.0311124
					g__Unclassified;s__uncultured Termite group 1 bacterium	CTR-vs-no.reAF	0.00273803	0.00668525
					g__Leuconostoc;s__Leuconostoc pseudomesenteroides	CTR-vs-no.reAF	0.0101096	0.0175153
					g__Planomicrobium;s__Planomicrobium sp. ES2	CTR-vs-no.reAF	0.00026649	0.00108598
					g__Legionella;s__Legionella longbeachae	CTR-vs-no.reAF	0.00130817	0.00381039
					g__Mucor;s__Mucor circinelloides	CTR-vs-no.reAF	0.00493678	0.0101184
					g__Enterococcus;s__Enterococcus moraviensis	CTR-vs-no.reAF	0.0101096	0.0174978
					g__Geobacter;s__Geobacter pickeringii	CTR-vs-no.reAF	0.000565115	0.00198994
					g__Methylophaga;s__Methylophaga lonarensis	CTR-vs-no.reAF	0.0451145	0.0464524
					g__Xylella;s__Xylella fastidiosa	CTR-vs-no.reAF	0.0376561	0.0432634
					g__Actinomyces;s__Actinomyces sp. VUL7	CTR-vs-no.reAF	0.0266913	0.0348916
					g__Brachyspira;s__Brachyspira hyodysenteriae	CTR-vs-no.reAF	0.0385201	0.0416123
					g__Neisseria;s__Neisseria sp. HMSC072F04	CTR-vs-no.reAF	0.00599441	0.0117718
					g__Mycoplasma;s__Mycoplasma bovoculi	CTR-vs-no.reAF	0.0101096	0.0174804
					g__Acinetobacter;s__Acinetobacter towneri	CTR-vs-no.reAF	0.00026649	0.00108344
					g__Thermoanaerobacterium;s__Thermoanaerobacterium thermosulfurigenes	CTR-vs-no.reAF	1.25118e-05	9.61086e-05
					g__Enterococcus;s__Enterococcus malodoratus	CTR-vs-no.reAF	0.0475141	0.0479004
					g__Halobacillus;s__Halobacillus sp. KGW1	CTR-vs-no.reAF	0.0157999	0.0237272
					g__Unclassified;s__Chromatiales bacterium (ex Bugula neritina AB1)	CTR-vs-no.reAF	0.0451145	0.0464249
					g__Unclassified;s__Chloroflexi bacterium RBG_13_51_18	CTR-vs-no.reAF	0.0450697	0.0468509
					g__Pediococcus;s__Pediococcus stilesii	CTR-vs-no.reAF	0.0229221	0.0310881
					g__Pseudospirillum;s__Pseudospirillum japonicum	CTR-vs-no.reAF	0.0376561	0.0432348
					g__Pirellula;s__Pirellula staleyi	CTR-vs-no.reAF	0.0114135	0.0187987
					g__Unclassified;s__SAR86 cluster bacterium SAR86E	CTR-vs-no.reAF	0.0101096	0.017463
					g__Streptomyces;s__Streptomyces sp. NBRC 109706	CTR-vs-no.reAF	0.0322261	0.0397898
					g__Bifidobacterium;s__Bifidobacterium coryneforme	CTR-vs-no.reAF	0.018311	0.0264019
					g__Leptolyngbya;s__Leptolyngbya boryana	CTR-vs-no.reAF	0.00803577	0.0148248
					g__Clostridium;s__Clostridium sp. HMSC19B11	CTR-vs-no.reAF	0.00371539	0.00833322
					g__Unclassified;s__uncultured bacterium Contig1500	CTR-vs-no.reAF	0.0165452	0.0244032
					g__Gemella;s__Gemella bergeri	CTR-vs-no.reAF	0.0376561	0.0432062
					g__Providencia;s__Providencia stuartii	CTR-vs-no.reAF	0.0196928	0.0277264
					g__Propionibacterium;s__Propionibacterium acidifaciens	CTR-vs-no.reAF	0.029242	0.0374091
					g__Unclassified;s__Gammaproteobacteria bacterium RIFCSPHIGHO2_12_FULL_41_20	CTR-vs-no.reAF	0.0376561	0.0431777
					g__Leptospira;s__Leptospira terpstrae	CTR-vs-no.reAF	3.04374e-06	3.07205e-05
					g__Sediminibacillus;s__Sediminibacillus albus	CTR-vs-no.reAF	0.000734958	0.0024028
					g__Slackia;s__Slackia sp. NATTS	CTR-vs-no.reAF	0.000287261	0.0011464
					g__Streptococcus;s__Streptococcus sp. HMSC056C01	CTR-vs-no.reAF	0.000433128	0.00159641
					g__Ahrensia;s__Ahrensia marina	CTR-vs-no.reAF	0.0417436	0.0442951
					g__Sediminibacter;s__Sediminibacter sp. Hel_I_10	CTR-vs-no.reAF	0.0376561	0.0431492
					g__Mesoplasma;s__Mesoplasma syrphidae	CTR-vs-no.reAF	0.00398345	0.00874243
					g__Leuconostoc;s__Leuconostoc lactis	CTR-vs-no.reAF	7.39709e-05	0.000412905
					g__Unclassified;s__Candidatus Terrybacteria bacterium RIFCSPHIGHO2_02_41_19	CTR-vs-no.reAF	8.50765e-08	2.02319e-06
					g__Actinobacillus;s__Actinobacillus suis	CTR-vs-no.reAF	0.0101096	0.0174456
					g__Unclassified;s__Omnitrophica bacterium GWA2_52_8	CTR-vs-no.reAF	0.0229221	0.0310638
					g__Streptococcus;s__Streptococcus sp. oral taxon 058	CTR-vs-no.reAF	4.89194e-07	7.25847e-06
					g__Unclassified;s__Deltaproteobacteria bacterium RBG_13_49_15	CTR-vs-no.reAF	0.0229221	0.0310396
					g__Congregibacter;s__Congregibacter litoralis	CTR-vs-no.reAF	0.0451145	0.0463974
					g__Sneathia;s__Sneathia amnii	CTR-vs-no.reAF	0.00104779	0.00323658
					g__Terracoccus;s__Terracoccus sp. 273MFTsu3.1	CTR-vs-no.reAF	0.0101096	0.0174283
					g__Sulfurihydrogenibium;s__Sulfurihydrogenibium azorense	CTR-vs-no.reAF	0.0376561	0.0431207
					g__Vitellibacter;s__Vitellibacter soesokkakensis	CTR-vs-no.reAF	0.0327636	0.0401962
					g__Mycobacterium;s__Mycobacterium aurum	CTR-vs-no.reAF	0.0357116	0.0429034
					g__Halanaerobium;s__Halanaerobium praevalens	CTR-vs-no.reAF	0.000288222	0.0011476
					g__Gemella;s__Gemella asaccharolytica	CTR-vs-no.reAF	0.0157999	0.0237067
					g__Thermotoga;s__Thermotoga caldifontis	CTR-vs-no.reAF	0.000193781	0.000858172
					g__Smithella;s__Smithella sp. SDB	CTR-vs-no.reAF	0.0376561	0.0430923
					g__Unclassified;s__Candidatus Roizmanbacteria bacterium RIFCSPHIGHO2_12_FULL_42_10	CTR-vs-no.reAF	0.0376561	0.0430639
					g__Hoeflea;s__Hoeflea sp. 108	CTR-vs-no.reAF	0.000709678	0.00239224
					g__Thiorhodococcus;s__Thiorhodococcus sp. AK35	CTR-vs-no.reAF	0.0162216	0.0240483
					g__Achromatium;s__Candidatus Achromatium palustre	CTR-vs-no.reAF	0.0141979	0.0221253
					g__Microvirga;s__Microvirga sp. JC119	CTR-vs-no.reAF	0.00375855	0.00838669
					g__Unclassified;s__Nitrospira bacterium SG8_35_1	CTR-vs-no.reAF	0.0229221	0.0310154
					g__Endozoicomonas;s__Endozoicomonas elysicola	CTR-vs-no.reAF	0.0170148	0.0249054
					g__Peptostreptococcus;s__Peptostreptococcus anaerobius CAG:621	CTR-vs-no.reAF	0.00630155	0.0122093
					g__Acidocella;s__Acidocella sp. MX-AZ02	CTR-vs-no.reAF	0.0322261	0.0397615
					g__Jeotgalicoccus;s__Jeotgalicoccus psychrophilus	CTR-vs-no.reAF	0.0338566	0.0412746
					g__Listeria;s__Listeria marthii	CTR-vs-no.reAF	0.0101096	0.017411
					g__Tenacibaculum;s__Tenacibaculum ovolyticum	CTR-vs-no.reAF	0.037888	0.041341
					g__Cutibacterium;s__Cutibacterium avidum	CTR-vs-no.reAF	0.0133064	0.0210959
					g__Corynebacterium;s__Corynebacterium sp. HMSC08D02	CTR-vs-no.reAF	0.0101096	0.0173937
					g__Scardovia;s__Scardovia wiggsiae	CTR-vs-no.reAF	7.97432e-05	0.000432607
					g__Croceicoccus;s__Croceicoccus pelagius	CTR-vs-no.reAF	0.0379727	0.0413555
					g__Unclassified;s__Desulfobacterales bacterium SG8_35_2	CTR-vs-no.reAF	0.0451145	0.0463699
					g__Lampropedia;s__Lampropedia cohaerens	CTR-vs-no.reAF	0.0376561	0.0430355
					g__Sphingomonas;s__Sphingomonas changbaiensis	CTR-vs-no.reAF	0.0322261	0.0397333
					g__Ensifer;s__Ensifer sp. WSM1721	CTR-vs-no.reAF	0.0451145	0.0463425
					g__Streptococcus;s__Streptococcus sp. HMSC10A01	CTR-vs-no.reAF	0.0101096	0.0173765
					g__Unclassified;s__Streptococcus phage PH15	CTR-vs-no.reAF	0.0376561	0.0430072
					g__Trametes;s__Trametes cinnabarina	CTR-vs-no.reAF	0.0101096	0.0173593
					g__Devosia;s__Devosia sp. Root685	CTR-vs-no.reAF	0.0229221	0.0309913
					g__Aestuariimicrobium;s__Aestuariimicrobium kwangyangense	CTR-vs-no.reAF	0.0451145	0.0463151
					g__Tolypothrix;s__Tolypothrix bouteillei	CTR-vs-no.reAF	0.0451145	0.0462877
					g__Streptococcus;s__Streptococcus sp. AS14	CTR-vs-no.reAF	0.000103821	0.000533234
					g__Actinobacillus;s__Actinobacillus ureae	CTR-vs-no.reAF	0.00123408	0.00364349
					g__Paenibacillus;s__Paenibacillus peoriae	CTR-vs-no.reAF	0.0141979	0.0221054
					g__Actinomyces;s__Actinomyces cardiffensis	CTR-vs-no.reAF	0.00193573	0.00513827
					g__Chryseobacterium;s__Chryseobacterium sp. StRB126	CTR-vs-no.reAF	0.00228576	0.00592252
					g__Desulfurispora;s__Desulfurispora thermophila	CTR-vs-no.reAF	0.026093	0.0342384
					g__Dickeya;s__Dickeya chrysanthemi	CTR-vs-no.reAF	0.0376561	0.042979
					g__Streptococcus;s__Streptococcus hyovaginalis	CTR-vs-no.reAF	0.0146619	0.022625
					g__Unclassified;s__Phycisphaerae bacterium SG8_4	CTR-vs-no.reAF	0.0162216	0.0240278
					g__Planktothrix;s__Planktothrix rubescens	CTR-vs-no.reAF	0.00275534	0.00660672
					g__Pelistega;s__Pelistega sp. MC2	CTR-vs-no.reAF	0.0376561	0.0429507
					g__Neisseria;s__Neisseria sp. 83E34	CTR-vs-no.reAF	0.00398867	0.0086771
					g__Burkholderia;s__Burkholderia lata	CTR-vs-no.reAF	0.0376561	0.0429225
					g__Sphingomonas;s__Sphingomonas sp. Leaf231	CTR-vs-no.reAF	0.0162216	0.0240073
					g__Gracilibacillus;s__Gracilibacillus lacisalsi	CTR-vs-no.reAF	0.00371539	0.00832247
					g__Weissella;s__Weissella hellenica	CTR-vs-no.reAF	0.00525028	0.0106727
					g__Paraburkholderia;s__Paraburkholderia phenoliruptrix	CTR-vs-no.reAF	0.0376561	0.0428944
					g__Unclassified;s__Candidatus Dadabacteria bacterium CSP1-2	CTR-vs-no.reAF	0.0035224	0.00806713
					g__Elizabethkingia;s__Elizabethkingia meningoseptica	CTR-vs-no.reAF	0.0376561	0.0428662
					g__Paenisporosarcina;s__Paenisporosarcina sp. HGH0030	CTR-vs-no.reAF	4.55827e-06	4.20913e-05
					g__Nocardiopsis;s__Nocardiopsis alkaliphila	CTR-vs-no.reAF	0.0376561	0.0428381
					g__Paenibacillus;s__Paenibacillus odorifer	CTR-vs-no.reAF	0.0101096	0.0173422
					g__Methylobacterium;s__Methylobacterium populi	CTR-vs-no.reAF	0.0451145	0.0462603
					g__Roseivirga;s__Roseivirga echinicomitans	CTR-vs-no.reAF	0.00113742	0.00346413
					g__Bacillus;s__Bacillus sp. 171095_106	CTR-vs-no.reAF	0.0376561	0.0428101
					g__Salinispora;s__Salinispora pacifica	CTR-vs-no.reAF	0.0376561	0.0427821
					g__Thermus;s__Thermus aquaticus	CTR-vs-no.reAF	0.0143144	0.0222668
					g__Spirochaeta;s__Spirochaeta thermophila	CTR-vs-no.reAF	0.0372939	0.0443744
					g__Gynuella;s__Gynuella sunshinyii	CTR-vs-no.reAF	0.0101096	0.0173251
					g__Unclassified;s__Bacteroidetes bacterium RBG_13_44_24	CTR-vs-no.reAF	0.00938629	0.0168159
					g__Halopiger;s__Halopiger salifodinae	CTR-vs-no.reAF	0.0376561	0.0427541
					g__Bacillus;s__Bacillus circulans	CTR-vs-no.reAF	0.0266227	0.0348545
					g__Unclassified;s__Bacillus phage Mater	CTR-vs-no.reAF	0.0376561	0.0427261
					g__Dokdonia;s__Dokdonia sp. MED134	CTR-vs-no.reAF	0.0174857	0.0253805
					g__Bacillus;s__[Brevibacterium] halotolerans	CTR-vs-no.reAF	0.0376561	0.0426982
					g__Natronolimnobius;s__Natronolimnobius innermongolicus	CTR-vs-no.reAF	0.00123408	0.0036373
					g__Uromyces;s__Uromyces hobsonii	CTR-vs-no.reAF	0.0376561	0.0426704
					g__Neisseria;s__Neisseria sp. HMSC055F11	CTR-vs-no.reAF	0.0397368	0.042714
					g__Unclassified;s__Berkelbacteria bacterium GW2011_GWE1_39_12	CTR-vs-no.reAF	0.0229221	0.0309671
					g__Lactobacillus;s__Lactobacillus gigeriorum	CTR-vs-no.reAF	0.0376561	0.0426425
					g__Zobellia;s__Zobellia uliginosa	CTR-vs-no.reAF	0.0162216	0.0239869
					g__Unclassified;s__Flavobacteria bacterium BBFL7	CTR-vs-no.reAF	0.0376561	0.0426147
					g__Terasakiispira;s__Terasakiispira papahanaumokuakeensis	CTR-vs-no.reAF	0.00273803	0.00667586
					g__Bizionia;s__Bizionia sp. APA-3	CTR-vs-no.reAF	0.00273803	0.0066665
					g__Potyvirus;s__Onion yellow dwarf virus	CTR-vs-no.reAF	0.000193781	0.000855988
					g__Afipia;s__Afipia sp. P52-10	CTR-vs-no.reAF	0.000601501	0.00208841
					g__Unclassified;s__Nitrospinae bacterium RIFCSPLOWO2_12_39_15	CTR-vs-no.reAF	0.0376561	0.042587
					g__Bacillus;s__Bacillus litoralis	CTR-vs-no.reAF	1.23656e-06	1.59012e-05
					g__Bacillus;s__Bacillus halodurans	CTR-vs-no.reAF	0.0484963	0.0487208
					g__Enterococcus;s__Enterococcus quebecensis	CTR-vs-no.reAF	1.25118e-05	9.56853e-05
					g__Vibrio;s__Vibrio xiamenensis	CTR-vs-no.reAF	0.0447667	0.0467037
					g__Enhygromyxa;s__Enhygromyxa salina	CTR-vs-no.reAF	0.0101096	0.017308
					g__Emticicia;s__Emticicia oligotrophica	CTR-vs-no.reAF	0.0101096	0.0172909
					g__Bacillus;s__Bacillus atrophaeus	CTR-vs-no.reAF	2.62424e-06	2.81215e-05
					g__Unclassified;s__Bacillaceae bacterium mt8	CTR-vs-no.reAF	0.0217562	0.0299752
					g__Salinicoccus;s__Salinicoccus luteus	CTR-vs-no.reAF	0.000311198	0.00121402
					g__Unclassified;s__Bacillus phage vB_BanS-Tsamsa	CTR-vs-no.reAF	0.0376561	0.0425592
					g__Staphylococcus;s__Staphylococcus sp. HMSC077G12	CTR-vs-no.reAF	7.14792e-05	0.000400283
					g__Streptococcus;s__Streptococcus sp. HMSC061D10	CTR-vs-no.reAF	0.000193781	0.000853815
					g__Fuchsiella;s__Fuchsiella alkaliacetigena	CTR-vs-no.reAF	3.6437e-05	0.000230017
					g__Streptococcus;s__Streptococcus thoraltensis	CTR-vs-no.reAF	0.0101096	0.0172739
					g__Microcella;s__Microcella alkaliphila	CTR-vs-no.reAF	0.0376561	0.0425315
					g__Streptomyces;s__Streptomyces sparsogenes	CTR-vs-no.reAF	0.0376561	0.0425039
					g__Buttiauxella;s__Buttiauxella ferragutiae	CTR-vs-no.reAF	0.0101096	0.0172569
					g__Gracilibacillus;s__Gracilibacillus boraciitolerans	CTR-vs-no.reAF	7.7273e-05	0.000424513
					g__Chromobacterium;s__Chromobacterium violaceum	CTR-vs-no.reAF	0.0376561	0.0424763
					g__Bacillus;s__Bacillus sp. LK2	CTR-vs-no.reAF	0.0376561	0.0424487
					g__Melissococcus;s__Melissococcus plutonius	CTR-vs-no.reAF	0.00431114	0.00921692
					g__Leuconostoc;s__Leuconostoc citreum	CTR-vs-no.reAF	0.000567137	0.00198899
					g__Collimonas;s__Collimonas fungivorans	CTR-vs-no.reAF	2.04319e-05	0.000141879
					g__Shewanella;s__Shewanella sp. ANA-3	CTR-vs-no.reAF	0.0376561	0.0424211
					g__Nonomuraea;s__Nonomuraea solani	CTR-vs-no.reAF	0.0101096	0.01724
					g__Leucobacter;s__Leucobacter sp. Ag1	CTR-vs-no.reAF	0.00273803	0.00665716
					g__Thalassobacillus;s__Thalassobacillus sp. C254	CTR-vs-no.reAF	0.0456514	0.0465907
					g__Enterococcus;s__Enterococcus avium	CTR-vs-no.reAF	0.0101096	0.017223
					g__Streptococcus;s__Streptococcus sp. DD10	CTR-vs-no.reAF	1.25118e-05	9.52656e-05
					g__Methanobacterium;s__Methanobacterium sp. 42_16	CTR-vs-no.reAF	0.0171962	0.0250441
					g__Vibrio;s__Vibrio splendidus	CTR-vs-no.reAF	0.0447667	0.0466756
					g__Anaerocolumna;s__Anaerocolumna aminovalerica	CTR-vs-no.reAF	0.00317572	0.00739015
					g__Methanolobus;s__Methanolobus sp. T82-4	CTR-vs-no.reAF	1.88898e-05	0.000132764
					g__Enterococcus;s__Enterococcus canis	CTR-vs-no.reAF	0.0376561	0.0423936
					g__Microbispora;s__Microbispora sp. ATCC PTA-5024	CTR-vs-no.reAF	0.0217562	0.0299515
					g__Caballeronia;s__Burkholderia jiangsuensis	CTR-vs-no.reAF	0.0376561	0.0423662
					g__Unclassified;s__Candidatus Giovannonibacteria bacterium RIFCSPLOWO2_01_FULL_44_16	CTR-vs-no.reAF	0.0376561	0.0423387
					g__Psychrobacillus;s__Psychrobacillus sp. OK028	CTR-vs-no.reAF	0.0229221	0.0309431
					g__Tenacibaculum;s__Tenacibaculum sp. 47A_GOM-205m	CTR-vs-no.reAF	0.0125935	0.0203181
					g__Unclassified;s__Clostridium phage phiCD146	CTR-vs-no.reAF	0.0376561	0.0423113
					g__Methanospirillum;s__Methanospirillum hungatei	CTR-vs-no.reAF	0.0101096	0.0172062
					g__Streptococcus;s__Streptococcus sp. HibF3	CTR-vs-no.reAF	0.0101096	0.0171893
					g__Micromonospora;s__Micromonospora pallida	CTR-vs-no.reAF	0.0428178	0.0451865
					g__Unclassified;s__Streptococcus phage TP-778L	CTR-vs-no.reAF	0.0376561	0.042284
					g__Streptococcus;s__Streptococcus sp. HPH0090	CTR-vs-no.reAF	0.00122418	0.00362659
					g__Unclassified;s__Anaerolineae bacterium SG8_19	CTR-vs-no.reAF	0.0376561	0.0422566
					g__Photobacterium;s__Photobacterium jeanii	CTR-vs-no.reAF	0.0048963	0.0100591
					g__Eremococcus;s__Eremococcus coleocola	CTR-vs-no.reAF	0.0376561	0.0422293
					g__Bacillus;s__Bacillus campisalis	CTR-vs-no.reAF	0.0376561	0.0422021
					g__Pseudomonas;s__Pseudomonas xinjiangensis	CTR-vs-no.reAF	0.0157999	0.0236862
					g__Streptococcus;s__Streptococcus sp. HMSC034B05	CTR-vs-no.reAF	0.0146619	0.0226049
					g__Pseudomonas;s__Pseudomonas sp. NFACC39-1	CTR-vs-no.reAF	0.0376561	0.0421748
					g__Acinetobacter;s__Acinetobacter sp. A47	CTR-vs-no.reAF	0.0101096	0.0171725
					g__Paenibacillus;s__Paenibacillus assamensis	CTR-vs-no.reAF	0.000274574	0.00110851
					g__Planococcus;s__Planococcus maritimus	CTR-vs-no.reAF	0.0421952	0.044638
					g__Anabaena;s__Anabaena sp. PCC 7108	CTR-vs-no.reAF	0.0376561	0.0421476
					g__Unclassified;s__Dehalococcoidia bacterium DG_22	CTR-vs-no.reAF	0.0451145	0.046233
					g__Sulfurovum;s__Sulfurovum sp. enrichment culture clone C5	CTR-vs-no.reAF	0.0376561	0.0421205
					g__Sfi11virus;s__Streptococcus phage O1205	CTR-vs-no.reAF	0.0376561	0.0420934
					g__Afifella;s__Afifella pfennigii	CTR-vs-no.reAF	0.0101096	0.0171557
					g__Chryseobacterium;s__Chryseobacterium soli	CTR-vs-no.reAF	0.0376561	0.0420663
					g__Sphingopyxis;s__Sphingopyxis sp. LC81	CTR-vs-no.reAF	0.0123612	0.0200177
					g__Devosia;s__Devosia sp. Root436	CTR-vs-no.reAF	0.0295133	0.03759
					g__Oceanobacillus;s__Oceanobacillus oncorhynchi	CTR-vs-no.reAF	0.0157999	0.0236658
					g__Unclassified;s__Acidobacteria bacterium RBG_16_68_9	CTR-vs-no.reAF	0.000734958	0.00239828
					g__Imtechella;s__Imtechella halotolerans	CTR-vs-no.reAF	0.0376561	0.0420392
					g__Bacillus;s__Bacillus horneckiae	CTR-vs-no.reAF	0.0360883	0.0432661
					g__Pedobacter;s__Pedobacter borealis	CTR-vs-no.reAF	0.0447667	0.0466476
					g__Paenibacillus;s__Paenibacillus sp. PAMC 26794	CTR-vs-no.reAF	0.0101096	0.0171389
					g__Unclassified;s__uncultured bacterium Contig1762	CTR-vs-no.reAF	0.0101096	0.0171222
					g__Mannheimia;s__Mannheimia sp. MG13	CTR-vs-no.reAF	0.0118744	0.019374
					g__Bacillus;s__Bacillus timonensis	CTR-vs-no.reAF	0.00457289	0.00957604
					g__Chryseobacterium;s__Chryseobacterium piperi	CTR-vs-no.reAF	0.0267511	0.0349435
					g__Lactobacillus;s__Lactobacillus nantensis	CTR-vs-no.reAF	0.00113742	0.00345806
					g__Unclassified;s__Bacteroidetes bacterium OLB9	CTR-vs-no.reAF	0.0376561	0.0420122
					g__Cloacibacterium;s__Cloacibacterium normanense	CTR-vs-no.reAF	4.55541e-05	0.00027651
					g__Molluscipoxvirus;s__Molluscum contagiosum virus	CTR-vs-no.reAF	4.99125e-05	0.000298786
					g__Bacillus;s__Bacillus altitudinis	CTR-vs-no.reAF	0.0170148	0.0248844
					g__Streptomyces;s__Streptomyces sp. NRRL S-37	CTR-vs-no.reAF	0.0185328	0.0265235
					g__Cellulophaga;s__Cellulophaga algicola	CTR-vs-no.reAF	0.0376561	0.0419852
					g__Lawsonella;s__Lawsonella clevelandensis	CTR-vs-no.reAF	0.0376561	0.0419583
					g__Kangiella;s__Kangiella geojedonensis	CTR-vs-no.reAF	0.00193573	0.00513042
					g__Pontibacillus;s__Pontibacillus yanchengensis	CTR-vs-no.reAF	0.00273803	0.00664785
					g__Lactobacillus;s__Lactobacillus oligofermentans	CTR-vs-no.reAF	4.99125e-05	0.00029776
					g__Unclassified;s__Candidatus Magasanikbacteria bacterium RIFOXYD2_FULL_41_14	CTR-vs-no.reAF	0.0101096	0.0171055
					g__Caballeronia;s__Paraburkholderia telluris	CTR-vs-no.reAF	0.0376561	0.0419314
					g__Friedmanniella;s__Friedmanniella sagamiharensis	CTR-vs-no.reAF	0.0376561	0.0419045
					g__Methanoculleus;s__Methanoculleus bourgensis	CTR-vs-no.reAF	0.00273803	0.00663857
					g__Unclassified;s__uncultured bacterium Contig1450	CTR-vs-no.reAF	0.0443575	0.0464723
					g__Mycobacterium;s__Mycobacterium kansasii	CTR-vs-no.reAF	0.0474826	0.048064
					g__Exiguobacterium;s__Exiguobacterium sp. KKBO11	CTR-vs-no.reAF	0.0376561	0.0418776
					g__Unclassified;s__Myxococcales bacterium SG8_38_1	CTR-vs-no.reAF	0.0376561	0.0418508
					g__Oscillatoria;s__Oscillatoria sp. PCC 10802	CTR-vs-no.reAF	0.000193781	0.000851654
					g__Nocardiopsis;s__Nocardiopsis salina	CTR-vs-no.reAF	0.00398458	0.00870093
					g__Roseibium;s__Roseibium sp. TrichSKD4	CTR-vs-no.reAF	0.00640701	0.0123722
					g__Dehalogenimonas;s__Dehalogenimonas alkenigignens	CTR-vs-no.reAF	0.00398458	0.00869
					g__Altibacter;s__Altibacter lentus	CTR-vs-no.reAF	0.0376561	0.041824
					g__Unclassified;s__Acidobacteria bacterium RIFCSPLOWO2_02_FULL_61_28	CTR-vs-no.reAF	0.0300466	0.0380458
					g__Bacillus;s__Bacillus anthracis	CTR-vs-no.reAF	0.0376561	0.0417973
					g__Alkanindiges;s__Alkanindiges illinoisensis	CTR-vs-no.reAF	0.0475141	0.0478726
					g__Halomonas;s__Halomonas sp. HL-93	CTR-vs-no.reAF	0.0376561	0.0417706
					g__Sulfurospirillum;s__Sulfurospirillum sp. MES	CTR-vs-no.reAF	0.00030002	0.0011757
					g__Actinomyces;s__Actinomyces israelii	CTR-vs-no.reAF	0.0376561	0.0417439
					g__Paraphaeosphaeria;s__Paraphaeosphaeria sporulosa	CTR-vs-no.reAF	0.0376561	0.0417173
					g__Bacillus;s__Bacillus sp. Soil531	CTR-vs-no.reAF	0.0376561	0.0416907
					g__Leuconostoc;s__Leuconostoc sp. C2	CTR-vs-no.reAF	0.0376561	0.0416641
					g__Unclassified;s__Clostridium phage vB_CpeS-CP51	CTR-vs-no.reAF	0.00273803	0.00662931
					g__Nocardia;s__Nocardia exalbida	CTR-vs-no.reAF	0.0376561	0.0416376
					g__Auraticoccus;s__Auraticoccus monumenti	CTR-vs-no.reAF	0.0376561	0.0416111
					g__Pyrococcus;s__uncultured Pyrococcus sp.	CTR-vs-no.reAF	0.0376561	0.0415846
					g__Aliagarivorans;s__Aliagarivorans marinus	CTR-vs-no.reAF	0.00273803	0.00662008
					g__Gemmatimonas;s__Gemmatimonas aurantiaca	CTR-vs-no.reAF	0.0125935	0.0202993
					g__Klebsiella;s__Klebsiella sp. 3454-70	CTR-vs-no.reAF	0.0376561	0.0415582
					g__Alpharetrovirus;s__Avian sarcoma virus	CTR-vs-no.reAF	0.00273803	0.00661087
					g__Bacillus;s__Bacillus aurantiacus	CTR-vs-no.reAF	0.00145057	0.00410128
					g__Acidiphilium;s__Acidiphilium sp. PM	CTR-vs-no.reAF	0.0376561	0.0415318
					g__Unclassified;s__Myxococcales bacterium SG8_38	CTR-vs-no.reAF	0.0146619	0.0225849
					g__Elioraea;s__Elioraea tepidiphila	CTR-vs-no.reAF	0.0376561	0.0415054
					g__Unclassified;s__Listeria phage P70	CTR-vs-no.reAF	0.0376561	0.0414791
					g__Pseudomonas;s__Pseudomonas cuatrocienegasensis	CTR-vs-no.reAF	0.0101096	0.0170889
					g__Methanosarcina;s__Methanosarcina sp. 1.H.T.1A.1	CTR-vs-no.reAF	0.00354387	0.00809494
					g__Ornithinibacillus;s__Ornithinibacillus contaminans	CTR-vs-no.reAF	5.12112e-06	4.63034e-05
					g__Solibacillus;s__Solibacillus silvestris	CTR-vs-no.reAF	0.0376561	0.0414528
					g__Kingella;s__Kingella sp. Sch538	CTR-vs-no.reAF	0.0376561	0.0414265
					g__Magnetospira;s__Magnetospira sp. QH-2	CTR-vs-no.reAF	0.0376561	0.0414002
					g__Kibdelosporangium;s__Kibdelosporangium sp. MJ126-NF4	CTR-vs-no.reAF	0.000734958	0.00239378
					g__Lacimicrobium;s__Lacimicrobium alkaliphilum	CTR-vs-no.reAF	0.0376561	0.041374
					g__Serinicoccus;s__Serinicoccus sp. JLT9	CTR-vs-no.reAF	0.0170148	0.0248634
					g__Brachybacterium;s__Brachybacterium squillarum	CTR-vs-no.reAF	0.0376561	0.0413479
					g__Unclassified;s__miscellaneous Crenarchaeota group archaeon SMTZ-80	CTR-vs-no.reAF	0.000790107	0.00254476
					g__Unclassified;s__Geomicrobium sp. JCM 19038	CTR-vs-no.reAF	0.0376561	0.0413217
					g__Streptococcus;s__Streptococcus sp. CCUG 49591	CTR-vs-no.reAF	0.00157147	0.00437892
					g__Corynebacterium;s__Corynebacterium uterequi	CTR-vs-no.reAF	0.00133829	0.00385926
					g__Photobacterium;s__Photobacterium leiognathi	CTR-vs-no.reAF	0.0133064	0.0210766
					g__Enterobacter;s__Enterobacter sp. Bisph1	CTR-vs-no.reAF	0.029242	0.0373815
					g__Oceanobacillus;s__Oceanobacillus iheyensis	CTR-vs-no.reAF	0.0101096	0.0170723
					g__Lacticigenium;s__Lacticigenium naphtae	CTR-vs-no.reAF	0.0101096	0.0170557
					g__Unclassified;s__Cotia virus	CTR-vs-no.reAF	0.00273803	0.00660169
					g__Mycobacterium;s__Mycobacterium sp. 88mf	CTR-vs-no.reAF	0.0101096	0.0170391
					g__Streptococcus;s__Streptococcus sp. HMSC072D05	CTR-vs-no.reAF	0.0376561	0.0412956
					g__Cellulomonas;s__Cellulomonas sp. B6	CTR-vs-no.reAF	0.00609589	0.0119441
					g__Ornithinimicrobium;s__Ornithinimicrobium pekingense	CTR-vs-no.reAF	0.00192091	0.00510675
					g__Pseudomonas;s__Pseudomonas sp. M47T1	CTR-vs-no.reAF	0.0376561	0.0412696
					g__Dickeya;s__Dickeya paradisiaca	CTR-vs-no.reAF	0.018311	0.02638
					g__Marinobacter;s__Marinobacter daepoensis	CTR-vs-no.reAF	0.0376561	0.0412435
					g__Streptobacillus;s__Streptobacillus notomytis	CTR-vs-no.reAF	0.00133829	0.00385286
					g__Aliiglaciecola;s__Aliiglaciecola lipolytica	CTR-vs-no.reAF	0.0376561	0.0412175
					g__Gracilibacillus;s__Gracilibacillus halophilus	CTR-vs-no.reAF	0.0376561	0.0411915
					g__Lactococcus;s__Lactococcus plantarum	CTR-vs-no.reAF	0.0376561	0.0411656
					g__Colwellia;s__Colwellia sp. PAMC 20917	CTR-vs-no.reAF	0.0376561	0.0411397
					g__Thermosipho;s__Thermosipho melanesiensis	CTR-vs-no.reAF	0.00273803	0.00659253
					g__Actinomadura;s__Actinomadura macra	CTR-vs-no.reAF	0.00105748	0.00326073
					g__Unclassified;s__Chloroflexi bacterium RBG_16_57_9	CTR-vs-no.reAF	0.0376561	0.0411138
					g__Unclassified;s__uncultured firmicutes bacterium contig_31	CTR-vs-no.reAF	0.00354387	0.0080843
					g__Thermomicrobium;s__Thermomicrobium roseum	CTR-vs-no.reAF	0.0380534	0.0413914
					g__Unclassified;s__Pseudomonas phage Lu11	CTR-vs-no.reAF	0.00273803	0.0065834
					Others	CTR-vs-no.reAF	0.0137389	0.0216431
					g__Faecalibacterium;s__Faecalibacterium prausnitzii	CTR-vs-reAF	0.0373364	0.0400606
					g__Prevotella;s__Prevotella copri	CTR-vs-reAF	0.00720464	0.0134841
					g__Escherichia;s__Escherichia coli	CTR-vs-reAF	0.0429258	0.0444088
					g__Unclassified;s__Firmicutes bacterium CAG:170	CTR-vs-reAF	0.0373364	0.0400346
					g__Eubacterium;s__[Eubacterium] eligens	CTR-vs-reAF	0.000109393	0.000596592
					g__Prevotella;s__Prevotella sp. CAG:279	CTR-vs-reAF	0.00854856	0.0153371
					g__Unclassified;s__[Eubacterium] rectale	CTR-vs-reAF	1.81423e-05	0.000156442
					g__Unclassified;s__Firmicutes bacterium CAG:124	CTR-vs-reAF	0.0386722	0.0410659
					g__Lactobacillus;s__Lactobacillus mucosae	CTR-vs-reAF	3.03016e-06	4.4961e-05
					g__Oscillibacter;s__Oscillibacter sp. ER4	CTR-vs-reAF	0.0232452	0.0277829
					g__Ruminococcus;s__uncultured Ruminococcus sp.	CTR-vs-reAF	5.10627e-06	6.67462e-05
					g__Sutterella;s__Sutterella sp. KLE1602	CTR-vs-reAF	0.0301192	0.0340703
					g__Eubacterium;s__Eubacterium ventriosum	CTR-vs-reAF	0.000259577	0.001181
					g__Eubacterium;s__Eubacterium sp. CAG:202	CTR-vs-reAF	0.0207443	0.0253832
					g__Lactobacillus;s__Lactobacillus salivarius	CTR-vs-reAF	5.94245e-05	0.000383812
					g__Roseburia;s__Roseburia faecis	CTR-vs-reAF	0.000426784	0.00171025
					g__Roseburia;s__Roseburia inulinivorans	CTR-vs-reAF	0.0373364	0.0400085
					g__Klebsiella;s__Klebsiella pneumoniae	CTR-vs-reAF	0.00660656	0.0125792
					g__Unclassified;s__Firmicutes bacterium CAG:129	CTR-vs-reAF	0.0444288	0.0456199
					g__Lactobacillus;s__Lactobacillus pentosus	CTR-vs-reAF	0.000357992	0.00149648
					g__Mitsuokella;s__Mitsuokella multacida	CTR-vs-reAF	0.0459673	0.0469362
					g__Azospirillum;s__Azospirillum sp. CAG:260	CTR-vs-reAF	0.0450561	0.0460916
					g__Unclassified;s__Firmicutes bacterium CAG:321	CTR-vs-reAF	0.0046079	0.00934632
					g__Roseburia;s__Roseburia sp. CAG:197	CTR-vs-reAF	8.12114e-05	0.000486383
					g__Lactobacillus;s__Lactobacillus ruminis	CTR-vs-reAF	0.00013834	0.00071425
					g__Flavonifractor;s__uncultured Flavonifractor sp.	CTR-vs-reAF	0.00253915	0.00636528
					g__Clostridium;s__Clostridium sp. CAG:533	CTR-vs-reAF	0.00464722	0.00935693
					g__Fusicatenibacter;s__Fusicatenibacter saccharivorans	CTR-vs-reAF	0.000245384	0.00112263
					g__Clostridium;s__Clostridium sp. CAG:302	CTR-vs-reAF	0.0428843	0.0445337
					g__Ruminococcus;s__Ruminococcus bicirculans	CTR-vs-reAF	0.0429175	0.044484
					g__Bacteroides;s__Bacteroides cellulosilyticus	CTR-vs-reAF	0.045976	0.046916
					g__Faecalibacterium;s__Faecalibacterium sp. CAG:82	CTR-vs-reAF	0.0046356	0.00935642
					g__Dorea;s__Dorea longicatena	CTR-vs-reAF	1.07512e-06	2.42564e-05
					g__Bifidobacterium;s__Bifidobacterium breve	CTR-vs-reAF	0.0114465	0.0190621
					g__Paraprevotella;s__Paraprevotella xylaniphila	CTR-vs-reAF	0.0373364	0.0399825
					g__Blautia;s__Blautia obeum	CTR-vs-reAF	1.62691e-07	7.24195e-06
					g__Eubacterium;s__Eubacterium sp. CAG:248	CTR-vs-reAF	0.00266256	0.00657458
					g__Eubacterium;s__Eubacterium sp. CAG:274	CTR-vs-reAF	0.002421	0.00614389
					g__Megamonas;s__Megamonas sp. Calf98-2	CTR-vs-reAF	0.00666959	0.0126262
					g__Blautia;s__Blautia producta	CTR-vs-reAF	0.0269843	0.03121
					g__Holdemanella;s__Holdemanella biformis	CTR-vs-reAF	2.20177e-05	0.000178637
					g__Blautia;s__Blautia sp. CAG:237	CTR-vs-reAF	0.00292598	0.00674942
					g__Unclassified;s__Proteobacteria bacterium CAG:139	CTR-vs-reAF	0.0105411	0.0178981
					g__Unclassified;s__Firmicutes bacterium CAG:227	CTR-vs-reAF	0.000306912	0.00133022
					g__Streptococcus;s__Streptococcus salivarius	CTR-vs-reAF	2.52495e-06	3.85055e-05
					g__Clostridium;s__Clostridium sp. CAG:62	CTR-vs-reAF	0.0170954	0.0226699
					g__Clostridium;s__Clostridium sp. CAG:780	CTR-vs-reAF	0.00270039	0.00664805
					g__Eubacterium;s__Eubacterium sp. CAG:192	CTR-vs-reAF	3.43511e-05	0.000242817
					g__Bacteroides;s__Bacteroides coprophilus	CTR-vs-reAF	0.00443097	0.00907686
					g__Megasphaera;s__Megasphaera elsdenii	CTR-vs-reAF	0.0407319	0.0426481
					g__Coprococcus;s__Coprococcus eutactus	CTR-vs-reAF	0.0140222	0.0218906
					g__Ruminococcus;s__Ruminococcus lactaris	CTR-vs-reAF	0.000362238	0.00150658
					g__Anaerostipes;s__Anaerostipes hadrus	CTR-vs-reAF	2.79569e-07	9.79681e-06
					g__Eubacterium;s__Eubacterium sp. CAG:156	CTR-vs-reAF	0.000123067	0.000653841
					g__Unclassified;s__uncultured bacterium	CTR-vs-reAF	0.00386522	0.00823547
					g__Clostridium;s__Clostridium sp. CAG:343	CTR-vs-reAF	0.00450502	0.00918287
					g__Blautia;s__uncultured Blautia sp.	CTR-vs-reAF	8.12114e-05	0.00048462
					g__Eubacterium;s__[Eubacterium] hallii	CTR-vs-reAF	1.10953e-08	2.28424e-06
					g__Coprococcus;s__Coprococcus sp. CAG:782	CTR-vs-reAF	0.00484876	0.00971522
					g__Flavonifractor;s__Flavonifractor plautii	CTR-vs-reAF	0.0158015	0.021544
					g__Clostridium;s__Clostridium sp. CAG:470	CTR-vs-reAF	0.00418896	0.00877764
					g__Pyramidobacter;s__Pyramidobacter piscolens	CTR-vs-reAF	0.00891777	0.0158101
					g__Clostridium;s__Clostridium sp. CAG:245	CTR-vs-reAF	0.0115288	0.0191217
					g__Hungatella;s__Hungatella hathewayi	CTR-vs-reAF	0.0129365	0.0206258
					g__Clostridium;s__Clostridium sp. CAG:798	CTR-vs-reAF	0.00227258	0.00583922
					g__Veillonella;s__Veillonella parvula	CTR-vs-reAF	0.000259577	0.00117775
					g__Ruminococcus;s__Ruminococcus sp. CAG:254	CTR-vs-reAF	0.0347823	0.0380388
					g__Blautia;s__Blautia wexlerae	CTR-vs-reAF	4.76715e-06	6.48885e-05
					g__Eubacterium;s__Eubacterium eligens CAG:72	CTR-vs-reAF	0.00279143	0.00647534
					g__Unclassified;s__Firmicutes bacterium CAG:41	CTR-vs-reAF	0.000109376	0.00059848
					g__Prevotella;s__Prevotella sp. KHD1	CTR-vs-reAF	0.0101123	0.0174216
					g__Blautia;s__[Ruminococcus] torques	CTR-vs-reAF	6.91204e-07	1.89735e-05
					g__Romboutsia;s__Romboutsia sp. DR1	CTR-vs-reAF	0.000274537	0.00121223
					g__Blautia;s__[Ruminococcus] gnavus	CTR-vs-reAF	5.10627e-06	6.62207e-05
					g__Prevotella;s__Prevotella sp. DNF00663	CTR-vs-reAF	0.045746	0.0467392
					g__Roseburia;s__Roseburia sp. CAG:18	CTR-vs-reAF	0.0018116	0.00492361
					g__Ruminococcus;s__Ruminococcus sp. CAG:108	CTR-vs-reAF	0.000362238	0.00150279
					g__Enterococcus;s__Enterococcus hirae	CTR-vs-reAF	0.00074064	0.00243967
					g__Eubacterium;s__Eubacterium sp. CAG:86	CTR-vs-reAF	0.000259577	0.00117451
					g__Clostridium;s__Clostridium sp. KLE 1755	CTR-vs-reAF	0.000993354	0.00309273
					g__Clostridium;s__Clostridium sp. CAG:609	CTR-vs-reAF	0.0115483	0.0191348
					g__Clostridium;s__Clostridium perfringens	CTR-vs-reAF	5.46842e-06	6.92806e-05
					g__Lachnospira;s__Lachnospira pectinoschiza	CTR-vs-reAF	3.14318e-06	4.62215e-05
					g__Dorea;s__Dorea formicigenerans	CTR-vs-reAF	7.99399e-08	4.70218e-06
					g__Clostridium;s__Clostridium sp. GD3	CTR-vs-reAF	0.000655195	0.00222956
					g__Veillonella;s__Veillonella tobetsuensis	CTR-vs-reAF	0.0114391	0.0190884
					g__Streptococcus;s__Streptococcus pneumoniae	CTR-vs-reAF	0.00660656	0.0125647
					g__Oscillibacter;s__Oscillibacter sp. 1-3	CTR-vs-reAF	0.000501945	0.0018536
					g__Roseburia;s__Roseburia sp. CAG:45	CTR-vs-reAF	0.0341497	0.037647
					g__Eubacterium;s__uncultured Eubacterium sp.	CTR-vs-reAF	2.06458e-05	0.000170018
					g__Lactobacillus;s__Lactobacillus gasseri	CTR-vs-reAF	0.000130641	0.00067662
					g__Roseburia;s__uncultured Roseburia sp.	CTR-vs-reAF	0.000219154	0.00102834
					g__Coprococcus;s__Coprococcus catus	CTR-vs-reAF	0.000207049	0.000979914
					g__Ruminococcus;s__Ruminococcus sp. CAG:57	CTR-vs-reAF	0.0402119	0.0422648
					g__Ruminococcus;s__Ruminococcus sp. CAG:624	CTR-vs-reAF	0.0274709	0.0316174
					g__Eubacterium;s__Eubacterium sp. CAG:146	CTR-vs-reAF	1.78326e-06	3.33753e-05
					g__Lactobacillus;s__Lactobacillus vaginalis	CTR-vs-reAF	4.05915e-05	0.000279725
					g__Roseburia;s__Roseburia sp. CAG:303	CTR-vs-reAF	0.00199699	0.00528785
					g__Blautia;s__Blautia sp. CAG:257	CTR-vs-reAF	3.22555e-05	0.000233004
					g__Veillonella;s__Veillonella sp. CAG:933	CTR-vs-reAF	0.0444267	0.0456461
					g__Bifidobacterium;s__Bifidobacterium bifidum	CTR-vs-reAF	0.00014663	0.000740795
					g__Bacteroides;s__Bacteroides sp. 4_3_47FAA	CTR-vs-reAF	0.0134697	0.0213519
					g__Eubacterium;s__Eubacterium sp. CAG:252	CTR-vs-reAF	0.0347823	0.0380136
					g__Clostridium;s__Clostridium sp. CAG:253	CTR-vs-reAF	0.000259577	0.0011713
					g__Shigella;s__Shigella sonnei	CTR-vs-reAF	0.0164373	0.0219742
					g__Unclassified;s__Firmicutes bacterium CAG:460	CTR-vs-reAF	0.0437887	0.0451597
					g__Oscillibacter;s__Oscillibacter sp. CAG:155	CTR-vs-reAF	0.000259577	0.0011681
					g__Ruminococcus;s__Ruminococcus sp. JC304	CTR-vs-reAF	3.37081e-06	4.86993e-05
					g__Dorea;s__Dorea sp. CAG:105	CTR-vs-reAF	1.83773e-08	2.32826e-06
					g__Bacteroides;s__Bacteroides nordii	CTR-vs-reAF	0.00443097	0.00906559
					g__Collinsella;s__Collinsella sp. CAG:166	CTR-vs-reAF	0.0215245	0.0261629
					g__Bacteroides;s__Candidatus Bacteroides timonensis	CTR-vs-reAF	0.00854856	0.0153204
					g__Streptococcus;s__Streptococcus mutans	CTR-vs-reAF	1.76369e-05	0.00015451
					g__Ruminococcus;s__Ruminococcus sp. CAG:330	CTR-vs-reAF	0.0347823	0.0379884
					g__Prevotella;s__Prevotella bivia	CTR-vs-reAF	0.000130493	0.000677986
					g__Unclassified;s__Gordonia phage GMA6	CTR-vs-reAF	0.0376685	0.0402074
					g__Unclassified;s__Lachnospiraceae bacterium 1_4_56FAA	CTR-vs-reAF	2.66733e-05	0.000207221
					g__Lactobacillus;s__Lactobacillus plantarum	CTR-vs-reAF	0.00420507	0.00878902
					g__Clostridium;s__Clostridium sp. CAG:269	CTR-vs-reAF	0.020038	0.0246471
					g__Butyrivibrio;s__Butyrivibrio crossotus	CTR-vs-reAF	0.000219154	0.00102542
					g__Coprococcus;s__uncultured Coprococcus sp.	CTR-vs-reAF	8.78496e-06	9.27489e-05
					g__Lachnospira;s__uncultured Lachnospira sp.	CTR-vs-reAF	0.000123067	0.000651739
					g__Clostridium;s__Clostridium sp. CAG:440	CTR-vs-reAF	0.00141884	0.00405699
					g__Oscillibacter;s__uncultured Oscillibacter sp.	CTR-vs-reAF	0.0109859	0.0185197
					g__Intestinimonas;s__Intestinimonas butyriciproducens	CTR-vs-reAF	0.0184812	0.0235593
					g__Clostridium;s__Clostridium sp. CAG:914	CTR-vs-reAF	0.000722551	0.00238964
					g__Streptococcus;s__Streptococcus lutetiensis	CTR-vs-reAF	8.74877e-06	9.4178e-05
					g__Tyzzerella;s__Tyzzerella nexilis	CTR-vs-reAF	1.59296e-05	0.000143367
					g__Mycoplasma;s__Mycoplasma sp. CAG:611	CTR-vs-reAF	0.00909521	0.0160212
					g__Unclassified;s__Clostridiales bacterium KLE1615	CTR-vs-reAF	3.02818e-05	0.000223651
					g__Ruminococcus;s__Ruminococcus bromii	CTR-vs-reAF	0.00321297	0.0072689
					g__Unclassified;s__Ruminococcaceae bacterium D16	CTR-vs-reAF	0.000766974	0.00251635
					g__Streptococcus;s__Streptococcus infantarius	CTR-vs-reAF	2.82045e-06	4.22298e-05
					g__Coprobacillus;s__Coprobacillus sp. 8_1_38FAA	CTR-vs-reAF	8.6577e-08	4.75308e-06
					g__Bacteroides;s__Bacteroides intestinalis CAG:315	CTR-vs-reAF	0.0158015	0.0215261
					g__Coprococcus;s__Coprococcus comes	CTR-vs-reAF	6.28523e-08	3.98145e-06
					g__Dysgonomonas;s__Dysgonomonas sp. HGC4	CTR-vs-reAF	0.0175262	0.0231111
					g__Dysgonomonas;s__Dysgonomonas macrotermitis	CTR-vs-reAF	0.017527	0.0230936
					g__Ruminococcus;s__Ruminococcus sp. CAG:403	CTR-vs-reAF	0.0429237	0.0444345
					g__Prevotella;s__Prevotella disiens	CTR-vs-reAF	0.000155386	0.000777873
					g__Lachnoclostridium;s__[Clostridium] scindens	CTR-vs-reAF	0.00507075	0.0100742
					g__Clostridium;s__Clostridium sp. CAG:417	CTR-vs-reAF	0.00605149	0.0117395
					g__Streptococcus;s__Streptococcus thermophilus	CTR-vs-reAF	7.43632e-07	1.94407e-05
					g__Bacteroides;s__Bacteroides faecis	CTR-vs-reAF	0.0250544	0.0295169
					g__Enterococcus;s__Enterococcus faecium	CTR-vs-reAF	6.41692e-07	1.88726e-05
					g__Ruminococcus;s__Ruminococcus albus	CTR-vs-reAF	0.000851068	0.00273237
					g__Blautia;s__Blautia sp. KLE 1732	CTR-vs-reAF	5.10627e-06	6.57033e-05
					g__Coprobacillus;s__Coprobacillus sp. CAG:235	CTR-vs-reAF	2.20011e-05	0.000179385
					g__Clostridium;s__Clostridium sp. CAG:433	CTR-vs-reAF	0.00834352	0.0151009
					g__Bacteroides;s__Bacteroides sp. 3_1_33FAA	CTR-vs-reAF	0.000450584	0.00178392
					g__Dorea;s__uncultured Dorea sp.	CTR-vs-reAF	2.21945e-07	8.91569e-06
					g__Bacteroides;s__Bacteroides sp. D22	CTR-vs-reAF	0.00321297	0.00725893
					g__Parasutterella;s__Parasutterella excrementihominis	CTR-vs-reAF	0.0164373	0.0219563
					g__Klebsiella;s__[Enterobacter] aerogenes	CTR-vs-reAF	0.0191431	0.0242528
					g__Eubacterium;s__Eubacterium rectale CAG:36	CTR-vs-reAF	1.22273e-05	0.00011846
					g__Dialister;s__Dialister sp. CAG:486	CTR-vs-reAF	0.0312298	0.0350378
					g__Bacteroides;s__Bacteroides thetaiotaomicron CAG:40	CTR-vs-reAF	0.00230789	0.00589318
					g__Clostridioides;s__Clostridioides difficile	CTR-vs-reAF	0.0232452	0.0277628
					g__Streptococcus;s__Streptococcus parasanguinis	CTR-vs-reAF	2.05708e-06	3.60426e-05
					g__Unclassified;s__Clostridiales bacterium VE202-27	CTR-vs-reAF	0.0158015	0.0215083
					g__Blautia;s__Blautia sp. CAG:37	CTR-vs-reAF	0.0335622	0.0371235
					g__Clostridium;s__Clostridium sp. CAG:628	CTR-vs-reAF	0.00136823	0.00396043
					g__Roseburia;s__Roseburia sp. CAG:471	CTR-vs-reAF	0.0109859	0.0185008
					g__Streptococcus;s__Streptococcus gallolyticus	CTR-vs-reAF	2.17013e-08	2.38281e-06
					g__Clostridium;s__Clostridium sp. CAG:492	CTR-vs-reAF	0.0267294	0.0310242
					g__Clostridium;s__Clostridium sp. CAG:264	CTR-vs-reAF	0.0119089	0.0194584
					g__Oscillibacter;s__Oscillibacter ruminantium	CTR-vs-reAF	0.00279143	0.00646623
					g__Ruminococcus;s__Ruminococcus sp. 5_1_39BFAA	CTR-vs-reAF	6.41692e-07	1.85415e-05
					g__Unclassified;s__Lachnospiraceae bacterium A4	CTR-vs-reAF	0.00930116	0.0162968
					g__Acidaminococcus;s__Acidaminococcus intestini	CTR-vs-reAF	0.0358845	0.0389339
					g__Unclassified;s__Lachnospiraceae bacterium CAG:215	CTR-vs-reAF	5.99924e-05	0.000385967
					g__Unclassified;s__Candidatus Magasanikbacteria bacterium GW2011_GWE2_42_7	CTR-vs-reAF	0.0278217	0.031932
					g__Intestinibacter;s__Intestinibacter bartlettii	CTR-vs-reAF	1.33075e-06	2.77437e-05
					g__Bacteroides;s__Bacteroides sp. HPS0048	CTR-vs-reAF	0.0260039	0.0303317
					g__Lachnoclostridium;s__[Clostridium] glycyrrhizinilyticum	CTR-vs-reAF	8.78496e-06	9.21581e-05
					g__Oscillibacter;s__Oscillibacter valericigenes	CTR-vs-reAF	0.00443097	0.00905434
					g__Lachnoclostridium;s__[Clostridium] clostridioforme	CTR-vs-reAF	0.0207443	0.0253644
					g__Ruminococcus;s__Ruminococcus flavefaciens	CTR-vs-reAF	0.0323789	0.0360325
					g__Butyricicoccus;s__Butyricicoccus pullicaecorum	CTR-vs-reAF	0.00104548	0.00322454
					g__Bacteroides;s__Bacteroides sp. D2	CTR-vs-reAF	0.00507031	0.0100977
					g__Streptococcus;s__Streptococcus equinus	CTR-vs-reAF	8.76685e-06	9.31549e-05
					g__Unclassified;s__Lachnospiraceae bacterium 7_1_58FAA	CTR-vs-reAF	0.00819307	0.014894
					g__Bacillus;s__Bacillus cereus	CTR-vs-reAF	0.000123067	0.00064965
					g__Eubacterium;s__Eubacterium desmolans	CTR-vs-reAF	0.002421	0.00613444
					g__Candidatus Stoquefichus;s__Candidatus Stoquefichus sp. KLE1796	CTR-vs-reAF	9.28655e-07	2.15422e-05
					g__Parabacteroides;s__Parabacteroides sp. D13	CTR-vs-reAF	0.0260039	0.0303102
					g__Myroides;s__Myroides odoratus	CTR-vs-reAF	0.0215124	0.0261676
					g__Tyzzerella;s__Tyzzerella sp. Marseille-P3062	CTR-vs-reAF	2.39744e-07	9.40138e-06
					g__Eubacterium;s__Eubacterium sp. CAG:161	CTR-vs-reAF	9.27729e-07	2.18281e-05
					g__Salmonella;s__Salmonella enterica	CTR-vs-reAF	0.0373364	0.0399565
					g__Shigella;s__Shigella dysenteriae	CTR-vs-reAF	0.00752094	0.013965
					g__Ruminococcus;s__Ruminococcus sp. SR1_5	CTR-vs-reAF	2.66733e-05	0.000206248
					g__Unclassified;s__Clostridiales bacterium VE202-03	CTR-vs-reAF	0.00443097	0.00904312
					g__Unclassified;s__Firmicutes bacterium ASF500	CTR-vs-reAF	0.00321297	0.00724898
					g__Prevotella;s__Prevotella salivae	CTR-vs-reAF	0.000155386	0.000775516
					g__Pseudoflavonifractor;s__Pseudoflavonifractor capillosus	CTR-vs-reAF	0.000589304	0.0020828
					g__Unclassified;s__Erysipelotrichaceae bacterium 6_1_45	CTR-vs-reAF	0.000259577	0.00116491
					g__Eubacterium;s__Eubacterium ramulus	CTR-vs-reAF	8.78496e-06	9.15749e-05
					g__Ruminococcus;s__Ruminococcus sp. CAG:17	CTR-vs-reAF	0.00141454	0.00406587
					g__Ornithobacterium;s__Ornithobacterium rhinotracheale	CTR-vs-reAF	2.66733e-05	0.000205285
					g__Veillonella;s__Veillonella atypica	CTR-vs-reAF	0.00929413	0.0163192
					g__Streptococcus;s__Streptococcus pasteurianus	CTR-vs-reAF	6.27766e-08	4.13572e-06
					g__Shigella;s__Shigella flexneri	CTR-vs-reAF	0.00891096	0.015815
					g__Prevotella;s__Prevotella timonensis	CTR-vs-reAF	0.000231921	0.00106697
					g__Clostridium;s__Clostridium sp. CAG:389	CTR-vs-reAF	0.0006157	0.00214843
					g__Streptococcus;s__Streptococcus anginosus	CTR-vs-reAF	3.3077e-06	4.82104e-05
					g__Ruminococcus;s__Ruminococcus sp. YE78	CTR-vs-reAF	0.0114474	0.0190442
					g__Propionispira;s__Propionispira arboris	CTR-vs-reAF	0.0254645	0.0298081
					g__Streptococcus;s__Streptococcus vestibularis	CTR-vs-reAF	1.06748e-05	0.000106554
					g__Blautia;s__Blautia sp. CAG:52	CTR-vs-reAF	4.41183e-07	1.42476e-05
					g__Unclassified;s__Clostridia bacterium UC5.1-2H11	CTR-vs-reAF	0.0223839	0.0269491
					g__Bacteroides;s__Bacteroides sp. CAG:754	CTR-vs-reAF	0.0250544	0.0294958
					g__Clostridium;s__Clostridium sp. CAG:230	CTR-vs-reAF	9.15428e-05	0.00052351
					g__Selenomonas;s__Selenomonas sp. oral taxon 136	CTR-vs-reAF	0.0179887	0.0231645
					g__Unclassified;s__Clostridiaceae bacterium MS3	CTR-vs-reAF	0.00423302	0.00883623
					g__Clostridium;s__Clostridium sp. SS2_1	CTR-vs-reAF	1.01459e-07	5.06373e-06
					g__Blautia;s__Blautia hydrogenotrophica	CTR-vs-reAF	0.0223839	0.0269294
					g__Lactobacillus;s__Lactobacillus reuteri	CTR-vs-reAF	0.0026098	0.00648318
					g__Ruminiclostridium;s__[Clostridium] cellobioparum	CTR-vs-reAF	0.000207019	0.000985435
					g__Unclassified;s__Bacteroidetes bacterium oral taxon 272	CTR-vs-reAF	0.000164632	0.000816715
					g__Clostridium;s__Clostridium sp. CAG:265	CTR-vs-reAF	0.00409715	0.00862917
					g__Dorea;s__Dorea sp. CAG:317	CTR-vs-reAF	6.91204e-07	1.86625e-05
					g__Escherichia;s__Escherichia albertii	CTR-vs-reAF	0.00230766	0.00590173
					g__Clostridium;s__Clostridium sp. CAG:964	CTR-vs-reAF	0.0011574	0.00349768
					g__Veillonella;s__Veillonella sp. 6_1_27	CTR-vs-reAF	0.00867152	0.0154902
					g__Unclassified;s__Lachnospiraceae bacterium 2_1_46FAA	CTR-vs-reAF	2.34762e-05	0.000188611
					g__Eubacterium;s__Eubacterium sp. CAG:76	CTR-vs-reAF	0.000184672	0.000897211
					g__Clostridium;s__Clostridium sp. CAG:793	CTR-vs-reAF	6.51186e-05	0.000409353
					g__Prevotella;s__Prevotella multiformis	CTR-vs-reAF	0.000727884	0.00240245
					g__Unclassified;s__Lachnospiraceae bacterium 5_1_63FAA	CTR-vs-reAF	9.37462e-08	4.98065e-06
					g__Unclassified;s__bacterium F083	CTR-vs-reAF	0.016433	0.0219863
					g__Lactobacillus;s__Lactobacillus fermentum	CTR-vs-reAF	0.0115926	0.0191505
					g__Intestinimonas;s__Intestinimonas sp. GD2	CTR-vs-reAF	0.00930116	0.0162795
					g__Ruminococcus;s__Ruminococcus faecis	CTR-vs-reAF	1.75879e-07	7.62299e-06
					g__Ruminococcus;s__Ruminococcus sp. CAG:60	CTR-vs-reAF	0.00010309	0.000569765
					g__Mycoplasma;s__Mycoplasma sp. CAG:472	CTR-vs-reAF	0.0076876	0.0141786
					g__Blautia;s__Blautia sp. Marseille-P2398	CTR-vs-reAF	1.69035e-08	2.53092e-06
					g__Methanobrevibacter;s__Methanobrevibacter smithii	CTR-vs-reAF	0.00504761	0.0100769
					g__Clostridium;s__Clostridium sp. CAG:575	CTR-vs-reAF	0.00186505	0.00501919
					g__Clostridium;s__Clostridium disporicum	CTR-vs-reAF	0.0151834	0.0234369
					g__Ruminococcus;s__Ruminococcus gnavus CAG:126	CTR-vs-reAF	0.00104548	0.00321851
					g__Unclassified;s__Clostridia bacterium UC5.1-1D1	CTR-vs-reAF	0.00752154	0.0139504
					g__Ruminobacter;s__Ruminobacter sp. RM87	CTR-vs-reAF	0.0170733	0.0226954
					g__Porphyromonas;s__Porphyromonas crevioricanis	CTR-vs-reAF	0.00219965	0.00573231
					g__Prevotella;s__Prevotella melaninogenica	CTR-vs-reAF	0.000342835	0.00145154
					g__Unclassified;s__uncultured Mediterranean phage uvMED	CTR-vs-reAF	0.0323661	0.0360426
					g__Unclassified;s__Lachnospiraceae bacterium 5_1_57FAA	CTR-vs-reAF	1.22517e-05	0.000118003
					g__Unclassified;s__Clostridiales bacterium VE202-14	CTR-vs-reAF	0.0386722	0.0410394
					g__Enterorhabdus;s__Enterorhabdus caecimuris	CTR-vs-reAF	0.0241351	0.0286181
					g__Turicibacter;s__Turicibacter sanguinis	CTR-vs-reAF	7.6734e-06	8.90006e-05
					g__Unclassified;s__Clostridium phage phiCTP1	CTR-vs-reAF	9.30174e-05	0.000530103
					g__Unclassified;s__Clostridiales bacterium VE202-13	CTR-vs-reAF	0.0492067	0.0494469
					g__Unclassified;s__[Bacteroides] pectinophilus	CTR-vs-reAF	1.91592e-06	3.50614e-05
					g__Butyrivibrio;s__Butyrivibrio crossotus CAG:259	CTR-vs-reAF	0.00242003	0.0061509
					g__Roseburia;s__Roseburia sp. CAG:182	CTR-vs-reAF	0.00141516	0.00406057
					g__Ruminococcus;s__Ruminococcus sp. CAG:9	CTR-vs-reAF	1.75879e-07	7.42753e-06
					g__Unclassified;s__Lachnospiraceae bacterium KHCPX20	CTR-vs-reAF	9.13949e-05	0.000524486
					g__Clostridium;s__Clostridium sp. CAG:356	CTR-vs-reAF	0.0010175	0.00315004
					g__Selenomonas;s__Selenomonas ruminantium	CTR-vs-reAF	0.000207019	0.000982595
					g__Unclassified;s__Firmicutes bacterium CAG:582	CTR-vs-reAF	3.01485e-05	0.000223669
					g__Lactobacillus;s__Lactobacillus oris	CTR-vs-reAF	0.000568613	0.00202707
					g__Taylorella;s__Taylorella asinigenitalis	CTR-vs-reAF	0.00199699	0.00527936
[truncated: 1,421 more rows]
