# Supplementary material for: Shifts in gut microbiome and metabolome are associated with risk of recurrent atrial fibrillation
Source: J Cell Mol Med. 2020 Oct 14;24(22):13356–69. doi: 10.1111/jcmm.15959 (PMC7701499; doi:10.1111/jcmm.15959)
Supplement: Supplementary file 7 — Table S4 [file JCMM-24-13356-s007.xlsx]

## Sheet: Table S4
Table S4. Data of 8 metabolites with differential enrichment across groups
Serum metabolites	Molecular Weight	CTR vs non-RAF								CTR vs RAF									Fecal metabolites	Molecular Weight	CTR vs non-RAF								CTR vs RAF
		mode	rt (min)	peak intensities-control	peak intensities-non-RAF	p value	VIP	Score	△ppm	mode	rt (min)	peak intensities-control	peak intensities-RAF	p value	VIP	Score	△ppm				mode	rt (min)	peak intensities-control	peak intensities-non-RAF	p value	VIP	Score	△ppm	mode	rt (min)	peak intensities-control	peak intensities-RAF	p value	VIP	Score	△ppm
LysoPC(15:0)	481.317	ES-	8.56	28.3479	57045.7	2.53758e-36	1.66708	95.2	0	ES-	8.56	28.3479	52262.4	6.85039e-39	1.69016	95.2	0		LysoPC(15:0)	481.316	ES-	8.574	73.6644	1206.34	0.00246766	1.51638	95.2	1	ES-	8.574	73.6644	1470.6	0.00769258	1.40603	95.2	1
LysoPE(0:0/16:0)	453.285	ES-	7.879	3.69007	1685.19	1.42465e-23	1.60275	92.2	0	ES-	7.879	3.69007	1624.6	1.43291e-20	1.60262	92.2	0		LysoPE(0:0/16:0)	453.283	ES+	7.905	2712.84	1417.49	0.0244235	1.17349	92.8	5	ES+	7.905	2712.84	1175.1	0.00944543	1.35603	93.4	5
Chenodeoxycholic Acid	392.292	ES-	6.679	8.12907	1095.1	4.80676e-08	1.18502	83.9	0	ES-	6.822	2.9696	1396.79	5.29972e-08	1.1884		0		Chenodeoxycholic Acid	392.291	ES-	6.838	24654.2	39384	0.0108984	1.2994	80.9	3	ES-	6.838	24654.2	44307.7	0.0115315	1.34053	80.9	3
Sebacic acid	202.12	ES-	4.479	2.53164	119.374	7.01246e-15	1.42835		0	ES-	4.479	2.53164	84.7051	1.32274e-17	1.54421		0		Sebacic acid	202.12	ES-	4.447	326.614	817.807	0.0482203	1.0268		0	ES-	4.447	326.614	667.679	0.0356579	1.13303		0
LysoPE(0:0/20:0)	509.348	ES-	12.981	30022.8	157.177	6.49538e-23	1.57883	83.7	0	ES-	12.981	30022.8	106.482	5.81755e-21	1.57346	83.7	0		LysoPE(0:0/20:0)	509.347	ES-	9.876	701.369	20.1025	0.00231954	1.52453	83.7	6	ES-	9.876	701.369	18.74	0.00805986	1.39869	83.7	6
corticosterone	346.213	ES+	7.328	26.5288	1.64113	7.98932e-11	1.19159	82.3	4	ES+	7.328	26.5288	1.65746	1.08843e-09	1.14781	82.3	4		corticosterone	346.218	ES-	6.367	272.94	67.295	0.0121861	1.28117	72.1	9	ES-	6.661	152.148	42.0575	0.0168962	1.27476	72.1	9
α-Linolenic Acid	278.223	ES+	12.74	98.0451	6.36478	6.57797e-09	1.10685	83.1	6	ES+	12.74	98.0451	4.91913	4.06597e-08	1.06924	83.1	6		α-Linolenic Acid	278.223	ES+	7.694	357.096	127.546	0.0270103	1.15456	93.1	4	ES+	7.694	357.096	84.7018	0.0111728	1.32884	93.1	4
Uracil	112.027	ES+	1.281	61.5744	8.31656	1.21985e-16	1.35426	75.4	5	ES+	1.281	61.5744	8.23139	3.87649e-15	1.3275	75.4	5		Uracil	112.027	ES-	1.134	473.991	124.24	2.76631e-07	2.29572	80.6	1	ES-	1.134	473.991	106.165	1.66158e-06	2.23446	80.6	1
