# Supplementary material for: Shifts in gut microbiome and metabolome are associated with risk of recurrent atrial fibrillation
Source: J Cell Mol Med. 2020 Oct 14;24(22):13356–69. doi: 10.1111/jcmm.15959 (PMC7701499; doi:10.1111/jcmm.15959)
Supplement: Supplementary file 8 — Table S5 [file JCMM-24-13356-s008.xlsx]

## Sheet: Table S5
Table S5. Taxonomic scores and CAAP-AF-Tax scores from non-RAF to RAF
Sample ID	Tax score	CAAF-AF-Tax Score
no-reAF1	-0.438057	0.322597
no-reAF2	-0.55959	-3.61139
no-reAF3	-0.412925	-0.947666
no-reAF4	-0.480547	-2.46926
reAF1	0.130452	6.90391
reAF2	-0.114842	1.72609
reAF3	-0.430827	-1.75082
reAF4	-0.0721693	1.79822
no-reAF5	-0.629425	-5.16495
reAF5	0.0945279	5.84035
reAF6	0.744634	17.412
reAF7	-0.166744	3.69849
no-reAF6	-0.457982	-3.23214
no-reAF7	-0.403374	0.279289
reAF8	-0.285436	1.98344
no-reAF8	-0.924432	-8.8832
reAF9	0.127132	5.22252
reAF10	0.942875	18.0986
no-reAF9	-0.372348	-1.4503
no-reAF10	-0.834568	-7.04024
no-reAF11	-1.01864	-11.8779
no-reAF12	-0.522412	-3.61866
no-reAF13	-0.784699	-5.77517
reAF11	-0.386606	-1.11184
no-reAF14	-0.94174	-7.49989
no-reAF15	-0.846711	-8.30465
reAF12	-0.160758	2.15157
reAF13	-0.215529	2.4491
reAF14	0.821312	16.8866
no-reAF16	-0.406249	-1.39567
no-reAF17	-0.121126	0.54634
no-reAF18	-1.09481	-12.434
reAF15	0.680734	15.3997
reAF16	-0.41399	0.12589
no-reAF19	-0.405425	-3.01719
no-reAF20	-0.474614	-4.01693
no-reAF21	-0.838099	-7.63573
no-reAF22	-0.913204	-9.26544
no-reAF23	-0.515052	-4.60125
reAF17	0.611782	15.4923
